# Supplementary material for: Metatranscriptomic analysis of an in vitro biofilm model reveals strain-specific interactions among multiple bacterial species
Source: J Oral Microbiol. 2019 Apr 11;11(1):1599670. doi: 10.1080/20002297.2019.1599670 (PMC6461087; doi:10.1080/20002297.2019.1599670)
Supplement: Supplemental Material [file ZJOM_A_1599670_SM3409.zip]

Archive with 8 entries (8 files):
- Supplemental files/S1.xlsx
- Supplemental files/S3.xlsx
- Supplemental files/S4.xlsx
- Supplemental files/S5.xlsx
- Supplemental files/S6.xlsx
- Supplemental files/supplemental(1).docx
- Supplemental files/table S2.xlsx
- Supplemental files/Table S7.xlsx
