# Supplementary material for: Metatranscriptomic analysis of an in vitro biofilm model reveals strain-specific interactions among multiple bacterial species
Source: J Oral Microbiol. 2019 Apr 11;11(1):1599670. doi: 10.1080/20002297.2019.1599670 (PMC6461087; doi:10.1080/20002297.2019.1599670)
Supplement: Supplemental Material [file ZJOM_A_1599670_SM3409.zip › Supplemental files/S1.xlsx]

## Sheet: Sheet1
Table S1 differentially expressed genes between C2 and C6
Species	gene_id	locus	C2	C6	log2FC	Pvalue	Qvalue	updown	Description	COG claasification	KO number
Fusobacterium nucleatum	FN0001	gi_19703352_ref_NC_003454.1:639954-641868	44.9466	19.9705	1.17034	0.000911393	0.00116988	UP	chromosome replication initiator DnaA	Unclassified
Fusobacterium nucleatum	FN0002	gi_19703352_ref_NC_003454.1:642687-643023	107.415	556.29	-2.37264	2.47572e-27	6.17205e-27	DOWN	ribonuclease P protein component	J
Fusobacterium nucleatum	FN0003	gi_19703352_ref_NC_003454.1:643031-643280	14.4795	29.5954	-1.03136	0.00878151	0.0107351	DOWN	alpha-hemolysin	S	K08998
Fusobacterium nucleatum	FN0008	gi_19703352_ref_NC_003454.1:648149-649046	48.3726	2.9961	4.01303	1.2365e-24	2.93059e-24	UP	quinolinate synthetase	Unclassified	K03517
Fusobacterium nucleatum	FN0009	gi_19703352_ref_NC_003454.1:649047-650355	55.3076	1.46813	5.23543	1.01991e-43	3.31481e-43	UP	L-aspartate oxidase	Unclassified	K00278
Fusobacterium nucleatum	FN0011	gi_19703352_ref_NC_003454.1:651170-651680	61.3939	20.6845	1.56954	8.01916e-05	0.000108889	UP	transcriptional regulator	R	K07105
Fusobacterium nucleatum	FN0019	gi_19703352_ref_NC_003454.1:656688-659634	86.5288	6.97763	3.63237	4.54013e-40	1.38742e-39	UP	transcription-repair coupling factor	K	K03723
Fusobacterium nucleatum	FN0020	gi_19703352_ref_NC_003454.1:659749-660049	105.563	499.28	-2.24174	4.69433e-24	1.10129e-23	DOWN	heat shock protein 15	J
Fusobacterium nucleatum	FN0031	gi_19703352_ref_NC_003454.1:667988-668804	12.7998	29.403	-1.19984	6.51148e-06	9.20114e-06	DOWN	hypothetical protein	Unclassified
Fusobacterium nucleatum	FN0036	gi_19703352_ref_NC_003454.1:677066-677699	2.5376	0	Inf	0.0336166	0.0395685	UP	hypothetical protein	S
Fusobacterium nucleatum	FN0039	gi_19703352_ref_NC_003454.1:678750-679302	86.5513	198.26	-1.19576	2.01628e-10	3.34334e-10	DOWN	DNA primase and small primase-like proteins	Unclassified	K05985
Fusobacterium nucleatum	FN0040	gi_19703352_ref_NC_003454.1:679313-680699	272.006	560.739	-1.04369	3.46614e-11	5.89351e-11	DOWN	asparaginyl-tRNA synthetase	J	K01893
Fusobacterium nucleatum	FN0042	gi_19703352_ref_NC_003454.1:680965-682219	5.76873	0.995345	2.53499	0.000538084	0.000699216	UP	rod shape-determining protein RodA	Unclassified	K03588
Fusobacterium nucleatum	FN0047	gi_19703352_ref_NC_003454.1:684566-685328	89.614	39.7957	1.17111	0.00143244	0.00182854	UP	exodeoxyribonuclease III	Unclassified	K01142
Fusobacterium nucleatum	FN0049	gi_19703352_ref_NC_003454.1:686490-686979	32.8334	67.8507	-1.0472	4.51549e-06	6.43786e-06	DOWN	hypothetical protein	Unclassified
Fusobacterium nucleatum	FN0050	gi_19703352_ref_NC_003454.1:687182-688859	108.103	244.918	-1.1799	1.6851e-12	2.96882e-12	DOWN	fumarate reductase flavoprotein subunit	C	K00244
Fusobacterium nucleatum	FN0053	gi_19703352_ref_NC_003454.1:689479-690754	92.0415	39.9116	1.20548	0.00033413	0.00044156	UP	branched chain amino acid ABC transporter	E	K03311
Fusobacterium nucleatum	FN0055	gi_19703352_ref_NC_003454.1:692297-692804	97.3852	13.2406	2.87873	1.60173e-16	3.15238e-16	UP	ribosomal-protein-alanine acetyltransferase	J
Fusobacterium nucleatum	FN0056	gi_19703352_ref_NC_003454.1:692831-693311	93.6536	1.99769	5.55093	9.51663e-35	2.69112e-34	UP	acetyltransferase	J
Fusobacterium nucleatum	FN0059	gi_19703352_ref_NC_003454.1:695292-695679	164.823	480.693	-1.5442	7.13432e-16	1.37984e-15	DOWN	FeS cluster assembly scaffold protein NifU	C	K04488
Fusobacterium nucleatum	FN0067	gi_19703352_ref_NC_003454.1:704676-707478	266.896	656.443	-1.29839	3.76223e-15	7.11692e-15	DOWN	isoleucyl-tRNA synthetase	J	K01870
Fusobacterium nucleatum	FN0069	gi_19703352_ref_NC_003454.1:707948-708821	374.597	991.235	-1.40389	1.86978e-16	3.67892e-16	DOWN	glycyl-tRNA synthetase subunit alpha glyQ	J	K01878
Fusobacterium nucleatum	FN0073	gi_19703352_ref_NC_003454.1:712659-713493	82.3685	223.364	-1.43923	1.50311e-14	2.80486e-14	DOWN	dihydropteroate synthase	Unclassified	K00796
Fusobacterium nucleatum	FN0074	gi_19703352_ref_NC_003454.1:713467-713836	83.7029	209.578	-1.32414	1.23067e-10	2.06168e-10	DOWN	ethanolamine utilization protein EutS	E	K04031
Fusobacterium nucleatum	FN0076	gi_19703352_ref_NC_003454.1:714265-714844	85.296	226.638	-1.40984	3.56646e-13	6.42411e-13	DOWN	ethanolamine two-component response regulator	T	K22010
Fusobacterium nucleatum	FN0080	gi_19703352_ref_NC_003454.1:719180-720068	36.1943	127.758	-1.81959	2.29944e-17	4.64036e-17	DOWN	ethanolamine ammonia-lyase small subunit	E	K03736
Fusobacterium nucleatum	FN0081	gi_19703352_ref_NC_003454.1:720174-720828	93.9511	238.536	-1.34422	6.368e-13	1.13505e-12	DOWN	ethanolamine utilization protein EutL	E	K04026
Fusobacterium nucleatum	FN0082	gi_19703352_ref_NC_003454.1:720838-721285	26.9336	61.1281	-1.18243	2.42858e-06	3.47982e-06	DOWN	ethanolamine utilization protein EutM	C
Fusobacterium nucleatum	FN0093	gi_19703352_ref_NC_003454.1:729308-729620	3159.85	17271.5	-2.45047	1.18278e-37	3.50092e-37	DOWN	thioredoxin	O	K03671
Fusobacterium nucleatum	FN0099	gi_19703352_ref_NC_003454.1:734821-735175	10.1968	0	Inf	0.000667207	0.000859982	UP	inorganic pyrophosphatase	C	K01507
Fusobacterium nucleatum	FN0102	gi_19703352_ref_NC_003454.1:736372-738640	95.5446	42.2216	1.17819	0.00024503	0.000325494	UP	ribonucleoside-diphosphate reductase subunit alpha	F	K00525
Fusobacterium nucleatum	FN0103	gi_19703352_ref_NC_003454.1:738620-739667	77.1412	31.449	1.29449	0.00016539	0.000221055	UP	ribonucleoside-diphosphate reductase subunit beta	F	K00526
Fusobacterium nucleatum	FN0107	gi_19703352_ref_NC_003454.1:741851-743300	10.2633	2.31939	2.14567	3.44758e-05	4.74523e-05	UP	sodium/proline symporter	R/E	K11928
Fusobacterium nucleatum	FN0117	gi_19703352_ref_NC_003454.1:750477-750990	39.9079	4.67359	3.09407	7.20319e-11	1.21153e-10	UP	O6-methylguanine-DNA methyltransferase	Unclassified	K00567
Fusobacterium nucleatum	FN0118	gi_19703352_ref_NC_003454.1:751037-752216	81.8052	17.9149	2.19103	3.46664e-13	6.24589e-13	UP	molecular chaperone DnaJ	O	K03686
Fusobacterium nucleatum	FN0119	gi_19703352_ref_NC_003454.1:752212-752707	22.7053	48.432	-1.09293	1.76804e-05	2.46431e-05	DOWN	flavodoxin	C
Fusobacterium nucleatum	FN0128	gi_19703352_ref_NC_003454.1:756790-757735	101.615	49.6697	1.03268	0.00511091	0.00630064	UP	hypothetical protein	P
Fusobacterium nucleatum	FN0129	gi_19703352_ref_NC_003454.1:757734-758430	195.622	65.2082	1.58495	1.64903e-07	2.46289e-07	UP	urease accessory protein UreG	K/O
Fusobacterium nucleatum	FN0130	gi_19703352_ref_NC_003454.1:758725-759532	145.353	63.6233	1.19193	0.000390889	0.000512595	UP	ABC transporter ATP-binding protein	V
Fusobacterium nucleatum	FN0132	gi_19703352_ref_NC_003454.1:761854-769243	10.5587	3.48469	1.59932	8.50293e-07	1.23641e-06	UP	hemolysin	Unclassified	K15125
Fusobacterium nucleatum	FN0151	gi_19703352_ref_NC_003454.1:778910-780152	969.12	2306.29	-1.25083	1.60405e-14	2.99085e-14	DOWN	3-oxoacyl-ACP synthase	Unclassified	K09458
Fusobacterium nucleatum	FN0162	gi_19703352_ref_NC_003454.1:790063-791404	16.484	5.2985	1.63741	0.000269446	0.000356671	UP	Na+ driven multidrug efflux pump	V
Fusobacterium nucleatum	FN0163	gi_19703352_ref_NC_003454.1:791457-792387	29.3772	4.33485	2.76065	1.63221e-11	2.80187e-11	UP	5-methyltetrahydrofolate--homocysteine methyltransferase	E
Fusobacterium nucleatum	FN0165	gi_19703352_ref_NC_003454.1:793573-793858	198.292	5.37561	5.20505	2.12673e-39	6.43864e-39	UP	hypothetical protein	Unclassified
Fusobacterium nucleatum	FN0172	gi_19703352_ref_NC_003454.1:797139-797865	37.6206	84.4579	-1.16671	1.27587e-08	1.98076e-08	DOWN	RNA binding protein	S
Fusobacterium nucleatum	FN0173	gi_19703352_ref_NC_003454.1:797978-799364	15.0792	33.7386	-1.16184	8.18608e-08	1.23629e-07	DOWN	hypothetical protein	Unclassified
Fusobacterium nucleatum	FN0176	gi_19703352_ref_NC_003454.1:801296-802091	136.933	277.161	-1.01726	8.40784e-10	1.36046e-09	DOWN	cell division inhibitor MinD	Unclassified	K03609
Fusobacterium nucleatum	FN0181	gi_19703352_ref_NC_003454.1:805546-805891	15.1119	35.2697	-1.22274	0.000403177	0.000528612	DOWN	hypothetical protein	S
Fusobacterium nucleatum	FN0185	gi_19703352_ref_NC_003454.1:809356-810559	19.0415	8.14044	1.22597	0.0092262	0.011273	UP	hypothetical protein	Unclassified
Fusobacterium nucleatum	FN0186	gi_19703352_ref_NC_003454.1:810992-811646	77.3715	8.80205	3.13589	3.55997e-19	7.4727e-19	UP	cytochrome C-type biogenesis protein CcdA	O	K06196
Fusobacterium nucleatum	FN0187	gi_19703352_ref_NC_003454.1:811729-812359	46.5313	9.28912	2.32459	4.96348e-09	7.83477e-09	UP	thiol:disulfide interchange protein TlpA	C/O
Fusobacterium nucleatum	FN0189	gi_19703352_ref_NC_003454.1:813342-814128	132.877	55.6755	1.25498	0.000171317	0.000228892	UP	two-component response regulator YesN	T
Fusobacterium nucleatum	FN0200	gi_19703352_ref_NC_003454.1:826262-826667	1421.6	4484.24	-1.65735	3.9201e-21	8.66828e-21	DOWN	acetyl-CoA carboxylase biotin carboxyl carrier	Unclassified	K01960
Fusobacterium nucleatum	FN0201	gi_19703352_ref_NC_003454.1:826681-827809	344.496	1212.99	-1.816	7.4213e-24	1.73479e-23	DOWN	glutaconyl-COA decarboxylase subunit beta	Unclassified	K01572
Fusobacterium nucleatum	FN0202	gi_19703352_ref_NC_003454.1:827919-828885	428.413	1133.89	-1.40421	1.32869e-16	2.63019e-16	DOWN	glutaconate CoA-transferase subunit A	Unclassified	K01039
Fusobacterium nucleatum	FN0203	gi_19703352_ref_NC_003454.1:828887-829691	389.218	1489.8	-1.93647	5.13104e-26	1.25002e-25	DOWN	glutaconate CoA-transferase subunit B	Unclassified	K01040
Fusobacterium nucleatum	FN0204	gi_19703352_ref_NC_003454.1:829711-831466	799.608	1973.99	-1.30375	2.25961e-15	4.30059e-15	DOWN	glutaconyl-CoA decarboxylase subunit A	Unclassified	K01969
Fusobacterium nucleatum	FN0205	gi_19703352_ref_NC_003454.1:831608-832868	7.97401	38.2528	-2.26219	4.63519e-16	9.02093e-16	DOWN	sodium/glutamate symport carrier protein	Unclassified	K03312
Fusobacterium nucleatum	FN0207	gi_19703352_ref_NC_003454.1:833757-835086	407.652	1271.41	-1.64102	8.28601e-21	1.81708e-20	DOWN	(R)-2-hydroxyglutaryl-CoA dehydratase subunit alpha	Unclassified
Fusobacterium nucleatum	FN0208	gi_19703352_ref_NC_003454.1:835107-836256	207.75	648.392	-1.64202	3.1534e-20	6.83985e-20	DOWN	(R)-2-hydroxyglutaryl-CoA dehydratase subunit beta	Unclassified
Fusobacterium nucleatum	FN0217	gi_19703352_ref_NC_003454.1:841141-841795	1.22812	7.33504	-2.57836	0.00057344	0.00074435	DOWN	catabolite gene activator	Unclassified
Fusobacterium nucleatum	FN0221	gi_19703352_ref_NC_003454.1:845348-846773	5.07697	11.7248	-1.20752	6.19388e-05	8.42801e-05	DOWN	carbon starvation protein A	Unclassified	K06200
Fusobacterium nucleatum	FN0225	gi_19703352_ref_NC_003454.1:851804-853163	91.0885	207.651	-1.18882	3.63618e-12	6.33765e-12	DOWN	gluconate permease	Unclassified
Fusobacterium nucleatum	FN0237	gi_19703352_ref_NC_003454.1:861492-862218	49.792	20.3545	1.29057	0.00134708	0.00172418	UP	ABC transporter permease	Unclassified
Fusobacterium nucleatum	FN0240	gi_19703352_ref_NC_003454.1:864033-864861	108.679	223.126	-1.03779	8.44837e-10	1.3667e-09	DOWN	thymidylate synthase	Unclassified	K00560
Fusobacterium nucleatum	FN0244	gi_19703352_ref_NC_003454.1:868254-868425	4.67685	16.7597	-1.84139	0.0310526	0.0368779	DOWN	COP associated protein	Unclassified
Fusobacterium nucleatum	FN0257	gi_19703352_ref_NC_003454.1:882655-884167	23.1277	11.4316	1.01659	0.0270089	0.0321395	UP	transporter	Unclassified
Fusobacterium nucleatum	FN0258	gi_19703352_ref_NC_003454.1:884254-886099	271.916	894.159	-1.71737	3.65791e-22	8.23864e-22	DOWN	zinc-transporting ATPase	Unclassified	K01534
Fusobacterium nucleatum	FN0264	gi_19703352_ref_NC_003454.1:891001-891391	22657.4	50533	-1.15724	2.94208e-13	5.30212e-13	DOWN	hypothetical protein	Unclassified
Fusobacterium nucleatum	FN0277	gi_19703352_ref_NC_003454.1:903510-904383	53.3824	122.365	-1.19676	2.0042e-10	3.32408e-10	DOWN	hypothetical protein	Unclassified	K01163
Fusobacterium nucleatum	FN0278	gi_19703352_ref_NC_003454.1:904395-905754	345.426	835.692	-1.27459	1.2964e-14	2.42102e-14	DOWN	Xaa-His dipeptidase	Unclassified	K01439
Fusobacterium nucleatum	FN0279	gi_19703352_ref_NC_003454.1:905786-906569	19.4948	55.8886	-1.51946	5.24051e-10	8.57843e-10	DOWN	lipoprotein	Unclassified	K04754
Fusobacterium nucleatum	FN0280	gi_19703352_ref_NC_003454.1:906558-907842	12.5201	37.314	-1.57547	8.01366e-11	1.34658e-10	DOWN	hypothetical protein	Unclassified
Fusobacterium nucleatum	FN0284	gi_19703352_ref_NC_003454.1:913491-914013	135.351	278.713	-1.04207	1.78367e-09	2.85451e-09	DOWN	16S rRNA-processing protein RimM	Unclassified	K02860
Fusobacterium nucleatum	FN0287	gi_19703352_ref_NC_003454.1:914523-915318	98.5311	212.941	-1.1118	1.76312e-10	2.92899e-10	DOWN	dimethyladenosine transferase	Unclassified	K02528
Fusobacterium nucleatum	FN0291	gi_19703352_ref_NC_003454.1:919443-925089	26.2821	9.00144	1.54585	2.90837e-07	4.28917e-07	UP	hemolysin	Unclassified	K15125
Fusobacterium nucleatum	FN0295	gi_19703352_ref_NC_003454.1:928125-929055	327.47	1092.48	-1.73818	3.35559e-22	7.56488e-22	DOWN	transketolase	Unclassified	K00615
Fusobacterium nucleatum	FN0296	gi_19703352_ref_NC_003454.1:929111-929879	118.727	58.853	1.01247	0.00680781	0.00836232	UP	cytoplasmic protein	Unclassified
Fusobacterium nucleatum	FN0298	gi_19703352_ref_NC_003454.1:931272-932514	11.0017	24.8146	-1.17347	1.38802e-06	1.99843e-06	DOWN	histidyl-tRNA synthetase	Unclassified	K01892
Fusobacterium nucleatum	FN0299	gi_19703352_ref_NC_003454.1:932532-934311	345.945	848.121	-1.29373	5.1317e-15	9.67685e-15	DOWN	aspartyl-tRNA synthetase	Unclassified	K01876
Fusobacterium nucleatum	FN0301	gi_19703352_ref_NC_003454.1:935824-936871	80.5953	164.672	-1.03083	1.33132e-09	2.13441e-09	DOWN	iron ABC transporter permease	Unclassified	K02015
Fusobacterium nucleatum	FN0305	gi_19703352_ref_NC_003454.1:940218-941229	108.898	294.724	-1.43638	1.6518e-15	3.16396e-15	DOWN	Iron(III) dicitrate-binding protein	Unclassified	K02016
Fusobacterium nucleatum	FN0307	gi_19703352_ref_NC_003454.1:942234-943029	69.2244	347.659	-2.32832	7.4302e-29	1.91575e-28	DOWN	fecE Iron(III) dicitrate transport ATP-binding	Unclassified	K02013
Fusobacterium nucleatum	FN0308	gi_19703352_ref_NC_003454.1:943161-944220	311.902	783.761	-1.32932	2.82938e-15	5.3636e-15	DOWN	Iron(III)-binding protein	Unclassified	K02012
Fusobacterium nucleatum	FN0309	gi_19703352_ref_NC_003454.1:944238-945921	116.555	546.407	-2.22897	1.91446e-31	5.11858e-31	DOWN	iron ABC transporter permease	Unclassified	K02011
Fusobacterium nucleatum	FN0312	gi_19703352_ref_NC_003454.1:949455-949962	44.338	120.301	-1.44003	7.03566e-11	1.18363e-10	DOWN	anaerobic ribonucleoside-triphosphate reductase activating protein	Unclassified	K04068
Fusobacterium nucleatum	FN0313	gi_19703352_ref_NC_003454.1:950042-951350	13.5196	4.91823	1.45884	0.00364911	0.00454789	UP	16S rRNA (cytosine(967)-C(5))-methyltransferase	Unclassified	K03500
Fusobacterium nucleatum	FN0314	gi_19703352_ref_NC_003454.1:951343-951991	30.3671	7.10674	2.09525	4.26431e-06	6.08217e-06	UP	caffeoyl-CoA O-methyltransferase	Unclassified
Fusobacterium nucleatum	FN0316	gi_19703352_ref_NC_003454.1:953323-953779	12.3215	0.420521	4.87286	4.53786e-06	6.44763e-06	UP	hypothetical protein	Unclassified
Fusobacterium nucleatum	FN0317	gi_19703352_ref_NC_003454.1:953908-955096	51.7561	9.05128	2.51553	1.72525e-14	3.21521e-14	UP	tryptophan synthase subunit beta	Unclassified	K01696
Fusobacterium nucleatum	FN0319	gi_19703352_ref_NC_003454.1:955907-956945	54.9698	20.9935	1.3887	0.000106062	0.000142745	UP	[citrate (pro-3S)-lyase] ligase	Unclassified	K01910
Fusobacterium nucleatum	FN0326	gi_19703352_ref_NC_003454.1:961388-961595	1891.16	867.112	1.12498	0.000389887	0.000511374	UP	50S ribosomal protein L35	Unclassified
Fusobacterium nucleatum	FN0328	gi_19703352_ref_NC_003454.1:962424-963861	29.3685	10.2237	1.52236	5.06385e-05	6.93121e-05	UP	Na(+)-linked D-alanine glycine permease	Unclassified	K03310
Fusobacterium nucleatum	FN0330	gi_19703352_ref_NC_003454.1:964722-965124	1330.38	3247.24	-1.28737	7.25074e-15	1.36466e-14	DOWN	30S ribosomal protein S9	Unclassified	K02996
Fusobacterium nucleatum	FN0331	gi_19703352_ref_NC_003454.1:965238-966228	15.0169	167.162	-3.47659	6.47344e-41	2.00997e-40	DOWN	hypothetical protein	Unclassified
Fusobacterium nucleatum	FN0334	gi_19703352_ref_NC_003454.1:967908-969156	2.5762	6.00076	-1.2199	0.00366341	0.00456492	DOWN	aspartate/aromatic aminotransferase	Unclassified	K00832
Fusobacterium nucleatum	FN0337	gi_19703352_ref_NC_003454.1:971225-971564	5.91484	22.8918	-1.95242	0.000111871	0.000150394	DOWN	hypothetical protein	Unclassified
Fusobacterium nucleatum	FN0338	gi_19703352_ref_NC_003454.1:971704-972157	21.2621	55.029	-1.3719	7.44443e-07	1.08492e-06	DOWN	hypothetical protein	Unclassified
Fusobacterium nucleatum	FN0340	gi_19703352_ref_NC_003454.1:972727-974038	4.59843	16.5519	-1.84779	1.80967e-08	2.80642e-08	DOWN	hypothetical protein	Unclassified
Fusobacterium nucleatum	FN0341	gi_19703352_ref_NC_003454.1:974142-975471	3.93137	16.1112	-2.03496	2.84644e-09	4.5401e-09	DOWN	transport protein	Unclassified	K07084
Fusobacterium nucleatum	FN0342	gi_19703352_ref_NC_003454.1:975511-976015	168.848	535.245	-1.66447	1.49425e-18	3.09036e-18	DOWN	peptidyl-prolyl cis-trans isomerase	Unclassified	K03768
Fusobacterium nucleatum	FN0346	gi_19703352_ref_NC_003454.1:978964-979357	170.479	368.504	-1.11208	3.67592e-10	6.05188e-10	DOWN	hypothetical protein	Unclassified
Fusobacterium nucleatum	FN0348	gi_19703352_ref_NC_003454.1:980307-981813	151.596	326.461	-1.10668	9.39434e-12	1.62198e-11	DOWN	nicotinate phosphoribosyltransferase	Unclassified
Fusobacterium nucleatum	FN0352	gi_19703352_ref_NC_003454.1:983680-985060	7.28112	2.22654	1.70936	0.00432459	0.00538434	UP	Na+/H+ antiporter NhaC	Unclassified	K03315
Fusobacterium nucleatum	FN0357	gi_19703352_ref_NC_003454.1:987961-988366	66.3744	182.001	-1.45525	1.09845e-11	1.8906e-11	DOWN	ATP synthase subunit epsilon	Unclassified	K02114
Fusobacterium nucleatum	FN0358	gi_19703352_ref_NC_003454.1:988375-989764	473.391	982.183	-1.05296	1.66269e-11	2.85215e-11	DOWN	ATP synthase F0F1 subunit beta	Unclassified	K02112
Fusobacterium nucleatum	FN0359	gi_19703352_ref_NC_003454.1:990084-990933	166.562	386.391	-1.214	1.10358e-12	1.95827e-12	DOWN	ATP synthase subunit gamma	Unclassified	K02115
Fusobacterium nucleatum	FN0360	gi_19703352_ref_NC_003454.1:990943-992446	347.387	981.846	-1.49896	2.67487e-18	5.50031e-18	DOWN	ATP synthase F0F1 subunit alpha	Unclassified	K02111
Fusobacterium nucleatum	FN0362	gi_19703352_ref_NC_003454.1:992991-993483	220.277	506.368	-1.20087	4.00934e-12	6.98635e-12	DOWN	ATP synthase subunit B	Unclassified	K02109
Fusobacterium nucleatum	FN0363	gi_19703352_ref_NC_003454.1:993523-993793	363.621	1044.57	-1.5224	1.2847e-16	2.54381e-16	DOWN	ATP synthase F0F1 subunit C	Unclassified	K02110
Fusobacterium nucleatum	FN0364	gi_19703352_ref_NC_003454.1:993846-994503	105.748	214.959	-1.02343	3.299e-09	5.25374e-09	DOWN	ATP synthase subunit A	Unclassified	K02108
Fusobacterium nucleatum	FN0365	gi_19703352_ref_NC_003454.1:994631-994949	12.6084	58.4366	-2.21248	3.14593e-09	5.01332e-09	DOWN	ATP synthase subunit I	Unclassified
Fusobacterium nucleatum	FN0367	gi_19703352_ref_NC_003454.1:996472-996991	32.4861	65.5993	-1.01386	5.11236e-06	7.25416e-06	DOWN	hypothetical protein	Unclassified
Fusobacterium nucleatum	FN0375	gi_19703352_ref_NC_003454.1:1005432-1006491	131.287	411.098	-1.64676	2.44114e-19	5.14983e-19	DOWN	Iron(III)-binding protein	Unclassified	K02012
Fusobacterium nucleatum	FN0376	gi_19703352_ref_NC_003454.1:1006504-1007620	79.9377	171.618	-1.10226	1.46725e-10	2.44599e-10	DOWN	iron ABC transporter ATP-binding protein	Unclassified	K02010
Fusobacterium nucleatum	FN0377	gi_19703352_ref_NC_003454.1:1007603-1009256	36.9624	106.779	-1.53049	1.46865e-15	2.826e-15	DOWN	iron ABC transporter permease	Unclassified	K02011
Fusobacterium nucleatum	FN0396	gi_19703352_ref_NC_003454.1:1034342-1035878	247.292	638.864	-1.3693	5.43416e-16	1.05644e-15	DOWN	dipeptide-binding protein	Unclassified	K12368
Fusobacterium nucleatum	FN0397	gi_19703352_ref_NC_003454.1:1035961-1036888	103.153	655.953	-2.66881	1.67052e-38	5.01087e-38	DOWN	peptide ABC transporter permease	Unclassified	K12369
Fusobacterium nucleatum	FN0398	gi_19703352_ref_NC_003454.1:1036897-1037767	113.597	391.417	-1.78478	5.59113e-21	1.23139e-20	DOWN	peptide ABC transporter permease	Unclassified	K02034
Fusobacterium nucleatum	FN0399	gi_19703352_ref_NC_003454.1:1037785-1038793	256.712	669.195	-1.38228	6.21365e-16	1.20634e-15	DOWN	peptide ABC transporter ATP-binding protein	Unclassified	K15583
Fusobacterium nucleatum	FN0400	gi_19703352_ref_NC_003454.1:1038797-1039760	130.176	428.015	-1.7172	2.37945e-20	5.17837e-20	DOWN	peptide ABC transporter ATP-binding protein	Unclassified	K02032
Fusobacterium nucleatum	FN0412	gi_19703352_ref_NC_003454.1:1048688-1049282	199.415	537.291	-1.42993	1.52618e-15	2.92491e-15	DOWN	recombination protein RecR	Unclassified	K06187
Fusobacterium nucleatum	FN0422	gi_19703352_ref_NC_003454.1:1063166-1066343	152.758	342.51	-1.16489	5.4753e-13	9.7739e-13	DOWN	carbamoyl phosphate synthase large subuni	Unclassified	K01955
Fusobacterium nucleatum	FN0423	gi_19703352_ref_NC_003454.1:1066467-1067247	185.397	395.921	-1.09459	4.33711e-11	7.3587e-11	DOWN	dihydroorotate dehydrogenase electron transfer subunit	Unclassified	K02823
Fusobacterium nucleatum	FN0424	gi_19703352_ref_NC_003454.1:1067258-1068173	207.691	480.76	-1.21088	5.58536e-13	9.96292e-13	DOWN	dihydroorotate dehydrogenase 1B	Unclassified	K17828
Fusobacterium nucleatum	FN0425	gi_19703352_ref_NC_003454.1:1068169-1068835	10.2512	3.45748	1.568	0.0285161	0.0339105	UP	cytoplasmic protein	Unclassified
Fusobacterium nucleatum	FN0426	gi_19703352_ref_NC_003454.1:1068859-1069573	69.1912	258.701	-1.90263	1.32251e-20	2.89401e-20	DOWN	orotidine 5'-phosphate decarboxylase	Unclassified	K01591
Fusobacterium nucleatum	FN0428	gi_19703352_ref_NC_003454.1:1070176-1070953	0	7.65749	#NAME?	2.068e-07	3.08028e-07	DOWN	hypothetical protein	Unclassified	K04486
Fusobacterium nucleatum	FN0436	gi_19703352_ref_NC_003454.1:1077940-1078951	100.155	324.253	-1.69489	1.84742e-19	3.90654e-19	DOWN	urea carboxylase	Unclassified	K06350
Fusobacterium nucleatum	FN0437	gi_19703352_ref_NC_003454.1:1078943-1079732	73.8232	305.417	-2.04864	6.72924e-24	1.5761e-23	DOWN	allophanate hydrolase	Unclassified
Fusobacterium nucleatum	FN0454	gi_19703352_ref_NC_003454.1:1099606-1101082	1023.36	2856.13	-1.48075	2.68321e-18	5.51587e-18	DOWN	aldehyde dehydrogenase	Unclassified	K00128
Fusobacterium nucleatum	FN0455	gi_19703352_ref_NC_003454.1:1101333-1101873	665.392	3910.52	-2.55509	1.98765e-39	6.03034e-39	DOWN	rubrerythrin	Unclassified
Fusobacterium nucleatum	FN0457	gi_19703352_ref_NC_003454.1:1103437-1103863	5.65165	24.5286	-2.11772	3.62101e-06	5.16977e-06	DOWN	hypothetical protein	Unclassified
Fusobacterium nucleatum	FN0459	gi_19703352_ref_NC_003454.1:1104748-1105609	20.0638	8.13747	1.30194	0.0107175	0.0130617	UP	hypothetical protein	Unclassified
Fusobacterium nucleatum	FN0461	gi_19703352_ref_NC_003454.1:1106661-1107207	1287.51	3140.9	-1.2866	5.99299e-15	1.1298e-14	DOWN	sigma(54) modulation protein	Unclassified	K05808
Fusobacterium nucleatum	FN0463	gi_19703352_ref_NC_003454.1:1109265-1109733	5.14553	12.088	-1.23218	0.0124967	0.0151861	DOWN	23S rRNA (pseudouridine(1915)-N(3))-methyltransferase RlmH	Unclassified	K00783
Fusobacterium nucleatum	FN0466	gi_19703352_ref_NC_003454.1:1111440-1112922	352.306	729.966	-1.051	2.07029e-11	3.54369e-11	DOWN	lysyl-tRNA synthetase	Unclassified	K04567
Fusobacterium nucleatum	FN0467	gi_19703352_ref_NC_003454.1:1113003-1113360	3.37047	17.4463	-2.3719	0.000134587	0.000180457	DOWN	murein hydrolase exporter	Unclassified
Fusobacterium nucleatum	FN0469	gi_19703352_ref_NC_003454.1:1114065-1114674	2.63744	0	Inf	0.0336166	0.0395685	UP	copper homeostasis protein CutC	Unclassified	K06201
Fusobacterium nucleatum	FN0470	gi_19703352_ref_NC_003454.1:1114880-1116419	19.8493	40.6819	-1.0353	1.21778e-07	1.83179e-07	DOWN	efflux pump component MtrF	Unclassified	K12942
Fusobacterium nucleatum	FN0472	gi_19703352_ref_NC_003454.1:1117751-1118255	6031.54	24066.8	-1.99645	4.2968e-28	1.09096e-27	DOWN	flavodoxin FldA	Unclassified	K03839
Fusobacterium nucleatum	FN0473	gi_19703352_ref_NC_003454.1:1118431-1119001	43.6724	10.7701	2.0197	1.74099e-06	2.50261e-06	UP	regulatory protein BetI	Unclassified
Fusobacterium nucleatum	FN0474	gi_19703352_ref_NC_003454.1:1119078-1122117	68.9312	4.64641	3.89097	4.44487e-43	1.42971e-42	UP	acriflavin resistance protein B	Unclassified	K03296
Fusobacterium nucleatum	FN0479	gi_19703352_ref_NC_003454.1:1127142-1127592	353.159	1768.38	-2.32404	1.31742e-32	3.6127e-32	DOWN	RNA polymerase sigma-E factor	Unclassified	K03088
Fusobacterium nucleatum	FN0487	gi_19703352_ref_NC_003454.1:1131845-1132862	67.1665	204.354	-1.60526	5.06944e-17	1.01389e-16	DOWN	D-lactate dehydrogenase	Unclassified	K03778
Fusobacterium nucleatum	FN0488	gi_19703352_ref_NC_003454.1:1133196-1134516	2107.56	8241.26	-1.96729	1.71901e-27	4.30807e-27	DOWN	NAD-specific glutamate dehydrogenase	Unclassified	K00260
Fusobacterium nucleatum	FN0495	gi_19703352_ref_NC_003454.1:1139706-1140915	87.7547	341.235	-1.95922	2.81875e-24	6.64983e-24	DOWN	acetyl-CoA acetyltransferase	Unclassified	K00626
Fusobacterium nucleatum	FN0498	gi_19703352_ref_NC_003454.1:1141627-1143379	10.5543	0.219256	5.58906	5.93548e-17	1.1861e-16	UP	hypothetical protein	Unclassified
Fusobacterium nucleatum	FN0499	gi_19703352_ref_NC_003454.1:1146262-1148494	12.6084	0	Inf	2.17756e-23	5.02947e-23	UP	hemin receptor	Unclassified	K02014
Fusobacterium nucleatum	FN0502	gi_19703352_ref_NC_003454.1:1152152-1152737	359.654	944.821	-1.39343	6.34373e-16	1.23126e-15	DOWN	phosphoheptose isomerase	Unclassified	K03271
Fusobacterium nucleatum	FN0511	gi_19703352_ref_NC_003454.1:1160424-1161432	5.5807	12.7611	-1.19323	0.000367518	0.000482388	DOWN	D-lactate dehydrogenase	Unclassified	K03778
Fusobacterium nucleatum	FN0520	gi_19703352_ref_NC_003454.1:1171767-1172385	72.1247	14.4366	2.32076	6.24541e-11	1.05341e-10	UP	hypothetical protein	Unclassified
Fusobacterium nucleatum	FN0521	gi_19703352_ref_NC_003454.1:1172377-1173046	63.6331	22.5164	1.4988	6.28122e-05	8.54522e-05	UP	DNA integration/recombination/invertion protein	Unclassified	K09765
Fusobacterium nucleatum	FN0522	gi_19703352_ref_NC_003454.1:1173054-1175820	86.6341	20.8014	2.05826	7.68252e-14	1.40863e-13	UP	exonuclease SbcC	Unclassified	K03546
Fusobacterium nucleatum	FN0532	gi_19703352_ref_NC_003454.1:1186613-1187669	2.66364	7.81803	-1.55341	0.00052461	0.000682326	DOWN	hypothetical protein	Unclassified	K07120
Fusobacterium nucleatum	FN0536	gi_19703352_ref_NC_003454.1:1190095-1191241	21.741	163.946	-2.91473	4.42181e-35	1.25636e-34	DOWN	DNA polymerase III subunit beta	Unclassified	K02338
Fusobacterium nucleatum	FN0537	gi_19703352_ref_NC_003454.1:1191258-1191843	54.9091	166.434	-1.59984	3.18505e-14	5.90037e-14	DOWN	hypothetical protein	Unclassified	K08591
Fusobacterium nucleatum	FN0541	gi_19703352_ref_NC_003454.1:1194301-1195357	18.6454	38.1811	-1.03404	1.64137e-06	2.36036e-06	DOWN	cytoplasmic protein	Unclassified
Fusobacterium nucleatum	FN0543	gi_19703352_ref_NC_003454.1:1196125-1197163	10.8391	33.756	-1.6389	8.30814e-10	1.34463e-09	DOWN	lipopolysaccharide heptosyltransferase	Unclassified
Fusobacterium nucleatum	FN0544	gi_19703352_ref_NC_003454.1:1197159-1198188	9.37186	20.244	-1.11109	3.36086e-05	4.62853e-05	DOWN	ADP-heptose:LPS heptosyltransferase II	Unclassified
Fusobacterium nucleatum	FN0545	gi_19703352_ref_NC_003454.1:1198180-1198777	0	3.69573	#NAME?	0.00141036	0.00180164	DOWN	lipopolysaccharide core biosynthesis protein RfaY	Unclassified
Fusobacterium nucleatum	FN0550	gi_19703352_ref_NC_003454.1:1202800-1203226	50.8648	396.733	-2.96343	1.36583e-34	3.85621e-34	DOWN	mannose-1-phosphate guanylyltransferase	Unclassified
Fusobacterium nucleatum	FN0556	gi_19703352_ref_NC_003454.1:1208469-1209090	4.52647	77.551	-4.09869	8.97907e-27	2.22227e-26	DOWN	hypothetical protein	Unclassified
Fusobacterium nucleatum	FN0557	gi_19703352_ref_NC_003454.1:1209689-1210424	51.3691	197.923	-1.94596	4.47906e-20	9.67422e-20	DOWN	hypothetical protein	Unclassified
Fusobacterium nucleatum	FN0575	gi_19703352_ref_NC_003454.1:1225470-1225644	172.375	16.4724	3.38743	3.89933e-16	7.6282e-16	UP	hypothetical protein	Unclassified
Fusobacterium nucleatum	FN0580	gi_19703352_ref_NC_003454.1:1235069-1237244	47.8732	15.0581	1.66868	6.87545e-08	1.04121e-07	UP	penicillin-binding protein	Unclassified	K05367
Fusobacterium nucleatum	FN0585	gi_19703352_ref_NC_003454.1:1239927-1240602	223.119	42.3588	2.39708	2.30923e-17	4.6588e-17	UP	two-component response regulator CzcR	Unclassified	K02483
Fusobacterium nucleatum	FN0590	gi_19703352_ref_NC_003454.1:1242945-1244127	42.4988	241.725	-2.50787	6.42563e-32	1.73548e-31	DOWN	N-acyl-L-amino acid amidohydrolase	Unclassified	K01436
Fusobacterium nucleatum	FN0591	gi_19703352_ref_NC_003454.1:1244142-1245663	21.4053	47.0344	-1.13575	9.06795e-09	1.4136e-08	DOWN	efflux pump component MtrF	Unclassified	K12942
Fusobacterium nucleatum	FN0598	gi_19703352_ref_NC_003454.1:1252020-1253772	33.0394	71.3131	-1.10998	7.49007e-10	1.21305e-09	DOWN	phospholipid-lipopolysaccharide ABC transporter	Unclassified	K11085
Fusobacterium nucleatum	FN0600	gi_19703352_ref_NC_003454.1:1255608-1256109	19.2291	39.431	-1.03604	9.85307e-05	0.00013321	DOWN	hypothetical protein	Unclassified
Fusobacterium nucleatum	FN0611	gi_19703352_ref_NC_003454.1:1268498-1270361	189.668	537.924	-1.50392	3.65516e-18	7.4924e-18	DOWN	thrS threonyl-tRNA synthetase	Unclassified	K01868
Fusobacterium nucleatum	FN0614	gi_19703352_ref_NC_003454.1:1271586-1273323	23.3735	2.76436	3.07986	9.06519e-17	1.80598e-16	UP	ABC transporter	Unclassified	K06147
Fusobacterium nucleatum	FN0615	gi_19703352_ref_NC_003454.1:1273326-1275051	57.5583	13.4725	2.095	4.07575e-12	7.10034e-12	UP	ABC transporter	Unclassified	K06147
Fusobacterium nucleatum	FN0616	gi_19703352_ref_NC_003454.1:1275113-1276601	19.4487	78.7298	-2.01724	9.64862e-20	2.06037e-19	DOWN	hypothetical protein	Unclassified
Fusobacterium nucleatum	FN0619	gi_19703352_ref_NC_003454.1:1278899-1279745	8.07267	0.680678	3.568	1.7433e-05	2.43031e-05	UP	small-conductance mechanosensitive channel	Unclassified	K03442
Fusobacterium nucleatum	FN0626	gi_19703352_ref_NC_003454.1:1285624-1286182	2.87806	9.6261	-1.74185	0.00179023	0.00227755	DOWN	cytoplasmic protein	Unclassified
Fusobacterium nucleatum	FN0627	gi_19703352_ref_NC_003454.1:1286244-1287255	1280.95	5948.79	-2.21538	1.53664e-32	4.2106e-32	DOWN	glucosamine--fructose-6-phosphate aminotransferase	Unclassified	K10708
Fusobacterium nucleatum	FN0628	gi_19703352_ref_NC_003454.1:1287288-1288347	984.653	2441.84	-1.31028	2.01967e-15	3.85212e-15	DOWN	glucosamine--fructose-6-phosphate aminotransferase	Unclassified	K00820
Fusobacterium nucleatum	FN0629	gi_19703352_ref_NC_003454.1:1288356-1289196	1454.36	4530.81	-1.63938	4.70415e-21	1.03892e-20	DOWN	PTS system transporter subunit IID	Unclassified	K02796
Fusobacterium nucleatum	FN0630	gi_19703352_ref_NC_003454.1:1289167-1289947	1621.71	4875.94	-1.58816	3.85701e-20	8.35589e-20	DOWN	PTS system transporter subunit IIC	Unclassified	K02795
Fusobacterium nucleatum	FN0631	gi_19703352_ref_NC_003454.1:1289957-1290419	502.978	1106.79	-1.13781	3.377e-12	5.88878e-12	DOWN	PTS system transporter subunit IIB	Unclassified	K02794
Fusobacterium nucleatum	FN0632	gi_19703352_ref_NC_003454.1:1290431-1290866	323.797	1443.76	-2.15667	7.07773e-29	1.82552e-28	DOWN	PTS system transporter subunit IIA	Unclassified
Fusobacterium nucleatum	FN0633	gi_19703352_ref_NC_003454.1:1291067-1292312	23.2416	3.39319	2.77599	7.01228e-12	1.21334e-11	UP	replication protein	Unclassified
Fusobacterium nucleatum	FN0643	gi_19703352_ref_NC_003454.1:1299523-1299961	78.7926	4.8154	4.03233	4.72264e-22	1.06167e-21	UP	hypothetical protein	Unclassified
Fusobacterium nucleatum	FN0644	gi_19703352_ref_NC_003454.1:1299976-1301434	50.4484	19.2968	1.38644	4.84827e-05	6.64884e-05	UP	uroporphyrinogen-III synthase	Unclassified	K13542
Fusobacterium nucleatum	FN0657	gi_19703352_ref_NC_003454.1:1314405-1314927	14.6118	0.734907	4.31343	3.94049e-08	5.98895e-08	UP	acetyltransferase	Unclassified
Fusobacterium nucleatum	FN0658	gi_19703352_ref_NC_003454.1:1314979-1315765	365.412	852.714	-1.22254	1.46093e-13	2.65286e-13	DOWN	ABC transporter substrate-binding protein	Unclassified	K02073
Fusobacterium nucleatum	FN0663	gi_19703352_ref_NC_003454.1:1319425-1319857	7.43111	43.7172	-2.55655	2.05006e-10	3.39857e-10	DOWN	hypothetical protein	Unclassified
Fusobacterium nucleatum	FN0667	gi_19703352_ref_NC_003454.1:1322433-1323714	22.589	10.1935	1.14796	0.0108048	0.0131614	UP	Na+ driven multidrug efflux pump	Unclassified
Fusobacterium nucleatum	FN0672	gi_19703352_ref_NC_003454.1:1327785-1329102	13.4273	3.49945	1.93997	6.41915e-05	8.73122e-05	UP	ATPase	Unclassified	K07133
Fusobacterium nucleatum	FN0675	gi_19703352_ref_NC_003454.1:1330560-1332180	331.245	678.848	-1.03519	3.32628e-11	5.65839e-11	DOWN	molecular chaperone GroEL	Unclassified	K04077
Fusobacterium nucleatum	FN0681	gi_19703352_ref_NC_003454.1:1336254-1336932	113.732	239.444	-1.07405	5.96042e-10	9.74352e-10	DOWN	MarR family transcriptional regulator	Unclassified
Fusobacterium nucleatum	FN0683	gi_19703352_ref_NC_003454.1:1338603-1338849	74.9053	11.6707	2.68217	2.09134e-08	3.23343e-08	UP	hypothetical protein	Unclassified
Fusobacterium nucleatum	FN0689	gi_19703352_ref_NC_003454.1:1344797-1345259	8.68702	46.488	-2.41993	7.935e-11	1.33368e-10	DOWN	hypothetical protein	Unclassified
Fusobacterium nucleatum	FN0698	gi_19703352_ref_NC_003454.1:1356750-1357167	51.96	14.4823	1.84311	3.63265e-05	4.99515e-05	UP	DNA integration/recombination/invertion protein	Unclassified	K07447
Fusobacterium nucleatum	FN0708	gi_19703352_ref_NC_003454.1:1366807-1367485	11.8471	28.7277	-1.27791	9.53046e-06	1.33643e-05	DOWN	cytoplasmic protein	Unclassified	K05896
Fusobacterium nucleatum	FN0709	gi_19703352_ref_NC_003454.1:1367478-1368948	25.4286	8.75319	1.53857	5.70164e-05	7.76411e-05	UP	virulence factor MviN	Unclassified	K03980
Fusobacterium nucleatum	FN0712	gi_19703352_ref_NC_003454.1:1370915-1371476	19.3232	49.2414	-1.34954	4.29383e-07	6.30772e-07	DOWN	chromate transporter	Unclassified	K07240
Fusobacterium nucleatum	FN0715	gi_19703352_ref_NC_003454.1:1373243-1374116	18.4077	8.02575	1.1976	0.0278301	0.0331113	UP	hypothetical protein	Unclassified
Fusobacterium nucleatum	FN0719	gi_19703352_ref_NC_003454.1:1376063-1377116	9.15846	64.3633	-2.81306	1.58768e-23	3.68485e-23	DOWN	cytoplasmic protein	Unclassified
Fusobacterium nucleatum	FN0720	gi_19703352_ref_NC_003454.1:1377115-1377679	586.584	1597.46	-1.44537	3.85208e-17	7.72574e-17	DOWN	elongation factor P	Unclassified	K02356
Fusobacterium nucleatum	FN0722	gi_19703352_ref_NC_003454.1:1378607-1381664	1.31527	3.64498	-1.47055	0.0001104	0.0001485	DOWN	hypothetical protein	Unclassified
Fusobacterium nucleatum	FN0739	gi_19703352_ref_NC_003454.1:1397106-1397745	396.553	1165.23	-1.55503	9.0309e-19	1.8786e-18	DOWN	formiminotetrahydrofolate cyclodeaminase	Unclassified	K13990
Fusobacterium nucleatum	FN0740	gi_19703352_ref_NC_003454.1:1397762-1399004	391.531	1400.91	-1.83916	1.9034e-24	4.4978e-24	DOWN	imidazolonepropionase	Unclassified	K01468
Fusobacterium nucleatum	FN0741	gi_19703352_ref_NC_003454.1:1399080-1400046	832.285	4804.95	-2.52937	2.25691e-39	6.82988e-39	DOWN	glutamate formiminotransferase	Unclassified	K13990
Fusobacterium nucleatum	FN0744	gi_19703352_ref_NC_003454.1:1403211-1403418	15.4696	96.0891	-2.63494	3.99172e-11	6.7791e-11	DOWN	metal dependent phosphohydrolase	Unclassified
Fusobacterium nucleatum	FN0749	gi_19703352_ref_NC_003454.1:1407801-1409019	7.2589	16.1594	-1.15455	3.5501e-05	4.88259e-05	DOWN	hypothetical protein	Unclassified
Fusobacterium nucleatum	FN0750	gi_19703352_ref_NC_003454.1:1409063-1409795	2.19486	4.85034	-1.14395	0.0425388	0.0498899	DOWN	hypothetical protein	Unclassified
Fusobacterium nucleatum	FN0755	gi_19703352_ref_NC_003454.1:1414752-1415043	146.007	64.1691	1.18609	0.00301875	0.00376883	UP	glutamyl-tRNA(Gln) amidotransferase subunit C	Unclassified	K02435
Fusobacterium nucleatum	FN0769	gi_19703352_ref_NC_003454.1:1425843-1426812	17.8299	1.38685	3.68441	3.06841e-12	5.3598e-12	UP	hemin transport system permease HmuU	Unclassified	K02015
Fusobacterium nucleatum	FN0770	gi_19703352_ref_NC_003454.1:1426811-1427588	12.4075	0.617539	4.32854	1.18072e-08	1.83543e-08	UP	hemin transport system ATP-binding protein hmuV	Unclassified	K02013
Fusobacterium nucleatum	FN0771	gi_19703352_ref_NC_003454.1:1427601-1428837	21.785	3.02949	2.84619	1.16001e-11	1.99224e-11	UP	oxygen-independent coproporphyrinogen III oxidase	Unclassified	K02495
Fusobacterium nucleatum	FN0774	gi_19703352_ref_NC_003454.1:1429831-1430578	12.9051	42.9061	-1.73324	7.24565e-10	1.1788e-09	DOWN	cytoplasmic protein	Unclassified
Fusobacterium nucleatum	FN0776	gi_19703352_ref_NC_003454.1:1432083-1433067	118.009	281.146	-1.25243	6.39199e-13	1.13904e-12	DOWN	asparagine synthetase AsnA	Unclassified	K01914
Fusobacterium nucleatum	FN0778	gi_19703352_ref_NC_003454.1:1434938-1436177	0.648724	7.43916	-3.51946	8.80985e-08	1.32937e-07	DOWN	methyltransferase	Unclassified
Fusobacterium nucleatum	FN0779	gi_19703352_ref_NC_003454.1:1436185-1437070	0.45396	2.38596	-2.39393	0.0264707	0.0315148	DOWN	G3E family GTPase	Unclassified	K02234
Fusobacterium nucleatum	FN0783	gi_19703352_ref_NC_003454.1:1439305-1440451	2147.45	4983.48	-1.21453	4.68272e-14	8.63241e-14	DOWN	acyl-CoA dehydrogenase	Unclassified	K00248
Fusobacterium nucleatum	FN0784	gi_19703352_ref_NC_003454.1:1440471-1441260	1296.23	6595.48	-2.34715	2.38017e-35	6.81408e-35	DOWN	electron transfer flavoprotein subunit beta	Unclassified	K03521
Fusobacterium nucleatum	FN0785	gi_19703352_ref_NC_003454.1:1441285-1442461	1724.68	7236.97	-2.06906	1.55205e-29	4.04687e-29	DOWN	electron transfer flavoprotein subunit alpha	Unclassified	K03522
Fusobacterium nucleatum	FN0790	gi_19703352_ref_NC_003454.1:1445383-1446547	7.94061	19.7952	-1.31783	1.761e-06	2.53086e-06	DOWN	xylose repressor	Unclassified	K15545
Fusobacterium nucleatum	FN0791	gi_19703352_ref_NC_003454.1:1446835-1448386	11.1437	32.5663	-1.54715	7.76264e-11	1.30501e-10	DOWN	histidine ammonia-lyase	Unclassified	K01745
Fusobacterium nucleatum	FN0792	gi_19703352_ref_NC_003454.1:1448402-1450424	672.204	1785.13	-1.40906	4.50691e-17	9.034e-17	DOWN	urocanate hydratase	Unclassified	K01712
Fusobacterium nucleatum	FN0793	gi_19703352_ref_NC_003454.1:1450651-1451851	2.00937	44.7242	-4.47624	1.74235e-30	4.60002e-30	DOWN	sodium/glutamate symport carrier protein	Unclassified	K03312
Fusobacterium nucleatum	FN0794	gi_19703352_ref_NC_003454.1:1451929-1452343	5.81507	14.8186	-1.34954	0.005121	0.00631199	DOWN	hypothetical protein	Unclassified
Fusobacterium nucleatum	FN0818	gi_19703352_ref_NC_003454.1:1476848-1477124	204.735	904.694	-2.14368	1.96098e-25	4.70058e-25	DOWN	DNA-binding protein HU	Unclassified	K04764
Fusobacterium nucleatum	FN0820	gi_19703352_ref_NC_003454.1:1479499-1480879	200.376	400.847	-1.00034	1.84794e-10	3.06775e-10	DOWN	mercuric reductase	Unclassified	K00382
Fusobacterium nucleatum	FN0821	gi_19703352_ref_NC_003454.1:1480998-1481865	5.56049	26.1256	-2.23218	2.2378e-10	3.70808e-10	DOWN	hypothetical protein	Unclassified
Fusobacterium nucleatum	FN0823	gi_19703352_ref_NC_003454.1:1482506-1484309	116.382	48.0978	1.27482	4.22431e-05	5.80093e-05	UP	GTP-binding protein HflX	Unclassified	K03665
Fusobacterium nucleatum	FN0825	gi_19703352_ref_NC_003454.1:1485263-1486496	4.23721	1.16802	1.85905	0.0191693	0.0229787	UP	cytoplasmic protein	Unclassified
Fusobacterium nucleatum	FN0826	gi_19703352_ref_NC_003454.1:1486634-1487651	6.32155	1.8878	1.74357	0.0195301	0.0234074	UP	efflux system periplasmic protein	Unclassified
Fusobacterium nucleatum	FN0829	gi_19703352_ref_NC_003454.1:1489669-1489963	505.829	202.601	1.32001	2.96233e-05	4.08439e-05	UP	hypothetical protein	Unclassified
Fusobacterium nucleatum	FN0832	gi_19703352_ref_NC_003454.1:1494444-1494909	6.04177	0	Inf	0.00242129	0.00304095	UP	hypothetical protein	Unclassified
Fusobacterium nucleatum	FN0836	gi_19703352_ref_NC_003454.1:1498941-1499238	35.0921	1.28979	4.76594	1.42164e-10	2.37051e-10	UP	hypothetical protein	Unclassified
Fusobacterium nucleatum	FN0849	gi_19703352_ref_NC_003454.1:1507906-1509052	0.350662	2.01058	-2.51946	0.016576	0.0200142	DOWN	8-amino-7-oxononanoate synthase	Unclassified	K00652
Fusobacterium nucleatum	FN0850	gi_19703352_ref_NC_003454.1:1509052-1509643	0.679407	7.79101	-3.51946	0.000200837	0.000267882	DOWN	cytoplasmic protein	Unclassified
Fusobacterium nucleatum	FN0853	gi_19703352_ref_NC_003454.1:1511011-1512397	220.388	683.708	-1.63333	2.65821e-20	5.78328e-20	DOWN	glycogen synthase	Unclassified	K00703
Fusobacterium nucleatum	FN0854	gi_19703352_ref_NC_003454.1:1512413-1513577	200.587	471.62	-1.2334	1.43261e-13	2.6021e-13	DOWN	glucose-1-phosphate adenylyltransferase	Unclassified	K00975
Fusobacterium nucleatum	FN0855	gi_19703352_ref_NC_003454.1:1513597-1514752	144.392	500.145	-1.79236	3.13256e-22	7.06875e-22	DOWN	glucose-1-phosphate adenylyltransferase glgC	Unclassified	K00975
Fusobacterium nucleatum	FN0858	gi_19703352_ref_NC_003454.1:1519076-1520597	16.6486	39.5847	-1.24954	3.14853e-09	5.01635e-09	DOWN	4-alpha-glucanotransferase	Unclassified	K00705
Fusobacterium nucleatum	FN0866	gi_19703352_ref_NC_003454.1:1523930-1524605	5.94984	17.9101	-1.58985	3.78553e-05	5.20438e-05	DOWN	hypothetical protein	Unclassified	K06890
Fusobacterium nucleatum	FN0872	gi_19703352_ref_NC_003454.1:1531963-1532737	61.7585	23.1854	1.41342	0.000134895	0.000180836	UP	hypothetical protein	Unclassified
Fusobacterium nucleatum	FN0873	gi_19703352_ref_NC_003454.1:1532792-1534277	94.1916	33.3014	1.50002	1.00007e-06	1.45007e-06	UP	endopeptidase IV	Unclassified	K04773
Fusobacterium nucleatum	FN0874	gi_19703352_ref_NC_003454.1:1534461-1534977	189.824	42.9334	2.14449	9.21924e-13	1.63662e-12	UP	NUDIX family phosphohydrolase	Unclassified	K01515
Fusobacterium nucleatum	FN0879	gi_19703352_ref_NC_003454.1:1540250-1541036	9.19919	2.93029	1.65046	0.0211185	0.0252772	UP	ABC transporter	Unclassified
Fusobacterium nucleatum	FN0880	gi_19703352_ref_NC_003454.1:1541051-1542068	37.5342	18.1229	1.05039	0.0161808	0.0195502	UP	ABC transporter ATP-binding protein	Unclassified	K01990
Fusobacterium nucleatum	FN0881	gi_19703352_ref_NC_003454.1:1542048-1542837	35.1296	9.73054	1.8521	5.08566e-06	7.21771e-06	UP	ABC transporter	Unclassified	K01992
Fusobacterium nucleatum	FN0894	gi_19703352_ref_NC_003454.1:1554416-1554953	15.6996	56.9748	-1.85959	1.7656e-10	2.93243e-10	DOWN	hypothetical protein	Unclassified
Fusobacterium nucleatum	FN0898	gi_19703352_ref_NC_003454.1:1556715-1558587	8.37488	34.3725	-2.03711	3.3948e-16	6.64664e-16	DOWN	hypothetical protein	Unclassified	K03716
Fusobacterium nucleatum	FN0905	gi_19703352_ref_NC_003454.1:1563870-1564176	18.3418	61.6598	-1.7492	1.74898e-07	2.61106e-07	DOWN	hypothetical protein	Unclassified
Fusobacterium nucleatum	FN0913	gi_19703352_ref_NC_003454.1:1570261-1570825	227.8	63.7759	1.83668	5.41705e-10	8.86134e-10	UP	adenosylcobinamide kinase/adenosylcobinamide phosphate guanyltransferase	Unclassified	K02231
Fusobacterium nucleatum	FN0914	gi_19703352_ref_NC_003454.1:1570886-1571618	3.2923	20.4501	-2.63494	3.7305e-09	5.93829e-09	DOWN	hypothetical protein	Unclassified
Fusobacterium nucleatum	FN0915	gi_19703352_ref_NC_003454.1:1571632-1572127	147.585	438.019	-1.56945	1.25611e-16	2.4879e-16	DOWN	PTS system transporter subunit N-acetylglucosamine-specific transporter subunit IIA	Unclassified	K02777
Fusobacterium nucleatum	FN0923	gi_19703352_ref_NC_003454.1:1577627-1579067	0.279118	2.20051	-2.97889	0.00268218	0.00335098	DOWN	cardiolipin synthetase	Unclassified
Fusobacterium nucleatum	FN0924	gi_19703352_ref_NC_003454.1:1579224-1580022	4.53051	41.9713	-3.21166	5.53144e-18	1.1319e-17	DOWN	hypothetical protein	Unclassified
Fusobacterium nucleatum	FN0925	gi_19703352_ref_NC_003454.1:1580060-1580939	2.28528	10.3733	-2.18243	1.12694e-05	1.57658e-05	DOWN	hypothetical protein	Unclassified
Fusobacterium nucleatum	FN0927	gi_19703352_ref_NC_003454.1:1581782-1582442	9.73577	0.872216	3.48054	2.95077e-05	4.06925e-05	UP	hypothetical protein	Unclassified
Fusobacterium nucleatum	FN0929	gi_19703352_ref_NC_003454.1:1583096-1583558	123.356	40.0544	1.62279	2.35831e-06	3.38049e-06	UP	ATP/GTP hydrolase	Unclassified	K06925
Fusobacterium nucleatum	FN0930	gi_19703352_ref_NC_003454.1:1583571-1584054	382.265	101.846	1.90818	1.81931e-11	3.11559e-11	UP	glycerol-3-phosphate cytidylyltransferase	Unclassified	K03272
Fusobacterium nucleatum	FN0934	gi_19703352_ref_NC_003454.1:1586579-1587653	41.1563	6.25696	2.71758	2.07243e-14	3.8442e-14	UP	chorismate synthase	Unclassified	K01736
Fusobacterium nucleatum	FN0945	gi_19703352_ref_NC_003454.1:1599114-1599714	2.67693	6.07552	-1.18243	0.0425388	0.0498899	DOWN	Ser/Thr and Tyr protein phosphatase	Unclassified
Fusobacterium nucleatum	FN0946	gi_19703352_ref_NC_003454.1:1599773-1600463	2.32827	0	Inf	0.0336166	0.0395685	UP	zinc metalloprotease	Unclassified	K07043
Fusobacterium nucleatum	FN0951	gi_19703352_ref_NC_003454.1:1607836-1608586	78.728	37.6168	1.0655	0.00649152	0.00797653	UP	precorrin-3B C17-methyltransferase	Unclassified	K05934
Fusobacterium nucleatum	FN0962	gi_19703352_ref_NC_003454.1:1616293-1616977	0.587166	2.80552	-2.25643	0.0419754	0.0492695	DOWN	cytoplasmic protein	Unclassified
Fusobacterium nucleatum	FN0965	gi_19703352_ref_NC_003454.1:1618417-1619383	52.8237	19.5755	1.43213	7.62902e-05	0.00010365	UP	D-3-phosphoglycerate dehydrogenase	Unclassified	K00058
Fusobacterium nucleatum	FN0971	gi_19703352_ref_NC_003454.1:1623370-1624363	16.5901	5.80015	1.51616	0.00267405	0.00334256	UP	hypothetical protein	Unclassified
Fusobacterium nucleatum	FN0973	gi_19703352_ref_NC_003454.1:1625715-1626789	19.0815	3.0391	2.65046	6.48402e-09	1.02282e-08	UP	threonine-phosphate decarboxylase	Unclassified	K00817
Fusobacterium nucleatum	FN0981	gi_19703352_ref_NC_003454.1:1632929-1634210	23.8439	50.518	-1.08318	4.1478e-08	6.30268e-08	DOWN	phosphoribosylamine--glycine ligase	Unclassified	K01945
Fusobacterium nucleatum	FN0982	gi_19703352_ref_NC_003454.1:1634226-1635741	103.205	223.046	-1.11182	2.07728e-11	3.55481e-11	DOWN	bifunctional phosphoribosylaminoimidazolecarboxamide	Unclassified	K00602
Fusobacterium nucleatum	FN0993	gi_19703352_ref_NC_003454.1:1647816-1649268	2.2145	7.00994	-1.66242	8.66196e-05	0.000117217	DOWN	Trk system potassium uptake protein TrkG	Unclassified	K03498
Fusobacterium nucleatum	FN0996	gi_19703352_ref_NC_003454.1:1650762-1651461	1.14917	8.78529	-2.9345	2.16324e-05	3.01221e-05	DOWN	hypothetical protein	Unclassified
Fusobacterium nucleatum	FN0998	gi_19703352_ref_NC_003454.1:1652386-1653889	78.8907	245.398	-1.63719	7.20677e-19	1.50176e-18	DOWN	dipeptide-binding protein	Unclassified	K12368
Fusobacterium nucleatum	FN1000	gi_19703352_ref_NC_003454.1:1655078-1656161	105.376	40.5985	1.37604	1.81101e-05	2.52322e-05	UP	biotin synthase	Unclassified	K01012
Fusobacterium nucleatum	FN1006	gi_19703352_ref_NC_003454.1:1661087-1661486	74.4087	32.1898	1.20886	0.00621844	0.00764493	UP	acetyltransferase	Unclassified
Fusobacterium nucleatum	FN1011	gi_19703352_ref_NC_003454.1:1664784-1665750	43.2572	11.8248	1.87112	2.38759e-07	3.53278e-07	UP	exopolyphosphatase-like protein	Unclassified	K06881
Fusobacterium nucleatum	FN1014	gi_19703352_ref_NC_003454.1:1668443-1669691	33.4906	12.3093	1.44401	0.000145457	0.000194559	UP	dihydrofolate synthase	Unclassified	K11754
Fusobacterium nucleatum	FN1019	gi_19703352_ref_NC_003454.1:1673034-1673874	117.171	493.356	-2.07401	3.09881e-26	7.5751e-26	DOWN	3-hydroxybutyryl-CoA dehydrogenase	Unclassified	K00074
Fusobacterium nucleatum	FN1024	gi_19703352_ref_NC_003454.1:1678261-1678570	7930	18359.5	-1.21114	5.27386e-14	9.71964e-14	DOWN	DNA-binding protein HU	Unclassified	K03530
Fusobacterium nucleatum	FN1030	gi_19703352_ref_NC_003454.1:1683719-1684811	172.954	71.2976	1.27846	4.58233e-05	6.28775e-05	UP	hypothetical protein	Unclassified	K11720
Fusobacterium nucleatum	FN1034	gi_19703352_ref_NC_003454.1:1687787-1688405	10.3964	0.620931	4.0655	8.426e-06	1.18248e-05	UP	TetR family transcriptional regulator	Unclassified
Fusobacterium nucleatum	FN1041	gi_19703352_ref_NC_003454.1:1692220-1693396	0	1.4695	#NAME?	0.00788025	0.00964489	DOWN	acetyltransferase	Unclassified
Fusobacterium nucleatum	FN1047	gi_19703352_ref_NC_003454.1:1697314-1698031	7.28233	0.669144	3.44401	0.00041343	0.000541163	UP	hypothetical protein	Unclassified
Fusobacterium nucleatum	FN1063	gi_19703352_ref_NC_003454.1:1709464-1710649	25.0957	5.4283	2.20886	3.3898e-08	5.19499e-08	UP	N-acyl-L-amino acid amidohydrolase	Unclassified	K01436
Fusobacterium nucleatum	FN1064	gi_19703352_ref_NC_003454.1:1710667-1711429	31.1013	2.14091	3.86068	4.69567e-16	9.13117e-16	UP	hypothetical protein	Unclassified
Fusobacterium nucleatum	FN1068	gi_19703352_ref_NC_003454.1:1713950-1714817	37.9967	90.554	-1.2529	5.1382e-10	8.41288e-10	DOWN	Smf protein	Unclassified	K04096
Fusobacterium nucleatum	FN1072	gi_19703352_ref_NC_003454.1:1719440-1720541	42.7028	118.411	-1.4714	6.78937e-14	1.24518e-13	DOWN	GTP-binding protein	Unclassified	K06948
Fusobacterium nucleatum	FN1075	gi_19703352_ref_NC_003454.1:1722181-1722829	104.735	42.7885	1.29145	0.000251687	0.00033409	UP	hypothetical protein	Unclassified
Fusobacterium nucleatum	FN1077	gi_19703352_ref_NC_003454.1:1723843-1724095	30.2054	177.746	-2.55694	1.59405e-17	3.22412e-17	DOWN	hypothetical protein	Unclassified
Fusobacterium nucleatum	FN1078	gi_19703352_ref_NC_003454.1:1724292-1724838	414.709	1012.36	-1.28755	2.36379e-14	4.38238e-14	DOWN	hypothetical protein	Unclassified
Fusobacterium nucleatum	FN1081	gi_19703352_ref_NC_003454.1:1727414-1727624	7.62481	0	Inf	0.0336166	0.0395685	UP	hypothetical protein	Unclassified
Fusobacterium nucleatum	FN1085	gi_19703352_ref_NC_003454.1:1729073-1729622	804.418	400.604	1.00577	0.00264713	0.00330949	UP	4-methyl-5(B-hydroxyethyl)-thiazole monophosphate biosynthesis protein	Unclassified	K03152
Fusobacterium nucleatum	FN1086	gi_19703352_ref_NC_003454.1:1729766-1731092	0.606193	5.14116	-3.08425	1.14762e-05	1.60488e-05	DOWN	transporter	Unclassified
Fusobacterium nucleatum	FN1087	gi_19703352_ref_NC_003454.1:1731097-1731676	7.6281	38.6013	-2.33925	9.40331e-11	1.57935e-10	DOWN	hypothetical protein	Unclassified
Fusobacterium nucleatum	FN1088	gi_19703352_ref_NC_003454.1:1731805-1733155	252.758	645.667	-1.35304	1.14349e-15	2.2009e-15	DOWN	coenzyme A disulfide reductase	Unclassified
Fusobacterium nucleatum	FN1091	gi_19703352_ref_NC_003454.1:1736054-1737398	147.128	345.421	-1.23129	2.13864e-13	3.86683e-13	DOWN	sigma factor sigB regulation protein RsbU	Unclassified	K07315
Fusobacterium nucleatum	FN1092	gi_19703352_ref_NC_003454.1:1737406-1738321	294.192	853.997	-1.53747	1.59102e-18	3.28955e-18	DOWN	hypothetical protein	Unclassified
Fusobacterium nucleatum	FN1101	gi_19703352_ref_NC_003454.1:1744686-1746099	32.1426	6.7276	2.25632	1.37211e-10	2.29808e-10	UP	ATPase	Unclassified
Fusobacterium nucleatum	FN1102	gi_19703352_ref_NC_003454.1:1746091-1746631	11.8953	2.84182	2.0655	0.00841274	0.0102861	UP	tRNA 2'phosphotransferase	Unclassified	K07559
Fusobacterium nucleatum	FN1107	gi_19703352_ref_NC_003454.1:1751959-1752427	60.0312	12.9075	2.2175	3.17688e-08	4.86971e-08	UP	acetyltransferase	Unclassified
Fusobacterium nucleatum	FN1109	gi_19703352_ref_NC_003454.1:1753083-1753845	57.4584	209.557	-1.86675	1.69534e-19	3.586e-19	DOWN	peptide ABC transporter ATP-binding protein	Unclassified	K10823
Fusobacterium nucleatum	FN1110	gi_19703352_ref_NC_003454.1:1753862-1754642	234.321	983.652	-2.06966	1.1806e-27	2.96913e-27	DOWN	peptide ABC transporter ATP-binding protein	Unclassified	K15583
Fusobacterium nucleatum	FN1113	gi_19703352_ref_NC_003454.1:1757066-1758005	9.84128	46.3068	-2.2343	5.07283e-15	9.56836e-15	DOWN	peptide ABC transporter permease	Unclassified	K02033
Fusobacterium nucleatum	FN1115	gi_19703352_ref_NC_003454.1:1758924-1759659	8.74367	1.30556	2.74357	0.000421961	0.000552027	UP	hypothetical protein	Unclassified
Fusobacterium nucleatum	FN1119	gi_19703352_ref_NC_003454.1:1761028-1761313	984.427	2102.2	-1.09454	1.00069e-11	1.72317e-11	DOWN	50S ribosomal protein L27 rpmA	Unclassified	K02899
Fusobacterium nucleatum	FN1120	gi_19703352_ref_NC_003454.1:1761577-1763161	142.359	532.279	-1.90265	5.2992e-25	1.2618e-24	DOWN	phosphoenolpyruvate carboxykinase	Unclassified	K01610
Fusobacterium nucleatum	FN1124	gi_19703352_ref_NC_003454.1:1768147-1769332	31.8783	135.221	-2.08468	1.80446e-22	4.09896e-22	DOWN	porin	Unclassified	K03286
Fusobacterium nucleatum	FN1131	gi_19703352_ref_NC_003454.1:1778962-1779736	3.63285	10.5388	-1.53654	0.00052461	0.000682326	DOWN	hypothetical protein	Unclassified
Fusobacterium nucleatum	FN1137	gi_19703352_ref_NC_003454.1:1783908-1785477	16.3958	6.48754	1.33758	0.00240868	0.00304095	UP	phosphonate ABC transporter permease	Unclassified	K02042
Fusobacterium nucleatum	FN1138	gi_19703352_ref_NC_003454.1:1785608-1786040	5318.82	13547.7	-1.34887	3.70718e-16	7.25429e-16	DOWN	Hypothetical cytosolic protein	Unclassified	K07006
Fusobacterium nucleatum	FN1143	gi_19703352_ref_NC_003454.1:1792600-1793425	129.038	21.8702	2.56076	3.81651e-18	7.81643e-18	UP	glucosamine-6-phosphate deaminase nagB	Unclassified	K02564
Fusobacterium nucleatum	FN1148	gi_19703352_ref_NC_003454.1:1798151-1799324	52.7599	137.995	-1.3871	1.62385e-13	2.94199e-13	DOWN	serine/threonine sodium symporter	Unclassified	K05614
Fusobacterium nucleatum	FN1152	gi_19703352_ref_NC_003454.1:1806756-1807947	23.2822	47.5609	-1.03055	2.36072e-07	3.4952e-07	DOWN	aspartate aminotransferase	Unclassified	K00812
Fusobacterium nucleatum	FN1155	gi_19703352_ref_NC_003454.1:1809581-1811717	15.2452	30.5309	-1.00192	1.77929e-07	2.65411e-07	DOWN	cell division protein FtsI	Unclassified	K03587
Fusobacterium nucleatum	FN1160	gi_19703352_ref_NC_003454.1:1815975-1819245	0.245924	1.64506	-2.74185	0.00016937	0.000226333	DOWN	SWF/SNF family helicase	Unclassified
Fusobacterium nucleatum	FN1161	gi_19703352_ref_NC_003454.1:1819318-1820113	0	2.17287	#NAME?	0.00788025	0.00964489	DOWN	glutamate racemase	Unclassified	K01776
Fusobacterium nucleatum	FN1162	gi_19703352_ref_NC_003454.1:1820300-1820924	46.978	8.60958	2.44797	8.51841e-10	1.37741e-09	UP	hydroxyacylglutathione hydrolase	Unclassified
Fusobacterium nucleatum	FN1165	gi_19703352_ref_NC_003454.1:1823037-1824063	1959.74	9273.67	-2.24248	3.22069e-33	8.9001e-33	DOWN	D-galactose-binding protein	Unclassified	K10540
Fusobacterium nucleatum	FN1166	gi_19703352_ref_NC_003454.1:1824152-1825655	197.628	772.035	-1.96588	1.5052e-26	3.70861e-26	DOWN	galactose/methyl galaxtoside transporter ATP-binding protein	Unclassified	K10542
Fusobacterium nucleatum	FN1167	gi_19703352_ref_NC_003454.1:1825677-1826697	291.513	926.634	-1.66844	6.59052e-21	1.44882e-20	DOWN	beta-methylgalactoside transporter inner membrane component	Unclassified	K10541
Fusobacterium nucleatum	FN1170	gi_19703352_ref_NC_003454.1:1828796-1832363	163.792	530.079	-1.69434	8.15582e-22	1.82487e-21	DOWN	pyruvate-flavodoxin oxidoreductase	Unclassified	K03737
Fusobacterium nucleatum	FN1172	gi_19703352_ref_NC_003454.1:1833701-1834715	39.2302	138.595	-1.82084	2.26498e-18	4.6776e-18	DOWN	phosphate acetyltransferase	Unclassified	K00625
Fusobacterium nucleatum	FN1188	gi_19703352_ref_NC_003454.1:1850919-1851417	5.64221	130.75	-4.53441	4.636e-34	1.29663e-33	DOWN	hypothetical protein	Unclassified
Fusobacterium nucleatum	FN1189	gi_19703352_ref_NC_003454.1:1851459-1851810	31.9939	479.354	-3.90522	4.49593e-46	1.51353e-45	DOWN	hypothetical protein	Unclassified
Fusobacterium nucleatum	FN1190	gi_19703352_ref_NC_003454.1:1851816-1854024	571.541	2746.87	-2.26486	1.32439e-33	3.67543e-33	DOWN	cadmium-transporting ATPase	Unclassified
Fusobacterium nucleatum	FN1191	gi_19703352_ref_NC_003454.1:1854057-1854789	27.4358	441.512	-4.00832	2.89374e-57	1.18802e-56	DOWN	hypothetical protein	Unclassified
Fusobacterium nucleatum	FN1192	gi_19703352_ref_NC_003454.1:1854818-1855091	198.169	3557.05	-4.16588	3.61576e-72	1.94361e-71	DOWN	hypothetical protein	Unclassified
Fusobacterium nucleatum	FN1199	gi_19703352_ref_NC_003454.1:1859200-1860253	20.2249	55.976	-1.46867	6.24337e-11	1.05331e-10	DOWN	DNA polymerase IV	Unclassified	K02346
Fusobacterium nucleatum	FN1209	gi_19703352_ref_NC_003454.1:1868704-1869004	122.934	60.0158	1.03447	0.0197378	0.0236484	UP	RNA binding protein	Unclassified	K07574
Fusobacterium nucleatum	FN1214	gi_19703352_ref_NC_003454.1:1874255-1875563	190.197	73.7735	1.36632	5.52622e-06	7.8383e-06	UP	Fe-S oxidoreductase	Unclassified	K18707
Fusobacterium nucleatum	FN1229	gi_19703352_ref_NC_003454.1:1886349-1886790	0	20.0004	#NAME?	2.47547e-10	4.0802e-10	DOWN	hypothetical protein	Unclassified
Fusobacterium nucleatum	FN1233	gi_19703352_ref_NC_003454.1:1889528-1890071	10.351	0.706537	3.87286	2.59951e-05	3.61338e-05	UP	NAD(P)H oxidoreductase	Unclassified
Fusobacterium nucleatum	FN1247	gi_19703352_ref_NC_003454.1:1903294-1904434	5.64009	1.01058	2.48054	0.000758987	0.00097705	UP	lipopolysaccharide heptosyltransferase	Unclassified	K03277
Fusobacterium nucleatum	FN1252	gi_19703352_ref_NC_003454.1:1909507-1910194	83.5987	167.318	-1.00104	1.22605e-08	1.90547e-08	DOWN	34 kDa membrane antigen precursor	Unclassified
Fusobacterium nucleatum	FN1255	gi_19703352_ref_NC_003454.1:1911154-1911982	6.79243	2.08637	1.70293	0.0425388	0.0498899	UP	HAD family hydrolase	Unclassified	K01101
Fusobacterium nucleatum	FN1256	gi_19703352_ref_NC_003454.1:1912009-1913296	29.9783	166.589	-2.4743	1.25464e-29	3.27496e-29	DOWN	C4-dicarboxylate transporter large subunit	Unclassified	K21393
Fusobacterium nucleatum	FN1258	gi_19703352_ref_NC_003454.1:1913881-1914883	678.903	3290.98	-2.27724	1.20525e-33	3.3461e-33	DOWN	C4-dicarboxylate-binding protein	Unclassified	K21395
Fusobacterium nucleatum	FN1261	gi_19703352_ref_NC_003454.1:1917259-1917961	16.0197	5.60406	1.5153	0.0101916	0.0124313	UP	two-component response regulator	Unclassified	K02483
Fusobacterium nucleatum	FN1263	gi_19703352_ref_NC_003454.1:1919814-1920666	91.0039	223.044	-1.29333	8.72196e-13	1.55153e-12	DOWN	cobalt chelatase	Unclassified	K02190
Fusobacterium nucleatum	FN1265	gi_19703352_ref_NC_003454.1:1921470-1922079	491.222	1567.67	-1.67417	5.12588e-21	1.12927e-20	DOWN	hypothetical protein	Unclassified
Fusobacterium nucleatum	FN1266	gi_19703352_ref_NC_003454.1:1922247-1923153	2.21725	7.41592	-1.74185	0.000820646	0.00105472	DOWN	UTP-glucose-1-phosphate uridylyltransferase	Unclassified	K00963
Fusobacterium nucleatum	FN1267	gi_19703352_ref_NC_003454.1:1923143-1923761	3.24886	8.5378	-1.39393	0.00834208	0.0102066	DOWN	hypothetical protein	Unclassified
Fusobacterium nucleatum	FN1269	gi_19703352_ref_NC_003454.1:1925702-1926332	17.2102	40.0498	-1.21853	3.28491e-06	4.69648e-06	DOWN	lipoprotein	Unclassified	K09778
Fusobacterium nucleatum	FN1275	gi_19703352_ref_NC_003454.1:1931864-1934927	29.1418	14.3005	1.02703	0.0059475	0.00731685	UP	acriflavin resistance protein B	Unclassified	K03296
Fusobacterium nucleatum	FN1289	gi_19703352_ref_NC_003454.1:1944821-1946537	18.7401	3.3578	2.48054	1.62016e-10	2.69213e-10	UP	hypothetical protein	Unclassified
Fusobacterium nucleatum	FN1294	gi_19703352_ref_NC_003454.1:1952606-1953158	132.373	19.4611	2.76594	2.59368e-18	5.33489e-18	UP	ribosomal-protein-alanine acetyltransferase	Unclassified
Fusobacterium nucleatum	FN1301	gi_19703352_ref_NC_003454.1:1957808-1959428	72.9484	18.0204	2.01725	8.51623e-12	1.47179e-11	UP	ABC transporter ATP-binding protein	Unclassified
Fusobacterium nucleatum	FN1304	gi_19703352_ref_NC_003454.1:1960388-1960853	75.0905	198.364	-1.40145	5.7772e-12	1.00036e-11	DOWN	single-strand DNA binding protein	Unclassified	K03111
Fusobacterium nucleatum	FN1306	gi_19703352_ref_NC_003454.1:1961813-1963514	12.761	6.09731	1.0655	0.0357469	0.0420344	UP	methyltransferase	Unclassified
Fusobacterium nucleatum	FN1309	gi_19703352_ref_NC_003454.1:1964995-1965190	599.209	6586.51	-3.45838	2.62997e-58	1.09672e-57	DOWN	hypothetical protein	Unclassified
Fusobacterium nucleatum	FN1310	gi_19703352_ref_NC_003454.1:1965237-1965966	12.6723	2.36932	2.41914	0.000124562	0.000167328	UP	TonB protein	Unclassified
Fusobacterium nucleatum	FN1311	gi_19703352_ref_NC_003454.1:1966037-1966427	25.7167	0.983009	4.70936	2.45934e-10	4.05828e-10	UP	biopolymer transport protein ExbD	Unclassified
Fusobacterium nucleatum	FN1312	gi_19703352_ref_NC_003454.1:1966429-1967038	14.5059	4.25312	1.77004	0.00557603	0.0068693	UP	biopolymer transport protein ExbB	Unclassified	K03562
Fusobacterium nucleatum	FN1314	gi_19703352_ref_NC_003454.1:1968589-1968772	1248.16	26434.4	-4.40454	4.78589e-87	3.58816e-86	DOWN	hypothetical protein	Unclassified
Fusobacterium nucleatum	FN1317	gi_19703352_ref_NC_003454.1:1970362-1971175	16.7999	49.343	-1.5544	5.88165e-10	9.61695e-10	DOWN	RNA polymerase sigma factor	Unclassified
Fusobacterium nucleatum	FN1322	gi_19703352_ref_NC_003454.1:1977544-1978564	70.9085	32.1866	1.1395	0.00188445	0.00239487	UP	membrane metalloprotease	Unclassified	K11749
Fusobacterium nucleatum	FN1325	gi_19703352_ref_NC_003454.1:1980410-1981295	22.2441	7.15788	1.63582	0.000493192	0.000642047	UP	phosphatidate cytidylyltransferase	Unclassified	K00981
Fusobacterium nucleatum	FN1327	gi_19703352_ref_NC_003454.1:1982111-1983005	85.3851	26.089	1.71054	1.20554e-07	1.81413e-07	UP	dimethylallyltransferase	Unclassified	K13789
Fusobacterium nucleatum	FN1328	gi_19703352_ref_NC_003454.1:1983006-1983219	219.899	72.7403	1.59602	8.60425e-06	1.20726e-05	UP	exodeoxyribonuclease VII small subunit	Unclassified
Fusobacterium nucleatum	FN1335	gi_19703352_ref_NC_003454.1:1988816-1989101	313.61	719.324	-1.19767	9.08348e-12	1.56907e-11	DOWN	protein translocase subunit YajC	Unclassified
Fusobacterium nucleatum	FN1340	gi_19703352_ref_NC_003454.1:1993442-1994993	269.781	547.621	-1.02139	6.2377e-11	1.0526e-10	DOWN	glutamyl-tRNA synthetase	Unclassified	K01885
Fusobacterium nucleatum	FN1347	gi_19703352_ref_NC_003454.1:1999733-2000390	28.1179	11.2445	1.32228	0.00631105	0.00775744	UP	cytoplasmic protein	Unclassified
Fusobacterium nucleatum	FN1348	gi_19703352_ref_NC_003454.1:2000559-2001231	19.1243	6.56775	1.54194	0.00599328	0.00737064	UP	ABC transporter ATP-binding protein	Unclassified	K02003
Fusobacterium nucleatum	FN1349	gi_19703352_ref_NC_003454.1:2001239-2002445	40.3209	7.40372	2.44521	1.32357e-12	2.33303e-12	UP	ABC transporter permease	Unclassified
Fusobacterium nucleatum	FN1350	gi_19703352_ref_NC_003454.1:2002448-2002886	47.6421	14.2273	1.74357	0.000110891	0.000149133	UP	hypothetical protein	Unclassified
Fusobacterium nucleatum	FN1351	gi_19703352_ref_NC_003454.1:2003039-2003462	11.3833	2.49288	2.19103	0.0101133	0.01234	UP	hypothetical protein	Unclassified
Fusobacterium nucleatum	FN1352	gi_19703352_ref_NC_003454.1:2003595-2004270	81.5128	31.698	1.36263	0.000181673	0.000242682	UP	ABC transporter ATP-binding protein	Unclassified	K02003
Fusobacterium nucleatum	FN1354	gi_19703352_ref_NC_003454.1:2005485-2006772	92.1208	29.3191	1.65169	6.14164e-08	9.30472e-08	UP	ABC transporter permease	Unclassified
Fusobacterium nucleatum	FN1355	gi_19703352_ref_NC_003454.1:2006768-2008055	14.0523	3.20794	2.13109	9.03861e-06	1.26795e-05	UP	hypothetical protein	Unclassified
Fusobacterium nucleatum	FN1358	gi_19703352_ref_NC_003454.1:2009900-2010602	0	7.38095	#NAME?	4.53154e-07	6.64873e-07	DOWN	hypothetical protein	Unclassified
Fusobacterium nucleatum	FN1359	gi_19703352_ref_NC_003454.1:2010776-2012264	113.721	36.59	1.63597	2.75194e-08	4.22377e-08	UP	dipeptide-binding protein	Unclassified	K02035
Fusobacterium nucleatum	FN1364	gi_19703352_ref_NC_003454.1:2015471-2015651	1686.61	3588.74	-1.08935	1.05832e-11	1.82196e-11	DOWN	50S ribosomal protein L32	Unclassified
Fusobacterium nucleatum	FN1368	gi_19703352_ref_NC_003454.1:2018246-2018861	2.61175	8.11142	-1.63494	0.00510013	0.00628843	DOWN	competence protein ComF	Unclassified
Fusobacterium nucleatum	FN1370	gi_19703352_ref_NC_003454.1:2019079-2019439	4.45661	11.1793	-1.32682	0.0370978	0.0436159	DOWN	endonuclease	Unclassified	K07460
Fusobacterium nucleatum	FN1372	gi_19703352_ref_NC_003454.1:2020111-2021071	1.67413	7.99909	-2.25643	5.41541e-05	7.37575e-05	DOWN	ribosomal large subunit pseudouridine synthase D	Unclassified	K06180
Fusobacterium nucleatum	FN1376	gi_19703352_ref_NC_003454.1:2024018-2025365	285.544	1358.65	-2.25038	1.08794e-32	2.98683e-32	DOWN	oxaloacetate decarboxylase	Unclassified	K01960
Fusobacterium nucleatum	FN1377	gi_19703352_ref_NC_003454.1:2025351-2026191	9.08677	62.6122	-2.7846	1.47883e-20	3.23408e-20	DOWN	triphosphoribosyl-dephospho-CoA synthase CitG	Unclassified	K05966
Fusobacterium nucleatum	FN1378	gi_19703352_ref_NC_003454.1:2026201-2026486	1099.75	2533.93	-1.20421	2.38498e-13	4.31115e-13	DOWN	citrate lyase subunit gamma	Unclassified	K01646
Fusobacterium nucleatum	FN1379	gi_19703352_ref_NC_003454.1:2026494-2027385	736.782	2033.71	-1.4648	8.14593e-18	1.65931e-17	DOWN	citrate lyase subunit beta	Unclassified	K01644
Fusobacterium nucleatum	FN1380	gi_19703352_ref_NC_003454.1:2027387-2028938	107.29	492.58	-2.19884	4.27304e-30	1.12152e-29	DOWN	citrate lyase subunit beta	Unclassified	K01643
Fusobacterium nucleatum	FN1382	gi_19703352_ref_NC_003454.1:2033288-2034497	7.31289	0.794125	3.203	6.16451e-06	8.71773e-06	UP	ATPase	Unclassified	K07133
Fusobacterium nucleatum	FN1385	gi_19703352_ref_NC_003454.1:2038483-2040220	27.539	57.3328	-1.05788	6.93675e-09	1.09375e-08	DOWN	hypothetical protein	Unclassified
Fusobacterium nucleatum	FN1387	gi_19703352_ref_NC_003454.1:2042979-2043693	20.8136	48.5149	-1.2209	3.01232e-07	4.44156e-07	DOWN	metal dependent hydrolase	Unclassified
Fusobacterium nucleatum	FN1392	gi_19703352_ref_NC_003454.1:2049285-2049549	179.097	382.181	-1.09352	2.88803e-09	4.60542e-09	DOWN	30S ribosomal protein S16	Unclassified	K02959
Fusobacterium nucleatum	FN1395	gi_19703352_ref_NC_003454.1:2051320-2051620	6.68121	51.0773	-2.9345	2.51025e-10	4.13657e-10	DOWN	hypothetical protein	Unclassified
Fusobacterium nucleatum	FN1398	gi_19703352_ref_NC_003454.1:2052947-2054360	2.27558	4.62097	-1.02196	0.0181302	0.021755	DOWN	amino acid carrier protein	Unclassified	K03310
Fusobacterium nucleatum	FN1400	gi_19703352_ref_NC_003454.1:2055478-2058535	11.8374	4.33626	1.44883	0.000247226	0.000328351	UP	serine/threonine kinase	Unclassified
Fusobacterium nucleatum	FN1403	gi_19703352_ref_NC_003454.1:2061882-2063193	22.6856	1.46477	3.95303	4.28256e-19	8.96058e-19	UP	histidine permease	Unclassified	K07084
Fusobacterium nucleatum	FN1404	gi_19703352_ref_NC_003454.1:2063205-2064426	2.30398	0.157265	3.87286	0.00242129	0.00304095	UP	imidazolonepropionase	Unclassified	K01468
Fusobacterium nucleatum	FN1405	gi_19703352_ref_NC_003454.1:2064426-2064996	24.6538	0.673128	5.19478	1.49345e-13	2.70849e-13	UP	formiminotetrahydrofolate cyclodeaminase	Unclassified
Fusobacterium nucleatum	FN1406	gi_19703352_ref_NC_003454.1:2065016-2066552	67.5146	9.00249	2.9068	2.59402e-22	5.85904e-22	UP	histidine ammonia-lyase	Unclassified	K01745
Fusobacterium nucleatum	FN1407	gi_19703352_ref_NC_003454.1:2066569-2067451	59.2154	13.1674	2.16901	1.86616e-10	3.09729e-10	UP	glutamate formiminotransferase	Unclassified	K13990
Fusobacterium nucleatum	FN1408	gi_19703352_ref_NC_003454.1:2067534-2069004	4.37481	1.04516	2.0655	0.00841274	0.0102861	UP	aminoacyl-histidine dipeptidase	Unclassified	K01270
Fusobacterium nucleatum	FN1411	gi_19703352_ref_NC_003454.1:2070869-2072084	24.4765	66.4564	-1.44101	6.52089e-12	1.12886e-11	DOWN	threonine dehydratase	Unclassified	K01754
Fusobacterium nucleatum	FN1412	gi_19703352_ref_NC_003454.1:2072141-2073296	0	3.98986	#NAME?	2.1476e-06	3.0809e-06	DOWN	methylthioribose kinase mtnK	Unclassified	K00899
Fusobacterium nucleatum	FN1414	gi_19703352_ref_NC_003454.1:2074389-2075649	31.896	8.99168	1.82671	7.61212e-07	1.10778e-06	UP	Na+/H+ antiporter NhaC	Unclassified
Fusobacterium nucleatum	FN1415	gi_19703352_ref_NC_003454.1:2075697-2076855	23.5981	9.70011	1.2826	0.0034719	0.00432854	UP	NADH-dependent butanol dehydrogenase	Unclassified	K19955
Fusobacterium nucleatum	FN1417	gi_19703352_ref_NC_003454.1:2078411-2079080	2.40125	0	Inf	0.0336166	0.0395685	UP	L-fuculose phosphate aldolase	Unclassified	K01628
Fusobacterium nucleatum	FN1419	gi_19703352_ref_NC_003454.1:2080704-2081892	54.124	141.103	-1.38241	1.48523e-13	2.69631e-13	DOWN	methionine gamma-lyase	Unclassified	K01758
Fusobacterium nucleatum	FN1421	gi_19703352_ref_NC_003454.1:2083444-2087017	220.011	771.374	-1.80986	4.13564e-24	9.72772e-24	DOWN	pyruvate-flavodoxin oxidoreductase	Unclassified	K03737
Fusobacterium nucleatum	FN1423	gi_19703352_ref_NC_003454.1:2088942-2090160	1433.63	3192.54	-1.15503	3.92082e-13	7.04645e-13	DOWN	flavoprotein	Unclassified	K12264
Fusobacterium nucleatum	FN1424	gi_19703352_ref_NC_003454.1:2090184-2092095	2097.29	4413.11	-1.07327	5.11122e-12	8.89123e-12	DOWN	acyl-CoA dehydrogenase	Unclassified	K00248
Fusobacterium nucleatum	FN1432	gi_19703352_ref_NC_003454.1:2100518-2101670	34.8837	144.425	-2.0497	3.63702e-22	8.19417e-22	DOWN	leucine-, isoleucine-, valine-, threonine-, and alanine-binding protein	Unclassified	K01999
Fusobacterium nucleatum	FN1433	gi_19703352_ref_NC_003454.1:2101827-2102610	0	2.32869	#NAME?	0.00788025	0.00964489	DOWN	short chain dehydrogenase	Unclassified	K16066
Fusobacterium nucleatum	FN1436	gi_19703352_ref_NC_003454.1:2105378-2105903	12.9991	3.10554	2.0655	0.00401524	0.00500071	UP	ABC transporter	Unclassified	K06147
Fusobacterium nucleatum	FN1437	gi_19703352_ref_NC_003454.1:2105979-2106237	768.7	1572.67	-1.03272	1.15441e-10	1.93483e-10	DOWN	50S ribosomal protein L28	Unclassified	K02902
Fusobacterium nucleatum	FN1444	gi_19703352_ref_NC_003454.1:2111724-2113263	314.193	728.156	-1.2126	1.09167e-13	1.98789e-13	DOWN	GMP synthase	Unclassified	K01951
Fusobacterium nucleatum	FN1450	gi_19703352_ref_NC_003454.1:2130093-2131500	23.4241	65.7883	-1.48984	6.48908e-13	1.15605e-12	DOWN	hypothetical protein	Unclassified
Fusobacterium nucleatum	FN1454	gi_19703352_ref_NC_003454.1:2134885-2135749	181.343	45.7673	1.98633	4.55421e-12	7.93e-12	UP	D-alanine--D-alanine ligase	Unclassified	K01921
Fusobacterium nucleatum	FN1455	gi_19703352_ref_NC_003454.1:2135763-2136609	242.18	42.2021	2.5207	3.24148e-20	7.02876e-20	UP	elongation factor Tu	Unclassified	K00075
Fusobacterium nucleatum	FN1458	gi_19703352_ref_NC_003454.1:2139066-2140431	119.249	50.2955	1.24548	0.000100855	0.000135788	UP	UDP-N-acetylmuramoylalanine--D-glutamate ligase	Unclassified	K01925
Fusobacterium nucleatum	FN1459	gi_19703352_ref_NC_003454.1:2140364-2141450	125.066	42.3428	1.5625	2.82419e-07	4.16589e-07	UP	phospho-N-acetylmuramoyl-pentapeptide- transferase	Unclassified	K01000
Fusobacterium nucleatum	FN1468	gi_19703352_ref_NC_003454.1:2149881-2150475	6.75981	1.61494	2.0655	0.0347041	0.0408283	UP	flavoredoxin	Unclassified
Fusobacterium nucleatum	FN1478	gi_19703352_ref_NC_003454.1:2160417-2160753	0	5.13235	#NAME?	0.00788025	0.00964489	DOWN	hypothetical protein	Unclassified
Fusobacterium nucleatum	FN1479	gi_19703352_ref_NC_003454.1:2160792-2161359	5.66491	38.9093	-2.77999	2.77766e-12	4.86736e-12	DOWN	hypothetical protein	Unclassified
Fusobacterium nucleatum	FN1481	gi_19703352_ref_NC_003454.1:2162768-2163890	191.971	452.38	-1.23664	1.49779e-13	2.71567e-13	DOWN	queuine tRNA-ribosyltransferase	Unclassified	K00773
Fusobacterium nucleatum	FN1484	gi_19703352_ref_NC_003454.1:2166627-2167365	81.0949	35.6271	1.18664	0.00142216	0.00181606	UP	hypothetical protein	Unclassified
Fusobacterium nucleatum	FN1485	gi_19703352_ref_NC_003454.1:2167440-2168112	28.6865	9.28052	1.6281	0.000417566	0.000546393	UP	transporter	Unclassified
Fusobacterium nucleatum	FN1486	gi_19703352_ref_NC_003454.1:2168108-2169389	30.1186	69.9307	-1.21527	4.34278e-10	7.12029e-10	DOWN	hypothetical protein	Unclassified	K03699
Fusobacterium nucleatum	FN1492	gi_19703352_ref_NC_003454.1:2172858-2173560	16.0197	45.1058	-1.49347	1.56991e-08	2.43513e-08	DOWN	DNA repair protein RecO	Unclassified
Fusobacterium nucleatum	FN1493	gi_19703352_ref_NC_003454.1:2173574-2174153	67.9594	156.725	-1.20549	5.38083e-10	8.80411e-10	DOWN	hypothetical protein	Unclassified
Fusobacterium nucleatum	FN1508	gi_19703352_ref_NC_003454.1:12977-14177	70.6629	261.625	-1.88848	2.26028e-22	5.13276e-22	DOWN	3,4-dihydroxy-2-butanone-4-phosphate synthase	Unclassified	K14652
Fusobacterium nucleatum	FN1516	gi_19703352_ref_NC_003454.1:20753-20948	18.4688	77.9498	-2.07746	8.89539e-08	1.34199e-07	DOWN	hypothetical protein	Unclassified
Fusobacterium nucleatum	FN1523	gi_19703352_ref_NC_003454.1:28346-29927	360.005	1165.7	-1.69511	8.11916e-22	1.81723e-21	DOWN	dipeptide-binding protein	Unclassified	K02035
Fusobacterium nucleatum	FN1525	gi_19703352_ref_NC_003454.1:30662-31691	94.4996	273.994	-1.53576	7.87664e-17	1.56963e-16	DOWN	peptide ABC transporter ATP-binding protein	Unclassified	K02032
Fusobacterium nucleatum	FN1533	gi_19703352_ref_NC_003454.1:45439-46411	58.2852	154.75	-1.40874	1.51825e-13	2.75206e-13	DOWN	electron transfer flavoprotein subunit alpha	Unclassified	K03522
Fusobacterium nucleatum	FN1546	gi_19703352_ref_NC_003454.1:59618-61691	204.789	709.271	-1.7922	1.82871e-23	4.23877e-23	DOWN	elongation factor G fusA	Unclassified	K02355
Fusobacterium nucleatum	FN1548	gi_19703352_ref_NC_003454.1:63593-64010	7.69778	16.0915	-1.06378	0.0107729	0.0131269	DOWN	hypothetical protein	Unclassified
Fusobacterium nucleatum	FN1549	gi_19703352_ref_NC_003454.1:64028-64913	245.593	533.804	-1.12004	6.6991e-12	1.15943e-11	DOWN	hypothetical protein	Unclassified
Fusobacterium nucleatum	FN1555	gi_19703352_ref_NC_003454.1:76341-77526	2280.31	6236.47	-1.4515	7.13839e-18	1.45491e-17	DOWN	elongation factor Tu	Unclassified	K02358
Fusobacterium nucleatum	FN1562	gi_19703352_ref_NC_003454.1:83849-84854	1.19943	8.40541	-2.80897	1.62683e-06	2.33992e-06	DOWN	3-deoxy-7-phosphoheptulonate synthase	Unclassified	K03856
Fusobacterium nucleatum	FN1563	gi_19703352_ref_NC_003454.1:84866-85130	173.026	376.017	-1.11981	1.75575e-09	2.81046e-09	DOWN	hypothetical protein	Unclassified
Fusobacterium nucleatum	FN1582	gi_19703352_ref_NC_003454.1:93676-95047	12.3125	4.20215	1.55093	0.00173673	0.00220988	UP	hypothetical protein	Unclassified
Fusobacterium nucleatum	FN1583	gi_19703352_ref_NC_003454.1:95128-95482	27.1916	4.33078	2.65046	3.27027e-05	4.50551e-05	UP	hypothetical protein	Unclassified
Fusobacterium nucleatum	FN1590	gi_19703352_ref_NC_003454.1:100649-101894	1.2912	9.79399	-2.92318	1.90648e-08	2.95081e-08	DOWN	lipoprotein	Unclassified
Fusobacterium nucleatum	FN1591	gi_19703352_ref_NC_003454.1:102067-103225	87.7988	331.959	-1.91873	1.84114e-23	4.26621e-23	DOWN	RnfB-like protein	Unclassified	K03616
Fusobacterium nucleatum	FN1592	gi_19703352_ref_NC_003454.1:103251-103836	343.182	1089.94	-1.6672	1.7599e-20	3.84238e-20	DOWN	Na(+)-translocating NADH-quinone reductase subunit D"	Unclassified	K03617
Fusobacterium nucleatum	FN1593	gi_19703352_ref_NC_003454.1:103832-104450	279.402	753.5	-1.43126	3.60481e-16	7.05589e-16	DOWN	electron transport complex RsxE subunit	Unclassified	K03613
Fusobacterium nucleatum	FN1594	gi_19703352_ref_NC_003454.1:104449-104983	42.8522	124.826	-1.54248	4.78339e-12	8.32299e-12	DOWN	nitrogen fixation protein RnfG	Unclassified
Fusobacterium nucleatum	FN1595	gi_19703352_ref_NC_003454.1:104972-105917	255.101	964.243	-1.91833	2.18042e-25	5.22309e-25	DOWN	Na(+)-translocating NADH-quinone reductase subunit B	Unclassified	K03614
Fusobacterium nucleatum	FN1596	gi_19703352_ref_NC_003454.1:105942-107268	528.6	1339.38	-1.34132	8.23968e-16	1.5932e-15	DOWN	nitrogen fixation iron-sulfur protein	Unclassified	K03615
Fusobacterium nucleatum	FN1597	gi_19703352_ref_NC_003454.1:107324-107900	153.355	7.16089	4.4206	5.83172e-40	1.7806e-39	UP	peptidyl-tRNA hydrolase	Unclassified	K01056
Fusobacterium nucleatum	FN1602	gi_19703352_ref_NC_003454.1:111111-111582	18.747	5.7002	1.71758	0.00691861	0.00849404	UP	cytoplasmic protein	Unclassified
Fusobacterium nucleatum	FN1604	gi_19703352_ref_NC_003454.1:113747-113912	591.199	164.393	1.84649	1.8137e-09	2.90193e-09	UP	hypothetical protein	Unclassified
Fusobacterium nucleatum	FN1610	gi_19703352_ref_NC_003454.1:119829-120687	81.9401	28.7484	1.51109	7.07418e-06	9.99233e-06	UP	heat shock protein 33	Unclassified	K04083
Fusobacterium nucleatum	FN1611	gi_19703352_ref_NC_003454.1:120686-121166	27.5944	11.9862	1.203	0.0397958	0.0467418	UP	competence protein	Unclassified
Fusobacterium nucleatum	FN1612	gi_19703352_ref_NC_003454.1:121213-122623	61.0012	25.7418	1.24473	0.00028881	0.000382162	UP	coproporphyrinogen III oxidase	Unclassified
Fusobacterium nucleatum	FN1614	gi_19703352_ref_NC_003454.1:123598-125092	99.2743	17.0968	2.5377	2.96869e-19	6.24436e-19	UP	Mg(2+) chelatase family protein	Unclassified	K07391
Fusobacterium nucleatum	FN1615	gi_19703352_ref_NC_003454.1:125264-125816	240.016	640.131	-1.41523	1.64985e-15	3.16107e-15	DOWN	cytoplasmic protein	Unclassified
Fusobacterium nucleatum	FN1617	gi_19703352_ref_NC_003454.1:126531-126756	3.55937	12.7552	-1.84139	0.0310526	0.0368779	DOWN	cytoplasmic protein	Unclassified
Fusobacterium nucleatum	FN1618	gi_19703352_ref_NC_003454.1:126755-127295	37.9162	286.846	-2.91939	3.29228e-33	9.09441e-33	DOWN	hypothetical protein	Unclassified
Fusobacterium nucleatum	FN1619	gi_19703352_ref_NC_003454.1:127365-127734	666.362	2806.06	-2.07417	1.57192e-28	4.02395e-28	DOWN	hypothetical protein	Unclassified
Fusobacterium nucleatum	FN1624	gi_19703352_ref_NC_003454.1:131169-132450	638.452	1366.01	-1.09732	3.5443e-12	6.17901e-12	DOWN	preprotein translocase subunit SecY	Unclassified	K03076
Fusobacterium nucleatum	FN1636	gi_19703352_ref_NC_003454.1:136690-136942	2044.43	1013.3	1.01263	0.00226946	0.00288109	UP	30S ribosomal protein S17	Unclassified	K02961
Fusobacterium nucleatum	FN1647	gi_19703352_ref_NC_003454.1:142122-142542	6.68756	30.1277	-2.17154	5.61516e-07	8.22515e-07	DOWN	hypothetical protein	Unclassified
Fusobacterium nucleatum	FN1655	gi_19703352_ref_NC_003454.1:151037-152576	154.615	427.284	-1.46651	3.18728e-17	6.40858e-17	DOWN	cytoplasmic protein	Unclassified	K09155
Fusobacterium nucleatum	FN1662	gi_19703352_ref_NC_003454.1:158981-160436	98.8948	20.2605	2.28722	9.45381e-16	1.825e-15	UP	hypothetical protein	Unclassified
Fusobacterium nucleatum	FN1663	gi_19703352_ref_NC_003454.1:160453-161824	86.1876	25.353	1.76533	4.37015e-09	6.92109e-09	UP	hypothetical protein	Unclassified
Fusobacterium nucleatum	FN1674	gi_19703352_ref_NC_003454.1:172180-172285	98.655	7.25201	3.76594	1.27489e-08	1.97966e-08	UP	hypothetical protein	Unclassified
Fusobacterium nucleatum	FN1675	gi_19703352_ref_NC_003454.1:172295-172568	162.939	43.1349	1.9174	6.8851e-08	1.04223e-07	UP	transposase	Unclassified	K07491
Fusobacterium nucleatum	FN1677	gi_19703352_ref_NC_003454.1:174158-174314	102.474	25.0933	2.02988	4.89418e-05	6.71052e-05	UP	transposase	Unclassified	K07491
Fusobacterium nucleatum	FN1704	gi_19703352_ref_NC_003454.1:199274-201557	1.23269	0.0841411	3.87286	0.00242129	0.00304095	UP	serine protease	Unclassified	K07001
Fusobacterium nucleatum	FN1712	gi_19703352_ref_NC_003454.1:207401-207668	100.552	33.3443	1.59243	0.000150657	0.000201477	UP	hypothetical protein	Unclassified
Fusobacterium nucleatum	FN1713	gi_19703352_ref_NC_003454.1:207633-209028	22.1849	9.49878	1.22376	0.00486899	0.00600861	UP	tRNA (uracil-5-) -methyltransferase	Unclassified	K03215
Fusobacterium nucleatum	FN1716	gi_19703352_ref_NC_003454.1:212615-213185	2.81758	0	Inf	0.0336166	0.0395685	UP	hypothetical protein	Unclassified
Fusobacterium nucleatum	FN1720	gi_19703352_ref_NC_003454.1:218860-219589	66.1165	20.4025	1.69627	1.73706e-06	2.49746e-06	UP	hypothetical protein	Unclassified
Fusobacterium nucleatum	FN1729	gi_19703352_ref_NC_003454.1:228427-229177	25.1715	8.31663	1.59772	0.000644633	0.000835852	UP	4-amino-4-deoxychorismate lyase	Unclassified	K02619
Fusobacterium nucleatum	FN1734	gi_19703352_ref_NC_003454.1:232971-234348	320.775	1170.36	-1.86732	6.23143e-25	1.48328e-24	DOWN	V-type ATP synthase subunit B	Unclassified	K02118
Fusobacterium nucleatum	FN1737	gi_19703352_ref_NC_003454.1:236128-236446	44.1295	250.012	-2.50218	3.55673e-22	8.0158e-22	DOWN	V-type ATP synthase subunit F	Unclassified	K02122
Fusobacterium nucleatum	FN1738	gi_19703352_ref_NC_003454.1:236429-237434	6.79677	31.8068	-2.22641	1.33332e-12	2.34964e-12	DOWN	V-type ATP synthase subunit C	Unclassified	K02119
Fusobacterium nucleatum	FN1742	gi_19703352_ref_NC_003454.1:240553-240880	68.6698	162.59	-1.24349	8.54172e-09	1.33185e-08	DOWN	V-type sodium ATP synthase subunit G	Unclassified
Fusobacterium nucleatum	FN1753	gi_19703352_ref_NC_003454.1:249303-250434	4.97432	0	Inf	8.35118e-06	1.17244e-05	UP	thiamine biosynthesis protein ThiH	Unclassified	K03150
Fusobacterium nucleatum	FN1754	gi_19703352_ref_NC_003454.1:250433-251207	32.6957	6.32328	2.37036	1.48915e-08	2.31036e-08	UP	thiazole synthase thiG	Unclassified	K03149
Fusobacterium nucleatum	FN1757	gi_19703352_ref_NC_003454.1:252037-253339	41.6717	2.28608	4.18812	4.89926e-30	1.28446e-29	UP	thiamine biosynthesis protein ThiC	Unclassified	K03147
Fusobacterium nucleatum	FN1762	gi_19703352_ref_NC_003454.1:255347-256094	0	7.3223	#NAME?	8.97212e-07	1.30252e-06	DOWN	hypothetical protein	Unclassified	K09861
Fusobacterium nucleatum	FN1765	gi_19703352_ref_NC_003454.1:258112-259540	766.421	355.577	1.10798	0.000382003	0.000501217	UP	pyruvate kinase	Unclassified	K00873
Fusobacterium nucleatum	FN1781	gi_19703352_ref_NC_003454.1:261821-264305	251.198	577.269	-1.20042	1.34002e-13	2.43454e-13	DOWN	4-hydroxy-3-methylbut-2-enyl diphosphate reductase	Unclassified	K02945
Fusobacterium nucleatum	FN1791	gi_19703352_ref_NC_003454.1:272180-272939	38.104	14.7927	1.36506	0.00146242	0.00186614	UP	mutator protein MutT	Unclassified	K03574
Fusobacterium nucleatum	FN1792	gi_19703352_ref_NC_003454.1:272988-273354	3049.99	18843.4	-2.62718	9.07311e-42	2.84928e-41	DOWN	hypothetical protein	Unclassified
Fusobacterium nucleatum	FN1794	gi_19703352_ref_NC_003454.1:275417-275681	2279.69	4598.5	-1.01232	6.22913e-11	1.0514e-10	DOWN	phosphocarrier protein HPr	Unclassified	K02784
Fusobacterium nucleatum	FN1797	gi_19703352_ref_NC_003454.1:278960-280091	211.764	453.367	-1.09823	1.13279e-11	1.94597e-11	DOWN	spermidine/putrescine ABC transporter ATP-binding protein	Unclassified	K11072
Fusobacterium nucleatum	FN1798	gi_19703352_ref_NC_003454.1:280077-280932	75.6491	198.913	-1.39475	1.00502e-13	1.83056e-13	DOWN	spermidine/putrescine ABC transporter permease	Unclassified	K11071
Fusobacterium nucleatum	FN1799	gi_19703352_ref_NC_003454.1:280915-281710	14.1481	39.5945	-1.4847	1.85782e-08	2.8761e-08	DOWN	spermidine/putrescine ABC transporter permease	Unclassified	K11070
Fusobacterium nucleatum	FN1800	gi_19703352_ref_NC_003454.1:281769-282594	317.482	1337.22	-2.07449	1.30974e-28	3.35637e-28	DOWN	peptidyl-prolyl cis-trans isomerase	Unclassified	K03768
Fusobacterium nucleatum	FN1801	gi_19703352_ref_NC_003454.1:282725-283967	22.0034	104.129	-2.24257	3.51154e-23	8.06111e-23	DOWN	sodium/glutamate symport carrier protein	Unclassified	K03312
Fusobacterium nucleatum	FN1804	gi_19703352_ref_NC_003454.1:285064-286525	3.3013	0.131449	4.65046	2.86152e-05	3.95225e-05	UP	aminoacyl-histidine dipeptidase	Unclassified	K01270
Fusobacterium nucleatum	FN1805	gi_19703352_ref_NC_003454.1:286592-287759	18.2509	0.329072	5.79342	5.99836e-19	1.25141e-18	UP	hypothetical protein	Unclassified
Fusobacterium nucleatum	FN1806	gi_19703352_ref_NC_003454.1:287863-288727	7.4397	0	Inf	1.3552e-06	1.95157e-06	UP	hypothetical protein	Unclassified
Fusobacterium nucleatum	FN1817	gi_19703352_ref_NC_003454.1:296942-305363	4.1071	0.251005	4.03233	4.72264e-22	1.06167e-21	UP	hemolysin	Unclassified	K15125
Fusobacterium nucleatum	FN1819	gi_19703352_ref_NC_003454.1:307658-309404	38.6784	0.71503	5.75738	4.49832e-46	1.51353e-45	UP	ABC transporter	Unclassified	K06148
Fusobacterium nucleatum	FN1820	gi_19703352_ref_NC_003454.1:309384-311076	35.8733	0.51081	6.13398	1.28311e-42	4.09041e-42	UP	ABC transporter	Unclassified	K06148
Fusobacterium nucleatum	FN1825	gi_19703352_ref_NC_003454.1:314133-314571	244.624	34.8022	2.81331	2.3956e-21	5.32026e-21	UP	hypothetical protein	Unclassified
Fusobacterium nucleatum	FN1828	gi_19703352_ref_NC_003454.1:317340-317790	147.15	59.6562	1.30254	0.000222615	0.000296433	UP	50S ribosomal protein L9	Unclassified
Fusobacterium nucleatum	FN1841	gi_19703352_ref_NC_003454.1:331018-331627	64.6172	246.839	-1.93358	4.23588e-20	9.16004e-20	DOWN	dihydroxyacetone kinase	Unclassified	K05879
Fusobacterium nucleatum	FN1846	gi_19703352_ref_NC_003454.1:335658-336285	19.2138	7.19138	1.4178	0.0120505	0.0146488	UP	hypothetical protein	Unclassified
Fusobacterium nucleatum	FN1847	gi_19703352_ref_NC_003454.1:336281-337268	65.9492	14.4912	2.18618	1.419e-11	2.43646e-11	UP	dTDP-4-dehydrorhamnose 3,5-epimerase	Unclassified	K07748
Fusobacterium nucleatum	FN1853	gi_19703352_ref_NC_003454.1:342256-342667	204.033	60.6387	1.75049	3.04931e-08	4.67919e-08	UP	methylaspartate mutase subunit S	Unclassified
Fusobacterium nucleatum	FN1856	gi_19703352_ref_NC_003454.1:345582-346236	706.168	2076.26	-1.5559	3.22003e-19	6.7631e-19	DOWN	butyrate-acetoacetate CoA-transferase subunit B	Unclassified	K01035
Fusobacterium nucleatum	FN1857	gi_19703352_ref_NC_003454.1:346253-346907	565.549	1433.85	-1.34218	1.51645e-15	2.90704e-15	DOWN	acetyl-CoA--acetoacetyl-CoA transferase subunit	Unclassified	K01034
Fusobacterium nucleatum	FN1858	gi_19703352_ref_NC_003454.1:346985-348362	14.5939	118.961	-3.02705	3.21889e-35	9.18218e-35	DOWN	short-chain fatty acids transporter	Unclassified	K02106
Fusobacterium nucleatum	FN1859	gi_19703352_ref_NC_003454.1:348638-349745	4451.89	14972.7	-1.74985	2.81354e-23	6.48164e-23	DOWN	major outer membrane protein	Unclassified
Fusobacterium nucleatum	FN1860	gi_19703352_ref_NC_003454.1:349989-351567	225.431	1091.48	-2.27554	3.64428e-33	1.00629e-32	DOWN	Na+/H+ antiporter NhaC	Unclassified	K03315
Fusobacterium nucleatum	FN1861	gi_19703352_ref_NC_003454.1:351774-352398	50.1957	530.873	-3.40273	6.33195e-48	2.17861e-47	DOWN	L-lysine permease	Unclassified	K06895
Fusobacterium nucleatum	FN1862	gi_19703352_ref_NC_003454.1:352420-353212	1045.34	2217.8	-1.08516	5.2222e-12	9.0821e-12	DOWN	L-beta-lysine 5,6-aminomutase subunit beta	Unclassified
Fusobacterium nucleatum	FN1863	gi_19703352_ref_NC_003454.1:353211-354768	1198.11	4569.91	-1.93141	1.02928e-26	2.54302e-26	DOWN	L-beta-lysine 5,6-aminomutase subunit alpha	Unclassified
Fusobacterium nucleatum	FN1864	gi_19703352_ref_NC_003454.1:354767-356231	443.116	1345.44	-1.60233	3.40168e-20	7.37392e-20	DOWN	DNA mismatch repair protein MutS	Unclassified	K03555
Fusobacterium nucleatum	FN1865	gi_19703352_ref_NC_003454.1:356232-357195	1499.52	4584.07	-1.61213	1.35228e-20	2.95823e-20	DOWN	hypothetical protein	Unclassified
Fusobacterium nucleatum	FN1866	gi_19703352_ref_NC_003454.1:357252-358530	6746.04	23234.4	-1.78415	5.88667e-24	1.38056e-23	DOWN	lysine 2,3-aminomutase	Unclassified	K01843
Fusobacterium nucleatum	FN1867	gi_19703352_ref_NC_003454.1:358649-359687	463.76	2316.4	-2.32044	2.18547e-34	6.15577e-34	DOWN	Zn-dependent alcohol dehydrogenase	Unclassified
Fusobacterium nucleatum	FN1868	gi_19703352_ref_NC_003454.1:359704-360523	1479.83	9770.62	-2.72301	4.65785e-44	1.51937e-43	DOWN	3-keto-5-aminohexanoate cleavage enzyme	Unclassified
Fusobacterium nucleatum	FN1869	gi_19703352_ref_NC_003454.1:360542-360929	940.215	2031.74	-1.11165	4.19435e-12	7.30516e-12	DOWN	3-aminobutyryl-CoA ammonia-lyase	Unclassified
Fusobacterium nucleatum	FN1878	gi_19703352_ref_NC_003454.1:366846-367146	9.3537	38.6272	-2.04601	3.38021e-06	4.83079e-06	DOWN	hypothetical protein	Unclassified
Fusobacterium nucleatum	FN1880	gi_19703352_ref_NC_003454.1:367692-368271	8.32156	43.2401	-2.37744	8.0124e-12	1.38505e-11	DOWN	dihydropteridine reductase	Unclassified
Fusobacterium nucleatum	FN1884	gi_19703352_ref_NC_003454.1:370417-370597	2.22215	11.6793	-2.39393	0.0264707	0.0315148	DOWN	hypothetical protein	Unclassified
Fusobacterium nucleatum	FN1885	gi_19703352_ref_NC_003454.1:370823-371471	3.71842	7.69897	-1.04998	0.0251301	0.0299536	DOWN	hemolysin III	Unclassified	K11068
Fusobacterium nucleatum	FN1897	gi_19703352_ref_NC_003454.1:384054-385074	106.757	218.059	-1.03039	5.73924e-10	9.38623e-10	DOWN	ABC transporter	Unclassified
Fusobacterium nucleatum	FN1899	gi_19703352_ref_NC_003454.1:386803-388054	80.9558	320.578	-1.98547	1.18321e-24	2.80708e-24	DOWN	lipoprotein	Unclassified
Fusobacterium nucleatum	FN1900	gi_19703352_ref_NC_003454.1:388383-389376	44.1054	13.5337	1.7044	2.56497e-06	3.6723e-06	UP	hypothetical protein	Unclassified
Fusobacterium nucleatum	FN1901	gi_19703352_ref_NC_003454.1:389453-390107	8.59683	1.46701	2.55093	0.00169524	0.00215785	UP	Crp/Fnr family transcriptional regulator	Unclassified
Fusobacterium nucleatum	FN1902	gi_19703352_ref_NC_003454.1:390116-390641	103.229	11.8741	3.11995	1.65495e-19	3.50161e-19	UP	deoxycytidylate deaminase	Unclassified	K01493
Fusobacterium nucleatum	FN1903	gi_19703352_ref_NC_003454.1:390761-393194	21.3167	3.35562	2.66734	4.56317e-15	8.61612e-15	UP	coenzyme A disulfide reductase	Unclassified
Fusobacterium nucleatum	FN1904	gi_19703352_ref_NC_003454.1:393246-393693	34.1159	12.8691	1.40654	0.00764158	0.0093736	UP	MarR family transcriptional regulator	Unclassified
Fusobacterium nucleatum	FN1905	gi_19703352_ref_NC_003454.1:393742-398206	12.341	0.193685	5.99361	5.9478e-40	1.81295e-39	UP	168 kDa surface-layer protein	Unclassified
Fusobacterium nucleatum	FN1906	gi_19703352_ref_NC_003454.1:398506-399943	177.33	544.46	-1.61839	7.09279e-20	1.51867e-19	DOWN	cytosol aminopeptidase	Unclassified	K01255
Fusobacterium nucleatum	FN1907	gi_19703352_ref_NC_003454.1:400018-400606	9.56014	21.5344	-1.17154	0.000460449	0.000599966	DOWN	thymidylate synthase	Unclassified
Fusobacterium nucleatum	FN1908	gi_19703352_ref_NC_003454.1:400685-401759	314.658	1306.63	-2.054	1.89483e-28	4.84534e-28	DOWN	glycerophosphodiester phosphodiesterase glpQ	Unclassified	K01126
Fusobacterium nucleatum	FN1911	gi_19703352_ref_NC_003454.1:403338-405375	499.505	1137.37	-1.18713	1.58763e-13	2.87711e-13	DOWN	hypothetical protein	Unclassified	K07277
Fusobacterium nucleatum	FN1913	gi_19703352_ref_NC_003454.1:410143-411670	726.766	1720.04	-1.24288	2.19854e-14	4.07706e-14	DOWN	HD superfamily hydrolase	Unclassified	K18682
Fusobacterium nucleatum	FN1916	gi_19703352_ref_NC_003454.1:412495-412906	17.5722	311.357	-4.1472	4.2001e-44	1.37068e-43	DOWN	hypothetical protein	Unclassified
Fusobacterium nucleatum	FN1918	gi_19703352_ref_NC_003454.1:413829-415116	331.635	72.8128	2.18733	1.36352e-16	2.69839e-16	UP	GTPase ObgE	Unclassified	K03979
Fusobacterium nucleatum	FN1919	gi_19703352_ref_NC_003454.1:415222-415972	34.2761	2.55896	3.74357	1.37133e-16	2.71011e-16	UP	methyltransferase	Unclassified
Fusobacterium nucleatum	FN1921	gi_19703352_ref_NC_003454.1:416999-417704	6.83641	25.1792	-1.88092	9.91586e-08	1.49469e-07	DOWN	biotin operon repressor	Unclassified	K03524
Fusobacterium nucleatum	FN1932	gi_19703352_ref_NC_003454.1:432507-433089	12.4181	33.6229	-1.437	2.20091e-06	3.15675e-06	DOWN	dephospho-CoA kinase	Unclassified
Fusobacterium nucleatum	FN1939	gi_19703352_ref_NC_003454.1:438583-439555	1.65348	0	Inf	0.0336166	0.0395685	UP	hypothetical protein	Unclassified
Fusobacterium nucleatum	FN1942	gi_19703352_ref_NC_003454.1:444089-444779	6.98482	0.278116	4.65046	2.86152e-05	3.95225e-05	UP	cytoplasmic protein	Unclassified
Fusobacterium nucleatum	FN1943	gi_19703352_ref_NC_003454.1:444990-446628	440.491	5068.63	-3.52441	4.90392e-64	2.26969e-63	DOWN	tryptophanase	Unclassified	K01667
Fusobacterium nucleatum	FN1944	gi_19703352_ref_NC_003454.1:446706-448086	32.6194	100.055	-1.61699	8.92258e-16	1.72338e-15	DOWN	sodium-dependent tryptophan transporter	Unclassified	K03308
Fusobacterium nucleatum	FN1949	gi_19703352_ref_NC_003454.1:453623-455012	47.4549	20.4621	1.2136	0.000784355	0.00100934	UP	Xaa-Pro dipeptidase	Unclassified	K14213
Fusobacterium nucleatum	FN1966	gi_19703352_ref_NC_003454.1:465254-465467	7.51792	241.121	-5.00328	1.48044e-31	3.96259e-31	DOWN	hypothetical protein	Unclassified
Fusobacterium nucleatum	FN1968	gi_19703352_ref_NC_003454.1:466505-467279	180.605	466.559	-1.36922	6.64973e-15	1.25328e-14	DOWN	hemin transport system ATP-binding protein hmuV	Unclassified	K02013
Fusobacterium nucleatum	FN1969	gi_19703352_ref_NC_003454.1:467275-468301	171.928	566.898	-1.72129	4.78167e-21	1.05571e-20	DOWN	hemin transport system permease HmuU	Unclassified	K02015
Fusobacterium nucleatum	FN1970	gi_19703352_ref_NC_003454.1:468303-469146	363.132	762.109	-1.06951	1.96453e-11	3.36347e-11	DOWN	hemin-binding protein HmuT	Unclassified	K02016
Fusobacterium nucleatum	FN1972	gi_19703352_ref_NC_003454.1:471792-472161	17.3928	173.48	-3.3182	1.55415e-26	3.8279e-26	DOWN	hypothetical protein	Unclassified
Fusobacterium nucleatum	FN1973	gi_19703352_ref_NC_003454.1:472319-472706	1360.05	3187.04	-1.22856	5.81826e-14	1.06762e-13	DOWN	translation initiation inhibitor	Unclassified	K09022
Fusobacterium nucleatum	FN1974	gi_19703352_ref_NC_003454.1:472787-475616	51.7329	9.71077	2.41342	1.60733e-17	3.25006e-17	UP	DNA/RNA helicase	Unclassified
Fusobacterium nucleatum	FN1976	gi_19703352_ref_NC_003454.1:477334-478267	27.1297	87.4472	-1.68854	2.49494e-14	4.62312e-14	DOWN	4-amino-4-deoxychorismate lyase	Unclassified	K07082
Fusobacterium nucleatum	FN1977	gi_19703352_ref_NC_003454.1:478275-479622	13.4269	32.2911	-1.26601	3.16046e-08	4.84558e-08	DOWN	cell cycle protein MesJ	Unclassified	K04075
Fusobacterium nucleatum	FN1978	gi_19703352_ref_NC_003454.1:479618-481763	156.685	408.043	-1.38085	4.21811e-16	8.21144e-16	DOWN	cell division protein FtsH	Unclassified	K03798
Fusobacterium nucleatum	FN1985	gi_19703352_ref_NC_003454.1:487362-488727	31.2109	78.5032	-1.3307	9.16159e-12	1.58217e-11	DOWN	hypothetical protein	Unclassified	K06143
Fusobacterium nucleatum	FN1986	gi_19703352_ref_NC_003454.1:489056-490067	4.76928	11.8687	-1.31532	0.000213665	0.000284675	DOWN	hypothetical protein	Unclassified
Fusobacterium nucleatum	FN1988	gi_19703352_ref_NC_003454.1:491057-492440	3070.33	26621.4	-3.11612	6.2884e-54	2.39367e-53	DOWN	tyrosine phenol-lyase	Unclassified	K01667
Fusobacterium nucleatum	FN1989	gi_19703352_ref_NC_003454.1:492570-493887	3.96716	46.7322	-3.55824	1.06488e-27	2.67905e-27	DOWN	sodium-dependent tyrosine transporter	Unclassified	K03308
Fusobacterium nucleatum	FN1991	gi_19703352_ref_NC_003454.1:494762-496103	243.963	583.265	-1.25749	3.63952e-14	6.71623e-14	DOWN	glucosamine-1-phosphate acetyltransferase	Unclassified	K04042
Fusobacterium nucleatum	FN1996	gi_19703352_ref_NC_003454.1:499094-499802	15.8841	2.98161	2.41342	3.24692e-05	4.4742e-05	UP	transporter	Unclassified	K09125
Fusobacterium nucleatum	FN1997	gi_19703352_ref_NC_003454.1:499897-500218	28.7292	97.2827	-1.75967	7.09125e-10	1.15394e-09	DOWN	transcriptional regulator	Unclassified
Fusobacterium nucleatum	FN2006	gi_19703352_ref_NC_003454.1:506218-507019	24.5739	0.479247	5.68021	5.80874e-18	1.18458e-17	UP	cobalt transport protein CbiQ	Unclassified	K16785
Fusobacterium nucleatum	FN2007	gi_19703352_ref_NC_003454.1:506966-507566	100.385	256.93	-1.35583	5.40051e-13	9.6428e-13	DOWN	glutathione peroxidase	Unclassified	K00432
Fusobacterium nucleatum	FN2010	gi_19703352_ref_NC_003454.1:509909-510392	12.4652	0.595594	4.38743	1.3552e-06	1.95157e-06	UP	MarR family transcriptional regulator	Unclassified
Fusobacterium nucleatum	FN2015	gi_19703352_ref_NC_003454.1:517073-518345	152.29	324.348	-1.09072	2.50265e-11	4.28069e-11	DOWN	clpX ATP-dependent protease ATP-binding subunit ClpX	Unclassified	K03544
Fusobacterium nucleatum	FN2019	gi_19703352_ref_NC_003454.1:522019-522382	77.3479	163.14	-1.07668	7.72662e-08	1.16838e-07	DOWN	ribosome-binding factor A	Unclassified	K02834
Fusobacterium nucleatum	FN2029	gi_19703352_ref_NC_003454.1:532138-533953	5.31554	1.37572	1.95002	0.00216503	0.002749	UP	O-antigen acetylase	Unclassified
Fusobacterium nucleatum	FN2033	gi_19703352_ref_NC_003454.1:537436-537994	295.001	78.8996	1.90263	3.37466e-11	5.73933e-11	UP	guanylate kinase	Unclassified	K00942
Fusobacterium nucleatum	FN2037	gi_19703352_ref_NC_003454.1:546858-547227	342.421	1072.3	-1.64687	3.60642e-19	7.56799e-19	DOWN	50S ribosomal protein L12	Unclassified	K02935
Fusobacterium nucleatum	FN2042	gi_19703352_ref_NC_003454.1:549745-549922	1509.41	4089.18	-1.43783	7.37608e-17	1.47029e-16	DOWN	protein translocase subunit SecE	Unclassified
Fusobacterium nucleatum	FN2072	gi_19703352_ref_NC_003454.1:582645-583713	71.8633	214.38	-1.57684	6.81285e-17	1.3584e-16	DOWN	guanine-hypoxanthine permease	Unclassified
Fusobacterium nucleatum	FN2077	gi_19703352_ref_NC_003454.1:588039-589470	10.6731	4.56289	1.22597	0.026396	0.0314364	UP	Na+/H+ antiporter NhaC	Unclassified	K03315
Fusobacterium nucleatum	FN2078	gi_19703352_ref_NC_003454.1:589513-590356	14.2965	35.9765	-1.33139	1.831e-07	2.73011e-07	DOWN	DeoR family transcriptional regulator	Unclassified
Fusobacterium nucleatum	FN2079	gi_19703352_ref_NC_003454.1:590431-591208	42.3922	0.988063	5.42305	2.06637e-27	5.15691e-27	UP	ABC transporter ATP-binding protein	Unclassified	K05833
Fusobacterium nucleatum	FN2080	gi_19703352_ref_NC_003454.1:591210-592047	7.67941	0.22933	5.0655	7.44748e-07	1.08492e-06	UP	ABC transporter	Unclassified	K05832
Fusobacterium nucleatum	FN2081	gi_19703352_ref_NC_003454.1:592164-593064	271.413	2.34624	6.854	6.67504e-90	5.38213e-89	UP	ABC transporter substrate-binding protein	Unclassified	K01989
Fusobacterium nucleatum	FN2082	gi_19703352_ref_NC_003454.1:593346-594981	756.723	2728.44	-1.85024	4.99649e-25	1.1925e-24	DOWN	formate--tetrahydrofolate ligase	Unclassified	K01938
Fusobacterium nucleatum	FN2083	gi_19703352_ref_NC_003454.1:595141-595732	6.11466	0.324625	4.23543	0.000352487	0.000462744	UP	hypothetical protein	Unclassified
Fusobacterium nucleatum	FN2085	gi_19703352_ref_NC_003454.1:596649-597135	1760.8	333.451	2.40068	4.95166e-21	1.09123e-20	UP	hypothetical protein	Unclassified
Fusobacterium nucleatum	FN2086	gi_19703352_ref_NC_003454.1:597596-598805	57.8383	4.4471	3.70109	1.4097e-28	3.61125e-28	UP	general secretion pathway protein D	Unclassified	K02453
Fusobacterium nucleatum	FN2087	gi_19703352_ref_NC_003454.1:599128-599809	15.9232	4.22679	1.9135	0.00141482	0.00180701	UP	hypothetical protein	Unclassified
Fusobacterium nucleatum	FN2088	gi_19703352_ref_NC_003454.1:599937-601107	27.8215	5.74401	2.27607	3.70093e-09	5.89252e-09	UP	hypothetical protein	Unclassified
Fusobacterium nucleatum	FN2090	gi_19703352_ref_NC_003454.1:601625-602195	35.9241	4.54362	2.98304	1.60824e-10	2.67293e-10	UP	hypothetical protein	Unclassified
Fusobacterium nucleatum	FN2091	gi_19703352_ref_NC_003454.1:602184-602571	19.6958	5.696	1.78987	0.00916578	0.0112011	UP	hypothetical protein	Unclassified
Fusobacterium nucleatum	FN2093	gi_19703352_ref_NC_003454.1:603185-603641	7.04086	0.210261	5.0655	0.000667207	0.000859982	UP	general secretion pathway protein G	Unclassified
Fusobacterium nucleatum	FN2094	gi_19703352_ref_NC_003454.1:603888-604929	24.3178	6.17847	1.97669	2.2783e-06	3.26645e-06	UP	general secretion pathway protein F	Unclassified	K02653
Fusobacterium nucleatum	FN2095	gi_19703352_ref_NC_003454.1:604925-606170	31.6344	9.71687	1.70293	3.96888e-06	5.66304e-06	UP	general secretion pathway protein E	Unclassified	K02454
Fusobacterium nucleatum	FN2096	gi_19703352_ref_NC_003454.1:606356-606554	42.4442	5.79432	2.87286	3.35545e-05	4.62197e-05	UP	hypothetical protein	Unclassified
Fusobacterium nucleatum	FN2098	gi_19703352_ref_NC_003454.1:607462-608236	219.009	862.446	-1.97744	1.03358e-25	2.49846e-25	DOWN	MRP family nucleotide-binding protein	Unclassified	K03593
Fusobacterium nucleatum	FN2100	gi_19703352_ref_NC_003454.1:609125-610376	62.6444	21.7966	1.52308	3.5284e-06	5.04157e-06	UP	hypothetical protein	Unclassified
Fusobacterium nucleatum	FN2102	gi_19703352_ref_NC_003454.1:611316-613212	65.9394	32.6206	1.01535	0.00499225	0.0061586	UP	ABC transporter ATP-binding protein	Unclassified	K06158
Fusobacterium nucleatum	FN2103	gi_19703352_ref_NC_003454.1:613342-614269	614.149	3297.89	-2.42488	8.11115e-37	2.36273e-36	DOWN	recombinase A	Unclassified	K07795
Fusobacterium nucleatum	FN2104	gi_19703352_ref_NC_003454.1:614376-614820	5.42304	24.4002	-2.16972	3.94303e-06	5.62728e-06	DOWN	hypothetical protein	Unclassified
Fusobacterium nucleatum	FN2105	gi_19703352_ref_NC_003454.1:614840-616325	116.386	342.972	-1.55917	3.15637e-18	6.48669e-18	DOWN	hypothetical protein	Unclassified	K07793
Fusobacterium nucleatum	FN2124	gi_19703352_ref_NC_003454.1:633340-633802	1.7374	10.1693	-2.54921	0.000857787	0.00110166	DOWN	hypothetical protein	Unclassified	K07095
Fusobacterium nucleatum	FN2128	gi_19703352_ref_NC_003454.1:638565-639675	32.9442	70.5749	-1.09913	1.10432e-08	1.71927e-08	DOWN	recombination protein RecF	Unclassified	K03629
Actinomyces naeslundii	HMPREF1129_RS00520	gi_400291400_ref_NZ_ALJK01000007.1:27361-28393	0	1.48831	#NAME?	0.0139512	0.0168963	DOWN	hypothetical protein	unclassified
Actinomyces naeslundii	HMPREF1129_RS00900	gi_400291493_ref_NZ_ALJK01000017.1:30805-31927	1.79078	0.0855646	4.38743	0.0172979	0.0207667	UP	glycosyl transferase family 1	unclassified	K12994
Actinomyces naeslundii	HMPREF1129_RS01200	gi_400291571_ref_NZ_ALJK01000020.1:15256-16324	1.50499	0	Inf	0.0336166	0.0395685	UP	ABC transporter permease	P	K15554
Actinomyces naeslundii	HMPREF1129_RS01800	gi_400291709_ref_NZ_ALJK01000028.1:12872-13535	2.42295	0	Inf	0.0336166	0.0395685	UP	chain-length determining protein	unclassified
Actinomyces naeslundii	HMPREF1129_RS02255	gi_400291810_ref_NZ_ALJK01000038.1:14627-15455	2.91104	0	Inf	0.00464266	0.00573227	UP	bifunctional hydroxymethylpyrimidine kinase/phosphomethylpyrimidine kinase	unclassified	K00941
Actinomyces naeslundii	HMPREF1129_RS02345	gi_400291810_ref_NZ_ALJK01000038.1:38181-39492	0	1.46477	#NAME?	0.00444385	0.00552587	DOWN	paraslipin	O
Actinomyces naeslundii	HMPREF1129_RS02560	gi_400291891_ref_NZ_ALJK01000042.1:6357-8280	1.25429	0	Inf	0.00464266	0.00573227	UP	translational GTPase TypA	T	K06207
Actinomyces naeslundii	HMPREF1129_RS03370	gi_400292077_ref_NZ_ALJK01000053.1:25-208	0	16.1889	#NAME?	8.08043e-05	0.000109596	DOWN	MT0933-like antitoxin protein	unclassified
Actinomyces naeslundii	HMPREF1129_RS03395	gi_400292077_ref_NZ_ALJK01000053.1:2955-5634	0.150078	0.860499	-2.51946	0.016576	0.0200142	DOWN	ATP-dependent chaperone ClpB	O	K03695
Actinomyces naeslundii	HMPREF1129_RS04095	gi_400292240_ref_NZ_ALJK01000066.1:6785-8084	1.23757	0.0739147	4.0655	0.0336166	0.0395685	UP	class I SAM-dependent methyltransferase	unclassified
Actinomyces naeslundii	HMPREF1129_RS04165	gi_400292253_ref_NZ_ALJK01000067.1:9462-10179	2.24072	0	Inf	0.0336166	0.0395685	UP	peptide-methionine (S)-S-oxide reductase MsrA	O	K07304
Actinomyces naeslundii	HMPREF1129_RS04190	gi_400292268_ref_NZ_ALJK01000068.1:1983-3210	1.31013	0	Inf	0.0336166	0.0395685	UP	ABC transporter permease	P/E	K15585
Actinomyces naeslundii	HMPREF1129_RS04295	gi_400292292_ref_NZ_ALJK01000070.1:1863-4845	0.539335	0	Inf	0.0336166	0.0395685	UP	leucine--tRNA ligase	J	K01869
Actinomyces naeslundii	HMPREF1129_RS04350	gi_400292292_ref_NZ_ALJK01000070.1:15731-16010	4.30938	14.4134	-1.74185	0.00841274	0.0102861	DOWN	DUF1540 domain-containing protein	unclassified
Actinomyces naeslundii	HMPREF1129_RS05220	gi_400292516_ref_NZ_ALJK01000088.1:1853-2457	2.65923	0	Inf	0.0336166	0.0395685	UP	glutamate dehydrogenase	E	K00262
Actinomyces naeslundii	HMPREF1129_RS05515	gi_400292572_ref_NZ_ALJK01000095.1:16025-17318	0.310826	1.78218	-2.51946	0.016576	0.0200142	DOWN	preprotein translocase subunit SecY	unclassified	K03076
Actinomyces naeslundii	HMPREF1129_RS05555	gi_400292572_ref_NZ_ALJK01000095.1:20684-21242	2.87806	0.171895	4.0655	0.0336166	0.0395685	UP	50S ribosomal protein L5	J	K02931
Actinomyces naeslundii	HMPREF1129_RS05855	gi_400292625_ref_NZ_ALJK01000098.1:36113-37424	1.22625	0	Inf	0.0336166	0.0395685	UP	serine hydroxymethyltransferase	E	K00600
Actinomyces naeslundii	HMPREF1129_RS07025	gi_400292932_ref_NZ_ALJK01000127.1:6637-7696	1.51777	0	Inf	0.0336166	0.0395685	UP	adenylate/guanylate cyclase domain-containing protein	T	K01768
Actinomyces naeslundii	HMPREF1129_RS07335	gi_400293010_ref_NZ_ALJK01000136.1:7952-9377	0	1.21291	#NAME?	0.00788025	0.00964489	DOWN	LPXTG cell wall anchor domain protein	unclassified
Actinomyces naeslundii	HMPREF1129_RS07855	gi_400293051_ref_NZ_ALJK01000140.1:80576-81893	1.22066	0	Inf	0.0336166	0.0395685	UP	peptidase M23	unclassified	K19304
Actinomyces naeslundii	HMPREF1129_RS08370	gi_400293234_ref_NZ_ALJK01000147.1:1944-5010	0.131141	1.62916	-3.63494	5.25415e-05	7.18756e-05	DOWN	hypothetical protein	unclassified
Actinomyces naeslundii	HMPREF1129_RS08605	gi_400293260_ref_NZ_ALJK01000149.1:46402-48559	1.11828	0	Inf	0.00464266	0.00573227	UP	class 1b ribonucleoside-diphosphate reductase subunit alpha	F	K00525
Actinomyces naeslundii	HMPREF1129_RS08720	gi_400293260_ref_NZ_ALJK01000149.1:71744-74300	0	2.25473	#NAME?	3.36881e-07	4.95393e-07	DOWN	penicillin-binding protein	unclassified	K05366
Actinomyces naeslundii	HMPREF1129_RS08905	gi_400293260_ref_NZ_ALJK01000149.1:110056-111244	1.3531	0	Inf	0.0336166	0.0395685	UP	membrane protein insertase YidC	unclassified	K03217
Actinomyces naeslundii	HMPREF1129_RS08955	gi_400293260_ref_NZ_ALJK01000149.1:123110-124037	0	2.27797	#NAME?	0.00250381	0.0031325	DOWN	thioredoxin-disulfide reductase	O	K00384
Actinomyces naeslundii	HMPREF1129_RS09665	gi_400293531_ref_NZ_ALJK01000158.1:444-939	3.24362	0	Inf	0.0336166	0.0395685	UP	cyclic pyranopterin monophosphate synthase MoaC	unclassified	K03637
Actinomyces naeslundii	HMPREF1129_RS11315	gi_400293872_ref_NZ_ALJK01000191.1:47714-48722	0	1.42848	#NAME?	0.0246349	0.0293781	DOWN	type I glyceraldehyde-3-phosphate dehydrogenase	G	K00134
Actinomyces naeslundii	HMPREF1129_RS11580	gi_400293985_ref_NZ_ALJK01000200.1:2942-3440	3.22412	19.0638	-2.56386	1.12187e-06	1.62636e-06	DOWN	DNA starvation/stationary phase protection	P
Actinomyces naeslundii	HMPREF1129_RS12670	gi_400294224_ref_NZ_ALJK01000222.1:21171-23223	0.195913	1.59134	-3.02196	0.00268218	0.00335098	DOWN	hypothetical protein	unclassified
Actinomyces naeslundii	HMPREF1129_RS12750	gi_400294266_ref_NZ_ALJK01000224.1:2516-3500	0	1.8535	#NAME?	0.00788025	0.00964489	DOWN	membrane protein	S
Actinomyces naeslundii	HMPREF1129_RS13220	gi_400294367_ref_NZ_ALJK01000234.1:20459-21113	2.45624	0	Inf	0.0336166	0.0395685	UP	DNA-binding response regulator	K/T	K07695
Actinomyces naeslundii	HMPREF1129_RS13375	gi_400294417_ref_NZ_ALJK01000239.1:1-429	3.7502	0	Inf	0.0336166	0.0395685	UP	4-hydroxy-tetrahydrodipicolinate reductase	E	K00215
Streptococcus mitis	HMPREF8571_RS0101815	gi_306830257_ref_NZ_GL397179.1:131676-131871	77.9793	0	Inf	5.41924e-14	9.94662e-14	UP	DUF951 domain-containing protein	S
Streptococcus mitis	HMPREF8571_RS0101820	gi_306830257_ref_NZ_GL397179.1:157084-157924	17.6953	0.79979	4.4676	4.48437e-13	8.011e-13	UP	energy-coupling factor transporter ATPase	P	K16787
Streptococcus mitis	HMPREF8571_RS0101830	gi_306830257_ref_NZ_GL397179.1:205982-206855	5.98251	0	Inf	2.86152e-05	3.95225e-05	UP	Hsp33 family molecular chaperone HslO	O	K04083
Streptococcus mitis	HMPREF8571_RS0101850	gi_306830257_ref_NZ_GL397179.1:440819-441143	25.9889	0	Inf	2.21221e-08	3.39828e-08	UP	hypothetical protein	Unclassified
Streptococcus mitis	HMPREF8571_RS0101860	gi_306830257_ref_NZ_GL397179.1:539821-540007	21.5085	0	Inf	0.000352487	0.000462744	UP	hypothetical protein	Unclassified
Streptococcus mitis	HMPREF8571_RS0101865	gi_306830257_ref_NZ_GL397179.1:544323-545280	28.5493	0.702112	5.34561	1.45412e-23	3.37597e-23	UP	transport protein	S
Streptococcus mitis	HMPREF8571_RS0101960	gi_306830257_ref_NZ_GL397179.1:1466195-1466396	25.8847	3.80551	2.76594	0.000910749	0.00116926	UP	CsbD family protein	Unclassified
Streptococcus mitis	HMPREF8571_RS0102005	gi_306830257_ref_NZ_GL397179.1:1753342-1753594	38.1542	2.65859	3.84311	5.82615e-08	8.82862e-08	UP	membrane protein insertion efficiency factor YidD	S	K08998
Streptococcus mitis	HMPREF8571_RS0102025	gi_306830257_ref_NZ_GL397179.1:1872012-1872975	53.8226	0	Inf	1.28297e-37	3.78962e-37	UP	ABC transporter permease	Unclassified
Streptococcus mitis	HMPREF8571_RS02035	gi_306830257_ref_NZ_GL397179.1:597-834	11.8297	0	Inf	0.00242129	0.00304095	UP	hypothetical protein	Unclassified
Streptococcus mitis	HMPREF8571_RS02040	gi_306830257_ref_NZ_GL397179.1:1075-2362	83.3772	0.746033	6.80427	7.19279e-61	3.14218e-60	UP	adenylosuccinate synthase	F	K01939
Streptococcus mitis	HMPREF8571_RS02045	gi_306830257_ref_NZ_GL397179.1:2562-3030	59.1736	0	Inf	3.26634e-23	7.51028e-23	UP	nucleoside deaminase	F/J	K11991
Streptococcus mitis	HMPREF8571_RS02070	gi_306830257_ref_NZ_GL397179.1:5767-6211	81.3456	0	Inf	1.1322e-28	2.90246e-28	UP	deoxyuridine 5'-triphosphate nucleotidohydrolase	F	K01520
Streptococcus mitis	HMPREF8571_RS02075	gi_306830257_ref_NZ_GL397179.1:6212-6728	80.1306	0	Inf	8.11087e-32	2.18241e-31	UP	histidine phosphatase family protein	G
Streptococcus mitis	HMPREF8571_RS02080	gi_306830257_ref_NZ_GL397179.1:6909-8103	23.5604	0.321637	6.19478	6.51625e-24	1.52671e-23	UP	DNA repair protein RadA	O	K04485
Streptococcus mitis	HMPREF8571_RS02095	gi_306830257_ref_NZ_GL397179.1:9902-10397	30.0035	0.193728	7.27495	8.98453e-14	1.63688e-13	UP	carbonate dehydratase	P	K01673
Streptococcus mitis	HMPREF8571_RS02100	gi_306830257_ref_NZ_GL397179.1:10611-11580	6.21973	0	Inf	4.53786e-06	6.44763e-06	UP	ribose-phosphate pyrophosphokinase	E/F	K00948
Streptococcus mitis	HMPREF8571_RS02105	gi_306830257_ref_NZ_GL397179.1:11700-12138	25.6534	2.4077	3.41342	9.19797e-08	1.38676e-07	UP	CoA-binding protein	R	K06929
Streptococcus mitis	HMPREF8571_RS02115	gi_306830257_ref_NZ_GL397179.1:13324-14494	22.6693	0	Inf	2.54416e-22	5.74824e-22	UP	pyridoxal phosphate-dependent aminotransferase	E	K00841
Streptococcus mitis	HMPREF8571_RS02120	gi_306830257_ref_NZ_GL397179.1:14490-15261	29.6968	0	Inf	6.51984e-20	1.39641e-19	UP	DNA repair protein RecO	Unclassified	K03584
Streptococcus mitis	HMPREF8571_RS02125	gi_306830257_ref_NZ_GL397179.1:15257-16250	47.7471	0.193338	7.94814	2.0378e-35	5.83627e-35	UP	phosphate acetyltransferase PlsX	Unclassified	K03621
Streptococcus mitis	HMPREF8571_RS02130	gi_306830257_ref_NZ_GL397179.1:16253-16490	21.9694	0	Inf	2.86152e-05	3.95225e-05	UP	acyl carrier protein	Unclassified	K02078
Streptococcus mitis	HMPREF8571_RS02135	gi_306830257_ref_NZ_GL397179.1:16929-17118	55.0391	0	Inf	7.42892e-10	1.20342e-09	UP	class IIb bacteriocin, lactobin A/cerein 7B family	Unclassified
Streptococcus mitis	HMPREF8571_RS02140	gi_306830257_ref_NZ_GL397179.1:17135-17303	33.3191	0	Inf	8.35118e-06	1.17244e-05	UP	bacteriocin	Unclassified
Streptococcus mitis	HMPREF8571_RS02145	gi_306830257_ref_NZ_GL397179.1:17312-17501	27.5196	0	Inf	2.86152e-05	3.95225e-05	UP	hypothetical protein	Unclassified
Streptococcus mitis	HMPREF8571_RS02150	gi_306830257_ref_NZ_GL397179.1:17525-17744	23.7669	0	Inf	2.86152e-05	3.95225e-05	UP	hypothetical protein	Unclassified
Streptococcus mitis	HMPREF8571_RS02155	gi_306830257_ref_NZ_GL397179.1:17736-17931	57.4584	0	Inf	1.42164e-10	2.37051e-10	UP	hypothetical protein	Unclassified
Streptococcus mitis	HMPREF8571_RS02160	gi_306830257_ref_NZ_GL397179.1:18095-20249	30.6089	0	Inf	1.73119e-44	5.6755e-44	UP	peptide cleavage/export ABC transporter	V	K12292
Streptococcus mitis	HMPREF8571_RS02165	gi_306830257_ref_NZ_GL397179.1:20261-21611	20.8398	0	Inf	2.17756e-23	5.02947e-23	UP	HlyD family secretion protein	Unclassified	K12293
Streptococcus mitis	HMPREF8571_RS02170	gi_306830257_ref_NZ_GL397179.1:21779-22487	97.0067	0	Inf	9.23616e-46	3.09312e-45	UP	phosphoribosylaminoimidazolesuccinocarboxamide synthase	F	K01923
Streptococcus mitis	HMPREF8571_RS02175	gi_306830257_ref_NZ_GL397179.1:22688-26414	10.6838	0.154691	6.10989	2.21053e-31	5.89256e-31	UP	phosphoribosylformylglycinamidine synthase	F	K01952
Streptococcus mitis	HMPREF8571_RS02180	gi_306830257_ref_NZ_GL397179.1:26426-27869	16.1552	0.0665437	7.92348	4.20784e-20	9.10215e-20	UP	amidophosphoribosyltransferase	F	K00764
Streptococcus mitis	HMPREF8571_RS02185	gi_306830257_ref_NZ_GL397179.1:28083-29106	4.3206	0	Inf	9.96168e-05	0.000134146	UP	phosphoribosylformylglycinamidine cyclo-ligase	F	K01933
Streptococcus mitis	HMPREF8571_RS02190	gi_306830257_ref_NZ_GL397179.1:29102-29660	9.3537	0	Inf	2.86152e-05	3.95225e-05	UP	phosphoribosylglycinamide formyltransferase	F	K11175
Streptococcus mitis	HMPREF8571_RS02200	gi_306830257_ref_NZ_GL397179.1:30324-31872	5.71246	0.372198	3.93997	3.4461e-08	5.27788e-08	UP	bifunctional phosphoribosylaminoimidazolecarboxamide formyltransferase/inosine monophosphate cyclohydrolase	F	K00602
Streptococcus mitis	HMPREF8571_RS02240	gi_306830257_ref_NZ_GL397179.1:38897-40196	4.33148	0.147829	4.87286	4.53786e-06	6.44763e-06	UP	adenylosuccinate lyase	F	K01756
Streptococcus mitis	HMPREF8571_RS02245	gi_306830257_ref_NZ_GL397179.1:40253-44285	9.67376	0.285909	5.08045	2.21053e-31	5.89256e-31	UP	beta-N-acetylhexosaminidase	G	K12373
Streptococcus mitis	HMPREF8571_RS02250	gi_306830257_ref_NZ_GL397179.1:44590-45307	24.6479	5.88847	2.0655	1.20095e-05	1.6788e-05	UP	GntR family transcriptional regulator	K
Streptococcus mitis	HMPREF8571_RS02255	gi_306830257_ref_NZ_GL397179.1:45628-47416	16.8617	0	Inf	9.00946e-25	2.13885e-24	UP	beta-galactosidase	G	K12308
Streptococcus mitis	HMPREF8571_RS02260	gi_306830257_ref_NZ_GL397179.1:47412-47889	8.41441	0.402046	4.38743	9.96168e-05	0.000134146	UP	PTS system mannose/fructose/N-acetylgalactosamine-transporter subunit IIB	G	K02794
Streptococcus mitis	HMPREF8571_RS02265	gi_306830257_ref_NZ_GL397179.1:47915-48821	9.75589	0.423767	4.52493	3.99443e-09	6.33166e-09	UP	PTS system mannose/fructose/N-acetylgalactosamine-transporter subunit IIC	G	K02795
Streptococcus mitis	HMPREF8571_RS02270	gi_306830257_ref_NZ_GL397179.1:48807-49629	12.2178	0.700528	4.12439	4.08541e-09	6.47301e-09	UP	PTS fructose transporter subunit IID	G	K02796
Streptococcus mitis	HMPREF8571_RS02275	gi_306830257_ref_NZ_GL397179.1:49698-50037	30.7572	0	Inf	7.42892e-10	1.20342e-09	UP	PTS fructose transporter subunit IIA	G	K02793
Streptococcus mitis	HMPREF8571_RS02280	gi_306830257_ref_NZ_GL397179.1:50141-51308	25.8268	0	Inf	9.00946e-25	2.13885e-24	UP	SIS domain-containing protein	Unclassified	K02082
Streptococcus mitis	HMPREF8571_RS02285	gi_306830257_ref_NZ_GL397179.1:51318-52314	5.64787	0	Inf	8.35118e-06	1.17244e-05	UP	tagatose-bisphosphate aldolase	G	K01635
Streptococcus mitis	HMPREF8571_RS02290	gi_306830257_ref_NZ_GL397179.1:52460-53498	4.25823	0	Inf	9.96168e-05	0.000134146	UP	galactose mutarotase	G	K01785
Streptococcus mitis	HMPREF8571_RS02295	gi_306830257_ref_NZ_GL397179.1:53608-54463	19.7346	0	Inf	2.75344e-15	5.22104e-15	UP	glyoxalase	R	K07104
Streptococcus mitis	HMPREF8571_RS02305	gi_306830257_ref_NZ_GL397179.1:54764-55337	32.2328	0	Inf	1.52753e-16	3.00802e-16	UP	hypothetical protein	Unclassified
Streptococcus mitis	HMPREF8571_RS02310	gi_306830257_ref_NZ_GL397179.1:55338-56007	12.0062	0.43025	4.80247	2.21221e-08	3.39828e-08	UP	hypothetical protein	Unclassified
Streptococcus mitis	HMPREF8571_RS02320	gi_306830257_ref_NZ_GL397179.1:56802-57474	2.39054	0	Inf	0.0336166	0.0395685	UP	hypothetical protein	Unclassified
Streptococcus mitis	HMPREF8571_RS02325	gi_306830257_ref_NZ_GL397179.1:57550-58093	24.3987	0	Inf	1.97336e-12	3.46305e-12	UP	DUF3592 domain-containing protein	Unclassified
Streptococcus mitis	HMPREF8571_RS02330	gi_306830257_ref_NZ_GL397179.1:58289-58547	46.5879	0	Inf	2.79657e-11	4.75843e-11	UP	hypothetical protein	S
Streptococcus mitis	HMPREF8571_RS02335	gi_306830257_ref_NZ_GL397179.1:58589-59078	24.625	1.5688	3.97239	6.42891e-10	1.0483e-09	UP	prolyl-tRNA synthetase associated domain-containing protein	S
Streptococcus mitis	HMPREF8571_RS02340	gi_306830257_ref_NZ_GL397179.1:59118-59415	12.1472	0.322447	5.23543	0.000352487	0.000462744	UP	rhodanese	P
Streptococcus mitis	HMPREF8571_RS02345	gi_306830257_ref_NZ_GL397179.1:59404-61060	15.0495	0.985826	3.93223	1.01152e-16	2.00401e-16	UP	CoA-disulfide reductase	R
Streptococcus mitis	HMPREF8571_RS02350	gi_306830257_ref_NZ_GL397179.1:61080-61389	7.78469	0	Inf	0.00464266	0.00573227	UP	rhodanese-like domain-containing protein	P
Streptococcus mitis	HMPREF8571_RS02360	gi_306830257_ref_NZ_GL397179.1:62405-63638	14.3413	0.233604	5.93997	3.96752e-16	7.73413e-16	UP	hypothetical protein	Unclassified
Streptococcus mitis	HMPREF8571_RS02365	gi_306830257_ref_NZ_GL397179.1:63761-64526	34.13	0.501771	6.08787	1.68173e-22	3.8226e-22	UP	phosphorylase	F
Streptococcus mitis	HMPREF8571_RS02370	gi_306830257_ref_NZ_GL397179.1:64559-65939	30.2894	0	Inf	4.18032e-32	1.13161e-31	UP	potassium transporter Trk	P	K03498
Streptococcus mitis	HMPREF8571_RS02375	gi_306830257_ref_NZ_GL397179.1:65952-66618	62.1102	0	Inf	8.11087e-32	2.18241e-31	UP	TrkA family potassium uptake protein	P	K03499
Streptococcus mitis	HMPREF8571_RS02380	gi_306830257_ref_NZ_GL397179.1:66775-68863	10.0119	0.183991	5.76594	9.40652e-19	1.95446e-18	UP	cell wall surface anchor protein	Unclassified
Streptococcus mitis	HMPREF8571_RS02385	gi_306830257_ref_NZ_GL397179.1:68943-69642	44.8176	0.27454	7.3509	8.82606e-26	2.1364e-25	UP	DNA-binding response regulator	K/T	K10682
Streptococcus mitis	HMPREF8571_RS02390	gi_306830257_ref_NZ_GL397179.1:69638-70673	25.2351	0.1855	7.08787	2.54416e-22	5.74824e-22	UP	two-component sensor histidine kinase	T	K10681
Streptococcus mitis	HMPREF8571_RS02420	gi_306830257_ref_NZ_GL397179.1:73722-74334	14.4349	3.9188	1.88108	0.00318237	0.00397173	UP	30S ribosomal protein S4	J	K02986
Streptococcus mitis	HMPREF8571_RS02425	gi_306830257_ref_NZ_GL397179.1:74548-75361	25.1998	1.18046	4.416	1.7274e-17	3.49186e-17	UP	hypothetical protein	Unclassified
Streptococcus mitis	HMPREF8571_RS02430	gi_306830257_ref_NZ_GL397179.1:75382-76630	24.7959	0.53853	5.52493	4.11777e-26	1.0042e-25	UP	hypothetical protein	P
Streptococcus mitis	HMPREF8571_RS02445	gi_306830257_ref_NZ_GL397179.1:77427-77610	13.1155	0.522223	4.65046	0.00464266	0.00573227	UP	50S ribosomal protein L32	J	K02911
Streptococcus mitis	HMPREF8571_RS02450	gi_306830257_ref_NZ_GL397179.1:77830-79534	15.3335	1.12714	3.76594	6.55924e-17	1.30819e-16	UP	dihydroxy-acid dehydratase	G/E	K01687
Streptococcus mitis	HMPREF8571_RS02455	gi_306830257_ref_NZ_GL397179.1:79700-80042	11.7262	0	Inf	0.000352487	0.000462744	UP	metal-sulfur cluster assembly factor	R
Streptococcus mitis	HMPREF8571_RS02460	gi_306830257_ref_NZ_GL397179.1:80164-81016	15.5603	0.225297	6.10989	1.17118e-12	2.06951e-12	UP	MutR family transcriptional regulator	Unclassified
Streptococcus mitis	HMPREF8571_RS02465	gi_306830257_ref_NZ_GL397179.1:81205-82453	9.98277	0	Inf	9.60067e-12	1.65368e-11	UP	hypothetical protein	Unclassified
Streptococcus mitis	HMPREF8571_RS02470	gi_306830257_ref_NZ_GL397179.1:82529-83810	6.27471	0	Inf	3.94049e-08	5.98895e-08	UP	histidine--tRNA ligase	J	K01892
Streptococcus mitis	HMPREF8571_RS02475	gi_306830257_ref_NZ_GL397179.1:84156-84354	30.3173	0	Inf	4.53786e-06	6.44763e-06	UP	hypothetical protein	Unclassified
Streptococcus mitis	HMPREF8571_RS02490	gi_306830257_ref_NZ_GL397179.1:85463-86288	12.6603	0.465322	4.76594	1.42164e-10	2.37051e-10	UP	ABC transporter ATP-binding protein	V	K01990
Streptococcus mitis	HMPREF8571_RS02495	gi_306830257_ref_NZ_GL397179.1:86280-86979	18.3867	0	Inf	5.64977e-12	9.78529e-12	UP	ABC transporter ATP-binding protein	C/P	K01992
Streptococcus mitis	HMPREF8571_RS02500	gi_306830257_ref_NZ_GL397179.1:86988-87630	16.889	0	Inf	2.45934e-10	4.05828e-10	UP	CPBP family intramembrane metalloprotease	R	K07052
Streptococcus mitis	HMPREF8571_RS02510	gi_306830257_ref_NZ_GL397179.1:88017-89781	23.2438	0.598856	5.27849	1.55956e-32	4.26851e-32	UP	aspartate--tRNA ligase	J	K01876
Streptococcus mitis	HMPREF8571_RS02515	gi_306830257_ref_NZ_GL397179.1:89758-90700	14.5017	0.101897	7.15296	6.97018e-13	1.24115e-12	UP	YitT family protein	S
Streptococcus mitis	HMPREF8571_RS02520	gi_306830257_ref_NZ_GL397179.1:90730-91717	10.9915	1.16707	3.23543	1.46254e-07	2.18663e-07	UP	LacI family transcriptional regulator	K	K02529
Streptococcus mitis	HMPREF8571_RS02525	gi_306830257_ref_NZ_GL397179.1:91726-92527	9.02713	0.599059	3.9135	9.08175e-07	1.3179e-06	UP	hypothetical protein	S
Streptococcus mitis	HMPREF8571_RS02530	gi_306830257_ref_NZ_GL397179.1:92707-93550	17.1558	2.16314	2.9875	1.9177e-08	2.96752e-08	UP	sugar ABC transporter permease	G	K15772
Streptococcus mitis	HMPREF8571_RS02535	gi_306830257_ref_NZ_GL397179.1:93551-94844	12.7439	3.56436	1.83809	0.000182622	0.000243905	UP	sugar ABC transporter permease	G	K15771
Streptococcus mitis	HMPREF8571_RS02545	gi_306830257_ref_NZ_GL397179.1:96718-98236	10.5914	0.253032	5.38743	4.49613e-15	8.49177e-15	UP	4-alpha-glucanotransferase	G	K00705
Streptococcus mitis	HMPREF8571_RS02550	gi_306830257_ref_NZ_GL397179.1:98260-100519	3.3814	0.892863	1.92111	0.00510013	0.00628843	UP	glycogen/starch/alpha-glucan family phosphorylase	G	K00688
Streptococcus mitis	HMPREF8571_RS02560	gi_306830257_ref_NZ_GL397179.1:101485-102742	12.4691	0.152765	6.3509	1.98699e-14	3.68667e-14	UP	tyrosine--tRNA ligase	J	K01866
Streptococcus mitis	HMPREF8571_RS02565	gi_306830257_ref_NZ_GL397179.1:102882-105378	23.3561	0.769636	4.92348	1.74524e-37	5.14024e-37	UP	penicillin-binding protein	Unclassified	K03693
Streptococcus mitis	HMPREF8571_RS02570	gi_306830257_ref_NZ_GL397179.1:105454-106366	61.675	0	Inf	5.9478e-40	1.81295e-39	UP	EamA/RhaT family transporter	G/R/E
Streptococcus mitis	HMPREF8571_RS02575	gi_306830257_ref_NZ_GL397179.1:106451-107150	27.0055	0	Inf	9.51107e-17	1.88484e-16	UP	2,3,4,5-tetrahydropyridine-2,6-dicarboxylate N-acetyltransferase	E	K00674
Streptococcus mitis	HMPREF8571_RS02580	gi_306830257_ref_NZ_GL397179.1:107211-108342	11.3699	0	Inf	5.64977e-12	9.78529e-12	UP	acetyldiaminopimelate deacetylase	R	K05823
Streptococcus mitis	HMPREF8571_RS02585	gi_306830257_ref_NZ_GL397179.1:108353-108893	27.5078	0	Inf	8.98453e-14	1.63688e-13	UP	5-formyltetrahydrofolate cyclo-ligase	Unclassified	K01934
Streptococcus mitis	HMPREF8571_RS02590	gi_306830257_ref_NZ_GL397179.1:108876-109557	7.66674	0	Inf	2.86152e-05	3.95225e-05	UP	DUF1751 domain-containing protein	R	K00963
Streptococcus mitis	HMPREF8571_RS02600	gi_306830257_ref_NZ_GL397179.1:110411-111311	10.2673	0.213294	5.58906	3.99443e-09	6.33166e-09	UP	UTP--glucose-1-phosphate uridylyltransferase	Unclassified	K00057
Streptococcus mitis	HMPREF8571_RS02605	gi_306830257_ref_NZ_GL397179.1:111333-112350	14.2235	0.0943901	7.23543	1.49345e-13	2.70849e-13	UP	NAD(P)H-dependent glycerol-3-phosphate dehydrogenase	C	K18891
Streptococcus mitis	HMPREF8571_RS02610	gi_306830257_ref_NZ_GL397179.1:112556-114263	40.739	0.506324	6.3302	1.08359e-46	3.66832e-46	UP	ABC transporter ATP-binding protein	V	K18892
Streptococcus mitis	HMPREF8571_RS02615	gi_306830257_ref_NZ_GL397179.1:114264-116031	15.0146	0.923934	4.02243	9.76333e-19	2.02801e-18	UP	multidrug ABC transporter permease	V	K07010
Streptococcus mitis	HMPREF8571_RS02620	gi_306830257_ref_NZ_GL397179.1:116169-116859	26.1931	0	Inf	3.96752e-16	7.73413e-16	UP	gamma-glutamyl hydrolase	R	K01810
Streptococcus mitis	HMPREF8571_RS02630	gi_306830257_ref_NZ_GL397179.1:117027-118377	22.0307	1.42249	3.95303	4.28256e-19	8.96058e-19	UP	glucose-6-phosphate isomerase	G	K09698
Streptococcus mitis	HMPREF8571_RS02635	gi_306830257_ref_NZ_GL397179.1:118504-119965	6.87772	0.328622	4.38743	4.08541e-09	6.47301e-09	UP	glutamate--tRNA ligase	J	K03798
Streptococcus mitis	HMPREF8571_RS02640	gi_306830257_ref_NZ_GL397179.1:120462-122421	31.8073	1.7649	4.1717	2.29775e-31	6.12276e-31	UP	ATP-dependent zinc metalloprotease FtsH	O	K00760
Streptococcus mitis	HMPREF8571_RS02645	gi_306830257_ref_NZ_GL397179.1:122436-122979	28.0955	1.58971	4.1435	2.02376e-12	3.54715e-12	UP	hypoxanthine phosphoribosyltransferase	F	K04075
Streptococcus mitis	HMPREF8571_RS02650	gi_306830257_ref_NZ_GL397179.1:122983-124261	5.34601	0	Inf	7.44748e-07	1.08492e-06	UP	tRNA lysidine(34) synthetase TilS	Unclassified	K01467
Streptococcus mitis	HMPREF8571_RS02655	gi_306830257_ref_NZ_GL397179.1:124257-125526	31.3533	0.0756607	8.69486	6.08666e-31	1.61409e-30	UP	serine hydrolase	V	K13052
Streptococcus mitis	HMPREF8571_RS02665	gi_306830257_ref_NZ_GL397179.1:125645-126014	23.9151	0	Inf	7.04361e-09	1.10066e-08	UP	septum formation initiation protein	Unclassified
Streptococcus mitis	HMPREF8571_RS02670	gi_306830257_ref_NZ_GL397179.1:126006-126273	49.5257	0	Inf	1.97336e-12	3.46305e-12	UP	RNA-binding S4 domain-containing protein	J
Streptococcus mitis	HMPREF8571_RS02675	gi_306830257_ref_NZ_GL397179.1:126330-129834	25.4751	0	Inf	4.22461e-54	1.6141e-53	UP	transcription-repair coupling factor	K	K03723
Streptococcus mitis	HMPREF8571_RS02680	gi_306830257_ref_NZ_GL397179.1:129834-130404	71.8482	0	Inf	1.13167e-31	3.03589e-31	UP	aminoacyl-tRNA hydrolase	J	K01056
Streptococcus mitis	HMPREF8571_RS02685	gi_306830257_ref_NZ_GL397179.1:130476-131592	57.2527	0	Inf	1.65276e-43	5.35465e-43	UP	GTP-binding protein YchF	J	K06942
Streptococcus mitis	HMPREF8571_RS02690	gi_306830257_ref_NZ_GL397179.1:131935-133072	21.913	1.35099	4.0197	1.42509e-17	2.88647e-17	UP	DNA polymerase III subunit beta	Unclassified	K02338
Streptococcus mitis	HMPREF8571_RS02695	gi_306830257_ref_NZ_GL397179.1:133230-134592	33.6404	0.634484	5.72847	5.12278e-35	1.45321e-34	UP	chromosomal replication initiation protein DnaA	Unclassified	K02313
Streptococcus mitis	HMPREF8571_RS02700	gi_306830257_ref_NZ_GL397179.1:134808-135567	28.578	4.67802	2.61093	3.16803e-09	5.04629e-09	UP	chromosome partitioning protein ParB	K	K03497
Streptococcus mitis	HMPREF8571_RS02705	gi_306830257_ref_NZ_GL397179.1:135624-136815	28.3436	1.77346	3.99839	1.27669e-21	2.84857e-21	UP	serine protease	O	K04771
Streptococcus mitis	HMPREF8571_RS02710	gi_306830257_ref_NZ_GL397179.1:137001-137481	81.9469	0	Inf	1.20269e-30	3.17875e-30	UP	23S rRNA(pseudouridine(1915)-N(3))-methyltransferase RlmH	S	K00783
Streptococcus mitis	HMPREF8571_RS02725	gi_306830257_ref_NZ_GL397179.1:137907-139227	15.2237	0	Inf	9.20566e-18	1.86933e-17	UP	GHKL domain-containing protein	T	K12294
Streptococcus mitis	HMPREF8571_RS02730	gi_306830257_ref_NZ_GL397179.1:139223-139976	25.0714	0	Inf	9.51107e-17	1.88484e-16	UP	DNA-binding response regulator	K/T	K12295
Streptococcus mitis	HMPREF8571_RS02745	gi_306830257_ref_NZ_GL397179.1:140216-140759	13.3084	0	Inf	2.27396e-07	3.36744e-07	UP	TetR/AcrR family transcriptional regulator	K
Streptococcus mitis	HMPREF8571_RS02750	gi_306830257_ref_NZ_GL397179.1:140885-143540	19.3836	1.01299	4.25815	2.25538e-29	5.86153e-29	UP	YhgE/Pip domain-containing protein	S	K01421
Streptococcus mitis	HMPREF8571_RS02755	gi_306830257_ref_NZ_GL397179.1:143561-146114	22.8349	0.075246	8.24541	5.14528e-41	1.60036e-40	UP	copper ABC transporter permease	S
Streptococcus mitis	HMPREF8571_RS02760	gi_306830257_ref_NZ_GL397179.1:146175-147798	35.4162	0	Inf	1.51566e-40	4.67965e-40	UP	ABC-F family ATPase	R
Streptococcus mitis	HMPREF8571_RS02765	gi_306830257_ref_NZ_GL397179.1:147993-149019	41.1217	0.280689	7.19478	1.55956e-32	4.26851e-32	UP	tryptophan--tRNA ligase	J	K01867
Streptococcus mitis	HMPREF8571_RS02770	gi_306830257_ref_NZ_GL397179.1:149172-150651	29.0786	0.324625	6.48504	3.08072e-33	8.51659e-33	UP	IMP dehydrogenase	F	K00088
Streptococcus mitis	HMPREF8571_RS02775	gi_306830257_ref_NZ_GL397179.1:150710-151802	26.127	0	Inf	9.72623e-24	2.26766e-23	UP	DNA replication and repair protein RecF	Unclassified	K03629
Streptococcus mitis	HMPREF8571_RS02780	gi_306830257_ref_NZ_GL397179.1:151804-152173	17.3928	0	Inf	1.3552e-06	1.95157e-06	UP	S4 domain-containing protein YaaA	S
Streptococcus mitis	HMPREF8571_RS02785	gi_306830257_ref_NZ_GL397179.1:152331-153582	44.3329	0	Inf	1.80017e-39	5.46384e-39	UP	insulinase family protein	R
Streptococcus mitis	HMPREF8571_RS02790	gi_306830257_ref_NZ_GL397179.1:153578-154862	45.0724	0.0747775	9.23543	8.81796e-41	2.7261e-40	UP	insulinase family protein	R
Streptococcus mitis	HMPREF8571_RS02795	gi_306830257_ref_NZ_GL397179.1:154898-155720	60.1114	0.233509	8.00802	1.81724e-36	5.26566e-36	UP	helix-turn-helix domain-containing protein	S
Streptococcus mitis	HMPREF8571_RS02800	gi_306830257_ref_NZ_GL397179.1:155730-156276	41.1768	0.351331	6.87286	1.0122e-19	2.16015e-19	UP	CDP-diacylglycerol--glycerol-3-phosphate 3-phosphatidyltransferase	Unclassified	K00995
Streptococcus mitis	HMPREF8571_RS02805	gi_306830257_ref_NZ_GL397179.1:156272-157100	50.4581	0.231819	7.76594	4.18032e-32	1.13161e-31	UP	energy-coupling factor transporter ATPase	P	K16786
Streptococcus mitis	HMPREF8571_RS02810	gi_306830257_ref_NZ_GL397179.1:157916-158711	63.161	0.120715	9.03128	1.00212e-36	2.90965e-36	UP	energy-coupling factor transporter transmembrane protein EcfT	P	K16785
Streptococcus mitis	HMPREF8571_RS02815	gi_306830257_ref_NZ_GL397179.1:158770-159589	54.4454	0.585909	6.53799	4.55373e-34	1.27412e-33	UP	rod shape-determining protein MreC	Unclassified	K03570
Streptococcus mitis	HMPREF8571_RS02820	gi_306830257_ref_NZ_GL397179.1:159588-160083	54.3306	0	Inf	1.11358e-22	2.53682e-22	UP	rod shape-determining protein MreD	Unclassified	K03571
Streptococcus mitis	HMPREF8571_RS02825	gi_306830257_ref_NZ_GL397179.1:160176-161382	8.66399	0.955318	3.18098	3.7089e-07	5.45068e-07	UP	CHAP domain-containing protein	S	K21471
Streptococcus mitis	HMPREF8571_RS02830	gi_306830257_ref_NZ_GL397179.1:161602-162382	19.5697	0.861234	4.50607	1.70595e-13	3.08918e-13	UP	30S ribosomal protein S2	J	K02967
Streptococcus mitis	HMPREF8571_RS02835	gi_306830257_ref_NZ_GL397179.1:162460-163501	24.3178	0.737728	5.04278	1.68173e-22	3.8226e-22	UP	elongation factor Ts	J	K02357
Streptococcus mitis	HMPREF8571_RS02840	gi_306830257_ref_NZ_GL397179.1:163604-164531	29.0388	0.621266	5.54663	2.17756e-23	5.02947e-23	UP	cysteine synthase A	E	K01738
Streptococcus mitis	HMPREF8571_RS02845	gi_306830257_ref_NZ_GL397179.1:164627-165071	12.6538	0	Inf	8.35118e-06	1.17244e-05	UP	PH domain-containing protein	Unclassified
Streptococcus mitis	HMPREF8571_RS02850	gi_306830257_ref_NZ_GL397179.1:165086-165722	18.9423	0	Inf	2.79657e-11	4.75843e-11	UP	YigZ family protein	S
Streptococcus mitis	HMPREF8571_RS02855	gi_306830257_ref_NZ_GL397179.1:165778-167077	55.6905	0	Inf	2.11176e-47	7.2104e-47	UP	helicase	Unclassified	K02240
Streptococcus mitis	HMPREF8571_RS02860	gi_306830257_ref_NZ_GL397179.1:167073-167736	67.2367	0	Inf	1.17899e-33	3.27445e-33	UP	amidophosphoribosyltransferase	R	K02242
Streptococcus mitis	HMPREF8571_RS02865	gi_306830257_ref_NZ_GL397179.1:167815-168364	30.7141	0.349415	6.45782	1.69034e-15	3.22484e-15	UP	ribosomal subunit interface protein	J	K05808
Streptococcus mitis	HMPREF8571_RS02870	gi_306830257_ref_NZ_GL397179.1:168611-169820	29.2516	0	Inf	3.33101e-28	8.46647e-28	UP	glutaryl-CoA dehydrogenase	Unclassified	K00252
Streptococcus mitis	HMPREF8571_RS02875	gi_306830257_ref_NZ_GL397179.1:169900-170749	27.4448	0.113046	7.92348	4.20784e-20	9.10215e-20	UP	3-hydroxybutyryl-CoA dehydrogenase	Unclassified	K00074
Streptococcus mitis	HMPREF8571_RS02880	gi_306830257_ref_NZ_GL397179.1:170767-171946	29.9952	0	Inf	3.33101e-28	8.46647e-28	UP	acetyl-CoA C-acetyltransferase	Unclassified	K00626
Streptococcus mitis	HMPREF8571_RS02885	gi_306830257_ref_NZ_GL397179.1:172266-173046	16.9947	0	Inf	1.97336e-12	3.46305e-12	UP	3-hydroxybutyryl-CoA dehydratase	Unclassified	K01715
Streptococcus mitis	HMPREF8571_RS02890	gi_306830257_ref_NZ_GL397179.1:173061-173784	27.2213	0	Inf	2.32721e-17	4.68188e-17	UP	CoA transferase subunit A	Unclassified	K01034
Streptococcus mitis	HMPREF8571_RS02895	gi_306830257_ref_NZ_GL397179.1:173785-174436	48.117	0	Inf	1.29504e-25	3.11575e-25	UP	succinyl-CoA--3-ketoacid-CoA transferase	Unclassified	K01029
Streptococcus mitis	HMPREF8571_RS02900	gi_306830257_ref_NZ_GL397179.1:174630-175539	28.2872	0	Inf	8.90188e-22	1.98869e-21	UP	LysR family transcriptional regulator	K
Streptococcus mitis	HMPREF8571_RS02905	gi_306830257_ref_NZ_GL397179.1:175596-176667	63.0327	0.537812	6.87286	1.17528e-45	3.93225e-45	UP	acyl-CoA dehydrogenase	Unclassified	K00253
Streptococcus mitis	HMPREF8571_RS02910	gi_306830257_ref_NZ_GL397179.1:176670-177588	35.0127	0	Inf	4.11777e-26	1.0042e-25	UP	MBL fold metallo-hydrolase	R
Streptococcus mitis	HMPREF8571_RS02915	gi_306830257_ref_NZ_GL397179.1:177694-178633	34.6584	0.511112	6.08342	6.27921e-27	1.55568e-26	UP	2-nitropropane dioxygenase	R	K02371
Streptococcus mitis	HMPREF8571_RS02920	gi_306830257_ref_NZ_GL397179.1:178808-180782	44.1921	0.291916	7.24209	1.14531e-53	4.33199e-53	UP	DHH family phosphoesterase	T
Streptococcus mitis	HMPREF8571_RS02925	gi_306830257_ref_NZ_GL397179.1:180778-181231	33.6651	1.05825	4.9915	1.20778e-14	2.2573e-14	UP	50S ribosomal protein L9	J	K02939
Streptococcus mitis	HMPREF8571_RS02930	gi_306830257_ref_NZ_GL397179.1:181274-182627	14.8526	1.13547	3.70936	1.19593e-13	2.17443e-13	UP	replicative DNA helicase	Unclassified	K02314
Streptococcus mitis	HMPREF8571_RS02935	gi_306830257_ref_NZ_GL397179.1:182628-182901	80.7354	2.80552	4.84686	4.20784e-20	9.10215e-20	UP	hypothetical protein	S
Streptococcus mitis	HMPREF8571_RS02940	gi_306830257_ref_NZ_GL397179.1:182990-184112	62.6773	0	Inf	1.73758e-46	5.87676e-46	UP	choline-binding protein D	R
Streptococcus mitis	HMPREF8571_RS02945	gi_306830257_ref_NZ_GL397179.1:184229-186942	6.5207	0	Inf	6.41661e-16	1.2417e-15	UP	hypothetical protein	Unclassified
Streptococcus mitis	HMPREF8571_RS02950	gi_306830257_ref_NZ_GL397179.1:187410-187671	6.14059	0	Inf	0.0336166	0.0395685	UP	hypothetical protein	Unclassified	K02335
Streptococcus mitis	HMPREF8571_RS02955	gi_306830257_ref_NZ_GL397179.1:187800-190434	15.5694	0.802262	4.27849	1.23491e-25	2.97709e-25	UP	DNA polymerase I	Unclassified
Streptococcus mitis	HMPREF8571_RS02960	gi_306830257_ref_NZ_GL397179.1:190710-191001	8.26457	0	Inf	0.00464266	0.00573227	UP	hypothetical protein	S
Streptococcus mitis	HMPREF8571_RS02965	gi_306830257_ref_NZ_GL397179.1:191023-191722	10.9171	0	Inf	1.26331e-07	1.89074e-07	UP	ABC transporter permease	P
Streptococcus mitis	HMPREF8571_RS02970	gi_306830257_ref_NZ_GL397179.1:191758-192766	11.56	0	Inf	4.79413e-11	8.10147e-11	UP	hypothetical protein	P
Streptococcus mitis	HMPREF8571_RS02975	gi_306830257_ref_NZ_GL397179.1:192765-193494	7.7136	0	Inf	8.35118e-06	1.17244e-05	UP	ABC transporter ATP-binding protein	P
Streptococcus mitis	HMPREF8571_RS02980	gi_306830257_ref_NZ_GL397179.1:193695-198147	13.6388	6.55987	1.05598	0.00737926	0.00905492	UP	cell surface protein	Unclassified	K03708
Streptococcus mitis	HMPREF8571_RS02985	gi_306830257_ref_NZ_GL397179.1:198319-198778	14.8642	0.835557	4.15296	2.75402e-06	3.93903e-06	UP	hypothetical protein	K	K03696
Streptococcus mitis	HMPREF8571_RS02990	gi_306830257_ref_NZ_GL397179.1:198779-201212	9.74952	0.315823	4.94814	3.16535e-21	7.00152e-21	UP	ATP-dependent Clp protease ATP-binding subunit	O
Streptococcus mitis	HMPREF8571_RS02995	gi_306830257_ref_NZ_GL397179.1:201350-202409	15.1777	0.5439	4.80247	1.69034e-15	3.22484e-15	UP	transcriptional regulator	Unclassified	K03811
Streptococcus mitis	HMPREF8571_RS03000	gi_306830257_ref_NZ_GL397179.1:202418-203198	13.3898	0	Inf	7.42892e-10	1.20342e-09	UP	nicotinamide mononucleotide transporter	Unclassified	K03574
Streptococcus mitis	HMPREF8571_RS03005	gi_306830257_ref_NZ_GL397179.1:203199-203973	15.0504	0.123986	6.92348	4.79413e-11	8.10147e-11	UP	NUDIX hydrolase	F
Streptococcus mitis	HMPREF8571_RS03015	gi_306830257_ref_NZ_GL397179.1:205015-205996	5.73414	0	Inf	8.35118e-06	1.17244e-05	UP	tRNA dihydrouridine synthase DusB	J
Streptococcus mitis	HMPREF8571_RS03020	gi_306830257_ref_NZ_GL397179.1:207019-208447	9.00678	0.134484	6.0655	1.97336e-12	3.46305e-12	UP	hypothetical protein	K
Streptococcus mitis	HMPREF8571_RS03025	gi_306830257_ref_NZ_GL397179.1:208603-210112	19.4445	0	Inf	2.93906e-24	6.91999e-24	UP	glycerol kinase	C	K00864
Streptococcus mitis	HMPREF8571_RS03030	gi_306830257_ref_NZ_GL397179.1:210153-211980	39.6048	0.0525651	9.55735	2.11176e-47	7.2104e-47	UP	type 1 glycerol-3-phosphate oxidase	C	K00105
Streptococcus mitis	HMPREF8571_RS03035	gi_306830257_ref_NZ_GL397179.1:212050-212755	2.84851	0	Inf	0.0172979	0.0207667	UP	aquaporin family protein	G
Streptococcus mitis	HMPREF8571_RS03040	gi_306830257_ref_NZ_GL397179.1:212981-213113	33.2654	0	Inf	9.96168e-05	0.000134146	UP	teichoic acid D-Ala incorporation-associated protein DltX	Unclassified	K03367
Streptococcus mitis	HMPREF8571_RS03045	gi_306830257_ref_NZ_GL397179.1:213133-214684	14.5127	1.67165	3.11797	9.60102e-12	1.65368e-11	UP	D-alanine--poly(phosphoribitol) ligase	Unclassified	K03739
Streptococcus mitis	HMPREF8571_RS03050	gi_306830257_ref_NZ_GL397179.1:214680-215925	35.8308	0.539826	6.05256	2.4273e-34	6.81816e-34	UP	D-alanyl-lipoteichoic acid biosynthesis protein DltB	Unclassified	K14188
Streptococcus mitis	HMPREF8571_RS03055	gi_306830257_ref_NZ_GL397179.1:215938-216178	48.3986	0	Inf	4.79413e-11	8.10147e-11	UP	D-alanine--poly(phosphoribitol) ligase subunit 2	Unclassified	K03740
Streptococcus mitis	HMPREF8571_RS03060	gi_306830257_ref_NZ_GL397179.1:216170-217439	38.9541	1.28623	4.92055	2.95161e-34	8.28765e-34	UP	D-alanyl-lipoteichoic acid biosynthesis protein DltD	Unclassified
Streptococcus mitis	HMPREF8571_RS03065	gi_306830257_ref_NZ_GL397179.1:217580-219617	16.7752	0.754379	4.47489	1.90887e-24	4.50924e-24	UP	metallophosphatase	F
Streptococcus mitis	HMPREF8571_RS03070	gi_306830257_ref_NZ_GL397179.1:219766-220207	10.9197	0	Inf	5.32834e-05	7.25855e-05	UP	transcriptional regulator	K	K09817
Streptococcus mitis	HMPREF8571_RS03075	gi_306830257_ref_NZ_GL397179.1:220206-220911	17.091	0.952725	4.16504	6.45764e-11	1.08843e-10	UP	zinc ABC transporter ATP-binding protein	P	K09816
Streptococcus mitis	HMPREF8571_RS03080	gi_306830257_ref_NZ_GL397179.1:220903-221710	22.4002	0.237844	6.55735	2.45896e-16	4.82096e-16	UP	metal ABC transporter permease	P	K09815
Streptococcus mitis	HMPREF8571_RS03085	gi_306830257_ref_NZ_GL397179.1:221719-223225	22.1522	0.382571	5.85558	2.06637e-27	5.15691e-27	UP	zinc-binding protein	R
Streptococcus mitis	HMPREF8571_RS03090	gi_306830257_ref_NZ_GL397179.1:223279-224608	17.2375	130.84	-2.92418	1.9595e-34	5.52145e-34	DOWN	hypothetical protein	E
Streptococcus mitis	HMPREF8571_RS03095	gi_306830257_ref_NZ_GL397179.1:224628-226140	13.2918	44.3928	-1.73979	7.72508e-14	1.41607e-13	DOWN	arginine:ornithine antiporter	S	K00926
Streptococcus mitis	HMPREF8571_RS03100	gi_306830257_ref_NZ_GL397179.1:226230-227178	11.0194	35.7423	-1.69758	4.82847e-10	7.91299e-10	DOWN	carbamate kinase	E	K00611
Streptococcus mitis	HMPREF8571_RS03110	gi_306830257_ref_NZ_GL397179.1:228584-229811	16.0491	6.25988	1.35828	0.00451233	0.00561005	UP	arginine deiminase	E	K01478
Streptococcus mitis	HMPREF8571_RS03115	gi_306830257_ref_NZ_GL397179.1:230563-232249	9.29825	0.0569586	7.3509	1.98699e-14	3.68667e-14	UP	alpha-L-fucosidase	G	K01206
Streptococcus mitis	HMPREF8571_RS03135	gi_306830257_ref_NZ_GL397179.1:241310-243407	8.05185	0	Inf	2.75344e-15	5.22104e-15	UP	alpha-1,2-mannosidase	G
Streptococcus mitis	HMPREF8571_RS03140	gi_306830257_ref_NZ_GL397179.1:243578-244859	6.58845	0	Inf	2.21221e-08	3.39828e-08	UP	metal-independent alpha-mannosidase	S	K09704
Streptococcus mitis	HMPREF8571_RS03150	gi_306830257_ref_NZ_GL397179.1:245153-247799	5.62211	0	Inf	8.98453e-14	1.63688e-13	UP	alpha-mannosidase	G	K01191
Streptococcus mitis	HMPREF8571_RS03155	gi_306830257_ref_NZ_GL397179.1:247895-248765	10.6209	0	Inf	7.04361e-09	1.10066e-08	UP	ROK family protein	G/K
Streptococcus mitis	HMPREF8571_RS03160	gi_306830257_ref_NZ_GL397179.1:248758-250639	14.9599	0.204228	6.19478	6.51625e-24	1.52671e-23	UP	beta-N-acetylhexosaminidase	Unclassified	K12373
Streptococcus mitis	HMPREF8571_RS03170	gi_306830257_ref_NZ_GL397179.1:250997-251927	14.2566	0	Inf	1.97336e-12	3.46305e-12	UP	sugar ABC transporter permease	G	K17319
Streptococcus mitis	HMPREF8571_RS03175	gi_306830257_ref_NZ_GL397179.1:251940-252861	9.59718	0	Inf	7.04361e-09	1.10066e-08	UP	carbohydrate ABC transporter permease	G	K17320
Streptococcus mitis	HMPREF8571_RS03180	gi_306830257_ref_NZ_GL397179.1:252968-254453	10.0146	0.0646629	7.27495	8.98453e-14	1.63688e-13	UP	sugar ABC transporter substrate-binding protein	G	K17318
Streptococcus mitis	HMPREF8571_RS03210	gi_306830257_ref_NZ_GL397179.1:259104-260298	35.004	0	Inf	4.18032e-32	1.13161e-31	UP	MFS transporter	P	K08177
Streptococcus mitis	HMPREF8571_RS03215	gi_306830257_ref_NZ_GL397179.1:260471-261458	21.576	0	Inf	1.47817e-18	3.05798e-18	UP	rhodanese domain-containing protein	R	K07146
Streptococcus mitis	HMPREF8571_RS03220	gi_306830257_ref_NZ_GL397179.1:261579-262440	32.1954	0.222945	7.17403	2.17756e-23	5.02947e-23	UP	DUF4299 domain-containing protein	Unclassified
Streptococcus mitis	HMPREF8571_RS03245	gi_306830257_ref_NZ_GL397179.1:265492-266659	15.8404	0.0822681	7.58906	1.52753e-16	3.00802e-16	UP	MFS transporter	P	K03449
Streptococcus mitis	HMPREF8571_RS03250	gi_306830257_ref_NZ_GL397179.1:266880-267711	33.3563	0	Inf	3.26634e-23	7.51028e-23	UP	amylovoran biosynthesis protein AmsE	Unclassified
Streptococcus mitis	HMPREF8571_RS03255	gi_306830257_ref_NZ_GL397179.1:267793-269650	35.9347	0.982612	5.19261	1.25084e-42	3.99464e-42	UP	polysaccharide biosynthesis protein	G
Streptococcus mitis	HMPREF8571_RS03260	gi_306830257_ref_NZ_GL397179.1:269816-270239	15.1777	0	Inf	1.3552e-06	1.95157e-06	UP	DUF805 domain-containing protein	S
Streptococcus mitis	HMPREF8571_RS03265	gi_306830257_ref_NZ_GL397179.1:270363-270993	17.2102	0.304561	5.82039	1.42164e-10	2.37051e-10	UP	phosphoglycolate phosphatase	R	K01091
Streptococcus mitis	HMPREF8571_RS03275	gi_306830257_ref_NZ_GL397179.1:271895-272567	18.5267	0.142777	7.0197	9.60067e-12	1.65368e-11	UP	L-serine dehydratase, iron-sulfur-dependent subunit beta	E	K01752
Streptococcus mitis	HMPREF8571_RS03285	gi_306830257_ref_NZ_GL397179.1:273787-274909	40.8298	0	Inf	2.4273e-34	6.81816e-34	UP	tRNA 2-thiouridine(34) synthase MnmA	J	K00566
Streptococcus mitis	HMPREF8571_RS03295	gi_306830257_ref_NZ_GL397179.1:275512-277426	4.83071	0	Inf	7.04361e-09	1.10066e-08	UP	tRNA uridine-5-carboxymethylaminomethyl(34) synthesis enzyme MnmG	Unclassified	K03495
Streptococcus mitis	HMPREF8571_RS03305	gi_306830257_ref_NZ_GL397179.1:279166-280849	6.9264	0.5706	3.60155	7.06058e-09	1.10163e-08	UP	ribonuclease J	R	K12574
Streptococcus mitis	HMPREF8571_RS03335	gi_306830257_ref_NZ_GL397179.1:284097-285108	14.3078	0	Inf	2.48909e-13	4.48914e-13	UP	tRNA(adenosine(37)-N6)-threonylcarbamoyltransferase complex transferase subunit TsaD	O	K01409
Streptococcus mitis	HMPREF8571_RS03340	gi_306830257_ref_NZ_GL397179.1:285210-286074	18.1343	0	Inf	3.27725e-14	6.05394e-14	UP	helix-turn-helix domain-containing protein	K
Streptococcus mitis	HMPREF8571_RS03345	gi_306830257_ref_NZ_GL397179.1:286189-286858	16.2084	0	Inf	2.45934e-10	4.05828e-10	UP	CPBP family intramembrane metalloprotease	R	K07052
Streptococcus mitis	HMPREF8571_RS03350	gi_306830257_ref_NZ_GL397179.1:286978-287653	13.0896	0	Inf	7.04361e-09	1.10066e-08	UP	CPBP family intramembrane metalloprotease	R	K07052
Streptococcus mitis	HMPREF8571_RS03355	gi_306830257_ref_NZ_GL397179.1:287841-288450	3.95615	0	Inf	0.00464266	0.00573227	UP	hypothetical protein	Unclassified
Streptococcus mitis	HMPREF8571_RS03360	gi_306830257_ref_NZ_GL397179.1:288626-289283	44.0107	0	Inf	4.37275e-24	1.02618e-23	UP	branched-chain amino acid ABC transporter permease	E
Streptococcus mitis	HMPREF8571_RS03365	gi_306830257_ref_NZ_GL397179.1:289272-289596	17.3259	0	Inf	8.35118e-06	1.17244e-05	UP	branched-chain amino acid permease	S
Streptococcus mitis	HMPREF8571_RS03370	gi_306830257_ref_NZ_GL397179.1:289698-290541	46.702	0.683098	6.09525	4.33762e-31	1.15412e-30	UP	amino acid ABC transporter substrate-binding protein	T/E	K02030
Streptococcus mitis	HMPREF8571_RS03375	gi_306830257_ref_NZ_GL397179.1:290695-291550	10.807	0.673522	4.0041	2.01468e-08	3.11557e-08	UP	O-sialoglycoprotein endopeptidase	P	K02073
Streptococcus mitis	HMPREF8571_RS03380	gi_306830257_ref_NZ_GL397179.1:291670-293044	12.8707	0.069883	7.52493	3.96752e-16	7.73413e-16	UP	peptidase M20	Unclassified	K01439
Streptococcus mitis	HMPREF8571_RS03385	gi_306830257_ref_NZ_GL397179.1:293036-294098	4.16209	0.0903942	5.52493	5.32834e-05	7.25855e-05	UP	methionine ABC transporter ATP-binding protein	P	K02071
Streptococcus mitis	HMPREF8571_RS03390	gi_306830257_ref_NZ_GL397179.1:294099-294792	35.9322	0	Inf	3.16535e-21	7.00152e-21	UP	ABC transporter permease	P	K02072
Streptococcus mitis	HMPREF8571_RS03395	gi_306830257_ref_NZ_GL397179.1:294820-295390	14.7923	0	Inf	2.21221e-08	3.39828e-08	UP	membrane protein	S	K16926
Streptococcus mitis	HMPREF8571_RS03400	gi_306830257_ref_NZ_GL397179.1:295523-296138	56.8055	0	Inf	6.88455e-28	1.73874e-27	UP	DUF624 domain-containing protein	S
Streptococcus mitis	HMPREF8571_RS03405	gi_306830257_ref_NZ_GL397179.1:296187-297786	30.9198	0.84078	5.20066	1.15755e-35	3.32454e-35	UP	sensor histidine kinase	T	K07718
Streptococcus mitis	HMPREF8571_RS03410	gi_306830257_ref_NZ_GL397179.1:297797-299084	18.4242	1.71588	3.42458	4.4122e-14	8.13582e-14	UP	DNA-binding response regulator	T	K07720
Streptococcus mitis	HMPREF8571_RS03415	gi_306830257_ref_NZ_GL397179.1:299143-299677	22.5538	1.79606	3.65046	4.38438e-09	6.92983e-09	UP	hypothetical protein	Unclassified
Streptococcus mitis	HMPREF8571_RS03420	gi_306830257_ref_NZ_GL397179.1:299753-300218	39.703	0.2062	7.58906	1.52753e-16	3.00802e-16	UP	ribonucleotide reductase assembly protein NrdI	F	K03647
Streptococcus mitis	HMPREF8571_RS03425	gi_306830257_ref_NZ_GL397179.1:300327-300573	11.3986	0	Inf	0.00242129	0.00304095	UP	hypothetical protein	Unclassified
Streptococcus mitis	HMPREF8571_RS03430	gi_306830257_ref_NZ_GL397179.1:300938-302627	20.4674	0.511717	5.32184	1.62022e-28	4.14609e-28	UP	arginine--tRNA ligase	J	K01887
Streptococcus mitis	HMPREF8571_RS03435	gi_306830257_ref_NZ_GL397179.1:302783-303230	14.3646	0.214485	6.0655	1.3552e-06	1.95157e-06	UP	arginine repressor	K	K03402
Streptococcus mitis	HMPREF8571_RS03440	gi_306830257_ref_NZ_GL397179.1:303280-305815	12.3708	0.15156	6.3509	6.02414e-26	1.46263e-25	UP	DNA mismatch repair protein MutS	Unclassified	K03555
Streptococcus mitis	HMPREF8571_RS03455	gi_306830257_ref_NZ_GL397179.1:307065-309015	9.07083	0	Inf	6.41661e-16	1.2417e-15	UP	DNA mismatch repair endonuclease MutL	Unclassified	K03572
Streptococcus mitis	HMPREF8571_RS03460	gi_306830257_ref_NZ_GL397179.1:309166-309664	13.7025	0.770253	4.15296	2.75402e-06	3.93903e-06	UP	XRE family transcriptional regulator	K
Streptococcus mitis	HMPREF8571_RS03465	gi_306830257_ref_NZ_GL397179.1:309822-310416	16.2236	0	Inf	3.99443e-09	6.33166e-09	UP	Holliday junction branch migration protein RuvA	Unclassified	K03550
Streptococcus mitis	HMPREF8571_RS03470	gi_306830257_ref_NZ_GL397179.1:310425-310992	3.54057	0	Inf	0.0172979	0.0207667	UP	DNA-3-methyladenine glycosylase I	Unclassified	K01246
Streptococcus mitis	HMPREF8571_RS03475	gi_306830257_ref_NZ_GL397179.1:311072-311336	18.2132	0.725201	4.65046	2.86152e-05	3.95225e-05	UP	hypothetical protein	Unclassified
Streptococcus mitis	HMPREF8571_RS03480	gi_306830257_ref_NZ_GL397179.1:311441-312476	12.4234	0.0927501	7.0655	3.33429e-12	5.81572e-12	UP	LD-carboxypeptidase	V
Streptococcus mitis	HMPREF8571_RS03485	gi_306830257_ref_NZ_GL397179.1:312751-313099	16.1345	0	Inf	8.35118e-06	1.17244e-05	UP	hypothetical protein	Unclassified
Streptococcus mitis	HMPREF8571_RS03490	gi_306830257_ref_NZ_GL397179.1:313114-313792	12.4395	0	Inf	2.21221e-08	3.39828e-08	UP	DUF1129 domain-containing protein	S
Streptococcus mitis	HMPREF8571_RS03495	gi_306830257_ref_NZ_GL397179.1:313803-314748	5.10202	0.203148	4.65046	2.86152e-05	3.95225e-05	UP	magnesium transporter CorA family protein	P	K03284
Streptococcus mitis	HMPREF8571_RS03500	gi_306830257_ref_NZ_GL397179.1:314884-317710	4.4105	0	Inf	9.60067e-12	1.65368e-11	UP	excinuclease ABC subunit UvrA	Unclassified	K03701
Streptococcus mitis	HMPREF8571_RS03515	gi_306830257_ref_NZ_GL397179.1:320114-322775	32.636	1.51606	4.42807	2.10157e-39	6.36517e-39	UP	magnesium-translocating P-type ATPase	P	K01531
Streptococcus mitis	HMPREF8571_RS03520	gi_306830257_ref_NZ_GL397179.1:322909-323308	20.1104	1.44134	3.80247	1.75007e-07	2.61106e-07	UP	arsenate reductase	P
Streptococcus mitis	HMPREF8571_RS03525	gi_306830257_ref_NZ_GL397179.1:323374-323944	17.6098	0.168282	6.70936	7.42892e-10	1.20342e-09	UP	hypothetical protein	Unclassified
Streptococcus mitis	HMPREF8571_RS03530	gi_306830257_ref_NZ_GL397179.1:324031-324298	36.0187	3.22687	3.48054	3.36881e-07	4.95393e-07	UP	IreB family regulatory phosphoprotein	S
Streptococcus mitis	HMPREF8571_RS03545	gi_306830257_ref_NZ_GL397179.1:325297-326548	4.17629	0	Inf	2.86152e-05	3.95225e-05	UP	bifunctional folylpolyglutamate synthase/dihydrofolate synthase	Unclassified	K11754
Streptococcus mitis	HMPREF8571_RS03550	gi_306830257_ref_NZ_GL397179.1:326638-327109	6.8171	1.22147	2.48054	0.0419754	0.0492695	UP	hypothetical protein	Unclassified
Streptococcus mitis	HMPREF8571_RS03555	gi_306830257_ref_NZ_GL397179.1:327293-328445	11.1628	0.0833383	7.0655	3.33429e-12	5.81572e-12	UP	lactaldehyde reductase	C
Streptococcus mitis	HMPREF8571_RS03560	gi_306830257_ref_NZ_GL397179.1:328727-330260	26.4818	0.0626396	8.72371	2.21053e-31	5.89256e-31	UP	cardiolipin synthase	Unclassified	K06131
Streptococcus mitis	HMPREF8571_RS03565	gi_306830257_ref_NZ_GL397179.1:330513-332028	54.919	0.443683	6.95163	2.98424e-52	1.10254e-51	UP	hypothetical protein	Unclassified
Streptococcus mitis	HMPREF8571_RS03570	gi_306830257_ref_NZ_GL397179.1:332157-334365	9.6501	0.826479	3.54549	8.79971e-14	1.61058e-13	UP	anaerobic ribonucleoside triphosphate reductase	F	K21636
Streptococcus mitis	HMPREF8571_RS03580	gi_306830257_ref_NZ_GL397179.1:334560-335061	34.4522	0	Inf	1.69034e-15	3.22484e-15	UP	GNAT family acetyltransferase	R
Streptococcus mitis	HMPREF8571_RS03585	gi_306830257_ref_NZ_GL397179.1:335066-335663	34.9747	0.642736	5.76594	9.40652e-19	1.95446e-18	UP	anaerobic ribonucleoside-triphosphate reductase activating protein	O	K04068
Streptococcus mitis	HMPREF8571_RS03610	gi_306830257_ref_NZ_GL397179.1:338050-338677	21.1352	0.918049	4.52493	8.60156e-12	1.48618e-11	UP	50S ribosomal protein L3	J	K02906
Streptococcus mitis	HMPREF8571_RS03615	gi_306830257_ref_NZ_GL397179.1:338701-339325	21.8802	1.0762	4.34561	3.18385e-12	5.55874e-12	UP	50S ribosomal protein L4	J	K02926
Streptococcus mitis	HMPREF8571_RS03620	gi_306830257_ref_NZ_GL397179.1:339324-339621	18.8957	0.644893	4.87286	4.53786e-06	6.44763e-06	UP	50S ribosomal protein L23	J	K02892
Streptococcus mitis	HMPREF8571_RS03625	gi_306830257_ref_NZ_GL397179.1:339638-340472	34.6815	2.53169	3.77599	7.12947e-18	1.4535e-17	UP	50S ribosomal protein L2	J	K02886
Streptococcus mitis	HMPREF8571_RS03630	gi_306830257_ref_NZ_GL397179.1:340574-340856	21.3185	3.73491	2.51296	0.00182283	0.0023182	UP	30S ribosomal protein S19	J	K02965
Streptococcus mitis	HMPREF8571_RS03635	gi_306830257_ref_NZ_GL397179.1:340867-341212	10.4621	0.555428	4.23543	0.000352487	0.000462744	UP	50S ribosomal protein L22	J	K02890
Streptococcus mitis	HMPREF8571_RS03640	gi_306830257_ref_NZ_GL397179.1:341224-341878	27.6327	1.61371	4.09792	1.31809e-14	2.46089e-14	UP	30S ribosomal protein S3	J	K02982
Streptococcus mitis	HMPREF8571_RS03645	gi_306830257_ref_NZ_GL397179.1:341881-342295	62.0274	4.6308	3.74357	1.37133e-16	2.71011e-16	UP	50S ribosomal protein L16	J	K02878
Streptococcus mitis	HMPREF8571_RS03650	gi_306830257_ref_NZ_GL397179.1:342304-342511	36.7402	0	Inf	1.26331e-07	1.89074e-07	UP	50S ribosomal protein L29	J	K02904
Streptococcus mitis	HMPREF8571_RS03655	gi_306830257_ref_NZ_GL397179.1:342535-342796	27.6327	2.20051	3.65046	6.10365e-06	8.63508e-06	UP	30S ribosomal protein S17	J	K02961
Streptococcus mitis	HMPREF8571_RS03660	gi_306830257_ref_NZ_GL397179.1:342821-343190	22.8281	1.8179	3.65046	7.59982e-07	1.10621e-06	UP	50S ribosomal protein L14	J	K02874
Streptococcus mitis	HMPREF8571_RS03670	gi_306830257_ref_NZ_GL397179.1:343702-344245	25.1381	5.82893	2.10857	8.549e-05	0.000115732	UP	50S ribosomal protein L5	J	K02931
Streptococcus mitis	HMPREF8571_RS03675	gi_306830257_ref_NZ_GL397179.1:344262-344448	53.7712	4.11076	3.70936	3.50432e-08	5.36589e-08	UP	rpsN 30S ribosomal protein S14 type Z	J	K02954
Streptococcus mitis	HMPREF8571_RS03690	gi_306830257_ref_NZ_GL397179.1:345937-346294	23.5933	3.75767	2.65046	9.82733e-05	0.000132887	UP	50S ribosomal protein L18	J	K02881
Streptococcus mitis	HMPREF8571_RS03695	gi_306830257_ref_NZ_GL397179.1:346311-346806	30.8144	7.36166	2.0655	3.53941e-05	4.86882e-05	UP	30S ribosomal protein S5	J	K02988
Streptococcus mitis	HMPREF8571_RS03700	gi_306830257_ref_NZ_GL397179.1:346819-347002	32.7888	4.17779	2.97239	0.000206996	0.000275943	UP	50S ribosomal protein L30	J	K02907
Streptococcus mitis	HMPREF8571_RS03705	gi_306830257_ref_NZ_GL397179.1:347146-347587	35.489	6.73928	2.39671	1.50939e-06	2.17231e-06	UP	50S ribosomal protein L15	J	K02876
Streptococcus mitis	HMPREF8571_RS03710	gi_306830257_ref_NZ_GL397179.1:347599-348910	21.7659	5.41966	2.00579	6.82146e-07	9.98195e-07	UP	preprotein translocase subunit SecY	Unclassified	K03076
Streptococcus mitis	HMPREF8571_RS03715	gi_306830257_ref_NZ_GL397179.1:349055-349694	23.2527	0.900835	4.68999	1.98699e-14	3.68667e-14	UP	adenylate kinase	F	K00939
Streptococcus mitis	HMPREF8571_RS03720	gi_306830257_ref_NZ_GL397179.1:349810-350029	14.6258	0.873537	4.0655	0.000667207	0.000859982	UP	translation initiation factor IF-1	J	K02518
Streptococcus mitis	HMPREF8571_RS03725	gi_306830257_ref_NZ_GL397179.1:350053-350170	64.7625	0	Inf	1.26331e-07	1.89074e-07	UP	50S ribosomal protein L36	J	K02919
Streptococcus mitis	HMPREF8571_RS03730	gi_306830257_ref_NZ_GL397179.1:350187-350553	18.6309	0.261823	6.15296	7.44748e-07	1.08492e-06	UP	30S ribosomal protein S13	J	K02952
Streptococcus mitis	HMPREF8571_RS03735	gi_306830257_ref_NZ_GL397179.1:350570-350954	29.2516	0.499164	5.87286	4.79413e-11	8.10147e-11	UP	30S ribosomal protein S11	Unclassified	K02948
Streptococcus mitis	HMPREF8571_RS03740	gi_306830257_ref_NZ_GL397179.1:350996-351932	23.6088	0	Inf	2.45415e-19	5.16359e-19	UP	DNA-directed RNA polymerase subunit alpha	K	K03040
Streptococcus mitis	HMPREF8571_RS03745	gi_306830257_ref_NZ_GL397179.1:351943-352330	8.29297	0.742957	3.48054	0.00444385	0.00552587	UP	50S ribosomal protein L17	J	K02879
Streptococcus mitis	HMPREF8571_RS03750	gi_306830257_ref_NZ_GL397179.1:352593-352860	6.00312	0	Inf	0.0336166	0.0395685	UP	ACT domain-containing protein	T	K07166
Streptococcus mitis	HMPREF8571_RS03755	gi_306830257_ref_NZ_GL397179.1:352869-354207	9.61216	0.287047	5.0655	1.17118e-12	2.06951e-12	UP	PFL family protein	S	K09157
Streptococcus mitis	HMPREF8571_RS03760	gi_306830257_ref_NZ_GL397179.1:354443-355136	66.0689	0	Inf	2.4273e-34	6.81816e-34	UP	histidine phosphatase family protein	G	K15634
Streptococcus mitis	HMPREF8571_RS03765	gi_306830257_ref_NZ_GL397179.1:355236-356895	8.48031	0.23154	5.19478	1.49345e-13	2.70849e-13	UP	iron ABC transporter permease	P	K02011
Streptococcus mitis	HMPREF8571_RS03770	gi_306830257_ref_NZ_GL397179.1:356884-357976	6.99174	0.0879132	6.31343	1.26331e-07	1.89074e-07	UP	ABC transporter ATP-binding protein	Unclassified	K02010
Streptococcus mitis	HMPREF8571_RS03775	gi_306830257_ref_NZ_GL397179.1:357988-359029	21.6158	0	Inf	1.57453e-19	3.33341e-19	UP	iron ABC transporter substrate-binding protein	P	K02012
Streptococcus mitis	HMPREF8571_RS03780	gi_306830257_ref_NZ_GL397179.1:359343-361845	4.17796	0.115169	5.18098	1.42164e-10	2.37051e-10	UP	leucine--tRNA ligase	J	K01869
Streptococcus mitis	HMPREF8571_RS03785	gi_306830257_ref_NZ_GL397179.1:362040-362736	3.46234	0	Inf	0.00464266	0.00573227	UP	N-acetyltransferase	J
Streptococcus mitis	HMPREF8571_RS03790	gi_306830257_ref_NZ_GL397179.1:362747-363164	62.5445	0.919513	6.08787	1.68173e-22	3.8226e-22	UP	N-acetyltransferase	R
Streptococcus mitis	HMPREF8571_RS03805	gi_306830257_ref_NZ_GL397179.1:365421-366180	31.7533	0.632165	5.65046	3.16535e-21	7.00152e-21	UP	isoprenyl transferase	Unclassified	K00806
Streptococcus mitis	HMPREF8571_RS03810	gi_306830257_ref_NZ_GL397179.1:366188-366992	22.4837	0.596827	5.23543	9.51107e-17	1.88484e-16	UP	phosphatidate cytidylyltransferase	Unclassified	K00981
Streptococcus mitis	HMPREF8571_RS03815	gi_306830257_ref_NZ_GL397179.1:367007-368264	20.1424	3.13168	2.68523	2.42884e-10	4.02371e-10	UP	RIP metalloprotease RseP	Unclassified	K11749
Streptococcus mitis	HMPREF8571_RS03820	gi_306830257_ref_NZ_GL397179.1:368280-370134	1.73459	0.259	2.74357	0.0160841	0.0194366	UP	proline--tRNA ligase	J	K01881
Streptococcus mitis	HMPREF8571_RS03825	gi_306830257_ref_NZ_GL397179.1:370232-371612	2.03871	0	Inf	0.00242129	0.00304095	UP	glycoside hydrolase family 1 protein	G	K01223
Streptococcus mitis	HMPREF8571_RS03835	gi_306830257_ref_NZ_GL397179.1:372279-374088	9.77745	0	Inf	6.41661e-16	1.2417e-15	UP	glutamine--fructose-6-phosphate transaminase(isomerizing)	Unclassified	K00820
Streptococcus mitis	HMPREF8571_RS03885	gi_306830257_ref_NZ_GL397179.1:382244-385961	4.97623	0.155066	5.0041	2.32721e-17	4.68188e-17	UP	pullulanase	G	K01176
Streptococcus mitis	HMPREF8571_RS03890	gi_306830257_ref_NZ_GL397179.1:386403-390015	13.804	3.08506	2.16172	2.6857e-10	4.42467e-10	UP	DNA-directed RNA polymerase subunit beta	K	K03043
Streptococcus mitis	HMPREF8571_RS03895	gi_306830257_ref_NZ_GL397179.1:390047-393713	15.3557	2.1225	2.85493	1.49806e-17	3.03254e-17	UP	DNA-directed RNA polymerase subunit beta	K	K03046
Streptococcus mitis	HMPREF8571_RS03900	gi_306830257_ref_NZ_GL397179.1:393822-394242	17.1966	0.22824	6.23543	2.27396e-07	3.36744e-07	UP	nucleoside-diphosphate kinase	F	K00940
Streptococcus mitis	HMPREF8571_RS03905	gi_306830257_ref_NZ_GL397179.1:394376-395000	16.7319	1.22994	3.76594	1.27489e-08	1.97966e-08	UP	hypothetical protein	Unclassified
Streptococcus mitis	HMPREF8571_RS03910	gi_306830257_ref_NZ_GL397179.1:395083-395527	31.6344	0	Inf	4.15962e-13	7.43272e-13	UP	tRNA (adenosine(37)-N6)-threonylcarbamoyltransferase complex ATPase subunit type 1 TsaE	R	K06925
Streptococcus mitis	HMPREF8571_RS03915	gi_306830257_ref_NZ_GL397179.1:395516-396038	17.688	0.734907	4.58906	1.29729e-09	2.08031e-09	UP	N-acetyltransferase	J
Streptococcus mitis	HMPREF8571_RS03920	gi_306830257_ref_NZ_GL397179.1:396042-397083	55.5836	0	Inf	8.81796e-41	2.7261e-40	UP	LytR family transcriptional regulator	K
Streptococcus mitis	HMPREF8571_RS03925	gi_306830257_ref_NZ_GL397179.1:397154-398411	15.6663	0	Inf	2.32721e-17	4.68188e-17	UP	competence/damage-inducible protein A	R	K03742
Streptococcus mitis	HMPREF8571_RS03930	gi_306830257_ref_NZ_GL397179.1:398465-399614	23.0833	0.334223	6.10989	7.38637e-23	1.68804e-22	UP	DNA recombination/repair protein RecA	Unclassified	K03553
Streptococcus mitis	HMPREF8571_RS03940	gi_306830257_ref_NZ_GL397179.1:400159-400714	3.61699	0	Inf	0.0172979	0.0207667	UP	N-acetyltransferase	R
Streptococcus mitis	HMPREF8571_RS03945	gi_306830257_ref_NZ_GL397179.1:400823-402194	3.51786	0.0700358	5.65046	2.86152e-05	3.95225e-05	UP	MATE family efflux transporter	V
Streptococcus mitis	HMPREF8571_RS03950	gi_306830257_ref_NZ_GL397179.1:402290-403007	28.009	0.133829	7.70936	9.20566e-18	1.86933e-17	UP	YebC/PmpR family DNA-binding transcriptional regulator	S
Streptococcus mitis	HMPREF8571_RS03955	gi_306830257_ref_NZ_GL397179.1:403054-403759	17.091	0	Inf	2.79657e-11	4.75843e-11	UP	hypothetical protein	Unclassified
Streptococcus mitis	HMPREF8571_RS03960	gi_306830257_ref_NZ_GL397179.1:403949-404411	19.9801	0	Inf	7.04361e-09	1.10066e-08	UP	MarR family transcriptional regulator	K
Streptococcus mitis	HMPREF8571_RS03965	gi_306830257_ref_NZ_GL397179.1:404394-406164	1.81687	0.054257	5.0655	0.000667207	0.000859982	UP	ABC transporter ATP-binding protein	V	K06147
Streptococcus mitis	HMPREF8571_RS04000	gi_306830257_ref_NZ_GL397179.1:410565-412230	10.6226	1.90333	2.48054	2.38606e-07	3.53174e-07	UP	dihydroxyacetone kinase	R	K07030
Streptococcus mitis	HMPREF8571_RS04005	gi_306830257_ref_NZ_GL397179.1:412406-420857	0.428287	0.0454752	3.23543	0.00250381	0.0031325	UP	hypothetical protein	Unclassified
Streptococcus mitis	HMPREF8571_RS04010	gi_306830257_ref_NZ_GL397179.1:420968-421175	17.4033	0.923934	4.23543	0.000352487	0.000462744	UP	hypothetical protein	Unclassified
Streptococcus mitis	HMPREF8571_RS04015	gi_306830257_ref_NZ_GL397179.1:421171-421366	63.6147	0.980501	6.0197	5.64977e-12	9.78529e-12	UP	hypothetical protein	Unclassified
Streptococcus mitis	HMPREF8571_RS04020	gi_306830257_ref_NZ_GL397179.1:421352-422228	19.262	0.109566	7.45782	1.69034e-15	3.22484e-15	UP	ABC transporter ATP-binding protein	V	K01990
Streptococcus mitis	HMPREF8571_RS04025	gi_306830257_ref_NZ_GL397179.1:422240-422975	32.7888	3.78612	3.11441	1.19722e-12	2.11501e-12	UP	ABC transporter permease	V	K01992
Streptococcus mitis	HMPREF8571_RS04030	gi_306830257_ref_NZ_GL397179.1:422979-424077	12.0772	1.13663	3.40946	2.34787e-09	3.75323e-09	UP	sensor histidine kinase	T	K07778
Streptococcus mitis	HMPREF8571_RS04040	gi_306830257_ref_NZ_GL397179.1:424997-425414	11.5467	2.75854	2.0655	0.0211438	0.0253033	UP	30S ribosomal protein S12	J	K02950
Streptococcus mitis	HMPREF8571_RS04045	gi_306830257_ref_NZ_GL397179.1:425433-425904	40.9026	2.64652	3.95002	1.38632e-14	2.58761e-14	UP	30S ribosomal protein S7	J	K02992
Streptococcus mitis	HMPREF8571_RS04050	gi_306830257_ref_NZ_GL397179.1:426292-428374	30.8946	2.26038	3.77272	6.14261e-28	1.5541e-27	UP	elongation factor G	J	K02355
Streptococcus mitis	HMPREF8571_RS04055	gi_306830257_ref_NZ_GL397179.1:428698-430399	26.4673	1.07267	4.62493	1.21806e-29	3.18064e-29	UP	acetolactate synthase	E	K01652
Streptococcus mitis	HMPREF8571_RS04060	gi_306830257_ref_NZ_GL397179.1:430391-430868	52.1694	0	Inf	3.16535e-21	7.00152e-21	UP	acetolactate synthase small subunit	E	K01653
Streptococcus mitis	HMPREF8571_RS04065	gi_306830257_ref_NZ_GL397179.1:430959-431982	43.5988	0.469185	6.53799	4.55373e-34	1.27412e-33	UP	ketol-acid reductoisomerase	E	K00053
Streptococcus mitis	HMPREF8571_RS04070	gi_306830257_ref_NZ_GL397179.1:432059-433310	10.2801	0	Inf	5.64977e-12	9.78529e-12	UP	threonine dehydratase	E	K01754
Streptococcus mitis	HMPREF8571_RS04075	gi_306830257_ref_NZ_GL397179.1:433387-434284	20.6031	4.81515	2.09721	9.38434e-06	1.3162e-05	UP	SPFH domain-containing protein	O
Streptococcus mitis	HMPREF8571_RS04085	gi_306830257_ref_NZ_GL397179.1:434697-435438	9.75709	0.1295	6.23543	2.27396e-07	3.36744e-07	UP	peptide ABC transporter ATP-binding protein	E	K17076
Streptococcus mitis	HMPREF8571_RS04090	gi_306830257_ref_NZ_GL397179.1:435437-437000	9.00084	0.737256	3.60982	6.06227e-10	9.89645e-10	UP	glutamine ABC transporter substrate-binding protein	E	K17074
Streptococcus mitis	HMPREF8571_RS04095	gi_306830257_ref_NZ_GL397179.1:437130-439026	13.1455	0.15196	6.43473	1.35626e-21	3.02328e-21	UP	hypothetical protein	S
Streptococcus mitis	HMPREF8571_RS04100	gi_306830257_ref_NZ_GL397179.1:439085-439931	21.3688	0	Inf	3.96752e-16	7.73413e-16	UP	undecaprenyl-diphosphate phosphatase	V	K06153
Streptococcus mitis	HMPREF8571_RS04105	gi_306830257_ref_NZ_GL397179.1:440087-440720	31.7199	0	Inf	9.20566e-18	1.86933e-17	UP	TetR family transcriptional regulator	K
Streptococcus mitis	HMPREF8571_RS04110	gi_306830257_ref_NZ_GL397179.1:441675-442737	18.5402	0	Inf	2.32721e-17	4.68188e-17	UP	DNA polymerase IV	Unclassified	K02346
Streptococcus mitis	HMPREF8571_RS04115	gi_306830257_ref_NZ_GL397179.1:442973-445289	24.4762	2.40534	3.34707	1.77584e-22	4.03522e-22	UP	formate acetyltransferase	C	K00656
Streptococcus mitis	HMPREF8571_RS04120	gi_306830257_ref_NZ_GL397179.1:445633-450016	6.05515	0.131509	5.52493	4.90772e-23	1.12446e-22	UP	cell surface protein	Unclassified
Streptococcus mitis	HMPREF8571_RS04125	gi_306830257_ref_NZ_GL397179.1:450467-452573	8.78102	22.6199	-1.36513	2.74339e-09	4.37768e-09	DOWN	ATP-dependent Clp protease ATP-binding subunit	O	K04086
Streptococcus mitis	HMPREF8571_RS04135	gi_306830257_ref_NZ_GL397179.1:453204-454689	3.51865	0	Inf	2.86152e-05	3.95225e-05	UP	DUF1846 family protein	S
Streptococcus mitis	HMPREF8571_RS04140	gi_306830257_ref_NZ_GL397179.1:454841-456452	18.9627	1.25178	3.92111	1.49996e-19	3.18308e-19	UP	alpha-glucosidase	G	K01215
Streptococcus mitis	HMPREF8571_RS04145	gi_306830257_ref_NZ_GL397179.1:456621-458589	9.80499	0.48801	4.32854	2.2359e-15	4.2566e-15	UP	peptide ABC transporter substrate-binding protein	E	K15580
Streptococcus mitis	HMPREF8571_RS04150	gi_306830257_ref_NZ_GL397179.1:458737-460696	13.1334	1.51978	3.1113	3.7402e-13	6.72353e-13	UP	peptide ABC transporter substrate-binding protein	E	K15580
Streptococcus mitis	HMPREF8571_RS04155	gi_306830257_ref_NZ_GL397179.1:460888-462334	26.4063	0	Inf	6.73922e-30	1.76363e-29	UP	LytR family transcriptional regulator	K
Streptococcus mitis	HMPREF8571_RS04160	gi_306830257_ref_NZ_GL397179.1:462335-463067	42.7999	0.524361	6.3509	6.02414e-26	1.46263e-25	UP	hypothetical protein	G	K01104
Streptococcus mitis	HMPREF8571_RS04165	gi_306830257_ref_NZ_GL397179.1:463075-463768	19.1252	0.692284	4.78797	4.15962e-13	7.43272e-13	UP	capsular polysaccharide biosynthesis protein CpsC	Unclassified
Streptococcus mitis	HMPREF8571_RS04170	gi_306830257_ref_NZ_GL397179.1:463777-464470	11.591	0	Inf	3.94049e-08	5.98895e-08	UP	tyrosine protein kinase	Unclassified
Streptococcus mitis	HMPREF8571_RS04175	gi_306830257_ref_NZ_GL397179.1:464492-465860	23.21	0	Inf	6.02414e-26	1.46263e-25	UP	sugar transferase	Unclassified	K00996
Streptococcus mitis	HMPREF8571_RS04230	gi_306830257_ref_NZ_GL397179.1:476939-478922	13.5827	0.96864	3.80966	2.18918e-17	4.41909e-17	UP	peptide ABC transporter ATP-binding protein	E	K02035
Streptococcus mitis	HMPREF8571_RS04235	gi_306830257_ref_NZ_GL397179.1:480020-485624	13.9212	0.291439	5.57795	8.31277e-49	2.91049e-48	UP	membrane protein	Unclassified	K17624
Streptococcus mitis	HMPREF8571_RS04240	gi_306830257_ref_NZ_GL397179.1:485765-494021	14.0776	0.116373	6.9185	1.1832e-63	5.43059e-63	UP	YSIRK signal domain/LPXTG anchor domain surface protein	G	K15719
Streptococcus mitis	HMPREF8571_RS04245	gi_306830257_ref_NZ_GL397179.1:494191-496345	16.4243	1.33767	3.61804	5.1665e-19	1.08069e-18	UP	penicillin-binding protein 1A	Unclassified	K05366
Streptococcus mitis	HMPREF8571_RS04250	gi_306830257_ref_NZ_GL397179.1:496341-496938	10.7614	0.160684	6.0655	1.3552e-06	1.95157e-06	UP	Holliday junction resolvase RecU	R	K03700
Streptococcus mitis	HMPREF8571_RS04255	gi_306830257_ref_NZ_GL397179.1:497005-497533	25.0905	0	Inf	1.97336e-12	3.46305e-12	UP	DUF1273 domain-containing protein	S
Streptococcus mitis	HMPREF8571_RS04260	gi_306830257_ref_NZ_GL397179.1:497602-497932	17.0119	2.61269	2.70293	0.00169524	0.00215785	UP	cell division regulator GpsB	Unclassified
Streptococcus mitis	HMPREF8571_RS04265	gi_306830257_ref_NZ_GL397179.1:498425-499583	19.4337	0.165814	6.87286	1.0122e-19	2.16015e-19	UP	class I SAM-dependent RNA methyltransferase	Unclassified	K07444
Streptococcus mitis	HMPREF8571_RS04270	gi_306830257_ref_NZ_GL397179.1:499595-501035	16.1888	0	Inf	6.51984e-20	1.39641e-19	UP	hypothetical protein	Unclassified	K20073
Streptococcus mitis	HMPREF8571_RS04275	gi_306830257_ref_NZ_GL397179.1:501110-502535	14.3848	1.01075	3.83104	1.27468e-14	2.38109e-14	UP	phosphogluconate dehydrogenase	G	K00033
Streptococcus mitis	HMPREF8571_RS04280	gi_306830257_ref_NZ_GL397179.1:502546-503236	40.7448	2.22493	4.19478	1.03334e-19	2.20463e-19	UP	DNA-binding response regulator	K/T
Streptococcus mitis	HMPREF8571_RS04285	gi_306830257_ref_NZ_GL397179.1:503335-504346	44.9107	0	Inf	4.55373e-34	1.27412e-33	UP	choline-binding protein J	R
Streptococcus mitis	HMPREF8571_RS04290	gi_306830257_ref_NZ_GL397179.1:504363-505383	9.06053	0	Inf	7.04361e-09	1.10066e-08	UP	choline-binding protein J	R
Streptococcus mitis	HMPREF8571_RS04300	gi_306830257_ref_NZ_GL397179.1:506360-507314	20.2157	0	Inf	3.71245e-17	7.44779e-17	UP	diphosphomevalonate decarboxylase	Unclassified	K01597
Streptococcus mitis	HMPREF8571_RS04305	gi_306830257_ref_NZ_GL397179.1:507300-508308	5.5807	0	Inf	8.35118e-06	1.17244e-05	UP	phosphomevalonate kinase	Unclassified	K00938
Streptococcus mitis	HMPREF8571_RS04310	gi_306830257_ref_NZ_GL397179.1:508291-509293	4.01006	0	Inf	0.000352487	0.000462744	UP	type 2 isopentenyl-diphosphate Delta-isomerase	C	K01823
Streptococcus mitis	HMPREF8571_RS04315	gi_306830257_ref_NZ_GL397179.1:509410-510109	12.6409	0.41181	4.93997	3.99443e-09	6.33166e-09	UP	transporter	S
Streptococcus mitis	HMPREF8571_RS04320	gi_306830257_ref_NZ_GL397179.1:510105-511104	19.7082	0.576535	5.09525	3.67317e-18	7.52501e-18	UP	two-component sensor histidine kinase	T	K11617
Streptococcus mitis	HMPREF8571_RS04325	gi_306830257_ref_NZ_GL397179.1:511114-511747	18.3976	0.15156	6.92348	4.79413e-11	8.10147e-11	UP	DNA-binding response regulator	K/T	K11618
Streptococcus mitis	HMPREF8571_RS04330	gi_306830257_ref_NZ_GL397179.1:511747-512404	50.7346	0.438096	6.85558	2.98885e-27	7.44095e-27	UP	DNA alkylation repair protein	Unclassified
Streptococcus mitis	HMPREF8571_RS04335	gi_306830257_ref_NZ_GL397179.1:512494-513778	17.5282	4.18754	2.0655	1.79176e-06	2.57455e-06	UP	trigger factor	O	K03545
Streptococcus mitis	HMPREF8571_RS04340	gi_306830257_ref_NZ_GL397179.1:513825-516195	3.56237	0.0405268	6.45782	2.21221e-08	3.39828e-08	UP	exodeoxyribonuclease V subunit alpha	Unclassified	K03581
Streptococcus mitis	HMPREF8571_RS04345	gi_306830257_ref_NZ_GL397179.1:516322-516937	5.87643	0	Inf	0.000667207	0.000859982	UP	signal peptidase I	Unclassified	K03100
Streptococcus mitis	HMPREF8571_RS04350	gi_306830257_ref_NZ_GL397179.1:516940-517822	6.83254	0.652927	3.38743	8.47349e-05	0.000114753	UP	ribonuclease HIII	Unclassified	K03471
Streptococcus mitis	HMPREF8571_RS04355	gi_306830257_ref_NZ_GL397179.1:517908-518211	54.2453	0	Inf	7.35991e-15	1.38059e-14	UP	hypothetical protein	Unclassified
Streptococcus mitis	HMPREF8571_RS04360	gi_306830257_ref_NZ_GL397179.1:518207-518756	12.4319	1.04824	3.568	1.7433e-05	2.43031e-05	UP	colicin V production protein	R
Streptococcus mitis	HMPREF8571_RS04365	gi_306830257_ref_NZ_GL397179.1:518856-521193	16.687	0.780878	4.41749	2.72119e-26	6.66794e-26	UP	endonuclease MutS2	Unclassified	K07456
Streptococcus mitis	HMPREF8571_RS04370	gi_306830257_ref_NZ_GL397179.1:521539-522862	30.3783	0.14515	7.70936	2.21053e-31	5.89256e-31	UP	sodium:alanine symporter family protein	E	K03310
Streptococcus mitis	HMPREF8571_RS04375	gi_306830257_ref_NZ_GL397179.1:522992-523541	12.4319	0	Inf	7.44748e-07	1.08492e-06	UP	carboxymuconolactone decarboxylase family protein	S
Streptococcus mitis	HMPREF8571_RS04380	gi_306830257_ref_NZ_GL397179.1:523652-524552	42.8547	0.106647	8.65046	3.37025e-30	8.85215e-30	UP	C4-dicarboxylate ABC transporter	P	K11041
Streptococcus mitis	HMPREF8571_RS04385	gi_306830257_ref_NZ_GL397179.1:524576-525851	39.4013	0.15061	8.03128	5.54588e-37	1.62009e-36	UP	serine--tRNA ligase	J	K01875
Streptococcus mitis	HMPREF8571_RS04390	gi_306830257_ref_NZ_GL397179.1:526066-526438	23.7228	0	Inf	7.04361e-09	1.10066e-08	UP	DUF956 domain-containing protein	S
Streptococcus mitis	HMPREF8571_RS04395	gi_306830257_ref_NZ_GL397179.1:526440-527805	9.71661	0.140687	6.10989	1.17118e-12	2.06951e-12	UP	aspartate kinase	E	K00928
Streptococcus mitis	HMPREF8571_RS04400	gi_306830257_ref_NZ_GL397179.1:528082-528868	105.28	0	Inf	1.28578e-51	4.69224e-51	UP	enoyl-CoA hydratase	Unclassified	K18474
Streptococcus mitis	HMPREF8571_RS04405	gi_306830257_ref_NZ_GL397179.1:528957-529392	39.6674	0	Inf	1.69034e-15	3.22484e-15	UP	MarR family transcriptional regulator	K
Streptococcus mitis	HMPREF8571_RS04410	gi_306830257_ref_NZ_GL397179.1:529391-530366	11.9509	0	Inf	4.79413e-11	8.10147e-11	UP	ketoacyl-ACP synthase III	Unclassified	K00648
Streptococcus mitis	HMPREF8571_RS04415	gi_306830257_ref_NZ_GL397179.1:530422-530647	32.0343	0	Inf	2.27396e-07	3.36744e-07	UP	acyl carrier protein	Unclassified	K02078
Streptococcus mitis	HMPREF8571_RS04420	gi_306830257_ref_NZ_GL397179.1:530766-531741	34.2042	0	Inf	9.12048e-27	2.2557e-26	UP	enoyl-[acyl-carrier-protein] reductase FabK	R	K02371
Streptococcus mitis	HMPREF8571_RS04425	gi_306830257_ref_NZ_GL397179.1:531733-532654	5.67106	0	Inf	2.86152e-05	3.95225e-05	UP	[acyl-carrier-protein] S-malonyltransferase	Unclassified	K00645
Streptococcus mitis	HMPREF8571_RS04430	gi_306830257_ref_NZ_GL397179.1:532697-533429	13.1692	0	Inf	3.99443e-09	6.33166e-09	UP	3-oxoacyl-[acyl-carrier-protein] reductase	R	K00059
Streptococcus mitis	HMPREF8571_RS04435	gi_306830257_ref_NZ_GL397179.1:533454-534690	28.6131	0.0776791	8.52493	2.32161e-28	5.91978e-28	UP	beta-ketoacyl-[acyl-carrier-protein] synthase II	Unclassified	K09458
Streptococcus mitis	HMPREF8571_RS04440	gi_306830257_ref_NZ_GL397179.1:534692-535181	40.2209	0	Inf	2.32721e-17	4.68188e-17	UP	acetyl-CoA carboxylase biotin carboxyl carrier protein	Unclassified	K02160
Streptococcus mitis	HMPREF8571_RS04445	gi_306830257_ref_NZ_GL397179.1:535177-535600	18.0235	0.226625	6.31343	1.26331e-07	1.89074e-07	UP	beta-hydroxyacyl-ACP dehydratase	Unclassified	K02372
Streptococcus mitis	HMPREF8571_RS04450	gi_306830257_ref_NZ_GL397179.1:535611-536979	19.3906	0	Inf	2.54416e-22	5.74824e-22	UP	acetyl-CoA carboxylase biotin carboxylase subunit	Unclassified	K01961
Streptococcus mitis	HMPREF8571_RS04455	gi_306830257_ref_NZ_GL397179.1:537014-537881	2.78025	0	Inf	0.00464266	0.00573227	UP	acetyl-CoA carboxylase carboxyltransferase subunit beta	Unclassified	K01963
Streptococcus mitis	HMPREF8571_RS04460	gi_306830257_ref_NZ_GL397179.1:537877-538645	19.8751	0	Inf	5.41924e-14	9.94662e-14	UP	acetyl-CoA carboxylase carboxyl transferase subunit alpha	Unclassified	K01962
Streptococcus mitis	HMPREF8571_RS04465	gi_306830257_ref_NZ_GL397179.1:538876-539602	12.1714	0	Inf	7.04361e-09	1.10066e-08	UP	CPBP family intramembrane metalloprotease	R
Streptococcus mitis	HMPREF8571_RS04475	gi_306830257_ref_NZ_GL397179.1:540944-541670	38.1739	0	Inf	3.26634e-23	7.51028e-23	UP	CPBP family intramembrane metalloprotease	R	K07052
Streptococcus mitis	HMPREF8571_RS04480	gi_306830257_ref_NZ_GL397179.1:541719-542142	19.9207	0.906501	4.45782	7.04361e-09	1.10066e-08	UP	transcription antitermination factor NusB	K	K03625
Streptococcus mitis	HMPREF8571_RS04485	gi_306830257_ref_NZ_GL397179.1:542134-542524	7.20067	0.245752	4.87286	0.00242129	0.00304095	UP	Asp23/Gls24 family envelope stress response protein	S
Streptococcus mitis	HMPREF8571_RS04490	gi_306830257_ref_NZ_GL397179.1:542545-543106	12.8821	0.170977	6.23543	2.27396e-07	3.36744e-07	UP	elongation factor P	J	K02356
Streptococcus mitis	HMPREF8571_RS04495	gi_306830257_ref_NZ_GL397179.1:543187-544315	9.61881	1.10643	3.11995	5.91305e-07	8.65796e-07	UP	hypothetical protein	S
Streptococcus mitis	HMPREF8571_RS04505	gi_306830257_ref_NZ_GL397179.1:545831-547277	9.72862	0.531246	4.19478	1.9438e-12	3.42376e-12	UP	Asp-tRNA(Asn)/Glu-tRNA(Gln) amidotransferase GatCAB subunit B	J	K02434
Streptococcus mitis	HMPREF8571_RS04510	gi_306830257_ref_NZ_GL397179.1:547276-548743	1.64391	0.196367	3.0655	0.0246349	0.0293781	UP	Asp-tRNA(Asn)/Glu-tRNA(Gln) amidotransferase GatCAB subunit A	J	K02433
Streptococcus mitis	HMPREF8571_RS04515	gi_306830257_ref_NZ_GL397179.1:549210-549903	5.79552	0.138457	5.38743	0.000187	0.000249659	UP	TIGR02206 family membrane protein	S
Streptococcus mitis	HMPREF8571_RS04520	gi_306830257_ref_NZ_GL397179.1:550046-551591	8.84547	0.435073	4.34561	3.18385e-12	5.55874e-12	UP	peptide chain release factor 3	J	K02837
Streptococcus mitis	HMPREF8571_RS04645	gi_306830257_ref_NZ_GL397179.1:584823-585777	1.68464	0	Inf	0.0336166	0.0395685	UP	aromatic acid exporter family protein	S
Streptococcus mitis	HMPREF8571_RS04650	gi_306830257_ref_NZ_GL397179.1:585956-586517	4.29405	0	Inf	0.00464266	0.00573227	UP	small conductance mechanosensitive ion channel protein	Unclassified	K22044
Streptococcus mitis	HMPREF8571_RS04655	gi_306830257_ref_NZ_GL397179.1:586574-587483	31.3811	0.105592	8.21525	9.72623e-24	2.26766e-23	UP	magnesium transporter CorA family protein	P
Streptococcus mitis	HMPREF8571_RS04660	gi_306830257_ref_NZ_GL397179.1:587497-588025	12.1651	0.181643	6.0655	1.3552e-06	1.95157e-06	UP	YqeG family HAD IIIA-type phosphatase	R	K07015
Streptococcus mitis	HMPREF8571_RS04665	gi_306830257_ref_NZ_GL397179.1:588027-589134	6.17108	0	Inf	7.44748e-07	1.08492e-06	UP	ribosome biogenesis GTPase YqeH	R	K06948
Streptococcus mitis	HMPREF8571_RS04670	gi_306830257_ref_NZ_GL397179.1:589348-589660	6.42506	0	Inf	0.0172979	0.0207667	UP	ribosome assembly RNA-binding protein YhbY	J	K00969
Streptococcus mitis	HMPREF8571_RS04675	gi_306830257_ref_NZ_GL397179.1:589710-590340	5.73674	0.913684	2.65046	0.00572059	0.00704012	UP	nicotinate-nicotinamide nucleotide adenylyltransferase	Unclassified
Streptococcus mitis	HMPREF8571_RS04680	gi_306830257_ref_NZ_GL397179.1:590339-590933	29.7432	0.807471	5.203	2.45896e-16	4.82096e-16	UP	HD domain-containing protein	Unclassified	K09710
Streptococcus mitis	HMPREF8571_RS04685	gi_306830257_ref_NZ_GL397179.1:590933-591287	12.4628	0	Inf	9.96168e-05	0.000134146	UP	ribosome silencing factor	S	K18682
Streptococcus mitis	HMPREF8571_RS04710	gi_306830257_ref_NZ_GL397179.1:594303-595917	17.6823	0.773473	4.51481	6.02176e-22	1.34863e-21	UP	ribonuclease Y	R	K00942
Streptococcus mitis	HMPREF8571_RS04715	gi_306830257_ref_NZ_GL397179.1:596051-596678	17.9329	0.612032	4.87286	2.79657e-11	4.75843e-11	UP	guanylate kinase	F	K03060
Streptococcus mitis	HMPREF8571_RS04720	gi_306830257_ref_NZ_GL397179.1:596702-597017	17.8194	0	Inf	8.35118e-06	1.17244e-05	UP	DNA-directed RNA polymerase subunit omega	K	K04066
Streptococcus mitis	HMPREF8571_RS04725	gi_306830257_ref_NZ_GL397179.1:597082-599479	7.21225	0.200353	5.16984	3.96752e-16	7.73413e-16	UP	primosomal protein N	Unclassified	K00604
Streptococcus mitis	HMPREF8571_RS04730	gi_306830257_ref_NZ_GL397179.1:599491-600427	14.5946	0	Inf	1.17118e-12	2.06951e-12	UP	methionyl-tRNA formyltransferase	J	K03500
Streptococcus mitis	HMPREF8571_RS04735	gi_306830257_ref_NZ_GL397179.1:600419-601733	13.7638	0.657644	4.38743	9.7909e-16	1.88906e-15	UP	16S rRNA (cytosine(967)-C(5))-methyltransferase	J	K20074
Streptococcus mitis	HMPREF8571_RS04740	gi_306830257_ref_NZ_GL397179.1:601748-602489	18.4301	1.554	3.568	1.49301e-09	2.39202e-09	UP	serine/threonine-protein phosphatase	T	K12132
Streptococcus mitis	HMPREF8571_RS04745	gi_306830257_ref_NZ_GL397179.1:602485-604399	12.8119	4.06434	1.65639	0.000127166	0.000170635	UP	serine/threonine protein kinase	K/T/R
Streptococcus mitis	HMPREF8571_RS04755	gi_306830257_ref_NZ_GL397179.1:605246-605702	14.9618	0	Inf	7.44748e-07	1.08492e-06	UP	membrane protein	Unclassified
Streptococcus mitis	HMPREF8571_RS04760	gi_306830257_ref_NZ_GL397179.1:605820-606993	17.1299	0.32739	5.70936	2.32769e-18	4.79328e-18	UP	hydroxymethylglutaryl-CoA synthase	Unclassified	K01641
Streptococcus mitis	HMPREF8571_RS04765	gi_306830257_ref_NZ_GL397179.1:606992-608267	15.1301	0.0753049	7.65046	3.71245e-17	7.44779e-17	UP	hydroxymethylglutaryl-CoA reductase,degradative	Unclassified	K00054
Streptococcus mitis	HMPREF8571_RS04770	gi_306830257_ref_NZ_GL397179.1:608302-609268	10.8143	0.596209	4.18098	2.41201e-09	3.85492e-09	UP	LacI family transcriptional regulator	K	K03484
Streptococcus mitis	HMPREF8571_RS04780	gi_306830257_ref_NZ_GL397179.1:611079-612966	2.34338	0.203579	3.52493	0.000447975	0.000584032	UP	PTS beta-glucoside transporter subunit EIIBCA	G	K02810
Streptococcus mitis	HMPREF8571_RS04785	gi_306830257_ref_NZ_GL397179.1:613124-614012	4.07186	0	Inf	0.000667207	0.000859982	UP	fructokinase	G/K	K00847
Streptococcus mitis	HMPREF8571_RS04790	gi_306830257_ref_NZ_GL397179.1:614289-614907	12.9954	0	Inf	3.94049e-08	5.98895e-08	UP	TVP38/TMEM64 family protein	Unclassified
Streptococcus mitis	HMPREF8571_RS04795	gi_306830257_ref_NZ_GL397179.1:615040-617674	34.3442	0.109399	8.29432	1.06312e-54	4.10348e-54	UP	helicase	K
Streptococcus mitis	HMPREF8571_RS04830	gi_306830257_ref_NZ_GL397179.1:622854-625104	7.1472	0	Inf	1.98699e-14	3.68667e-14	UP	5-methyltetrahydropteroyltriglutamate--homocysteine S-methyltransferase	E	K00549
Streptococcus mitis	HMPREF8571_RS04840	gi_306830257_ref_NZ_GL397179.1:626852-629066	20.3374	0	Inf	8.57737e-34	2.39058e-33	UP	polyribonucleotide nucleotidyltransferase	J	K00962
Streptococcus mitis	HMPREF8571_RS04850	gi_306830257_ref_NZ_GL397179.1:629700-629961	6.14059	0	Inf	0.0336166	0.0395685	UP	phosphorylase	Unclassified
Streptococcus mitis	HMPREF8571_RS04855	gi_306830257_ref_NZ_GL397179.1:629969-630491	10.7666	0.734907	3.87286	2.59951e-05	3.61338e-05	UP	diacylglycerol kinase	Unclassified
Streptococcus mitis	HMPREF8571_RS04860	gi_306830257_ref_NZ_GL397179.1:630508-631852	10.4664	0	Inf	4.15962e-13	7.43272e-13	UP	cysteine--tRNA ligase	J	K01883
Streptococcus mitis	HMPREF8571_RS04865	gi_306830257_ref_NZ_GL397179.1:631844-632231	6.21973	0	Inf	0.00464266	0.00573227	UP	hypothetical protein	Unclassified	K11145
Streptococcus mitis	HMPREF8571_RS04870	gi_306830257_ref_NZ_GL397179.1:632233-633103	16.1622	0.220641	6.19478	4.15962e-13	7.43272e-13	UP	hypothetical protein	T
Streptococcus mitis	HMPREF8571_RS04875	gi_306830257_ref_NZ_GL397179.1:633216-634347	9.23801	0	Inf	7.42892e-10	1.20342e-09	UP	ABC transporter ATP-binding protein	G	K10112
Streptococcus mitis	HMPREF8571_RS04880	gi_306830257_ref_NZ_GL397179.1:634495-636712	18.1339	0.996415	4.18579	3.09711e-25	7.41153e-25	UP	bifunctional (p)ppGpp synthetase/guanosine-3',5'-bis(diphosphate)3'-pyrophosphohydrolase	K/T	K00951
Streptococcus mitis	HMPREF8571_RS04885	gi_306830257_ref_NZ_GL397179.1:636730-637174	3.61536	0	Inf	0.0336166	0.0395685	UP	D-tyrosyl-tRNA(Tyr) deacylase	J	K07560
Streptococcus mitis	HMPREF8571_RS04890	gi_306830257_ref_NZ_GL397179.1:637204-637618	10.661	0.92616	3.52493	0.000447975	0.000584032	UP	hypothetical protein	Unclassified
Streptococcus mitis	HMPREF8571_RS04900	gi_306830257_ref_NZ_GL397179.1:638459-638954	10.5418	2.32474	2.18098	0.0143062	0.0173115	UP	thiol peroxidase	O	K11065
Streptococcus mitis	HMPREF8571_RS04930	gi_306830257_ref_NZ_GL397179.1:644622-645252	3.82449	0	Inf	0.00464266	0.00573227	UP	MBL fold metallo-hydrolase	R
Streptococcus mitis	HMPREF8571_RS04935	gi_306830257_ref_NZ_GL397179.1:645353-646547	14.1362	0.160819	6.45782	1.69034e-15	3.22484e-15	UP	oxidoreductase	P
Streptococcus mitis	HMPREF8571_RS04945	gi_306830257_ref_NZ_GL397179.1:653263-654340	10.0739	0.0891364	6.82039	1.42164e-10	2.37051e-10	UP	DUF2974 domain-containing protein	Unclassified
Streptococcus mitis	HMPREF8571_RS04950	gi_306830257_ref_NZ_GL397179.1:654451-655228	13.4414	0.123508	6.76594	2.45934e-10	4.05828e-10	UP	hypothetical protein	C
Streptococcus mitis	HMPREF8571_RS04955	gi_306830257_ref_NZ_GL397179.1:655236-655584	23.0492	0	Inf	3.94049e-08	5.98895e-08	UP	hypothetical protein	Unclassified
Streptococcus mitis	HMPREF8571_RS04960	gi_306830257_ref_NZ_GL397179.1:655722-656250	47.1398	0	Inf	3.16535e-21	7.00152e-21	UP	flavin reductase	R
Streptococcus mitis	HMPREF8571_RS04965	gi_306830257_ref_NZ_GL397179.1:656295-656865	7.04394	0	Inf	0.000352487	0.000462744	UP	TetR/AcrR family transcriptional regulator	K
Streptococcus mitis	HMPREF8571_RS04970	gi_306830257_ref_NZ_GL397179.1:657186-657864	26.0636	0.283031	6.52493	3.96752e-16	7.73413e-16	UP	DNA-binding response regulator	K/T
Streptococcus mitis	HMPREF8571_RS04975	gi_306830257_ref_NZ_GL397179.1:657856-658831	5.35729	0.393808	3.76594	8.08043e-05	0.000109596	UP	sensor histidine kinase	T
Streptococcus mitis	HMPREF8571_RS04980	gi_306830257_ref_NZ_GL397179.1:658984-660928	3.72224	0	Inf	2.27396e-07	3.36744e-07	UP	threonine--tRNA ligase	J
Streptococcus mitis	HMPREF8571_RS04985	gi_306830257_ref_NZ_GL397179.1:660938-661562	19.306	0	Inf	2.79657e-11	4.75843e-11	UP	hypothetical protein	F	K01868
Streptococcus mitis	HMPREF8571_RS04995	gi_306830257_ref_NZ_GL397179.1:662405-663257	5.65827	0	Inf	5.32834e-05	7.25855e-05	UP	metallophosphoesterase	R
Streptococcus mitis	HMPREF8571_RS05000	gi_306830257_ref_NZ_GL397179.1:663417-664359	16.6343	0	Inf	3.27725e-14	6.05394e-14	UP	hypothetical protein	Unclassified
Streptococcus mitis	HMPREF8571_RS05005	gi_306830257_ref_NZ_GL397179.1:664505-664943	4.58097	0	Inf	0.0172979	0.0207667	UP	Rrf2 family transcriptional regulator	K
Streptococcus mitis	HMPREF8571_RS05010	gi_306830257_ref_NZ_GL397179.1:665081-665864	15.9037	0	Inf	9.60067e-12	1.65368e-11	UP	nucleotidyltransferase	Unclassified
Streptococcus mitis	HMPREF8571_RS05025	gi_306830257_ref_NZ_GL397179.1:667352-668117	7.35108	0.627213	3.55093	2.59951e-05	3.61338e-05	UP	glutamine ABC transporter substrate-binding protein	T/E	K10039
Streptococcus mitis	HMPREF8571_RS05030	gi_306830257_ref_NZ_GL397179.1:668157-668916	22.7566	2.27579	3.32184	5.33141e-11	9.00304e-11	UP	amino acid ABC transporter ATP-binding protein	E	K10041
Streptococcus mitis	HMPREF8571_RS05035	gi_306830257_ref_NZ_GL397179.1:669094-671314	21.9123	0	Inf	8.1753e-36	2.35175e-35	UP	single-stranded-DNA-specific exonuclease RecJ	Unclassified	K07462
Streptococcus mitis	HMPREF8571_RS05040	gi_306830257_ref_NZ_GL397179.1:671597-672245	9.29605	0.888343	3.38743	8.47349e-05	0.000114753	UP	hydrolase	R	K21471
Streptococcus mitis	HMPREF8571_RS05045	gi_306830257_ref_NZ_GL397179.1:672756-674418	25.6369	0.115561	7.79342	1.12514e-32	3.08777e-32	UP	ribonuclease J	R	K12574
Streptococcus mitis	HMPREF8571_RS05050	gi_306830257_ref_NZ_GL397179.1:674486-675266	5.66491	0	Inf	9.96168e-05	0.000134146	UP	esterase family protein	R	K03930
Streptococcus mitis	HMPREF8571_RS05055	gi_306830257_ref_NZ_GL397179.1:675370-676072	5.14919	0.820106	2.65046	0.00572059	0.00704012	UP	peptidase	O
Streptococcus mitis	HMPREF8571_RS05060	gi_306830257_ref_NZ_GL397179.1:676173-678021	8.26606	0.467713	4.1435	2.02376e-12	3.54715e-12	UP	excinuclease ABC subunit C	Unclassified	K03703
Streptococcus mitis	HMPREF8571_RS05075	gi_306830257_ref_NZ_GL397179.1:679656-681057	8.31959	0.0685372	6.92348	4.79413e-11	8.10147e-11	UP	dipeptidase PepV	E	K01274
Streptococcus mitis	HMPREF8571_RS05080	gi_306830257_ref_NZ_GL397179.1:681110-681695	4.80454	0	Inf	0.00242129	0.00304095	UP	uracil-DNA glycosylase	Unclassified
Streptococcus mitis	HMPREF8571_RS05085	gi_306830257_ref_NZ_GL397179.1:681707-682199	14.6851	0.194907	6.23543	2.27396e-07	3.36744e-07	UP	prolyl-tRNA synthetase associated domain-containing protein	S	K19055
Streptococcus mitis	HMPREF8571_RS05090	gi_306830257_ref_NZ_GL397179.1:682218-682437	14.6258	0	Inf	0.00242129	0.00304095	UP	rhodanese-like domain-containing protein	P
Streptococcus mitis	HMPREF8571_RS05095	gi_306830257_ref_NZ_GL397179.1:682606-683932	13.3362	0.868929	3.93997	1.87074e-13	3.38331e-13	UP	branched-chain amino acid ABC transporter substrate-binding protein	E	K03311
Streptococcus mitis	HMPREF8571_RS05110	gi_306830257_ref_NZ_GL397179.1:685495-686533	11.6133	0.0924823	6.97239	1.63617e-11	2.80733e-11	UP	peptidase M42	G
Streptococcus mitis	HMPREF8571_RS05120	gi_306830257_ref_NZ_GL397179.1:687013-687730	7.28233	0	Inf	2.86152e-05	3.95225e-05	UP	D-alanyl-D-alanine carboxypeptidase	Unclassified	K07260
Streptococcus mitis	HMPREF8571_RS05125	gi_306830257_ref_NZ_GL397179.1:687852-688278	27.3163	2.25033	3.60155	7.06058e-09	1.10163e-08	UP	50S ribosomal protein L11	J	K02867
Streptococcus mitis	HMPREF8571_RS05130	gi_306830257_ref_NZ_GL397179.1:688374-689064	13.9696	2.08587	2.74357	1.14745e-05	1.60488e-05	UP	50S ribosomal protein L1	J	K02863
Streptococcus mitis	HMPREF8571_RS05135	gi_306830257_ref_NZ_GL397179.1:689547-690306	48.6884	0	Inf	3.89339e-29	1.00601e-28	UP	class I SAM-dependent methyltransferase	Unclassified
Streptococcus mitis	HMPREF8571_RS05140	gi_306830257_ref_NZ_GL397179.1:690392-690905	20.3452	1.49555	3.76594	1.27489e-08	1.97966e-08	UP	adenine phosphoribosyltransferase	F	K00759
Streptococcus mitis	HMPREF8571_RS05145	gi_306830257_ref_NZ_GL397179.1:691086-692031	2.12584	0	Inf	0.0172979	0.0207667	UP	homoserine O-succinyltransferase	E	K00651
Streptococcus mitis	HMPREF8571_RS05150	gi_306830257_ref_NZ_GL397179.1:692039-692717	4.73884	0	Inf	0.00242129	0.00304095	UP	DnaD domain protein	Unclassified	K02086
Streptococcus mitis	HMPREF8571_RS05155	gi_306830257_ref_NZ_GL397179.1:692813-693572	15.3474	1.26433	3.60155	7.06058e-09	1.10163e-08	UP	triose-phosphate isomerase	G	K01803
Streptococcus mitis	HMPREF8571_RS05160	gi_306830257_ref_NZ_GL397179.1:693764-694283	20.8839	69.295	-1.73036	1.98851e-10	3.29883e-10	DOWN	DNA starvation/stationary phase protection protein	P	K04047
Streptococcus mitis	HMPREF8571_RS05165	gi_306830257_ref_NZ_GL397179.1:694494-694833	20.1104	0	Inf	7.44748e-07	1.08492e-06	UP	hypothetical protein	P	K06193
Streptococcus mitis	HMPREF8571_RS05175	gi_306830257_ref_NZ_GL397179.1:695571-696723	59.9999	0.166677	8.49177	4.49832e-46	1.51353e-45	UP	MFS transporter	G
Streptococcus mitis	HMPREF8571_RS05180	gi_306830257_ref_NZ_GL397179.1:696822-697572	23.5648	0	Inf	6.41661e-16	1.2417e-15	UP	tRNA pseudouridine(38-40) synthase TruA	J	K06173
Streptococcus mitis	HMPREF8571_RS05185	gi_306830257_ref_NZ_GL397179.1:697561-698335	8.30367	0	Inf	1.3552e-06	1.95157e-06	UP	hydroxymethylpyrimidine/phosphomethylpyrimidine kinase	Unclassified	K00868
Streptococcus mitis	HMPREF8571_RS05190	gi_306830257_ref_NZ_GL397179.1:698312-698783	12.7821	0	Inf	4.53786e-06	6.44763e-06	UP	membrane protein	S
Streptococcus mitis	HMPREF8571_RS05200	gi_306830257_ref_NZ_GL397179.1:699857-700940	3.33937	0	Inf	0.000667207	0.000859982	UP	aminopeptidase P family protein	E	K01271
Streptococcus mitis	HMPREF8571_RS05205	gi_306830257_ref_NZ_GL397179.1:701067-701850	14.3646	0.245125	5.87286	4.79413e-11	8.10147e-11	UP	glutamine amidotransferase	R	K07009
Streptococcus mitis	HMPREF8571_RS05210	gi_306830257_ref_NZ_GL397179.1:701849-703193	10.7654	0.0714417	7.23543	1.49345e-13	2.70849e-13	UP	DUF1727 domain-containing protein	Unclassified	K01928
Streptococcus mitis	HMPREF8571_RS05215	gi_306830257_ref_NZ_GL397179.1:703291-704608	8.84982	0.0729052	6.92348	4.79413e-11	8.10147e-11	UP	pyridine nucleotide-disulfide oxidoreductase	C	K08177
Streptococcus mitis	HMPREF8571_RS05220	gi_306830257_ref_NZ_GL397179.1:704800-706027	56.9905	0	Inf	2.79257e-46	9.43597e-46	UP	MFS transporter	P	K05592
Streptococcus mitis	HMPREF8571_RS05225	gi_306830257_ref_NZ_GL397179.1:706220-707798	10.189	0	Inf	1.98699e-14	3.68667e-14	UP	ATP-dependent helicase	K/J	K03706
Streptococcus mitis	HMPREF8571_RS05230	gi_306830257_ref_NZ_GL397179.1:708080-708869	21.8924	0.729791	4.9068	2.45896e-16	4.82096e-16	UP	GTP-sensing pleiotropic transcriptional regulator CodY	K
Streptococcus mitis	HMPREF8571_RS05235	gi_306830257_ref_NZ_GL397179.1:708868-709444	9.0619	1.99839	2.18098	0.0143062	0.0173115	UP	cysteine hydrolase	Unclassified
Streptococcus mitis	HMPREF8571_RS05250	gi_306830257_ref_NZ_GL397179.1:710376-711654	18.8683	0	Inf	1.76288e-20	3.84238e-20	UP	ABC transporter permease	V	K02004
Streptococcus mitis	HMPREF8571_RS05255	gi_306830257_ref_NZ_GL397179.1:711666-712314	13.0145	0	Inf	2.21221e-08	3.39828e-08	UP	ABC transporter ATP-binding protein	V	K02003
Streptococcus mitis	HMPREF8571_RS05260	gi_306830257_ref_NZ_GL397179.1:712364-713744	7.28112	0	Inf	1.29729e-09	2.08031e-09	UP	ABC transporter permease	V	K02004
Streptococcus mitis	HMPREF8571_RS05265	gi_306830257_ref_NZ_GL397179.1:713886-714543	23.2279	0.146032	7.31343	3.27725e-14	6.05394e-14	UP	DNA-binding response regulator	K/T
Streptococcus mitis	HMPREF8571_RS05270	gi_306830257_ref_NZ_GL397179.1:714539-715868	2.72171	0.0722474	5.23543	0.000352487	0.000462744	UP	sensor histidine kinase	T	K10819
Streptococcus mitis	HMPREF8571_RS05275	gi_306830257_ref_NZ_GL397179.1:716007-716889	14.1206	3.69992	1.93223	0.00052461	0.000682326	UP	fructose-bisphosphate aldolase	G	K01624
Streptococcus mitis	HMPREF8571_RS05280	gi_306830257_ref_NZ_GL397179.1:717027-717951	31.7419	0	Inf	2.93906e-24	6.91999e-24	UP	alpha/beta hydrolase	R
Streptococcus mitis	HMPREF8571_RS05285	gi_306830257_ref_NZ_GL397179.1:718323-719316	2.02318	0	Inf	0.0172979	0.0207667	UP	sugar ABC transporter ATP-binding protein	R	K01990
Streptococcus mitis	HMPREF8571_RS05290	gi_306830257_ref_NZ_GL397179.1:719317-720136	5.88598	0	Inf	5.32834e-05	7.25855e-05	UP	antibiotic ABC transporter permease	R
Streptococcus mitis	HMPREF8571_RS05300	gi_306830257_ref_NZ_GL397179.1:721353-727785	36.951	0.477981	6.27251	7.46301e-81	4.83576e-80	UP	serine protease	O
Streptococcus mitis	HMPREF8571_RS05305	gi_306830257_ref_NZ_GL397179.1:728192-729092	28.5698	0	Inf	8.90188e-22	1.98869e-21	UP	hypothetical protein	Unclassified
Streptococcus mitis	HMPREF8571_RS05310	gi_306830257_ref_NZ_GL397179.1:729243-729630	20.7324	0	Inf	3.94049e-08	5.98895e-08	UP	hypothetical protein	Unclassified
Streptococcus mitis	HMPREF8571_RS05315	gi_306830257_ref_NZ_GL397179.1:729661-731461	20.0993	0.266766	6.23543	3.89339e-29	1.00601e-28	UP	N-acetylmuramoyl-L-alanine amidase	Unclassified	K01448
Streptococcus mitis	HMPREF8571_RS05320	gi_306830257_ref_NZ_GL397179.1:731506-732415	7.07181	1.26711	2.48054	0.000758987	0.00097705	UP	LysR family transcriptional regulator	K
Streptococcus mitis	HMPREF8571_RS05325	gi_306830257_ref_NZ_GL397179.1:732490-732751	33.7733	0	Inf	7.04361e-09	1.10066e-08	UP	DUF910 domain-containing protein	S
Streptococcus mitis	HMPREF8571_RS05330	gi_306830257_ref_NZ_GL397179.1:732747-733128	103.184	0	Inf	1.20269e-30	3.17875e-30	UP	rhodanese-like domain-containing protein	P
Streptococcus mitis	HMPREF8571_RS05335	gi_306830257_ref_NZ_GL397179.1:733214-733475	23.0272	0	Inf	4.53786e-06	6.44763e-06	UP	hypothetical protein	Unclassified
Streptococcus mitis	HMPREF8571_RS05340	gi_306830257_ref_NZ_GL397179.1:733513-734239	3.31947	0	Inf	0.00464266	0.00573227	UP	pseudouridine synthase	J	K06183
Streptococcus mitis	HMPREF8571_RS05345	gi_306830257_ref_NZ_GL397179.1:734397-736239	12.6577	0.312824	5.33852	1.14433e-20	2.50485e-20	UP	translational GTPase TypA	T	K06207
Streptococcus mitis	HMPREF8571_RS05350	gi_306830257_ref_NZ_GL397179.1:736258-736513	12.569	0	Inf	0.00242129	0.00304095	UP	DUF3165 domain-containing protein	Unclassified
Streptococcus mitis	HMPREF8571_RS05370	gi_306830257_ref_NZ_GL397179.1:739851-741204	20.4966	0.425801	5.58906	6.51625e-24	1.52671e-23	UP	UDP-N-acetylmuramoyl-L-alanine--D-glutamate ligase	Unclassified	K01925
Streptococcus mitis	HMPREF8571_RS05375	gi_306830257_ref_NZ_GL397179.1:741205-742264	8.72717	0.0906501	6.58906	3.99443e-09	6.33166e-09	UP	UDP-N-acetylglucosamine--N-acetylmuramyl-(pentapeptide) pyrophosphoryl-undecaprenol N-acetylglucosamine transferase	Unclassified	K02563
Streptococcus mitis	HMPREF8571_RS05380	gi_306830257_ref_NZ_GL397179.1:742273-743398	21.7893	0.170673	6.99624	4.84905e-21	1.06894e-20	UP	cell division protein DivIB	Unclassified	K03589
Streptococcus mitis	HMPREF8571_RS05385	gi_306830257_ref_NZ_GL397179.1:743603-744305	70.9444	0.683422	6.69777	7.45169e-37	2.1724e-36	UP	orotidine-5'-phosphate decarboxylase	F	K01591
Streptococcus mitis	HMPREF8571_RS05390	gi_306830257_ref_NZ_GL397179.1:744347-744980	24.7416	0.60624	5.3509	7.35991e-15	1.38059e-14	UP	orotate phosphoribosyltransferase	F	K00762
Streptococcus mitis	HMPREF8571_RS05395	gi_306830257_ref_NZ_GL397179.1:745142-746279	24.0336	0	Inf	7.38637e-23	1.68804e-22	UP	L-lactate oxidase	C	K10530
Streptococcus mitis	HMPREF8571_RS05400	gi_306830257_ref_NZ_GL397179.1:746739-747408	15.6081	0	Inf	7.42892e-10	1.20342e-09	UP	transcriptional regulator	K
Streptococcus mitis	HMPREF8571_RS05405	gi_306830257_ref_NZ_GL397179.1:747778-748339	19.3232	0	Inf	2.45934e-10	4.05828e-10	UP	cobalt ABC transporter permease	S	K16925
Streptococcus mitis	HMPREF8571_RS05410	gi_306830257_ref_NZ_GL397179.1:748339-749725	31.8983	0	Inf	2.23437e-33	6.18403e-33	UP	ABC transporter ATP-binding protein	P	K16787
Streptococcus mitis	HMPREF8571_RS05415	gi_306830257_ref_NZ_GL397179.1:749726-750377	23.4416	0	Inf	5.41924e-14	9.94662e-14	UP	hypothetical protein	P	K16785
Streptococcus mitis	HMPREF8571_RS05420	gi_306830257_ref_NZ_GL397179.1:750387-751080	7.53417	0	Inf	2.86152e-05	3.95225e-05	UP	thiaminase II	K	K03707
Streptococcus mitis	HMPREF8571_RS05425	gi_306830257_ref_NZ_GL397179.1:751083-751608	3.82328	0	Inf	0.0172979	0.0207667	UP	energy coupling factor transporter S component ThiW	S
Streptococcus mitis	HMPREF8571_RS05430	gi_306830257_ref_NZ_GL397179.1:751607-752411	11.4917	0	Inf	7.04361e-09	1.10066e-08	UP	hydroxyethylthiazole kinase	Unclassified	K00878
Streptococcus mitis	HMPREF8571_RS05435	gi_306830257_ref_NZ_GL397179.1:752403-753036	13.9568	0	Inf	7.04361e-09	1.10066e-08	UP	thiamine phosphate synthase	Unclassified	K00788
Streptococcus mitis	HMPREF8571_RS05440	gi_306830257_ref_NZ_GL397179.1:753084-753876	26.3744	0	Inf	2.32769e-18	4.79328e-18	UP	bifunctional hydroxymethylpyrimidine kinase/phosphomethylpyrimidine kinase	Unclassified	K00941
Streptococcus mitis	HMPREF8571_RS05445	gi_306830257_ref_NZ_GL397179.1:754240-754636	13.1706	0	Inf	2.86152e-05	3.95225e-05	UP	CopY/TcrY family copper transport repressor	K
Streptococcus mitis	HMPREF8571_RS05455	gi_306830257_ref_NZ_GL397179.1:755027-757250	13.202	0.0432055	8.25533	2.93906e-24	6.91999e-24	UP	copper-translocating P-type ATPase	P	K17686
Streptococcus mitis	HMPREF8571_RS05460	gi_306830257_ref_NZ_GL397179.1:757571-759347	14.2595	0.0540738	8.04278	1.35626e-21	3.02328e-21	UP	pyruvate oxidase	E	K00158
Streptococcus mitis	HMPREF8571_RS05475	gi_306830257_ref_NZ_GL397179.1:760488-761433	3.40134	0	Inf	0.00242129	0.00304095	UP	mannose-6-phosphate isomerase, class I	G	K01809
Streptococcus mitis	HMPREF8571_RS05480	gi_306830257_ref_NZ_GL397179.1:761475-762816	6.8933	0	Inf	7.04361e-09	1.10066e-08	UP	sodium-dependent transporter	R	K03308
Streptococcus mitis	HMPREF8571_RS05485	gi_306830257_ref_NZ_GL397179.1:763068-763809	16.8039	0	Inf	9.60067e-12	1.65368e-11	UP	MerR family transcriptional regulator	K
Streptococcus mitis	HMPREF8571_RS05495	gi_306830257_ref_NZ_GL397179.1:764312-765488	2.05034	0.081639	4.65046	0.00464266	0.00573227	UP	NAD(P)/FAD-dependent oxidoreductase	R	K07007
Streptococcus mitis	HMPREF8571_RS05500	gi_306830257_ref_NZ_GL397179.1:765545-766391	33.2404	0.680678	5.60982	4.37275e-24	1.02618e-23	UP	DegV domain-containing protein	S
Streptococcus mitis	HMPREF8571_RS05505	gi_306830257_ref_NZ_GL397179.1:766515-767073	5.75612	0	Inf	0.00242129	0.00304095	UP	TetR/AcrR family transcriptional regulator	K
Streptococcus mitis	HMPREF8571_RS05510	gi_306830257_ref_NZ_GL397179.1:767091-767559	3.43035	0	Inf	0.0336166	0.0395685	UP	deoxycytidylate deaminase	F	K01493
Streptococcus mitis	HMPREF8571_RS05515	gi_306830257_ref_NZ_GL397179.1:767647-768277	5.09932	0	Inf	0.00242129	0.00304095	UP	uracil phosphoribosyltransferase	F	K00761
Streptococcus mitis	HMPREF8571_RS05520	gi_306830257_ref_NZ_GL397179.1:768456-769047	25.8175	0.649251	5.31343	1.98699e-14	3.68667e-14	UP	ATP-dependent Clp protease proteolytic subunit	O	K01358
Streptococcus mitis	HMPREF8571_RS05525	gi_306830257_ref_NZ_GL397179.1:769125-769395	22.2625	0	Inf	4.53786e-06	6.44763e-06	UP	hypothetical protein	S
Streptococcus mitis	HMPREF8571_RS05530	gi_306830257_ref_NZ_GL397179.1:769482-770643	21.1142	2.39809	3.13826	6.01974e-13	1.07351e-12	UP	branched-chain amino acid ABC transporter substrate-binding protein	E	K01999
Streptococcus mitis	HMPREF8571_RS05535	gi_306830257_ref_NZ_GL397179.1:770762-771632	26.3214	0.330961	6.31343	4.20784e-20	9.10215e-20	UP	branched-chain amino acid ABC transporter permease	E	K01997
Streptococcus mitis	HMPREF8571_RS05540	gi_306830257_ref_NZ_GL397179.1:771635-772592	27.7096	0	Inf	2.54416e-22	5.74824e-22	UP	branched-chain amino acid ABC transporter permease	E	K01998
Streptococcus mitis	HMPREF8571_RS05545	gi_306830257_ref_NZ_GL397179.1:772591-773356	12.6018	0	Inf	3.99443e-09	6.33166e-09	UP	ABC transporter ATP-binding protein	E	K01995
Streptococcus mitis	HMPREF8571_RS05550	gi_306830257_ref_NZ_GL397179.1:773355-774066	15.8172	0.80974	4.28789	5.03731e-10	8.24958e-10	UP	ABC transporter ATP-binding protein	E	K01996
Streptococcus mitis	HMPREF8571_RS05555	gi_306830257_ref_NZ_GL397179.1:774618-775275	29.9517	1.46032	4.35828	9.31009e-16	1.79774e-15	UP	CBS domain-containing protein	R	K04767
Streptococcus mitis	HMPREF8571_RS05560	gi_306830257_ref_NZ_GL397179.1:775503-776481	20.5418	1.66855	3.62189	1.19593e-13	2.17443e-13	UP	peptide chain release factor 2	J	K02836
Streptococcus mitis	HMPREF8571_RS05565	gi_306830257_ref_NZ_GL397179.1:776498-777191	38.2504	0.830741	5.52493	4.90772e-23	1.12446e-22	UP	cell division ATP-binding protein FtsE	Unclassified	K09812
Streptococcus mitis	HMPREF8571_RS05570	gi_306830257_ref_NZ_GL397179.1:777183-778110	32.9395	0.207089	7.31343	4.12804e-25	9.85555e-25	UP	ABC transporter permease	Unclassified	K09811
Streptococcus mitis	HMPREF8571_RS05575	gi_306830257_ref_NZ_GL397179.1:778333-780517	23.9301	5.98083	2.00041	4.94142e-09	7.80339e-09	UP	PTS glucose/maltose transporter subunit IIBCA	G	K02777
Streptococcus mitis	HMPREF8571_RS05580	gi_306830257_ref_NZ_GL397179.1:780568-781384	32.4918	0.117612	8.10989	2.54416e-22	5.74824e-22	UP	hydrolase	R	K06896
Streptococcus mitis	HMPREF8571_RS05585	gi_306830257_ref_NZ_GL397179.1:781488-782832	23.3251	0	Inf	1.29504e-25	3.11575e-25	UP	ATP-dependent helicase	K/J	K18692
Streptococcus mitis	HMPREF8571_RS05590	gi_306830257_ref_NZ_GL397179.1:783175-784366	12.8221	0.48367	4.72847	1.20778e-14	2.2573e-14	UP	methionine adenosyltransferase	Unclassified	K00789
Streptococcus mitis	HMPREF8571_RS05595	gi_306830257_ref_NZ_GL397179.1:784433-784733	18.7074	3.51156	2.41342	0.00281319	0.00351281	UP	DUF1827 domain-containing protein	Unclassified
Streptococcus mitis	HMPREF8571_RS05600	gi_306830257_ref_NZ_GL397179.1:784791-785244	14.1748	0	Inf	1.3552e-06	1.95157e-06	UP	NUDIX domain-containing protein	R	K03574
Streptococcus mitis	HMPREF8571_RS05605	gi_306830257_ref_NZ_GL397179.1:785374-787636	5.33198	2.25043	1.24447	0.0423944	0.0497532	UP	ATP-dependent Clp protease ATP-binding subunit	O	K03697
Streptococcus mitis	HMPREF8571_RS05610	gi_306830257_ref_NZ_GL397179.1:787872-788103	10.402	0	Inf	0.00464266	0.00573227	UP	DUF1797 domain-containing protein	S
Streptococcus mitis	HMPREF8571_RS05630	gi_306830257_ref_NZ_GL397179.1:790213-791071	8.42813	0	Inf	2.27396e-07	3.36744e-07	UP	bifunctional methylenetetrahydrofolate dehydrogenase/methenyltetrahydrofolate cyclohydrolase	Unclassified	K01491
Streptococcus mitis	HMPREF8571_RS05635	gi_306830257_ref_NZ_GL397179.1:791075-791849	19.2022	0	Inf	8.98453e-14	1.63688e-13	UP	haloacid dehalogenase	R
Streptococcus mitis	HMPREF8571_RS05645	gi_306830257_ref_NZ_GL397179.1:792957-795447	4.19809	0.308596	3.76594	1.27489e-08	1.97966e-08	UP	bifunctional DnaQ family exonuclease/ATP-dependent helicase	K	K03722
Streptococcus mitis	HMPREF8571_RS05650	gi_306830257_ref_NZ_GL397179.1:795452-796676	14.4467	0.31376	5.52493	2.45896e-16	4.82096e-16	UP	FtsW/RodA/SpoVE family cell cycle protein	Unclassified	K05837
Streptococcus mitis	HMPREF8571_RS05655	gi_306830257_ref_NZ_GL397179.1:796688-797243	42.6804	0.345644	6.94814	1.76288e-20	3.84238e-20	UP	4-methyl-5(B-hydroxyethyl)-thiazole monophosphate biosynthesis protein	R	K03152
Streptococcus mitis	HMPREF8571_RS05660	gi_306830257_ref_NZ_GL397179.1:797327-797891	14.9494	0	Inf	2.21221e-08	3.39828e-08	UP	DNA gyrase subunit B	R
Streptococcus mitis	HMPREF8571_RS05665	gi_306830257_ref_NZ_GL397179.1:797905-799852	28.0803	0.542598	5.69353	5.9478e-40	1.81295e-39	UP	DNA topoisomerase (ATP-hydrolyzing) subunit B	Unclassified	K02470
Streptococcus mitis	HMPREF8571_RS05670	gi_306830257_ref_NZ_GL397179.1:799932-801660	13.7249	3.00105	2.19326	2.72334e-07	4.01795e-07	UP	septation ring formation regulator EzrA	Unclassified	K06286
Streptococcus mitis	HMPREF8571_RS05675	gi_306830257_ref_NZ_GL397179.1:801762-803154	21.9439	1.10368	4.31343	2.72011e-22	6.1419e-22	UP	peptidoglycan GlcNAc deacetylase	G
Streptococcus mitis	HMPREF8571_RS05680	gi_306830257_ref_NZ_GL397179.1:803233-804076	22.3979	0.227699	6.62009	3.71245e-17	7.44779e-17	UP	aldo/keto reductase	R
Streptococcus mitis	HMPREF8571_RS05685	gi_306830257_ref_NZ_GL397179.1:804362-808874	14.8834	0	Inf	5.05155e-45	1.67063e-44	UP	serine protease	O	K14647
Streptococcus mitis	HMPREF8571_RS05690	gi_306830257_ref_NZ_GL397179.1:808902-809094	8.33594	0	Inf	0.0336166	0.0395685	UP	hypothetical protein	Unclassified
Streptococcus mitis	HMPREF8571_RS05695	gi_306830257_ref_NZ_GL397179.1:809197-810115	13.1298	0	Inf	2.79657e-11	4.75843e-11	UP	glycine--tRNA ligase subunit alpha	J
Streptococcus mitis	HMPREF8571_RS05700	gi_306830257_ref_NZ_GL397179.1:810136-810361	14.2375	0	Inf	0.00242129	0.00304095	UP	hypothetical protein	Unclassified
Streptococcus mitis	HMPREF8571_RS05705	gi_306830257_ref_NZ_GL397179.1:810326-812363	11.2492	0.0942974	6.89839	6.51984e-20	1.39641e-19	UP	glycine--tRNA ligase subunit beta	J	K01879
Streptococcus mitis	HMPREF8571_RS05715	gi_306830257_ref_NZ_GL397179.1:812747-813992	13.8804	1.23389	3.49177	1.11834e-11	1.92391e-11	UP	NAD(P)H-dependent oxidoreductase	S
Streptococcus mitis	HMPREF8571_RS05720	gi_306830257_ref_NZ_GL397179.1:814009-814615	27.8299	0.316603	6.45782	1.69034e-15	3.22484e-15	UP	NAD(P)H-dependent oxidoreductase	R
Streptococcus mitis	HMPREF8571_RS05725	gi_306830257_ref_NZ_GL397179.1:814648-815563	7.02548	0.944107	2.89558	0.000126105	0.000169307	UP	FAD:protein FMN transferase	Unclassified	K03734
Streptococcus mitis	HMPREF8571_RS05730	gi_306830257_ref_NZ_GL397179.1:815871-817251	22.1346	0.487055	5.50607	8.82606e-26	2.1364e-25	UP	NADH oxidase	R
Streptococcus mitis	HMPREF8571_RS05735	gi_306830257_ref_NZ_GL397179.1:817403-818279	28.4344	0.657394	5.43473	5.85329e-22	1.31172e-21	UP	pyridoxal 5'-phosphate synthase lyase subunit PdxS	Unclassified	K06215
Streptococcus mitis	HMPREF8571_RS05740	gi_306830257_ref_NZ_GL397179.1:818279-818861	2.75958	0	Inf	0.0336166	0.0395685	UP	pyridoxal 5'-phosphate synthase glutaminase subunit PdxT	Unclassified	K08681
Streptococcus mitis	HMPREF8571_RS05745	gi_306830257_ref_NZ_GL397179.1:818880-819528	4.33815	0	Inf	0.00242129	0.00304095	UP	hemolysin III	R	K11068
Streptococcus mitis	HMPREF8571_RS05750	gi_306830257_ref_NZ_GL397179.1:819524-819971	8.08009	0	Inf	0.000667207	0.000859982	UP	DUF1836 domain-containing protein	Unclassified
Streptococcus mitis	HMPREF8571_RS05755	gi_306830257_ref_NZ_GL397179.1:820105-820600	34.058	0	Inf	2.75344e-15	5.22104e-15	UP	N-acetyltransferase	Unclassified
Streptococcus mitis	HMPREF8571_RS05760	gi_306830257_ref_NZ_GL397179.1:820599-821112	3.91254	0.186944	4.38743	0.0172979	0.0207667	UP	methylated-DNA--protein-cysteine methyltransferase	Unclassified	K00567
Streptococcus mitis	HMPREF8571_RS05765	gi_306830257_ref_NZ_GL397179.1:821123-821480	29.2107	0	Inf	7.42892e-10	1.20342e-09	UP	arsenate reductase family protein	P	K00537
Streptococcus mitis	HMPREF8571_RS05770	gi_306830257_ref_NZ_GL397179.1:821636-822437	30.592	1.55755	4.2958	3.60363e-18	7.38889e-18	UP	amino acid ABC transporter permease	E	K02029
Streptococcus mitis	HMPREF8571_RS05775	gi_306830257_ref_NZ_GL397179.1:822436-823180	23.2147	1.93468	3.58487	1.11834e-11	1.92391e-11	UP	amino acid ABC transporter ATP-binding protein	E	K02028
Streptococcus mitis	HMPREF8571_RS05780	gi_306830257_ref_NZ_GL397179.1:823257-823482	32.0343	0	Inf	2.27396e-07	3.36744e-07	UP	DUF4059 domain-containing protein	Unclassified
Streptococcus mitis	HMPREF8571_RS05785	gi_306830257_ref_NZ_GL397179.1:823547-824459	20.2646	0.420982	5.58906	5.93548e-17	1.1861e-16	UP	thioredoxin-disulfide reductase	O	K00384
Streptococcus mitis	HMPREF8571_RS05790	gi_306830257_ref_NZ_GL397179.1:824495-825224	6.61165	0	Inf	5.32834e-05	7.25855e-05	UP	23S rRNA(guanosine(2251)-2'-O)-methyltransferase RlmB	J	K03218
Streptococcus mitis	HMPREF8571_RS05795	gi_306830257_ref_NZ_GL397179.1:825268-825880	11.1542	0.627009	4.15296	2.75402e-06	3.93903e-06	UP	peptide deformylase	J	K01462
Streptococcus mitis	HMPREF8571_RS05810	gi_306830257_ref_NZ_GL397179.1:827378-828206	63.5577	0.695458	6.51396	2.2776e-38	6.80617e-38	UP	Cof-type HAD-IIB family hydrolase	R
Streptococcus mitis	HMPREF8571_RS05815	gi_306830257_ref_NZ_GL397179.1:828207-828843	20.2052	0.150846	7.0655	3.33429e-12	5.81572e-12	UP	1-alkyl-2-acetylglycerophosphocholine esterase	E
Streptococcus mitis	HMPREF8571_RS05830	gi_306830257_ref_NZ_GL397179.1:831217-831958	21.6824	0.3885	5.80247	4.49613e-15	8.49177e-15	UP	DeoR/GlpR transcriptional regulator	G/K	K03436
Streptococcus mitis	HMPREF8571_RS05835	gi_306830257_ref_NZ_GL397179.1:831954-832866	7.04857	0.315736	4.48054	7.44748e-07	1.08492e-06	UP	1-phosphofructokinase	G	K00882
Streptococcus mitis	HMPREF8571_RS05840	gi_306830257_ref_NZ_GL397179.1:832862-834815	12.762	1.08186	3.56027	2.20399e-15	4.20142e-15	UP	PTS fructose transporter subunit IIC	G	K02770
Streptococcus mitis	HMPREF8571_RS05845	gi_306830257_ref_NZ_GL397179.1:834979-837208	14.7897	0.861786	4.10112	6.80816e-22	1.52428e-21	UP	DNA translocase FtsK	Unclassified	K03466
Streptococcus mitis	HMPREF8571_RS05850	gi_306830257_ref_NZ_GL397179.1:837252-837678	8.47747	0	Inf	0.000667207	0.000859982	UP	hypothetical protein	Unclassified
Streptococcus mitis	HMPREF8571_RS05855	gi_306830257_ref_NZ_GL397179.1:837815-838958	2.81265	0	Inf	0.00242129	0.00304095	UP	cysteine desulfurase	E	K04487
Streptococcus mitis	HMPREF8571_RS05860	gi_306830257_ref_NZ_GL397179.1:838966-840181	3.30764	0	Inf	0.000352487	0.000462744	UP	tRNA 4-thiouridine(8) synthase ThiI	Unclassified	K03151
Streptococcus mitis	HMPREF8571_RS05865	gi_306830257_ref_NZ_GL397179.1:840318-841143	8.76484	0.465322	4.23543	1.5797e-06	2.27304e-06	UP	alpha/beta hydrolase	R	K07017
Streptococcus mitis	HMPREF8571_RS05870	gi_306830257_ref_NZ_GL397179.1:841163-841904	23.8507	0	Inf	6.41661e-16	1.2417e-15	UP	esterase	S
Streptococcus mitis	HMPREF8571_RS05875	gi_306830257_ref_NZ_GL397179.1:841916-843083	6.19843	1.31629	2.23543	0.00128011	0.00163993	UP	carbamoyl phosphate synthase large subunit	Unclassified
Streptococcus mitis	HMPREF8571_RS05880	gi_306830257_ref_NZ_GL397179.1:843240-844110	22.6271	2.64769	3.09525	6.38531e-11	1.07675e-10	UP	aquaporin family protein	G	K02440
Streptococcus mitis	HMPREF8571_RS05885	gi_306830257_ref_NZ_GL397179.1:844220-844946	8.85192	0	Inf	1.3552e-06	1.95157e-06	UP	proteinase	Unclassified
Streptococcus mitis	HMPREF8571_RS05890	gi_306830257_ref_NZ_GL397179.1:844942-845878	27.9014	0	Inf	5.85329e-22	1.31172e-21	UP	serine hydrolase	V
Streptococcus mitis	HMPREF8571_RS05895	gi_306830257_ref_NZ_GL397179.1:845886-846792	41.6843	0.529708	6.29816	4.76291e-30	1.24963e-29	UP	DMT multidrug transporter	G/R/E
Streptococcus mitis	HMPREF8571_RS05900	gi_306830257_ref_NZ_GL397179.1:846832-848116	9.39009	1.27122	2.88493	7.85153e-07	1.14216e-06	UP	uracil permease	F	K02824
Streptococcus mitis	HMPREF8571_RS05905	gi_306830257_ref_NZ_GL397179.1:848425-849139	3.37518	0	Inf	0.00464266	0.00573227	UP	16S rRNA (guanine(527)-N(7))-methyltransferase RsmG	Unclassified	K03501
Streptococcus mitis	HMPREF8571_RS05910	gi_306830257_ref_NZ_GL397179.1:849232-849793	20.7546	1.19684	4.11613	1.79489e-10	2.98038e-10	UP	LemA family protein	S	K03744
Streptococcus mitis	HMPREF8571_RS05915	gi_306830257_ref_NZ_GL397179.1:849794-850694	17.4097	0.106647	7.3509	1.98699e-14	3.68667e-14	UP	zinc metalloprotease HtpX	O	K03799
Streptococcus mitis	HMPREF8571_RS05945	gi_306830257_ref_NZ_GL397179.1:855470-855992	14.6118	0	Inf	1.26331e-07	1.89074e-07	UP	bifunctional pyr operon transcriptional regulator/uracil phosphoribosyltransferase PyrR	F	K02825
Streptococcus mitis	HMPREF8571_RS05950	gi_306830257_ref_NZ_GL397179.1:856012-856936	20.8714	0	Inf	3.71245e-17	7.44779e-17	UP	aspartate carbamoyltransferase catalytic subunit	F	K00609
Streptococcus mitis	HMPREF8571_RS05955	gi_306830257_ref_NZ_GL397179.1:856984-858064	8.55764	0.800002	3.41914	8.97212e-07	1.30252e-06	UP	carbamoyl phosphate synthase small subunit	F/E	K01956
Streptococcus mitis	HMPREF8571_RS05960	gi_306830257_ref_NZ_GL397179.1:858506-861683	14.8076	0.665186	4.47643	8.9915e-30	2.3496e-29	UP	carbamoyl phosphate synthase large subunit	F/E	K01955
Streptococcus mitis	HMPREF8571_RS05965	gi_306830257_ref_NZ_GL397179.1:861809-862130	57.4584	1.19365	5.58906	5.93548e-17	1.1861e-16	UP	hypothetical protein	S
Streptococcus mitis	HMPREF8571_RS05975	gi_306830257_ref_NZ_GL397179.1:862576-863377	19.0573	0.718871	4.72847	1.20778e-14	2.2573e-14	UP	hypothetical protein	Unclassified	K02909
Streptococcus mitis	HMPREF8571_RS05980	gi_306830257_ref_NZ_GL397179.1:863477-864422	15.7312	0	Inf	8.98453e-14	1.63688e-13	UP	bifunctional oligoribonuclease/PAP phosphatase NrnA	R
Streptococcus mitis	HMPREF8571_RS05985	gi_306830257_ref_NZ_GL397179.1:864525-864969	41.5767	0	Inf	1.52753e-16	3.00802e-16	UP	flavodoxin	C	K06881
Streptococcus mitis	HMPREF8571_RS05990	gi_306830257_ref_NZ_GL397179.1:865084-865351	40.521	0	Inf	2.45934e-10	4.05828e-10	UP	chorismate mutase	E
Streptococcus mitis	HMPREF8571_RS05995	gi_306830257_ref_NZ_GL397179.1:865347-865722	4.27882	0	Inf	0.0336166	0.0395685	UP	fluoride efflux transporter CrcB	Unclassified	K04516
Streptococcus mitis	HMPREF8571_RS06000	gi_306830257_ref_NZ_GL397179.1:865715-866045	57.1112	0	Inf	9.51107e-17	1.88484e-16	UP	camphor resistance protein CrcB	Unclassified	K06199
Streptococcus mitis	HMPREF8571_RS06005	gi_306830257_ref_NZ_GL397179.1:866163-866511	32.2689	3.30392	3.28789	9.19797e-08	1.38676e-07	UP	50S ribosomal protein L19	J	K02884
Streptococcus mitis	HMPREF8571_RS06040	gi_306830257_ref_NZ_GL397179.1:876551-877358	8.9601	0.118922	6.23543	2.27396e-07	3.36744e-07	UP	Cof-type HAD-IIB family hydrolase	R
Streptococcus mitis	HMPREF8571_RS06045	gi_306830257_ref_NZ_GL397179.1:877367-878675	7.68161	0	Inf	1.29729e-09	2.08031e-09	UP	HD domain-containing protein	R	K06885
Streptococcus mitis	HMPREF8571_RS06050	gi_306830257_ref_NZ_GL397179.1:878758-879124	15.3431	0	Inf	8.35118e-06	1.17244e-05	UP	DUF1934 domain-containing protein	S
Streptococcus mitis	HMPREF8571_RS06055	gi_306830257_ref_NZ_GL397179.1:879148-880231	9.27604	0.0886431	6.70936	7.42892e-10	1.20342e-09	UP	ATP-dependent helicase	K/J
Streptococcus mitis	HMPREF8571_RS06060	gi_306830257_ref_NZ_GL397179.1:880227-881205	15.6118	0.785202	4.31343	1.70595e-13	3.08918e-13	UP	gfo/Idh/MocA family oxidoreductase	R
Streptococcus mitis	HMPREF8571_RS06065	gi_306830257_ref_NZ_GL397179.1:881361-882048	29.8149	0	Inf	5.80874e-18	1.18458e-17	UP	DUF1275 domain-containing protein	S
Streptococcus mitis	HMPREF8571_RS06070	gi_306830257_ref_NZ_GL397179.1:882325-882640	25.4563	2.43264	3.38743	6.44259e-06	9.1056e-06	UP	50S ribosomal protein L21	J	K02888
Streptococcus mitis	HMPREF8571_RS06080	gi_306830257_ref_NZ_GL397179.1:883016-883310	31.3587	2.60581	3.58906	1.61919e-07	2.41882e-07	UP	50S ribosomal protein L27	J	K02899
Streptococcus mitis	HMPREF8571_RS06085	gi_306830257_ref_NZ_GL397179.1:883549-884458	17.6795	0	Inf	1.98699e-14	3.68667e-14	UP	LysR family transcriptional regulator	K
Streptococcus mitis	HMPREF8571_RS06090	gi_306830257_ref_NZ_GL397179.1:884454-884916	19.9801	0	Inf	7.04361e-09	1.10066e-08	UP	signal peptidase II	Unclassified	K03101
Streptococcus mitis	HMPREF8571_RS06095	gi_306830257_ref_NZ_GL397179.1:884905-885805	9.37446	0	Inf	2.21221e-08	3.39828e-08	UP	RluA family pseudouridine synthase	J	K06180
Streptococcus mitis	HMPREF8571_RS06100	gi_306830257_ref_NZ_GL397179.1:885904-887014	18.8253	0.345955	5.76594	9.40652e-19	1.95446e-18	UP	glutamate 5-kinase	E	K00931
Streptococcus mitis	HMPREF8571_RS06110	gi_306830257_ref_NZ_GL397179.1:888289-889087	3.02034	0.360785	3.0655	0.0246349	0.0293781	UP	pyrroline-5-carboxylate reductase	E	K00286
Streptococcus mitis	HMPREF8571_RS06115	gi_306830257_ref_NZ_GL397179.1:889207-889846	5.65606	0.150139	5.23543	0.000352487	0.000462744	UP	dTMP kinase	F	K00943
Streptococcus mitis	HMPREF8571_RS06120	gi_306830257_ref_NZ_GL397179.1:889842-890733	6.3127	0	Inf	8.35118e-06	1.17244e-05	UP	DNA polymerase III subunit delta'	Unclassified	K02341
Streptococcus mitis	HMPREF8571_RS06125	gi_306830257_ref_NZ_GL397179.1:890769-891087	7.56506	0	Inf	0.00464266	0.00573227	UP	DNA replication initiation control protein YabA	S
Streptococcus mitis	HMPREF8571_RS06130	gi_306830257_ref_NZ_GL397179.1:891089-891968	9.14111	0	Inf	3.94049e-08	5.98895e-08	UP	16S rRNA(cytidine(1402)-2'-O)-methyltransferase	R	K07056
Streptococcus mitis	HMPREF8571_RS06135	gi_306830257_ref_NZ_GL397179.1:892101-893436	2.70949	0	Inf	0.000667207	0.000859982	UP	FADH(2)-oxidizing methylenetetrahydrofolate--tRNA-(uracil(54)-C(5))-methyltransferase TrmFO	J	K04094
Streptococcus mitis	HMPREF8571_RS06140	gi_306830257_ref_NZ_GL397179.1:893519-894257	21.2262	0.520103	5.3509	7.35991e-15	1.38059e-14	UP	UMP kinase	F	K09903
Streptococcus mitis	HMPREF8571_RS06145	gi_306830257_ref_NZ_GL397179.1:894264-894822	13.6708	0.171895	6.31343	1.26331e-07	1.89074e-07	UP	ribosome-recycling factor	J	K02838
Streptococcus mitis	HMPREF8571_RS06150	gi_306830257_ref_NZ_GL397179.1:894881-895736	11.7468	1.34704	3.12439	5.91441e-07	8.65819e-07	UP	S1 RNA-binding protein	S	K00243
Streptococcus mitis	HMPREF8571_RS06155	gi_306830257_ref_NZ_GL397179.1:895747-896326	27.0451	0	Inf	3.27725e-14	6.05394e-14	UP	GrpB family protein	S
Streptococcus mitis	HMPREF8571_RS06160	gi_306830257_ref_NZ_GL397179.1:896349-896565	14.828	0	Inf	0.00242129	0.00304095	UP	YozE family protein	S
Streptococcus mitis	HMPREF8571_RS06165	gi_306830257_ref_NZ_GL397179.1:896645-897632	22.3902	0	Inf	2.45415e-19	5.16359e-19	UP	PhoH family protein	T	K06217
Streptococcus mitis	HMPREF8571_RS06170	gi_306830257_ref_NZ_GL397179.1:897681-898794	16.9693	0.690047	4.62009	2.50387e-16	4.90767e-16	UP	alanine dehydrogenase	E	K00259
Streptococcus mitis	HMPREF8571_RS06185	gi_306830257_ref_NZ_GL397179.1:900243-902484	34.6237	0	Inf	1.4641e-49	5.18445e-49	UP	DNA internalization-related competence protein ComEC/Rec2	R	K02238
Streptococcus mitis	HMPREF8571_RS06190	gi_306830257_ref_NZ_GL397179.1:902704-903235	15.1206	0	Inf	3.94049e-08	5.98895e-08	UP	translation initiation factor IF-3	J	K02520
Streptococcus mitis	HMPREF8571_RS06195	gi_306830257_ref_NZ_GL397179.1:903267-903468	13.9379	0	Inf	0.00242129	0.00304095	UP	50S ribosomal protein L35	J	K02916
Streptococcus mitis	HMPREF8571_RS06200	gi_306830257_ref_NZ_GL397179.1:903519-903879	22.283	1.59705	3.80247	1.75007e-07	2.61106e-07	UP	50S ribosomal protein L20	J	K02887
Streptococcus mitis	HMPREF8571_RS06205	gi_306830257_ref_NZ_GL397179.1:904053-905718	32.8334	0.0576765	9.15296	4.16468e-39	1.2566e-38	UP	molecular chaperone HscC	O	K04043
Streptococcus mitis	HMPREF8571_RS06210	gi_306830257_ref_NZ_GL397179.1:905731-908503	9.86304	0	Inf	7.38637e-23	1.68804e-22	UP	J domain-containing protein	Unclassified
Streptococcus mitis	HMPREF8571_RS06215	gi_306830257_ref_NZ_GL397179.1:908600-908981	40.0103	3.52159	3.50607	6.52968e-11	1.09877e-10	UP	lactoylglutathione lyase	E	K01759
Streptococcus mitis	HMPREF8571_RS06220	gi_306830257_ref_NZ_GL397179.1:909227-910028	33.0995	0	Inf	2.54416e-22	5.74824e-22	UP	dihydroorotate dehydrogenase electron transfer subunit	C	K02823
Streptococcus mitis	HMPREF8571_RS06225	gi_306830257_ref_NZ_GL397179.1:910038-910977	8.12975	0	Inf	1.26331e-07	1.89074e-07	UP	dihydroorotate dehydrogenase	F	K17828
Streptococcus mitis	HMPREF8571_RS06230	gi_306830257_ref_NZ_GL397179.1:911087-913340	20.6993	0.554196	5.22304	8.1753e-36	2.35175e-35	UP	endo-beta-N-acetylglucosaminidase	G	K01227
Streptococcus mitis	HMPREF8571_RS06235	gi_306830257_ref_NZ_GL397179.1:913486-914305	14.2245	0	Inf	4.79413e-11	8.10147e-11	UP	hypothetical protein	Unclassified
Streptococcus mitis	HMPREF8571_RS06240	gi_306830257_ref_NZ_GL397179.1:914414-914651	64.2182	0	Inf	5.41924e-14	9.94662e-14	UP	DUF2829 domain-containing protein	Unclassified
Streptococcus mitis	HMPREF8571_RS06245	gi_306830257_ref_NZ_GL397179.1:914643-915342	11.4917	0	Inf	3.94049e-08	5.98895e-08	UP	3-oxoacyl-ACP reductase	R	K00059
Streptococcus mitis	HMPREF8571_RS06255	gi_306830257_ref_NZ_GL397179.1:917427-917928	28.0425	0	Inf	4.15962e-13	7.43272e-13	UP	NUDIX domain-containing protein	F
Streptococcus mitis	HMPREF8571_RS06260	gi_306830257_ref_NZ_GL397179.1:917905-918781	4.58619	0	Inf	0.000352487	0.000462744	UP	hypothetical protein	G
Streptococcus mitis	HMPREF8571_RS06270	gi_306830257_ref_NZ_GL397179.1:919311-921858	6.31411	0.339404	4.2175	5.01095e-13	8.94946e-13	UP	aminopeptidase N	E	K01256
Streptococcus mitis	HMPREF8571_RS06285	gi_306830257_ref_NZ_GL397179.1:924034-924319	28.1265	2.01585	3.80247	1.75007e-07	2.61106e-07	UP	DUF3270 domain-containing protein	Unclassified
Streptococcus mitis	HMPREF8571_RS06290	gi_306830257_ref_NZ_GL397179.1:924703-925759	30.8221	0	Inf	2.81879e-26	6.89529e-26	UP	ABC transporter permease	V	K02004
Streptococcus mitis	HMPREF8571_RS06295	gi_306830257_ref_NZ_GL397179.1:925772-926453	30.667	0	Inf	2.32769e-18	4.79328e-18	UP	ABC transporter ATP-binding protein	V	K02003
Streptococcus mitis	HMPREF8571_RS06300	gi_306830257_ref_NZ_GL397179.1:926579-927509	6.91229	0.103211	6.0655	1.3552e-06	1.95157e-06	UP	peptidase U32	O
Streptococcus mitis	HMPREF8571_RS06305	gi_306830257_ref_NZ_GL397179.1:927614-928298	42.276	0.140276	8.23543	4.37275e-24	1.02618e-23	UP	ribose-5-phosphate isomerase RpiA	G	K01807
Streptococcus mitis	HMPREF8571_RS06315	gi_306830257_ref_NZ_GL397179.1:929534-930077	2.95742	0.176634	4.0655	0.0336166	0.0395685	UP	DUF1697 domain-containing protein	S	K01839
Streptococcus mitis	HMPREF8571_RS06320	gi_306830257_ref_NZ_GL397179.1:930090-930900	5.45536	1.06634	2.35501	0.0103994	0.0126783	UP	purine-nucleoside phosphorylase	F	K03783
Streptococcus mitis	HMPREF8571_RS06325	gi_306830257_ref_NZ_GL397179.1:931460-932171	3.3894	0	Inf	0.00464266	0.00573227	UP	purine-nucleoside phosphorylase	F	K03784
Streptococcus mitis	HMPREF8571_RS06330	gi_306830257_ref_NZ_GL397179.1:932324-933056	17.5589	0.524361	5.0655	1.17118e-12	2.06951e-12	UP	NAD-dependent protein deacylase	K	K12410
Streptococcus mitis	HMPREF8571_RS06335	gi_306830257_ref_NZ_GL397179.1:933256-934912	7.52473	0.0579898	7.0197	9.60067e-12	1.65368e-11	UP	fibronectin/fibrinogen-binding protein	K	K07042
Streptococcus mitis	HMPREF8571_RS06340	gi_306830257_ref_NZ_GL397179.1:935016-935514	15.3146	0.57769	4.72847	3.94049e-08	5.98895e-08	UP	rRNA maturation RNase YbeY	R	K00887
Streptococcus mitis	HMPREF8571_RS06345	gi_306830257_ref_NZ_GL397179.1:935494-935890	8.10497	0	Inf	0.00242129	0.00304095	UP	diacylglycerol kinase	Unclassified	K03595
Streptococcus mitis	HMPREF8571_RS06350	gi_306830257_ref_NZ_GL397179.1:935906-936806	12.0529	0	Inf	2.45934e-10	4.05828e-10	UP	GTPase Era	R	K10563
Streptococcus mitis	HMPREF8571_RS06365	gi_306830257_ref_NZ_GL397179.1:938270-939479	19.9442	0.397062	5.65046	3.16535e-21	7.00152e-21	UP	MFS transporter	G
Streptococcus mitis	HMPREF8571_RS06370	gi_306830257_ref_NZ_GL397179.1:939469-939619	13.3182	0	Inf	0.0172979	0.0207667	UP	50S ribosomal protein L33	J
Streptococcus mitis	HMPREF8571_RS06375	gi_306830257_ref_NZ_GL397179.1:939658-939892	25.6729	0	Inf	4.53786e-06	6.44763e-06	UP	preprotein translocase subunit SecG	Unclassified	K03075
Streptococcus mitis	HMPREF8571_RS06380	gi_306830257_ref_NZ_GL397179.1:939987-942342	14.3402	0.489418	4.87286	1.34553e-26	3.31634e-26	UP	ribonuclease R	K	K12573
Streptococcus mitis	HMPREF8571_RS06385	gi_306830257_ref_NZ_GL397179.1:942304-942772	9.43347	0.819523	3.52493	0.000447975	0.000584032	UP	SsrA-binding protein SmpB	O	K03664
Streptococcus mitis	HMPREF8571_RS06390	gi_306830257_ref_NZ_GL397179.1:942786-943647	13.0648	0.668834	4.28789	5.03731e-10	8.24958e-10	UP	tellurite resistance methyltransferase TehB	P	K16868
Streptococcus mitis	HMPREF8571_RS06395	gi_306830257_ref_NZ_GL397179.1:943823-944972	14.6894	0.334223	5.45782	1.04021e-15	2.00266e-15	UP	DUF1887 domain-containing protein	Unclassified
Streptococcus mitis	HMPREF8571_RS06405	gi_306830257_ref_NZ_GL397179.1:946023-947826	10.0329	0.213058	5.55735	9.51107e-17	1.88484e-16	UP	oligoendopeptidase F	E	K08602
Streptococcus mitis	HMPREF8571_RS06410	gi_306830257_ref_NZ_GL397179.1:947863-948541	18.363	0	Inf	9.60067e-12	1.65368e-11	UP	O-methyltransferase	R
Streptococcus mitis	HMPREF8571_RS06415	gi_306830257_ref_NZ_GL397179.1:948608-949550	7.25085	1.12087	2.69353	0.000488104	0.000635654	UP	foldase PrsA	O	K07533
Streptococcus mitis	HMPREF8571_RS06420	gi_306830257_ref_NZ_GL397179.1:949735-950959	16.745	0.0784401	7.73793	3.67317e-18	7.52501e-18	UP	FtsW/RodA/SpoVE family cell cycle protein	Unclassified	K03588
Streptococcus mitis	HMPREF8571_RS06425	gi_306830257_ref_NZ_GL397179.1:950982-953679	12.3734	0.676684	4.19261	4.84068e-22	1.08786e-21	UP	phosphoenolpyruvate carboxylase	C	K01595
Streptococcus mitis	HMPREF8571_RS06430	gi_306830257_ref_NZ_GL397179.1:954108-955104	20.171	0	Inf	9.20566e-18	1.86933e-17	UP	peptide ABC transporter substrate-binding protein	R	K01989
Streptococcus mitis	HMPREF8571_RS06435	gi_306830257_ref_NZ_GL397179.1:955169-956036	6.48724	0	Inf	8.35118e-06	1.17244e-05	UP	ABC transporter permease	R	K05832
Streptococcus mitis	HMPREF8571_RS06440	gi_306830257_ref_NZ_GL397179.1:956032-956791	9.526	0.126433	6.23543	2.27396e-07	3.36744e-07	UP	phosphonate ABC transporter ATP-binding protein	R	K05833
Streptococcus mitis	HMPREF8571_RS06445	gi_306830257_ref_NZ_GL397179.1:956987-958748	16.2071	0.0545341	8.21525	9.72623e-24	2.26766e-23	UP	DNA primase	Unclassified	K02316
Streptococcus mitis	HMPREF8571_RS06450	gi_306830257_ref_NZ_GL397179.1:958750-959860	15.9291	1.81627	3.13261	3.78887e-10	6.2364e-10	UP	RNA polymerase sigma factor RpoD	K	K03086
Streptococcus mitis	HMPREF8571_RS06455	gi_306830257_ref_NZ_GL397179.1:959874-960204	58.3264	0	Inf	3.71245e-17	7.44779e-17	UP	metal-sulfur cluster assembly factor	R
Streptococcus mitis	HMPREF8571_RS06460	gi_306830257_ref_NZ_GL397179.1:960315-961359	29.6364	0.183903	7.33229	1.90304e-25	4.56321e-25	UP	glycosyl transferase	Unclassified	K13678
Streptococcus mitis	HMPREF8571_RS06465	gi_306830257_ref_NZ_GL397179.1:961367-962684	18.0048	0.14581	6.94814	1.76288e-20	3.84238e-20	UP	glycosyltransferase family 4 protein	Unclassified	K19002
Streptococcus mitis	HMPREF8571_RS06470	gi_306830257_ref_NZ_GL397179.1:962726-962903	9.0384	0	Inf	0.0336166	0.0395685	UP	PspC domain-containing protein	K/T
Streptococcus mitis	HMPREF8571_RS06475	gi_306830257_ref_NZ_GL397179.1:962933-963068	23.6593	0	Inf	0.00242129	0.00304095	UP	DUF4044 domain-containing protein	Unclassified
Streptococcus mitis	HMPREF8571_RS06480	gi_306830257_ref_NZ_GL397179.1:963137-964448	17.7806	0	Inf	6.51984e-20	1.39641e-19	UP	GTPase ObgE	R	K03979
Streptococcus mitis	HMPREF8571_RS06490	gi_306830257_ref_NZ_GL397179.1:964655-965126	35.7898	0.407157	6.45782	1.69034e-15	3.22484e-15	UP	arginine repressor	K	K03402
Streptococcus mitis	HMPREF8571_RS06495	gi_306830257_ref_NZ_GL397179.1:965642-967925	5.45905	0.252423	4.43473	3.88735e-11	6.60343e-11	UP	Xaa-Pro dipeptidyl-peptidase	R	K01281
Streptococcus mitis	HMPREF8571_RS06500	gi_306830257_ref_NZ_GL397179.1:968336-971438	13.2212	0.247732	5.73793	3.00607e-32	8.17451e-32	UP	DNA polymerase III subunit alpha	Unclassified	K02337
Streptococcus mitis	HMPREF8571_RS06505	gi_306830257_ref_NZ_GL397179.1:971518-972526	27.1063	1.71418	3.98304	2.38317e-18	4.90612e-18	UP	6-phosphofructokinase	G	K00850
Streptococcus mitis	HMPREF8571_RS06510	gi_306830257_ref_NZ_GL397179.1:972592-974098	9.60818	2.48671	1.95002	0.000155023	0.000207237	UP	pyruvate kinase	G	K00873
Streptococcus mitis	HMPREF8571_RS06515	gi_306830257_ref_NZ_GL397179.1:974269-975529	18.8187	2.74323	2.77822	3.44136e-10	5.667e-10	UP	UDP-N-acetylglucosamine 1-carboxyvinyltransferase	Unclassified	K00790
Streptococcus mitis	HMPREF8571_RS06520	gi_306830257_ref_NZ_GL397179.1:975544-976096	21.0923	0.347519	5.92348	2.79657e-11	4.75843e-11	UP	N-acetyltransferase	J	K03790
Streptococcus mitis	HMPREF8571_RS06525	gi_306830257_ref_NZ_GL397179.1:976088-977366	15.4091	0.150257	6.68021	9.20566e-18	1.86933e-17	UP	hypothetical protein	K
Streptococcus mitis	HMPREF8571_RS06530	gi_306830257_ref_NZ_GL397179.1:977381-978242	14.4646	0.891778	4.0197	3.93459e-10	6.47029e-10	UP	methionine aminopeptidase	J	K01265
Streptococcus mitis	HMPREF8571_RS06535	gi_306830257_ref_NZ_GL397179.1:978368-979076	15.8841	1.35528	3.55093	1.8396e-08	2.84975e-08	UP	cytochrome C biogenesis protein CcdA	O	K06196
Streptococcus mitis	HMPREF8571_RS06540	gi_306830257_ref_NZ_GL397179.1:979088-979634	19.1178	0.702662	4.76594	1.42164e-10	2.37051e-10	UP	TlpA family protein disulfide reductase	C/O
Streptococcus mitis	HMPREF8571_RS06545	gi_306830257_ref_NZ_GL397179.1:979674-980916	18.1204	0.0773042	7.87286	1.57453e-19	3.33341e-19	UP	D-alanyl-D-alanine carboxypeptidase	Unclassified	K07258
Streptococcus mitis	HMPREF8571_RS06550	gi_306830257_ref_NZ_GL397179.1:981021-982131	14.481	0.345955	5.38743	4.49613e-15	8.49177e-15	UP	AI-2E family transporter	R
Streptococcus mitis	HMPREF8571_RS06560	gi_306830257_ref_NZ_GL397179.1:983706-984039	6.02109	0	Inf	0.0172979	0.0207667	UP	putative DNA-binding protein	S	K09787
Streptococcus mitis	HMPREF8571_RS06565	gi_306830257_ref_NZ_GL397179.1:984041-984257	12.9745	0.885614	3.87286	0.00242129	0.00304095	UP	hypothetical protein	Unclassified
Streptococcus mitis	HMPREF8571_RS06570	gi_306830257_ref_NZ_GL397179.1:984274-985846	20.7113	0.488692	5.40535	4.32914e-27	1.07515e-26	UP	signal recognition particle protein	Unclassified	K03106
Streptococcus mitis	HMPREF8571_RS06625	gi_306830257_ref_NZ_GL397179.1:994223-995786	8.48651	0.61438	3.78797	4.14685e-10	6.80217e-10	UP	GMP synthase (glutamine-hydrolyzing)	F	K01951
Streptococcus mitis	HMPREF8571_RS06630	gi_306830257_ref_NZ_GL397179.1:995926-996625	21.8342	0	Inf	5.41924e-14	9.94662e-14	UP	GntR family transcriptional regulator	K	K03710
Streptococcus mitis	HMPREF8571_RS06635	gi_306830257_ref_NZ_GL397179.1:996761-998048	16.8628	0	Inf	5.99836e-19	1.25141e-18	UP	collagenase-like protease	O	K08303
Streptococcus mitis	HMPREF8571_RS06660	gi_306830257_ref_NZ_GL397179.1:1000612-1002118	9.87507	3.18809	1.6311	0.00130803	0.0016748	UP	ATP synthase subunit alpha	C	K02111
Streptococcus mitis	HMPREF8571_RS06665	gi_306830257_ref_NZ_GL397179.1:1002133-1003012	22.8528	4.04011	2.4999	6.73552e-08	1.02023e-07	UP	F0F1 ATP synthase subunit gamma	C	K02115
Streptococcus mitis	HMPREF8571_RS06670	gi_306830257_ref_NZ_GL397179.1:1003204-1004611	16.5683	2.7298	2.60155	2.75038e-09	4.38786e-09	UP	ATP synthase subunit beta	C	K02112
Streptococcus mitis	HMPREF8571_RS06675	gi_306830257_ref_NZ_GL397179.1:1004621-1005041	55.4112	3.88008	3.83602	1.01969e-15	1.9658e-15	UP	F0F1 ATP synthase subunit epsilon	C	K02114
Streptococcus mitis	HMPREF8571_RS06680	gi_306830257_ref_NZ_GL397179.1:1005076-1006090	23.3796	0.473345	5.62622	4.84905e-21	1.06894e-20	UP	hypothetical protein	G	K07404
Streptococcus mitis	HMPREF8571_RS06685	gi_306830257_ref_NZ_GL397179.1:1006234-1007401	12.0525	0.41134	4.87286	8.98453e-14	1.63688e-13	UP	AI-2E family transporter	R
Streptococcus mitis	HMPREF8571_RS06690	gi_306830257_ref_NZ_GL397179.1:1007390-1008620	23.1981	0.858635	4.75582	3.26819e-23	7.51212e-23	UP	tetratricopeptide repeat protein	R
Streptococcus mitis	HMPREF8571_RS06695	gi_306830257_ref_NZ_GL397179.1:1008769-1009411	2.50208	0	Inf	0.0336166	0.0395685	UP	amino acid ABC transporter permease	E	K02029
Streptococcus mitis	HMPREF8571_RS06710	gi_306830257_ref_NZ_GL397179.1:1010979-1012470	8.62647	0	Inf	5.64977e-12	9.78529e-12	UP	lysine--tRNA ligase	J	K04567
Streptococcus mitis	HMPREF8571_RS06720	gi_306830257_ref_NZ_GL397179.1:1013228-1013714	22.2991	0.789233	4.82039	4.79413e-11	8.10147e-11	UP	aminoacyl-tRNA deacylase	S	K03976
Streptococcus mitis	HMPREF8571_RS06725	gi_306830257_ref_NZ_GL397179.1:1013713-1014556	8.57792	0	Inf	2.27396e-07	3.36744e-07	UP	DUF368 domain-containing protein	S	K08974
Streptococcus mitis	HMPREF8571_RS06730	gi_306830257_ref_NZ_GL397179.1:1014660-1015461	19.0573	0.239624	6.31343	3.27725e-14	6.05394e-14	UP	glycosyl hydrolase family 25	Unclassified	K07273
Streptococcus mitis	HMPREF8571_RS06735	gi_306830257_ref_NZ_GL397179.1:1015616-1016996	1.16498	0	Inf	0.0336166	0.0395685	UP	bifunctional UDP-N-acetylglucosamine diphosphorylase/glucosamine-1-phosphate	Unclassified	K04042
Streptococcus mitis	HMPREF8571_RS06740	gi_306830257_ref_NZ_GL397179.1:1017005-1017551	13.2354	0.351331	5.23543	1.26331e-07	1.89074e-07	UP	NUDIX hydrolase	Unclassified	K01515
Streptococcus mitis	HMPREF8571_RS06745	gi_306830257_ref_NZ_GL397179.1:1017562-1017874	14.1351	0	Inf	9.96168e-05	0.000134146	UP	hypothetical protein	Unclassified
Streptococcus mitis	HMPREF8571_RS06750	gi_306830257_ref_NZ_GL397179.1:1017889-1018582	17.9661	0.692284	4.69777	1.97336e-12	3.46305e-12	UP	5'-methylthioadenosine/S-adenosylhomocysteine nucleosidase	F	K01243
Streptococcus mitis	HMPREF8571_RS06755	gi_306830257_ref_NZ_GL397179.1:1018658-1019153	11.3527	1.16237	3.28789	0.000143701	0.000192281	UP	hypothetical protein	Unclassified
Streptococcus mitis	HMPREF8571_RS06760	gi_306830257_ref_NZ_GL397179.1:1019233-1019827	21.6314	0	Inf	5.64977e-12	9.78529e-12	UP	DNA polymerase III subunit epsilon	Unclassified	K02342
Streptococcus mitis	HMPREF8571_RS06765	gi_306830257_ref_NZ_GL397179.1:1019835-1021599	14.3565	0.0544414	8.04278	1.35626e-21	3.02328e-21	UP	glycerophosphoryl diester phosphodiesterase	C	K01126
Streptococcus mitis	HMPREF8571_RS06770	gi_306830257_ref_NZ_GL397179.1:1021636-1021936	20.0436	0	Inf	4.53786e-06	6.44763e-06	UP	nucleoid-associated protein, YbaB/EbfC family	S	K09747
Streptococcus mitis	HMPREF8571_RS06825	gi_306830257_ref_NZ_GL397179.1:1031710-1032583	24.8504	0	Inf	5.99836e-19	1.25141e-18	UP	EfeM/EfeO family lipoprotein	P	K07224
Streptococcus mitis	HMPREF8571_RS06830	gi_306830257_ref_NZ_GL397179.1:1032588-1033803	15.2151	0	Inf	1.52753e-16	3.00802e-16	UP	deferrochelatase/peroxidase EfeB	P	K16301
Streptococcus mitis	HMPREF8571_RS06835	gi_306830257_ref_NZ_GL397179.1:1033777-1035466	30.4632	0.45486	6.0655	4.039e-38	1.20296e-37	UP	OFeT family oxidase-dependent iron (Fe2+) transporter	P	K07243
Streptococcus mitis	HMPREF8571_RS06840	gi_306830257_ref_NZ_GL397179.1:1035466-1036198	23.0461	0.13109	7.45782	1.69034e-15	3.22484e-15	UP	twin-arginine translocase subunit TatC	Unclassified	K03118
Streptococcus mitis	HMPREF8571_RS06845	gi_306830257_ref_NZ_GL397179.1:1036181-1036352	28.0611	0	Inf	5.32834e-05	7.25855e-05	UP	protein translocase TatA	Unclassified
Streptococcus mitis	HMPREF8571_RS06850	gi_306830257_ref_NZ_GL397179.1:1036714-1037422	11.3458	0	Inf	3.94049e-08	5.98895e-08	UP	2-C-methyl-D-erythritol 4-phosphate cytidylyltransferase	Unclassified	K21030
Streptococcus mitis	HMPREF8571_RS06855	gi_306830257_ref_NZ_GL397179.1:1037426-1038449	12.9618	0.93837	3.78797	4.14685e-10	6.80217e-10	UP	ribitol-5-phosphate dehydrogenase	R/E	K05352
Streptococcus mitis	HMPREF8571_RS06860	gi_306830257_ref_NZ_GL397179.1:1038465-1039323	9.36459	0	Inf	3.94049e-08	5.98895e-08	UP	choline kinase	Unclassified
Streptococcus mitis	HMPREF8571_RS06865	gi_306830257_ref_NZ_GL397179.1:1039324-1040203	12.7976	1.20111	3.41342	9.19797e-08	1.38676e-07	UP	EamA/RhaT family transporter	G/R/E
Streptococcus mitis	HMPREF8571_RS06875	gi_306830257_ref_NZ_GL397179.1:1041097-1041574	12.6216	0.201023	5.97239	2.47519e-06	3.54519e-06	UP	PTS fructose transporter subunit IIA	G/T	K20112
Streptococcus mitis	HMPREF8571_RS06885	gi_306830257_ref_NZ_GL397179.1:1041972-1043448	7.3525	0.390342	4.23543	8.46962e-10	1.36983e-09	UP	PTS galactitol transporter subunit IIC	G	K20114
Streptococcus mitis	HMPREF8571_RS06895	gi_306830257_ref_NZ_GL397179.1:1044744-1045170	6.59359	0	Inf	0.00242129	0.00304095	UP	galactose-6-phosphate isomerase subunit LacA	G	K01819
Streptococcus mitis	HMPREF8571_RS06900	gi_306830257_ref_NZ_GL397179.1:1045200-1045716	17.1153	0	Inf	7.04361e-09	1.10066e-08	UP	galactose-6-phosphate isomerase subunit LacB	G	K01819
Streptococcus mitis	HMPREF8571_RS06905	gi_306830257_ref_NZ_GL397179.1:1045726-1046656	9.93642	0.412842	4.58906	1.29729e-09	2.08031e-09	UP	tagatose-6-phosphate kinase	G	K00917
Streptococcus mitis	HMPREF8571_RS06915	gi_306830257_ref_NZ_GL397179.1:1047702-1048470	30.3357	0.249907	6.92348	2.72097e-20	5.90905e-20	UP	DeoR/GlpR transcriptional regulator	G/K	K02530
Streptococcus mitis	HMPREF8571_RS06920	gi_306830257_ref_NZ_GL397179.1:1048611-1049574	12.0996	0.996775	3.60155	7.06058e-09	1.10163e-08	UP	class 1b ribonucleoside-diphosphate reductase subunit beta	F	K00526
Streptococcus mitis	HMPREF8571_RS06925	gi_306830257_ref_NZ_GL397179.1:1049768-1051928	6.32814	0	Inf	1.17118e-12	2.06951e-12	UP	class 1b ribonucleoside-diphosphate reductase subunit alpha	F	K00525
Streptococcus mitis	HMPREF8571_RS06930	gi_306830257_ref_NZ_GL397179.1:1052008-1052227	9.14111	0	Inf	0.0172979	0.0207667	UP	glutaredoxin-like protein NrdH	O	K11189
Streptococcus mitis	HMPREF8571_RS06940	gi_306830257_ref_NZ_GL397179.1:1052858-1054592	12.2865	1.49533	3.03853	5.55867e-11	9.38459e-11	UP	phosphoenolpyruvate--protein phosphotransferase	G	K08483
Streptococcus mitis	HMPREF8571_RS06945	gi_306830257_ref_NZ_GL397179.1:1054837-1057375	6.33649	0	Inf	1.98699e-14	3.68667e-14	UP	hypothetical protein	Unclassified
Streptococcus mitis	HMPREF8571_RS06950	gi_306830257_ref_NZ_GL397179.1:1057571-1058489	8.31553	0.209117	5.31343	7.04324e-08	1.06549e-07	UP	adhesion protein	P	K09815
Streptococcus mitis	HMPREF8571_RS06955	gi_306830257_ref_NZ_GL397179.1:1058496-1061550	6.18783	0	Inf	9.51107e-17	1.88484e-16	UP	hydrolase	Unclassified
Streptococcus mitis	HMPREF8571_RS06960	gi_306830257_ref_NZ_GL397179.1:1061586-1062810	4.59667	0	Inf	8.35118e-06	1.17244e-05	UP	peptidase T	E	K01258
Streptococcus mitis	HMPREF8571_RS06965	gi_306830257_ref_NZ_GL397179.1:1063167-1065753	8.39555	0.148572	5.82039	2.45415e-19	5.16359e-19	UP	hypothetical protein	Unclassified
Streptococcus mitis	HMPREF8571_RS06970	gi_306830257_ref_NZ_GL397179.1:1065752-1066304	6.5459	0	Inf	0.000667207	0.000859982	UP	signal peptidase I	Unclassified	K03100
Streptococcus mitis	HMPREF8571_RS06975	gi_306830257_ref_NZ_GL397179.1:1066303-1067569	1.9047	0	Inf	0.00464266	0.00573227	UP	hypothetical protein	Unclassified
Streptococcus mitis	HMPREF8571_RS06980	gi_306830257_ref_NZ_GL397179.1:1067585-1068584	10.0552	0.384356	4.70936	2.45934e-10	4.05828e-10	UP	SrtB family sortase	S	K08600
Streptococcus mitis	HMPREF8571_RS06985	gi_306830257_ref_NZ_GL397179.1:1068812-1069532	2.23139	0	Inf	0.0336166	0.0395685	UP	SrtB family sortase	S	K01772
Streptococcus mitis	HMPREF8571_RS06990	gi_306830257_ref_NZ_GL397179.1:1069609-1070704	25.3215	0	Inf	3.26634e-23	7.51028e-23	UP	ferrochelatase	Unclassified	K03282
Streptococcus mitis	HMPREF8571_RS07000	gi_306830257_ref_NZ_GL397179.1:1071190-1071643	19.4903	0	Inf	7.04361e-09	1.10066e-08	UP	GtrA family protein	S
Streptococcus mitis	HMPREF8571_RS07005	gi_306830257_ref_NZ_GL397179.1:1071765-1072275	25.1873	1.12825	4.48054	2.34568e-11	4.01315e-11	UP	queuosine transporter QueT	S
Streptococcus mitis	HMPREF8571_RS07015	gi_306830257_ref_NZ_GL397179.1:1072792-1073869	12.6856	0.0891364	7.15296	6.97018e-13	1.24115e-12	UP	aspartate-semialdehyde dehydrogenase	E	K00133
Streptococcus mitis	HMPREF8571_RS07020	gi_306830257_ref_NZ_GL397179.1:1073920-1074856	10.7313	0.10255	6.70936	7.42892e-10	1.20342e-09	UP	4-hydroxy-tetrahydrodipicolinate synthase	E	K01714
Streptococcus mitis	HMPREF8571_RS07030	gi_306830257_ref_NZ_GL397179.1:1076406-1076589	37.1606	0	Inf	7.44748e-07	1.08492e-06	UP	tautomerase	R	K01821
Streptococcus mitis	HMPREF8571_RS07035	gi_306830257_ref_NZ_GL397179.1:1076711-1077311	4.0154	0	Inf	0.00464266	0.00573227	UP	thymidine kinase	F
Streptococcus mitis	HMPREF8571_RS07045	gi_306830257_ref_NZ_GL397179.1:1077789-1078869	11.1621	0	Inf	2.79657e-11	4.75843e-11	UP	peptide chain release factor 1	J	K02835
Streptococcus mitis	HMPREF8571_RS07050	gi_306830257_ref_NZ_GL397179.1:1078868-1079705	4.79963	1.14665	2.0655	0.0347041	0.0408283	UP	peptide chain release factor N(5)-glutamine methyltransferase	J	K00857
Streptococcus mitis	HMPREF8571_RS07060	gi_306830257_ref_NZ_GL397179.1:1080292-1080724	8.36	0.221915	5.23543	0.000352487	0.000462744	UP	N-acetyltransferase	R
Streptococcus mitis	HMPREF8571_RS07065	gi_306830257_ref_NZ_GL397179.1:1080785-1082042	3.51693	0.229147	3.93997	0.000447975	0.000584032	UP	serine hydroxymethyltransferase	E	K00600
Streptococcus mitis	HMPREF8571_RS07070	gi_306830257_ref_NZ_GL397179.1:1082049-1083024	3.70889	0	Inf	0.000667207	0.000859982	UP	nucleoid-associated protein	Unclassified
Streptococcus mitis	HMPREF8571_RS07075	gi_306830257_ref_NZ_GL397179.1:1083023-1083626	8.65681	2.06814	2.0655	0.0143062	0.0173115	UP	lysozyme family protein	Unclassified
Streptococcus mitis	HMPREF8571_RS07080	gi_306830257_ref_NZ_GL397179.1:1083712-1084687	8.65409	2.36285	1.87286	0.00440277	0.00548049	UP	DUF1002 domain-containing protein	S
Streptococcus mitis	HMPREF8571_RS07115	gi_306830257_ref_NZ_GL397179.1:1094413-1095295	18.2201	0.870569	4.38743	4.06981e-14	7.50641e-14	UP	lipid kinase	R
Streptococcus mitis	HMPREF8571_RS07120	gi_306830257_ref_NZ_GL397179.1:1095358-1095850	4.0792	0	Inf	0.0172979	0.0207667	UP	hypothetical protein	Unclassified	K01817
Streptococcus mitis	HMPREF8571_RS07125	gi_306830257_ref_NZ_GL397179.1:1096026-1097805	2.48556	0	Inf	9.96168e-05	0.000134146	UP	alpha-glycosidase	G	K01208
Streptococcus mitis	HMPREF8571_RS07145	gi_306830257_ref_NZ_GL397179.1:1100303-1101764	10.179	0	Inf	8.98453e-14	1.63688e-13	UP	arginine decarboxylase	E	K01582
Streptococcus mitis	HMPREF8571_RS07150	gi_306830257_ref_NZ_GL397179.1:1101764-1102625	14.4646	0.780306	4.21234	3.88735e-11	6.60343e-11	UP	polyamine aminopropyltransferase	E	K00797
Streptococcus mitis	HMPREF8571_RS07155	gi_306830257_ref_NZ_GL397179.1:1102621-1103881	6.06025	0.152401	5.31343	7.04324e-08	1.06549e-07	UP	saccharopine dehydrogenase	E	K00290
Streptococcus mitis	HMPREF8571_RS07170	gi_306830257_ref_NZ_GL397179.1:1106099-1106975	3.66895	0.219131	4.0655	0.000667207	0.000859982	UP	N-carbamoylputrescine amidase	R	K12251
Streptococcus mitis	HMPREF8571_RS07180	gi_306830257_ref_NZ_GL397179.1:1107963-1108662	4.59667	0.13727	5.0655	0.000667207	0.000859982	UP	DNA-binding response regulator	K/T	K02483
Streptococcus mitis	HMPREF8571_RS07185	gi_306830257_ref_NZ_GL397179.1:1108661-1109540	7.76995	0	Inf	7.44748e-07	1.08492e-06	UP	sensor histidine kinase	T
Streptococcus mitis	HMPREF8571_RS07190	gi_306830257_ref_NZ_GL397179.1:1109578-1110331	12.8024	0	Inf	3.99443e-09	6.33166e-09	UP	ABC transporter permease	Unclassified
Streptococcus mitis	HMPREF8571_RS07195	gi_306830257_ref_NZ_GL397179.1:1110341-1111250	6.62982	0	Inf	4.53786e-06	6.44763e-06	UP	ABC transporter	V	K01990
Streptococcus mitis	HMPREF8571_RS07215	gi_306830257_ref_NZ_GL397179.1:1113328-1116604	3.68211	0.0293223	6.97239	1.63617e-11	2.80733e-11	UP	ATP-dependent nuclease subunit B	Unclassified	K16899
Streptococcus mitis	HMPREF8571_RS07225	gi_306830257_ref_NZ_GL397179.1:1120376-1121555	5.79454	0.244294	4.568	2.27396e-07	3.36744e-07	UP	hypothetical protein	Unclassified
Streptococcus mitis	HMPREF8571_RS07230	gi_306830257_ref_NZ_GL397179.1:1121759-1122611	13.6742	0.563242	4.60155	9.60067e-12	1.65368e-11	UP	ribosome biogenesis GTPase YlqF	R	K14540
Streptococcus mitis	HMPREF8571_RS07255	gi_306830257_ref_NZ_GL397179.1:1126410-1127481	1.50078	0	Inf	0.0336166	0.0395685	UP	tyrosine recombinase XerS	Unclassified
Streptococcus mitis	HMPREF8571_RS07265	gi_306830257_ref_NZ_GL397179.1:1128738-1130442	18.6361	0.563572	5.04735	6.27921e-27	1.55568e-26	UP	dihydrolipoyl dehydrogenase	C	K00382
Streptococcus mitis	HMPREF8571_RS07270	gi_306830257_ref_NZ_GL397179.1:1130483-1131527	13.0862	1.47122	3.15296	1.84384e-08	2.8557e-08	UP	branched-chain alpha-keto acid dehydrogenase subunit E2	C	K00627
Streptococcus mitis	HMPREF8571_RS07275	gi_306830257_ref_NZ_GL397179.1:1131976-1132969	31.157	0.483346	6.01036	6.02414e-26	1.46263e-25	UP	alpha-ketoacid dehydrogenase subunit beta	C	K00162
Streptococcus mitis	HMPREF8571_RS07280	gi_306830257_ref_NZ_GL397179.1:1132985-1133954	19.4885	0.594365	5.03513	1.46208e-17	2.96054e-17	UP	pyruvate dehydrogenase E1 subunit alpha	C	K00161
Streptococcus mitis	HMPREF8571_RS07285	gi_306830257_ref_NZ_GL397179.1:1134112-1135471	16.8573	0.0706537	7.89839	6.51984e-20	1.39641e-19	UP	MATE family efflux transporter	V	K03327
Streptococcus mitis	HMPREF8571_RS07290	gi_306830257_ref_NZ_GL397179.1:1135512-1136781	4.1171	0	Inf	2.86152e-05	3.95225e-05	UP	dihydroorotase	F	K01465
Streptococcus mitis	HMPREF8571_RS07295	gi_306830257_ref_NZ_GL397179.1:1136793-1137258	17.2622	0	Inf	3.94049e-08	5.98895e-08	UP	8-oxo-dGTP diphosphatase	F	K03574
Streptococcus mitis	HMPREF8571_RS07330	gi_306830257_ref_NZ_GL397179.1:1141806-1142730	4.3482	0	Inf	0.000352487	0.000462744	UP	hypothetical protein	Unclassified
Streptococcus mitis	HMPREF8571_RS07335	gi_306830257_ref_NZ_GL397179.1:1142912-1143749	4.79963	0	Inf	0.000352487	0.000462744	UP	AraC family transcriptional regulator	S	K13653
Streptococcus mitis	HMPREF8571_RS07340	gi_306830257_ref_NZ_GL397179.1:1143951-1144446	25.1381	1.54982	4.0197	3.93459e-10	6.47029e-10	UP	YkgJ family cysteine cluster protein	R	K06940
Streptococcus mitis	HMPREF8571_RS07355	gi_306830257_ref_NZ_GL397179.1:1146481-1147597	15.1233	0.344097	5.45782	1.04021e-15	2.00266e-15	UP	Fe-S oxidoreductase	G	K00865
Streptococcus mitis	HMPREF8571_RS07360	gi_306830257_ref_NZ_GL397179.1:1147606-1148251	5.60353	0.743724	2.9135	0.00572059	0.00704012	UP	phosphoserine phosphatase SerB	E	K01079
Streptococcus mitis	HMPREF8571_RS07380	gi_306830257_ref_NZ_GL397179.1:1152175-1154071	44.313	9.06692	2.28904	1.21105e-13	2.20135e-13	UP	1,4-alpha-glucan branching protein GlgB	G	K00700
Streptococcus mitis	HMPREF8571_RS07385	gi_306830257_ref_NZ_GL397179.1:1154340-1155765	19.7438	0.0673837	8.19478	1.45412e-23	3.37597e-23	UP	NADP-dependent glyceraldehyde-3-phosphate dehydrogenase	C	K00131
Streptococcus mitis	HMPREF8571_RS07390	gi_306830257_ref_NZ_GL397179.1:1155960-1158246	22.6869	1.26046	4.16984	8.41102e-29	2.16318e-28	UP	type I pullulanase	G	K01200
Streptococcus mitis	HMPREF8571_RS07395	gi_306830257_ref_NZ_GL397179.1:1158400-1160359	16.0063	0.1961	6.3509	6.02414e-26	1.46263e-25	UP	NAD-dependent DNA ligase LigA	Unclassified	K01972
Streptococcus mitis	HMPREF8571_RS07400	gi_306830257_ref_NZ_GL397179.1:1160450-1161629	19.4287	0	Inf	6.51984e-20	1.39641e-19	UP	MFS transporter	G/P/R/E
Streptococcus mitis	HMPREF8571_RS07405	gi_306830257_ref_NZ_GL397179.1:1161709-1162573	15.8094	0.444343	5.15296	4.15962e-13	7.43272e-13	UP	MutR family transcriptional regulator	Unclassified
Streptococcus mitis	HMPREF8571_RS07410	gi_306830257_ref_NZ_GL397179.1:1162575-1164477	8.24285	0.201974	5.3509	7.35991e-15	1.38059e-14	UP	ABC transporter ATP-binding protein	R	K06158
Streptococcus mitis	HMPREF8571_RS07415	gi_306830257_ref_NZ_GL397179.1:1164554-1165709	6.6107	0.41561	3.9915	5.23325e-07	7.67358e-07	UP	DUF4352 domain-containing protein	Unclassified
Streptococcus mitis	HMPREF8571_RS07420	gi_306830257_ref_NZ_GL397179.1:1166095-1167814	2.10458	0.279329	2.9135	0.00572059	0.00704012	UP	phospho-sugar mutase	G	K01835
Streptococcus mitis	HMPREF8571_RS07425	gi_306830257_ref_NZ_GL397179.1:1167924-1168272	6.91477	0.550654	3.65046	0.0246349	0.0293781	UP	thiol reductase thioredoxin	Unclassified
Streptococcus mitis	HMPREF8571_RS07430	gi_306830257_ref_NZ_GL397179.1:1168309-1169083	11.4175	0	Inf	7.04361e-09	1.10066e-08	UP	potassium/ion channel protein	Unclassified	K10716
Streptococcus mitis	HMPREF8571_RS07435	gi_306830257_ref_NZ_GL397179.1:1169168-1169978	5.9513	0	Inf	5.32834e-05	7.25855e-05	UP	MBL fold metallo-hydrolase	R
Streptococcus mitis	HMPREF8571_RS07440	gi_306830257_ref_NZ_GL397179.1:1169979-1171329	15.1833	0.995742	3.93057	1.27468e-14	2.38109e-14	UP	cell wall metabolism sensor histidine kinase VicK	T	K07652
Streptococcus mitis	HMPREF8571_RS07445	gi_306830257_ref_NZ_GL397179.1:1171321-1172029	17.586	1.35528	3.69777	1.69869e-09	2.72033e-09	UP	DNA-binding response regulator	K/T	K07668
Streptococcus mitis	HMPREF8571_RS07450	gi_306830257_ref_NZ_GL397179.1:1172105-1173266	20.0758	0	Inf	6.51984e-20	1.39641e-19	UP	A/G-specific adenine glycosylase	Unclassified	K03575
Streptococcus mitis	HMPREF8571_RS07455	gi_306830257_ref_NZ_GL397179.1:1173348-1174323	15.2477	1.18142	3.68999	2.58535e-11	4.4211e-11	UP	phosphate acetyltransferase	C	K00625
Streptococcus mitis	HMPREF8571_RS07460	gi_306830257_ref_NZ_GL397179.1:1174366-1175263	22.8426	0.428014	5.73793	1.47817e-18	3.05798e-18	UP	RluA family pseudouridine synthase	J	K06180
Streptococcus mitis	HMPREF8571_RS07465	gi_306830257_ref_NZ_GL397179.1:1175259-1176078	18.639	0	Inf	5.41924e-14	9.94662e-14	UP	NAD kinase	G	K00858
Streptococcus mitis	HMPREF8571_RS07470	gi_306830257_ref_NZ_GL397179.1:1176061-1176733	21.5149	0	Inf	2.48909e-13	4.48914e-13	UP	GTP pyrophosphokinase	S	K07816
Streptococcus mitis	HMPREF8571_RS07475	gi_306830257_ref_NZ_GL397179.1:1176862-1177432	15.4967	0	Inf	7.04361e-09	1.10066e-08	UP	CYTH domain-containing protein	S
Streptococcus mitis	HMPREF8571_RS07480	gi_306830257_ref_NZ_GL397179.1:1177543-1178503	14.6486	0.0999886	7.19478	4.15962e-13	7.43272e-13	UP	ribose-phosphate diphosphokinase	F/E	K00948
Streptococcus mitis	HMPREF8571_RS07485	gi_306830257_ref_NZ_GL397179.1:1178512-1179628	9.72215	1.03229	3.23543	1.46254e-07	2.18663e-07	UP	cysteine desulfurase	E	K04487
Streptococcus mitis	HMPREF8571_RS07490	gi_306830257_ref_NZ_GL397179.1:1179632-1179980	8.06723	0	Inf	0.00242129	0.00304095	UP	cysteine desulfurase	Unclassified
Streptococcus mitis	HMPREF8571_RS07495	gi_306830257_ref_NZ_GL397179.1:1179986-1180202	9.26749	0	Inf	0.0172979	0.0207667	UP	DUF4649 domain-containing protein	Unclassified
Streptococcus mitis	HMPREF8571_RS07500	gi_306830257_ref_NZ_GL397179.1:1180284-1180926	9.38279	0.298877	4.97239	1.3552e-06	1.95157e-06	UP	redox-sensing transcriptional repressor Rex	R	K01926
Streptococcus mitis	HMPREF8571_RS07505	gi_306830257_ref_NZ_GL397179.1:1180941-1181631	11.6414	0.417174	4.80247	2.21221e-08	3.39828e-08	UP	gamma-glutamyl hydrolase	R	K07010
Streptococcus mitis	HMPREF8571_RS07510	gi_306830257_ref_NZ_GL397179.1:1181627-1182308	21.231	0	Inf	2.48909e-13	4.48914e-13	UP	JAB domain-containing protein	Unclassified	K03630
Streptococcus mitis	HMPREF8571_RS07515	gi_306830257_ref_NZ_GL397179.1:1182350-1184642	15.2604	0.377149	5.33852	1.1322e-28	2.90246e-28	UP	DNA helicase PcrA	Unclassified	K03657
Streptococcus mitis	HMPREF8571_RS07520	gi_306830257_ref_NZ_GL397179.1:1184844-1186515	19.2444	0.172409	6.80247	1.93238e-26	4.74805e-26	UP	formate--tetrahydrofolate ligase	F	K01938
Streptococcus mitis	HMPREF8571_RS07535	gi_306830257_ref_NZ_GL397179.1:1189449-1190139	19.7903	0	Inf	1.17118e-12	2.06951e-12	UP	phosphopantothenate--cysteine ligase	Unclassified	K21977
Streptococcus mitis	HMPREF8571_RS07540	gi_306830257_ref_NZ_GL397179.1:1190150-1190702	5.09125	0.695039	2.87286	0.0267805	0.0318783	UP	phosphopantothenoylcysteine decarboxylase	Unclassified	K01598
Streptococcus mitis	HMPREF8571_RS07545	gi_306830257_ref_NZ_GL397179.1:1190685-1191249	13.5256	0.850346	3.9915	5.23325e-07	7.67358e-07	UP	ECF transporter S component	S
Streptococcus mitis	HMPREF8571_RS07550	gi_306830257_ref_NZ_GL397179.1:1191288-1191657	23.9151	0	Inf	7.04361e-09	1.10066e-08	UP	hypothetical protein	Unclassified
Streptococcus mitis	HMPREF8571_RS07555	gi_306830257_ref_NZ_GL397179.1:1191792-1192320	28.8921	0	Inf	5.41924e-14	9.94662e-14	UP	membrane protein	Unclassified	K16788
Streptococcus mitis	HMPREF8571_RS07560	gi_306830257_ref_NZ_GL397179.1:1192331-1192847	6.22374	0.185859	5.0655	0.000667207	0.000859982	UP	transcription repressor NadR	R	K07105
Streptococcus mitis	HMPREF8571_RS07565	gi_306830257_ref_NZ_GL397179.1:1193116-1193884	21.9672	0	Inf	2.75344e-15	5.22104e-15	UP	class I SAM-dependent methyltransferase	Unclassified	K03183
Streptococcus mitis	HMPREF8571_RS07590	gi_306830257_ref_NZ_GL397179.1:1196052-1196556	3.18581	0	Inf	0.0336166	0.0395685	UP	hypothetical protein	Unclassified
Streptococcus mitis	HMPREF8571_RS07610	gi_306830257_ref_NZ_GL397179.1:1198325-1200314	27.8919	0	Inf	1.80017e-39	5.46384e-39	UP	excinuclease ABC subunit B	Unclassified	K03702
Streptococcus mitis	HMPREF8571_RS07615	gi_306830257_ref_NZ_GL397179.1:1200494-1202660	5.7538	0.66513	3.11281	1.55474e-07	2.32351e-07	UP	amino acid ABC transporter permease	E	K02029
Streptococcus mitis	HMPREF8571_RS07620	gi_306830257_ref_NZ_GL397179.1:1202659-1203400	12.4674	0.259	5.58906	3.99443e-09	6.33166e-09	UP	amino acid ABC transporter ATP-binding protein	E	K02028
Streptococcus mitis	HMPREF8571_RS07630	gi_306830257_ref_NZ_GL397179.1:1205080-1206388	8.6034	0.367032	4.55093	2.79657e-11	4.75843e-11	UP	signal recognition particle-docking protein FtsY	Unclassified	K03110
Streptococcus mitis	HMPREF8571_RS07635	gi_306830257_ref_NZ_GL397179.1:1206391-1207210	15.696	0.117182	7.0655	3.33429e-12	5.81572e-12	UP	Cof-type HAD-IIB family hydrolase	R
Streptococcus mitis	HMPREF8571_RS07640	gi_306830257_ref_NZ_GL397179.1:1207209-1208001	8.62239	0.121172	6.15296	7.44748e-07	1.08492e-06	UP	Cof-type HAD-IIB family hydrolase	R
Streptococcus mitis	HMPREF8571_RS07645	gi_306830257_ref_NZ_GL397179.1:1208206-1208902	6.34763	0.137861	5.52493	5.32834e-05	7.25855e-05	UP	VIT family protein	S
Streptococcus mitis	HMPREF8571_RS07650	gi_306830257_ref_NZ_GL397179.1:1208941-1210930	10.1058	0.338002	4.902	1.47817e-18	3.05798e-18	UP	ABC transporter permease	V	K02004
Streptococcus mitis	HMPREF8571_RS07655	gi_306830257_ref_NZ_GL397179.1:1210931-1211690	3.17533	0	Inf	0.00464266	0.00573227	UP	ABC transporter ATP-binding protein	V	K02003
Streptococcus mitis	HMPREF8571_RS07665	gi_306830257_ref_NZ_GL397179.1:1212284-1212557	13.2112	0.35069	5.23543	0.000352487	0.000462744	UP	PspC domain-containing protein	K/T	K03095
Streptococcus mitis	HMPREF8571_RS07670	gi_306830257_ref_NZ_GL397179.1:1212616-1213066	12.4854	0.852231	3.87286	2.59951e-05	3.61338e-05	UP	SprT family protein	S	K06959
Streptococcus mitis	HMPREF8571_RS07675	gi_306830257_ref_NZ_GL397179.1:1213052-1215182	9.62584	0	Inf	5.80874e-18	1.18458e-17	UP	RNA-binding transcriptional accessory protein	K	K08986
Streptococcus mitis	HMPREF8571_RS07700	gi_306830257_ref_NZ_GL397179.1:1218067-1218994	4.76756	0.103544	5.52493	5.32834e-05	7.25855e-05	UP	bifunctional riboflavin kinase/FMN adenylyltransferase	Unclassified	K03529
Streptococcus mitis	HMPREF8571_RS07705	gi_306830257_ref_NZ_GL397179.1:1219136-1222676	24.7618	0.298498	6.37425	5.15309e-54	1.9657e-53	UP	chromosome segregation protein SMC	Unclassified	K03685
Streptococcus mitis	HMPREF8571_RS07710	gi_306830257_ref_NZ_GL397179.1:1222666-1223365	6.89501	0	Inf	5.32834e-05	7.25855e-05	UP	ribonuclease III	K	K00364
Streptococcus mitis	HMPREF8571_RS07720	gi_306830257_ref_NZ_GL397179.1:1223688-1224675	15.8767	0.486281	5.02897	4.49613e-15	8.49177e-15	UP	GMP reductase	F
Streptococcus mitis	HMPREF8571_RS07725	gi_306830257_ref_NZ_GL397179.1:1224845-1226162	1.831	0	Inf	0.00464266	0.00573227	UP	3-isopropylmalate dehydrogenase	V
Streptococcus mitis	HMPREF8571_RS07730	gi_306830257_ref_NZ_GL397179.1:1226148-1228074	14.1932	0	Inf	7.38637e-23	1.68804e-22	UP	endonuclease	V
Streptococcus mitis	HMPREF8571_RS07735	gi_306830257_ref_NZ_GL397179.1:1228227-1229007	23.6896	0.984267	4.58906	6.20214e-16	1.20443e-15	UP	translation factor Sua5	J
Streptococcus mitis	HMPREF8571_RS07745	gi_306830257_ref_NZ_GL397179.1:1229637-1231020	11.6245	0.138857	6.38743	7.35991e-15	1.38059e-14	UP	3-isopropylmalate dehydratase large subunit	E	K01703
Streptococcus mitis	HMPREF8571_RS07750	gi_306830257_ref_NZ_GL397179.1:1231023-1231293	22.2625	0.709145	4.97239	1.3552e-06	1.95157e-06	UP	DUF1294 domain-containing protein	S
Streptococcus mitis	HMPREF8571_RS07755	gi_306830257_ref_NZ_GL397179.1:1231289-1232327	25.5494	0.647376	5.30254	4.90772e-23	1.12446e-22	UP	3-isopropylmalate dehydrogenase	E	K00052
Streptococcus mitis	HMPREF8571_RS07760	gi_306830257_ref_NZ_GL397179.1:1232338-1233901	25.4595	0.061438	8.69486	6.08666e-31	1.61409e-30	UP	2-isopropylmalate synthase	E	K01649
Streptococcus mitis	HMPREF8571_RS07765	gi_306830257_ref_NZ_GL397179.1:1234215-1234872	16.504	0	Inf	2.45934e-10	4.05828e-10	UP	hypothetical protein	S
Streptococcus mitis	HMPREF8571_RS07770	gi_306830257_ref_NZ_GL397179.1:1234915-1235548	6.97839	0	Inf	9.96168e-05	0.000134146	UP	copper homeostasis protein CutC	P	K06201
Streptococcus mitis	HMPREF8571_RS07775	gi_306830257_ref_NZ_GL397179.1:1235640-1236000	6.68491	0	Inf	0.00464266	0.00573227	UP	DUF454 domain-containing protein	S	K09790
Streptococcus mitis	HMPREF8571_RS07780	gi_306830257_ref_NZ_GL397179.1:1236106-1238194	15.788	0	Inf	1.32662e-26	3.27086e-26	UP	type I DNA topoisomerase	Unclassified	K03168
Streptococcus mitis	HMPREF8571_RS07785	gi_306830257_ref_NZ_GL397179.1:1238310-1239159	34.5426	0.226092	7.25533	1.33409e-24	3.15772e-24	UP	DNA-protecting protein DprA	Unclassified	K04096
Streptococcus mitis	HMPREF8571_RS07790	gi_306830257_ref_NZ_GL397179.1:1239321-1241145	19.6146	0.421212	5.54123	2.73464e-29	7.09422e-29	UP	elongation factor 4	Unclassified	K03596
Streptococcus mitis	HMPREF8571_RS07795	gi_306830257_ref_NZ_GL397179.1:1241223-1241952	56.75	0	Inf	8.11087e-32	2.18241e-31	UP	serine/threonine protein phosphatase	T	K07313
Streptococcus mitis	HMPREF8571_RS07800	gi_306830257_ref_NZ_GL397179.1:1241952-1243620	20.484	0.230291	6.47489	9.91739e-28	2.49766e-27	UP	DNA repair protein RecN	Unclassified	K03631
Streptococcus mitis	HMPREF8571_RS07805	gi_306830257_ref_NZ_GL397179.1:1243626-1244058	19.5067	0	Inf	2.21221e-08	3.39828e-08	UP	arginine repressor	K	K03402
Streptococcus mitis	HMPREF8571_RS07810	gi_306830257_ref_NZ_GL397179.1:1244050-1244866	8.8614	0	Inf	2.27396e-07	3.36744e-07	UP	TlyA family rRNA(cytidine-2'-O)-methyltransferase	J	K06442
Streptococcus mitis	HMPREF8571_RS07815	gi_306830257_ref_NZ_GL397179.1:1244858-1245734	8.25514	0	Inf	2.27396e-07	3.36744e-07	UP	polyprenyl synthetase family protein	Unclassified	K13789
Streptococcus mitis	HMPREF8571_RS07825	gi_306830257_ref_NZ_GL397179.1:1245920-1247261	13.1872	0	Inf	6.41661e-16	1.2417e-15	UP	exodeoxyribonuclease VII large subunit	Unclassified	K03601
Streptococcus mitis	HMPREF8571_RS07840	gi_306830257_ref_NZ_GL397179.1:1249028-1250303	4.09774	0	Inf	2.86152e-05	3.95225e-05	UP	DUF2130 domain-containing protein	S
Streptococcus mitis	HMPREF8571_RS07845	gi_306830257_ref_NZ_GL397179.1:1250397-1251678	22.2752	0	Inf	9.72623e-24	2.26766e-23	UP	O-acetylhomoserine aminocarboxypropyltransferase/cysteine synthase	E	K01740
Streptococcus mitis	HMPREF8571_RS07850	gi_306830257_ref_NZ_GL397179.1:1251828-1252626	10.0678	0	Inf	3.94049e-08	5.98895e-08	UP	formate/nitrite transporter	P
Streptococcus mitis	HMPREF8571_RS07855	gi_306830257_ref_NZ_GL397179.1:1252825-1253572	12.3674	1.41307	3.12963	2.4095e-06	3.45317e-06	UP	class A sortase	Unclassified	K07284
Streptococcus mitis	HMPREF8571_RS07860	gi_306830257_ref_NZ_GL397179.1:1253571-1256040	16.1209	0.544635	4.8875	2.59918e-30	6.83944e-30	UP	DNA gyrase subunit A	Unclassified	K02469
Streptococcus mitis	HMPREF8571_RS07865	gi_306830257_ref_NZ_GL397179.1:1256233-1257220	10.5844	2.23689	2.24238	0.000212314	0.000282928	UP	L-lactate dehydrogenase	C	K00016
Streptococcus mitis	HMPREF8571_RS07875	gi_306830257_ref_NZ_GL397179.1:1257731-1258568	12.959	0.114665	6.82039	1.42164e-10	2.37051e-10	UP	DegV family protein	S
Streptococcus mitis	HMPREF8571_RS07880	gi_306830257_ref_NZ_GL397179.1:1258712-1259561	24.6057	0.791322	4.95859	3.83289e-19	8.04086e-19	UP	YitT family protein	S
Streptococcus mitis	HMPREF8571_RS07885	gi_306830257_ref_NZ_GL397179.1:1259588-1260986	19.8373	0.892894	4.47359	1.89672e-21	4.22279e-21	UP	amino acid permease	E	K03294
Streptococcus mitis	HMPREF8571_RS07890	gi_306830257_ref_NZ_GL397179.1:1261112-1262525	7.11119	0.203867	5.12439	4.26767e-10	6.99875e-10	UP	Fe-S cluster assembly protein SufB	O	K09014
Streptococcus mitis	HMPREF8571_RS07900	gi_306830257_ref_NZ_GL397179.1:1262987-1264214	7.86076	0.156497	5.65046	1.29729e-09	2.08031e-09	UP	cysteine desulfurase	E	K11717
Streptococcus mitis	HMPREF8571_RS07905	gi_306830257_ref_NZ_GL397179.1:1264224-1265487	18.1376	0.0760198	7.89839	6.51984e-20	1.39641e-19	UP	Fe-S cluster assembly protein SufD	O	K09015
Streptococcus mitis	HMPREF8571_RS07910	gi_306830257_ref_NZ_GL397179.1:1265514-1266285	32.8227	0	Inf	2.07007e-21	4.60445e-21	UP	Fe-S cluster assembly ATPase SufC	O	K09013
Streptococcus mitis	HMPREF8571_RS07915	gi_306830257_ref_NZ_GL397179.1:1266434-1266629	14.3646	0.49025	4.87286	0.00242129	0.00304095	UP	DUF3272 domain-containing protein	Unclassified
Streptococcus mitis	HMPREF8571_RS07920	gi_306830257_ref_NZ_GL397179.1:1266656-1268315	6.54195	0.057885	6.82039	1.42164e-10	2.37051e-10	UP	DNA polymerase III subunit gamma/tau	Unclassified	K02343
Streptococcus mitis	HMPREF8571_RS07925	gi_306830257_ref_NZ_GL397179.1:1268314-1268812	17.7327	0	Inf	7.04361e-09	1.10066e-08	UP	hypothetical protein	T	K08968
Streptococcus mitis	HMPREF8571_RS07930	gi_306830257_ref_NZ_GL397179.1:1268894-1270097	23.3842	2.55386	3.19478	6.44703e-14	1.1827e-13	UP	30S ribosomal protein S1	J	K02945
Streptococcus mitis	HMPREF8571_RS07945	gi_306830257_ref_NZ_GL397179.1:1270470-1270701	22.5376	0	Inf	2.86152e-05	3.95225e-05	UP	DUF2969 domain-containing protein	Unclassified
Streptococcus mitis	HMPREF8571_RS07950	gi_306830257_ref_NZ_GL397179.1:1270813-1271836	4.71339	0	Inf	5.32834e-05	7.25855e-05	UP	branched-chain amino acid aminotransferase	E	K00826
Streptococcus mitis	HMPREF8571_RS07955	gi_306830257_ref_NZ_GL397179.1:1271964-1274409	4.60419	0	Inf	1.42164e-10	2.37051e-10	UP	DNA topoisomerase IV subunit A	Unclassified	K02621
Streptococcus mitis	HMPREF8571_RS07985	gi_306830257_ref_NZ_GL397179.1:1279560-1281504	7.23769	0	Inf	4.15962e-13	7.43272e-13	UP	DNA topoisomerase IV subunit B	Unclassified	K02622
Streptococcus mitis	HMPREF8571_RS07990	gi_306830257_ref_NZ_GL397179.1:1281639-1282281	19.3911	1.79326	3.43473	9.20433e-09	1.43423e-08	UP	glycerol-3-phosphate acyltransferase	S	K08591
Streptococcus mitis	HMPREF8571_RS07995	gi_306830257_ref_NZ_GL397179.1:1282315-1283272	8.81669	2.30694	1.93426	0.00339476	0.00423385	UP	ABC transporter permease	R	K02057
Streptococcus mitis	HMPREF8571_RS08000	gi_306830257_ref_NZ_GL397179.1:1283274-1284333	21.2488	1.0878	4.28789	8.52741e-18	1.73653e-17	UP	ABC transporter permease	R	K02057
Streptococcus mitis	HMPREF8571_RS08005	gi_306830257_ref_NZ_GL397179.1:1284325-1285861	21.1964	0.875242	4.598	1.63278e-24	3.86214e-24	UP	heme ABC transporter ATP-binding protein	R	K02056
Streptococcus mitis	HMPREF8571_RS08010	gi_306830257_ref_NZ_GL397179.1:1285997-1287053	20.548	4.27265	2.2658	2.42961e-07	3.59422e-07	UP	BMP family ABC transporter substrate-binding protein	R	K07335
Streptococcus mitis	HMPREF8571_RS08015	gi_306830257_ref_NZ_GL397179.1:1287143-1287533	34.9747	1.96602	4.15296	3.48054e-11	5.91658e-11	UP	cytidine deaminase	F	K01489
Streptococcus mitis	HMPREF8571_RS08020	gi_306830257_ref_NZ_GL397179.1:1287519-1288182	13.3262	0.868275	3.93997	3.4461e-08	5.27788e-08	UP	deoxyribose-phosphate aldolase	F	K01619
Streptococcus mitis	HMPREF8571_RS08025	gi_306830257_ref_NZ_GL397179.1:1288201-1289479	1.88683	0	Inf	0.00464266	0.00573227	UP	pyrimidine-nucleoside phosphorylase	F	K00756
Streptococcus mitis	HMPREF8571_RS08035	gi_306830257_ref_NZ_GL397179.1:1290265-1290670	61.4211	4.97013	3.62738	2.20399e-15	4.20142e-15	UP	hypothetical protein	Unclassified
Streptococcus mitis	HMPREF8571_RS08040	gi_306830257_ref_NZ_GL397179.1:1290871-1291792	18.3219	0.104218	7.45782	1.69034e-15	3.22484e-15	UP	type I pantothenate kinase	Unclassified	K00867
Streptococcus mitis	HMPREF8571_RS08050	gi_306830257_ref_NZ_GL397179.1:1292148-1292682	15.7876	0.179606	6.45782	2.21221e-08	3.39828e-08	UP	DNA topology modulation protein FlaR	F
Streptococcus mitis	HMPREF8571_RS08055	gi_306830257_ref_NZ_GL397179.1:1292698-1294696	2.21326	0.192274	3.52493	0.000447975	0.000584032	UP	methionine--tRNA ligase	J	K01874
Streptococcus mitis	HMPREF8571_RS08060	gi_306830257_ref_NZ_GL397179.1:1294829-1296089	7.65505	0.304803	4.65046	7.42892e-10	1.20342e-09	UP	membrane protein	V	K02004
Streptococcus mitis	HMPREF8571_RS08065	gi_306830257_ref_NZ_GL397179.1:1296090-1296792	7.43772	0.820106	3.18098	0.00041343	0.000541163	UP	ABC transporter ATP-binding protein	V	K02003
Streptococcus mitis	HMPREF8571_RS08070	gi_306830257_ref_NZ_GL397179.1:1296775-1297960	9.49566	0.486117	4.28789	5.03731e-10	8.24958e-10	UP	efflux RND transporter periplasmic adaptor subunit	Unclassified	K02005
Streptococcus mitis	HMPREF8571_RS08075	gi_306830257_ref_NZ_GL397179.1:1298227-1299574	16.1122	0.0712827	7.82039	5.99836e-19	1.25141e-18	UP	glutathione-disulfide reductase	C	K00383
Streptococcus mitis	HMPREF8571_RS08080	gi_306830257_ref_NZ_GL397179.1:1299717-1300254	16.4472	0.178604	6.52493	7.04361e-09	1.10066e-08	UP	BioY family transporter	R	K03523
Streptococcus mitis	HMPREF8571_RS08095	gi_306830257_ref_NZ_GL397179.1:1304988-1305546	2.87806	0	Inf	0.0336166	0.0395685	UP	adhesin	K
Streptococcus mitis	HMPREF8571_RS08100	gi_306830257_ref_NZ_GL397179.1:1305577-1305796	18.2822	0	Inf	0.000352487	0.000462744	UP	hypothetical protein	S
Streptococcus mitis	HMPREF8571_RS08105	gi_306830257_ref_NZ_GL397179.1:1305899-1306220	28.7292	0	Inf	7.04361e-09	1.10066e-08	UP	hypothetical protein	Unclassified
Streptococcus mitis	HMPREF8571_RS08110	gi_306830257_ref_NZ_GL397179.1:1306247-1306586	30.7572	1.41307	4.44401	1.42164e-10	2.37051e-10	UP	hypothetical protein	F
Streptococcus mitis	HMPREF8571_RS08115	gi_306830257_ref_NZ_GL397179.1:1306597-1307317	12.8305	0	Inf	7.04361e-09	1.10066e-08	UP	tRNA (guanosine(37)-N1)-methyltransferase TrmD	J	K00554
Streptococcus mitis	HMPREF8571_RS08120	gi_306830257_ref_NZ_GL397179.1:1307306-1307825	11.6022	0	Inf	4.53786e-06	6.44763e-06	UP	ribosome maturation factor RimM	J	K02860
Streptococcus mitis	HMPREF8571_RS08125	gi_306830257_ref_NZ_GL397179.1:1307900-1308758	18.7292	0	Inf	1.98699e-14	3.68667e-14	UP	alpha/beta hydrolase	R
Streptococcus mitis	HMPREF8571_RS08130	gi_306830257_ref_NZ_GL397179.1:1308907-1309810	5.33906	0	Inf	5.32834e-05	7.25855e-05	UP	EamA/RhaT family transporter	G/R/E
Streptococcus mitis	HMPREF8571_RS08135	gi_306830257_ref_NZ_GL397179.1:1309939-1310491	26.9109	0	Inf	8.98453e-14	1.63688e-13	UP	hypothetical protein	Unclassified
Streptococcus mitis	HMPREF8571_RS08140	gi_306830257_ref_NZ_GL397179.1:1310558-1310900	30.4881	0	Inf	7.42892e-10	1.20342e-09	UP	nucleotide pyrophosphohydrolase	Unclassified
Streptococcus mitis	HMPREF8571_RS08150	gi_306830257_ref_NZ_GL397179.1:1311201-1311474	1.46792	9.11794	-2.63494	0.0250426	0.0298592	DOWN	30S ribosomal protein S16	J	K06960
Streptococcus mitis	HMPREF8571_RS08155	gi_306830257_ref_NZ_GL397179.1:1311690-1312497	10.9512	0.713533	3.93997	3.4461e-08	5.27788e-08	UP	peptidyl-prolyl cis-trans isomerase	O	K03767
Streptococcus mitis	HMPREF8571_RS08165	gi_306830257_ref_NZ_GL397179.1:1312810-1314352	5.99534	0	Inf	7.04361e-09	1.10066e-08	UP	ABC transporter ATP-binding protein	R
Streptococcus mitis	HMPREF8571_RS08170	gi_306830257_ref_NZ_GL397179.1:1314348-1314837	9.02918	0	Inf	9.96168e-05	0.000134146	UP	glycopeptide antibiotic resistance protein	V
Streptococcus mitis	HMPREF8571_RS08175	gi_306830257_ref_NZ_GL397179.1:1314838-1315924	8.5104	0.530391	4.0041	2.01468e-08	3.11557e-08	UP	23S rRNA (adenine(2503)-C(2))-methyltransferase RlmN	R	K06941
Streptococcus mitis	HMPREF8571_RS08180	gi_306830257_ref_NZ_GL397179.1:1315944-1316475	15.1206	0	Inf	3.94049e-08	5.98895e-08	UP	DUF1027 domain-containing protein	S
Streptococcus mitis	HMPREF8571_RS08185	gi_306830257_ref_NZ_GL397179.1:1316630-1317236	8.61403	1.26641	2.76594	0.000910749	0.00116926	UP	superoxide dismutase [Mn]	P	K04564
Streptococcus mitis	HMPREF8571_RS08190	gi_306830257_ref_NZ_GL397179.1:1317305-1318343	6.19379	0	Inf	1.3552e-06	1.95157e-06	UP	DNA polymerase III subunit delta	Unclassified	K02340
Streptococcus mitis	HMPREF8571_RS08195	gi_306830257_ref_NZ_GL397179.1:1318376-1319312	7.72653	0.10255	6.23543	2.27396e-07	3.36744e-07	UP	dihydroorotate oxidase	F	K00226
Streptococcus mitis	HMPREF8571_RS08200	gi_306830257_ref_NZ_GL397179.1:1319518-1320865	13.1285	0.498979	4.71758	9.51107e-17	1.88484e-16	UP	NADP-specific glutamate dehydrogenase	E	K00262
Streptococcus mitis	HMPREF8571_RS08205	gi_306830257_ref_NZ_GL397179.1:1320896-1321382	9.0848	1.77577	2.35501	0.0103994	0.0126783	UP	N-acetyltransferase	E	K03828
Streptococcus mitis	HMPREF8571_RS08215	gi_306830257_ref_NZ_GL397179.1:1321973-1322876	5.33906	0	Inf	5.32834e-05	7.25855e-05	UP	hypothetical protein	O
Streptococcus mitis	HMPREF8571_RS08220	gi_306830257_ref_NZ_GL397179.1:1323109-1323475	12.0553	0	Inf	9.96168e-05	0.000134146	UP	50S ribosomal protein L7/L12	J	K02935
Streptococcus mitis	HMPREF8571_RS08225	gi_306830257_ref_NZ_GL397179.1:1323549-1324050	16.8255	1.14848	3.87286	1.01568e-07	1.53036e-07	UP	50S ribosomal protein L10	J	K02864
Streptococcus mitis	HMPREF8571_RS08230	gi_306830257_ref_NZ_GL397179.1:1324285-1325560	19.8583	0.30122	6.04278	5.85329e-22	1.31172e-21	UP	chlorohydrolase	F/R	K12960
Streptococcus mitis	HMPREF8571_RS08235	gi_306830257_ref_NZ_GL397179.1:1325664-1327413	11.2619	0.494172	4.51029	6.51922e-17	1.30239e-16	UP	ABC transporter ATP-binding protein	V	K06147
Streptococcus mitis	HMPREF8571_RS08240	gi_306830257_ref_NZ_GL397179.1:1327414-1329139	23.769	0.72373	5.03749	5.11314e-31	1.35996e-30	UP	multidrug ABC transporter ATP-binding protein	V	K06148
Streptococcus mitis	HMPREF8571_RS08245	gi_306830257_ref_NZ_GL397179.1:1329201-1330140	10.697	0	Inf	1.29729e-09	2.08031e-09	UP	peptide-methionine (R)-S-oxide reductase	O	K12267
Streptococcus mitis	HMPREF8571_RS08250	gi_306830257_ref_NZ_GL397179.1:1330399-1331269	6.92668	0	Inf	4.53786e-06	6.44763e-06	UP	homoserine kinase	E	K00872
Streptococcus mitis	HMPREF8571_RS08255	gi_306830257_ref_NZ_GL397179.1:1331270-1332557	9.36822	0	Inf	2.79657e-11	4.75843e-11	UP	homoserine dehydrogenase	E	K00003
Streptococcus mitis	HMPREF8571_RS08260	gi_306830257_ref_NZ_GL397179.1:1332707-1333448	16.2618	0	Inf	2.79657e-11	4.75843e-11	UP	adaptor protein MecA	T/N/O	K16511
Streptococcus mitis	HMPREF8571_RS08265	gi_306830257_ref_NZ_GL397179.1:1333570-1335049	10.0552	1.42835	2.81552	8.80985e-08	1.32937e-07	UP	virulence factor MviN	R
Streptococcus mitis	HMPREF8571_RS08275	gi_306830257_ref_NZ_GL397179.1:1337794-1338505	12.4278	1.34957	3.203	6.16451e-06	8.71773e-06	UP	phosphate ABC transporter permease	Unclassified	K19872
Streptococcus mitis	HMPREF8571_RS08280	gi_306830257_ref_NZ_GL397179.1:1338508-1340662	15.3045	0.758011	4.33559	8.02997e-23	1.83454e-22	UP	LPS cholinephosphotransferase	Unclassified	K07271
Streptococcus mitis	HMPREF8571_RS08285	gi_306830257_ref_NZ_GL397179.1:1340670-1341636	36.1863	0.894314	5.33852	1.1322e-28	2.90246e-28	UP	glycosyl transferase family 2	Unclassified	K00745
Streptococcus mitis	HMPREF8571_RS08290	gi_306830257_ref_NZ_GL397179.1:1341635-1342472	11.5191	0.114665	6.65046	1.29729e-09	2.08031e-09	UP	phosphorylcholine transferase LicD	Unclassified
Streptococcus mitis	HMPREF8571_RS08295	gi_306830257_ref_NZ_GL397179.1:1342615-1343911	18.9165	0.0740857	7.99624	4.84905e-21	1.06894e-20	UP	transcriptional regulator	K
Streptococcus mitis	HMPREF8571_RS08300	gi_306830257_ref_NZ_GL397179.1:1343907-1344756	4.73187	0	Inf	0.000352487	0.000462744	UP	prephenate dehydratase	E	K04518
Streptococcus mitis	HMPREF8571_RS08305	gi_306830257_ref_NZ_GL397179.1:1344752-1345229	6.73153	0	Inf	0.00242129	0.00304095	UP	shikimate kinase	E	K00891
Streptococcus mitis	HMPREF8571_RS08310	gi_306830257_ref_NZ_GL397179.1:1345221-1346505	7.82508	0	Inf	1.29729e-09	2.08031e-09	UP	3-phosphoshikimate 1-carboxyvinyltransferase	E	K00800
Streptococcus mitis	HMPREF8571_RS08320	gi_306830257_ref_NZ_GL397179.1:1346943-1348047	20.3834	0.782626	4.70293	5.434e-19	1.13632e-18	UP	prephenate dehydrogenase	E	K04517
Streptococcus mitis	HMPREF8571_RS08325	gi_306830257_ref_NZ_GL397179.1:1348056-1349223	4.47664	0	Inf	2.86152e-05	3.95225e-05	UP	chorismate synthase	E	K01736
Streptococcus mitis	HMPREF8571_RS08330	gi_306830257_ref_NZ_GL397179.1:1349232-1350300	7.14871	0.0898869	6.31343	1.26331e-07	1.89074e-07	UP	3-dehydroquinate synthase	E	K01735
Streptococcus mitis	HMPREF8571_RS08340	gi_306830257_ref_NZ_GL397179.1:1351162-1351840	2.36942	0	Inf	0.0336166	0.0395685	UP	type I 3-dehydroquinate dehydratase	E	K03785
Streptococcus mitis	HMPREF8571_RS08345	gi_306830257_ref_NZ_GL397179.1:1351836-1353000	3.79768	0	Inf	9.96168e-05	0.000134146	UP	class I SAM-dependent rRNA methyltransferase	R	K06969
Streptococcus mitis	HMPREF8571_RS08350	gi_306830257_ref_NZ_GL397179.1:1353272-1354721	3.32863	0.331342	3.32854	0.000700954	0.00090283	UP	alpha-amylase	G	K01176
Streptococcus mitis	HMPREF8571_RS08355	gi_306830257_ref_NZ_GL397179.1:1354807-1357426	5.83356	0.220051	4.72847	1.20778e-14	2.2573e-14	UP	alanine--tRNA ligase	J	K01872
Streptococcus mitis	HMPREF8571_RS08360	gi_306830257_ref_NZ_GL397179.1:1357446-1357932	22.2991	0	Inf	2.45934e-10	4.05828e-10	UP	UDP-N-acetylenolpyruvoylglucosamine reductase	S
Streptococcus mitis	HMPREF8571_RS08375	gi_306830257_ref_NZ_GL397179.1:1360403-1361474	3.00156	0.0896353	5.0655	0.000667207	0.000859982	UP	spermidine/putrescine ABC transporter substrate-binding protein	E	K11069
Streptococcus mitis	HMPREF8571_RS08380	gi_306830257_ref_NZ_GL397179.1:1361470-1362244	6.22775	0	Inf	5.32834e-05	7.25855e-05	UP	ABC transporter permease	E	K11070
Streptococcus mitis	HMPREF8571_RS08385	gi_306830257_ref_NZ_GL397179.1:1362240-1363047	4.48005	0.118922	5.23543	0.000352487	0.000462744	UP	ABC transporter permease	E	K11071
Streptococcus mitis	HMPREF8571_RS08390	gi_306830257_ref_NZ_GL397179.1:1363027-1364185	5.89953	0.414534	3.83104	2.75402e-06	3.93903e-06	UP	ABC transporter ATP-binding protein	E	K11072
Streptococcus mitis	HMPREF8571_RS08395	gi_306830257_ref_NZ_GL397179.1:1364324-1365230	9.31244	0	Inf	2.21221e-08	3.39828e-08	UP	UDP-N-acetylenolpyruvoylglucosamine reductase	Unclassified	K00075
Streptococcus mitis	HMPREF8571_RS08400	gi_306830257_ref_NZ_GL397179.1:1365340-1366096	20.7215	0.761604	4.76594	4.49613e-15	8.49177e-15	UP	YhfC family intramembrane metalloprotease	S
Streptococcus mitis	HMPREF8571_RS08405	gi_306830257_ref_NZ_GL397179.1:1366105-1366837	24.6922	0.26218	6.55735	2.45896e-16	4.82096e-16	UP	alpha-acetolactate decarboxylase	Unclassified	K01575
Streptococcus mitis	HMPREF8571_RS08410	gi_306830257_ref_NZ_GL397179.1:1366982-1368254	2.84358	0	Inf	0.000667207	0.000859982	UP	PLP-dependent aminotransferase family protein	K/E
Streptococcus mitis	HMPREF8571_RS08415	gi_306830257_ref_NZ_GL397179.1:1368273-1369089	19.1997	0	Inf	3.27725e-14	6.05394e-14	UP	amino acid ABC transporter substrate-binding protein	T/E	K02030
Streptococcus mitis	HMPREF8571_RS08420	gi_306830257_ref_NZ_GL397179.1:1369207-1369675	43.737	0	Inf	5.80874e-18	1.18458e-17	UP	NUDIX domain-containing protein	F	K03574
Streptococcus mitis	HMPREF8571_RS08425	gi_306830257_ref_NZ_GL397179.1:1369764-1370418	24.5624	0	Inf	1.98699e-14	3.68667e-14	UP	phosphate transport system regulatory protein PhoU	P	K02039
Streptococcus mitis	HMPREF8571_RS08435	gi_306830257_ref_NZ_GL397179.1:1371200-1372004	2.99783	0	Inf	0.00464266	0.00573227	UP	phosphate ABC transporter ATP-binding protein	P	K02036
Streptococcus mitis	HMPREF8571_RS08440	gi_306830257_ref_NZ_GL397179.1:1372014-1372899	7.71733	0	Inf	7.44748e-07	1.08492e-06	UP	phosphate ABC transporter, permease protein PstA	P	K02038
Streptococcus mitis	HMPREF8571_RS08445	gi_306830257_ref_NZ_GL397179.1:1372888-1373806	18.8194	0.522792	5.16984	3.96752e-16	7.73413e-16	UP	phosphate ABC transporter permease subunit PstC	P	K02037
Streptococcus mitis	HMPREF8571_RS08450	gi_306830257_ref_NZ_GL397179.1:1373805-1374684	21.4816	0.109192	7.62009	9.51107e-17	1.88484e-16	UP	phosphate-binding protein	P	K02040
Streptococcus mitis	HMPREF8571_RS08455	gi_306830257_ref_NZ_GL397179.1:1374896-1376201	10.471	0	Inf	1.17118e-12	2.06951e-12	UP	23S rRNA methyltransferase	J
Streptococcus mitis	HMPREF8571_RS08460	gi_306830257_ref_NZ_GL397179.1:1376201-1376975	29.5818	0.867901	5.09104	1.14433e-20	2.50485e-20	UP	inositol monophosphatase	G	K01092
Streptococcus mitis	HMPREF8571_RS08465	gi_306830257_ref_NZ_GL397179.1:1376964-1377243	10.0552	0	Inf	0.00242129	0.00304095	UP	hypothetical protein	S
Streptococcus mitis	HMPREF8571_RS08480	gi_306830257_ref_NZ_GL397179.1:1378472-1379246	4.15183	0	Inf	0.00242129	0.00304095	UP	TIGR01457 family HAD-type hydrolase	G	K01101
Streptococcus mitis	HMPREF8571_RS08485	gi_306830257_ref_NZ_GL397179.1:1379256-1379994	10.341	0	Inf	1.26331e-07	1.89074e-07	UP	acyl-ACP thioesterase	Unclassified	K01071
Streptococcus mitis	HMPREF8571_RS08490	gi_306830257_ref_NZ_GL397179.1:1379998-1381129	3.55308	0	Inf	0.000352487	0.000462744	UP	coproporphyrinogen III oxidase	Unclassified
Streptococcus mitis	HMPREF8571_RS08495	gi_306830257_ref_NZ_GL397179.1:1381201-1381600	9.0497	0.720668	3.65046	0.00250381	0.0031325	UP	YtxH domain-containing protein	Unclassified
Streptococcus mitis	HMPREF8571_RS08505	gi_306830257_ref_NZ_GL397179.1:1381999-1382788	23.9289	1.94611	3.62009	9.22082e-13	1.63662e-12	UP	prolipoprotein diacylglyceryl transferase	Unclassified	K13292
Streptococcus mitis	HMPREF8571_RS08510	gi_306830257_ref_NZ_GL397179.1:1382780-1383716	47.6469	0.10255	8.85992	8.57737e-34	2.39058e-33	UP	HPr kinase/phosphorylase	T	K06023
Streptococcus mitis	HMPREF8571_RS08525	gi_306830257_ref_NZ_GL397179.1:1385282-1392986	2.76665	0.087297	4.98607	1.57453e-19	3.33341e-19	UP	YSIRK signal domain/LPXTG anchor domain surface protein	Unclassified
Streptococcus mitis	HMPREF8571_RS08530	gi_306830257_ref_NZ_GL397179.1:1393202-1393910	25.5281	1.08422	4.55735	9.7909e-16	1.88906e-15	UP	glucosamine-6-phosphate deaminase	G	K02564
Streptococcus mitis	HMPREF8571_RS08535	gi_306830257_ref_NZ_GL397179.1:1394059-1395088	12.1053	0.653033	4.21234	3.88735e-11	6.60343e-11	UP	tRNA preQ1(34) S-adenosylmethionine ribosyltransferase-isomerase QueA	J	K07568
Streptococcus mitis	HMPREF8571_RS08540	gi_306830257_ref_NZ_GL397179.1:1395127-1395988	3.2662	0	Inf	0.00242129	0.00304095	UP	YihY/virulence factor BrkB family protein	S	K07058
Streptococcus mitis	HMPREF8571_RS08545	gi_306830257_ref_NZ_GL397179.1:1396023-1398078	16.6283	0.186944	6.47489	9.91739e-28	2.49766e-27	UP	sodium:hydrogen antiporter	P	K03316
Streptococcus mitis	HMPREF8571_RS08550	gi_306830257_ref_NZ_GL397179.1:1398089-1398344	12.569	0	Inf	0.00242129	0.00304095	UP	hypothetical protein	Unclassified
Streptococcus mitis	HMPREF8571_RS08555	gi_306830257_ref_NZ_GL397179.1:1398336-1398894	3.59758	0	Inf	0.0172979	0.0207667	UP	methyltransferase domain-containing protein	J
Streptococcus mitis	HMPREF8571_RS08560	gi_306830257_ref_NZ_GL397179.1:1398877-1399834	4.61827	0	Inf	9.96168e-05	0.000134146	UP	TIGR01212 family radical SAM protein	R	K07139
Streptococcus mitis	HMPREF8571_RS08565	gi_306830257_ref_NZ_GL397179.1:1399925-1400285	6.68491	0	Inf	0.00464266	0.00573227	UP	DUF3397 domain-containing protein	Unclassified
Streptococcus mitis	HMPREF8571_RS08570	gi_306830257_ref_NZ_GL397179.1:1400365-1401106	41.7387	0.518	6.33229	1.29504e-25	3.11575e-25	UP	SAM-dependent methyltransferase	Unclassified	K03183
Streptococcus mitis	HMPREF8571_RS08575	gi_306830257_ref_NZ_GL397179.1:1401310-1401820	10.2323	0.940206	3.44401	0.00041343	0.000541163	UP	Cna B-type domain-containing protein	Unclassified
Streptococcus mitis	HMPREF8571_RS08580	gi_306830257_ref_NZ_GL397179.1:1402927-1405450	18.9631	2.13193	3.15296	8.33621e-19	1.73661e-18	UP	adhesin	Unclassified
Streptococcus mitis	HMPREF8571_RS08585	gi_306830257_ref_NZ_GL397179.1:1406044-1406570	33.581	4.74064	2.82449	8.3061e-09	1.2954e-08	UP	cell wall anchor	Unclassified
Streptococcus mitis	HMPREF8571_RS08595	gi_306830257_ref_NZ_GL397179.1:1411478-1418717	11.9996	0.544151	4.46284	3.95035e-40	1.21185e-39	UP	DUF4982 domain-containing protein	G
Streptococcus mitis	HMPREF8571_RS08600	gi_306830257_ref_NZ_GL397179.1:1418967-1419723	3.18792	0	Inf	0.00464266	0.00573227	UP	NAD(P)-dependent oxidoreductase	R	K01190
Streptococcus mitis	HMPREF8571_RS08605	gi_306830257_ref_NZ_GL397179.1:1419743-1420673	1.72807	0	Inf	0.0336166	0.0395685	UP	ribonuclease Z	R	K07124
Streptococcus mitis	HMPREF8571_RS08615	gi_306830257_ref_NZ_GL397179.1:1421303-1422542	11.677	0.61993	4.23543	7.2951e-13	1.29868e-12	UP	GTPase HflX	R	K03665
Streptococcus mitis	HMPREF8571_RS08620	gi_306830257_ref_NZ_GL397179.1:1422534-1423419	34.501	0.650716	5.72847	1.29504e-25	3.11575e-25	UP	tRNA (adenosine(37)-N6)-dimethylallyltransferase MiaA	J	K00791
Streptococcus mitis	HMPREF8571_RS08625	gi_306830257_ref_NZ_GL397179.1:1423539-1423710	49.1069	0	Inf	2.21221e-08	3.39828e-08	UP	DUF3042 domain-containing protein	Unclassified
Streptococcus mitis	HMPREF8571_RS08630	gi_306830257_ref_NZ_GL397179.1:1423752-1424592	32.5211	1.48532	4.45252	4.10504e-21	9.07443e-21	UP	thymidylate synthase	F	K00560
Streptococcus mitis	HMPREF8571_RS08635	gi_306830257_ref_NZ_GL397179.1:1424689-1425649	24.2748	2.49972	3.27963	3.73641e-13	6.71841e-13	UP	glucokinase	G/K	K00845
Streptococcus mitis	HMPREF8571_RS08640	gi_306830257_ref_NZ_GL397179.1:1425774-1428252	19.3073	0.736463	4.71239	2.84587e-32	7.7418e-32	UP	hypothetical protein	R
Streptococcus mitis	HMPREF8571_RS08645	gi_306830257_ref_NZ_GL397179.1:1428978-1430238	45.6113	0.381004	6.90344	6.73333e-41	2.08885e-40	UP	surface protein	R
Streptococcus mitis	HMPREF8571_RS08650	gi_306830257_ref_NZ_GL397179.1:1430341-1432063	8.6371	0.111537	6.27495	8.98453e-14	1.63688e-13	UP	aminodeoxychorismate synthase, component I	E	K03342
Streptococcus mitis	HMPREF8571_RS08660	gi_306830257_ref_NZ_GL397179.1:1437950-1438514	22.78	0	Inf	5.64977e-12	9.78529e-12	UP	TIGR01440 family protein	S
Streptococcus mitis	HMPREF8571_RS08665	gi_306830257_ref_NZ_GL397179.1:1438628-1440320	17.3427	0	Inf	2.93906e-24	6.91999e-24	UP	sensor histidine kinase	T	K07718
Streptococcus mitis	HMPREF8571_RS08675	gi_306830257_ref_NZ_GL397179.1:1441124-1442237	27.8008	0.0862559	8.33229	1.90304e-25	4.56321e-25	UP	peptide-methionine (R)-S-oxide reductase	O	K12267
Streptococcus mitis	HMPREF8571_RS08680	gi_306830257_ref_NZ_GL397179.1:1442246-1442810	14.2375	0	Inf	3.94049e-08	5.98895e-08	UP	hypothetical protein	C/O
Streptococcus mitis	HMPREF8571_RS08685	gi_306830257_ref_NZ_GL397179.1:1442823-1443534	15.2523	0	Inf	2.45934e-10	4.05828e-10	UP	cytochrome c biogenesis protein CcdA	O	K06196
Streptococcus mitis	HMPREF8571_RS08690	gi_306830257_ref_NZ_GL397179.1:1443696-1444248	24.0016	0.695039	5.10989	4.15962e-13	7.43272e-13	UP	N-acetyltransferase	J
Streptococcus mitis	HMPREF8571_RS08700	gi_306830257_ref_NZ_GL397179.1:1445461-1446922	19.8078	0.854417	4.53499	2.82239e-22	6.37084e-22	UP	nicotinate phosphoribosyltransferase	Unclassified	K00763
Streptococcus mitis	HMPREF8571_RS08715	gi_306830257_ref_NZ_GL397179.1:1447915-1448314	11.0607	0	Inf	9.96168e-05	0.000134146	UP	N-acetyltransferase	R
Streptococcus mitis	HMPREF8571_RS08720	gi_306830257_ref_NZ_GL397179.1:1448425-1449790	45.0498	0.562747	6.32289	5.92026e-43	1.90256e-42	UP	amino acid permease	E	K03293
Streptococcus mitis	HMPREF8571_RS08725	gi_306830257_ref_NZ_GL397179.1:1449868-1450351	17.4512	0	Inf	2.21221e-08	3.39828e-08	UP	transcription elongation factor GreA	K	K03624
Streptococcus mitis	HMPREF8571_RS08730	gi_306830257_ref_NZ_GL397179.1:1450414-1452160	11.2812	0.275012	5.35828	5.80874e-18	1.18458e-17	UP	aminodeoxychorismate lyase	R	K07082
Streptococcus mitis	HMPREF8571_RS08735	gi_306830257_ref_NZ_GL397179.1:1452240-1452744	6.37163	0	Inf	0.00242129	0.00304095	UP	N-acetyltransferase	R
Streptococcus mitis	HMPREF8571_RS08740	gi_306830257_ref_NZ_GL397179.1:1452740-1453208	4.28794	0	Inf	0.0172979	0.0207667	UP	GNAT family N-acetyltransferase	E
Streptococcus mitis	HMPREF8571_RS08745	gi_306830257_ref_NZ_GL397179.1:1453217-1454552	18.3643	0.934999	4.2958	3.60363e-18	7.38889e-18	UP	UDP-N-acetylmuramate--L-alanine ligase	Unclassified	K01924
Streptococcus mitis	HMPREF8571_RS08750	gi_306830257_ref_NZ_GL397179.1:1454563-1455175	12.4665	0	Inf	1.26331e-07	1.89074e-07	UP	hypothetical protein	Unclassified
Streptococcus mitis	HMPREF8571_RS08755	gi_306830257_ref_NZ_GL397179.1:1455222-1458318	29.4806	0.496424	5.89205	1.04301e-55	4.15809e-55	UP	RNA helicase	K
Streptococcus mitis	HMPREF8571_RS08760	gi_306830257_ref_NZ_GL397179.1:1458410-1459577	17.9066	0.164536	6.76594	1.47817e-18	3.05798e-18	UP	pyridoxal phosphate-dependent aminotransferase	E	K14155
Streptococcus mitis	HMPREF8571_RS08765	gi_306830257_ref_NZ_GL397179.1:1459584-1460679	17.248	0	Inf	9.51107e-17	1.88484e-16	UP	cystathionine gamma-synthase	E	K01739
Streptococcus mitis	HMPREF8571_RS08770	gi_306830257_ref_NZ_GL397179.1:1460824-1462783	13.3386	1.7649	2.91794	5.468e-12	9.50726e-12	UP	peptide ABC transporter substrate-binding protein	E	K15580
Streptococcus mitis	HMPREF8571_RS08775	gi_306830257_ref_NZ_GL397179.1:1462985-1464608	5.44864	0.118336	5.52493	7.04361e-09	1.10066e-08	UP	polysaccharide biosynthesis protein	R
Streptococcus mitis	HMPREF8571_RS08790	gi_306830257_ref_NZ_GL397179.1:1467131-1467644	3.13003	0	Inf	0.0336166	0.0395685	UP	UDP-N-acetylmuramoylalanyl-D-glutamate--2,6-diaminopimelate ligase	Unclassified
Streptococcus mitis	HMPREF8571_RS08795	gi_306830257_ref_NZ_GL397179.1:1467729-1468665	2.14626	0.10255	4.38743	0.0172979	0.0207667	UP	manganese-dependent inorganic pyrophosphatase	C	K15986
Streptococcus mitis	HMPREF8571_RS08800	gi_306830257_ref_NZ_GL397179.1:1468750-1469035	26.7202	0	Inf	1.26331e-07	1.89074e-07	UP	GIY-YIG nuclease family protein	Unclassified	K07461
Streptococcus mitis	HMPREF8571_RS08805	gi_306830257_ref_NZ_GL397179.1:1469024-1469774	12.318	0.383845	5.0041	1.29729e-09	2.08031e-09	UP	tRNA1(Val) (adenine(37)-N6)-methyltransferase	R
Streptococcus mitis	HMPREF8571_RS08810	gi_306830257_ref_NZ_GL397179.1:1469827-1470187	28.968	0	Inf	7.42892e-10	1.20342e-09	UP	hypothetical protein	J	K07570
Streptococcus mitis	HMPREF8571_RS08815	gi_306830257_ref_NZ_GL397179.1:1470188-1471589	23.2375	0.753909	4.94592	8.1542e-26	1.9751e-25	UP	Cof-type HAD-IIB family hydrolase	R	K03768
Streptococcus mitis	HMPREF8571_RS08840	gi_306830257_ref_NZ_GL397179.1:1476660-1477170	44.0777	0.188041	7.87286	1.57453e-19	3.33341e-19	UP	N-acetyltransferase	Unclassified
Streptococcus mitis	HMPREF8571_RS08850	gi_306830257_ref_NZ_GL397179.1:1477853-1478324	15.3385	0.610736	4.65046	1.26331e-07	1.89074e-07	UP	single-stranded DNA-binding protein	Unclassified	K03111
Streptococcus mitis	HMPREF8571_RS08855	gi_306830257_ref_NZ_GL397179.1:1478335-1478626	15.1517	3.29072	2.203	0.0231566	0.0276843	UP	30S ribosomal protein S6	J	K02990
Streptococcus mitis	HMPREF8571_RS08860	gi_306830257_ref_NZ_GL397179.1:1478757-1479966	21.9387	0	Inf	2.54416e-22	5.74824e-22	UP	MFS transporter	G
Streptococcus mitis	HMPREF8571_RS08865	gi_306830257_ref_NZ_GL397179.1:1480097-1481441	3.88752	0.0714417	5.76594	1.54285e-05	2.15421e-05	UP	asparagine--tRNA ligase	J	K01893
Streptococcus mitis	HMPREF8571_RS08870	gi_306830257_ref_NZ_GL397179.1:1481593-1482772	13.2933	0	Inf	3.27725e-14	6.05394e-14	UP	pyridoxal phosphate-dependent aminotransferase	E
Streptococcus mitis	HMPREF8571_RS08875	gi_306830257_ref_NZ_GL397179.1:1482781-1483258	22.7189	0	Inf	2.45934e-10	4.05828e-10	UP	hypothetical protein	S
Streptococcus mitis	HMPREF8571_RS08880	gi_306830257_ref_NZ_GL397179.1:1483389-1483824	12.915	0	Inf	8.35118e-06	1.17244e-05	UP	MarR family transcriptional regulator	K
Streptococcus mitis	HMPREF8571_RS08885	gi_306830257_ref_NZ_GL397179.1:1483914-1484463	16.8196	0	Inf	7.04361e-09	1.10066e-08	UP	NAD(P)H-dependent oxidoreductase	R
Streptococcus mitis	HMPREF8571_RS08895	gi_306830257_ref_NZ_GL397179.1:1485520-1487116	3.52594	0.240674	3.87286	2.59951e-05	3.61338e-05	UP	hypothetical protein	Unclassified
Streptococcus mitis	HMPREF8571_RS08900	gi_306830257_ref_NZ_GL397179.1:1487127-1487538	3.90494	0.233226	4.0655	0.0336166	0.0395685	UP	peptide deformylase	J	K01462
Streptococcus mitis	HMPREF8571_RS08905	gi_306830257_ref_NZ_GL397179.1:1487642-1490339	13.7151	1.81636	2.91664	1.2053e-14	2.25502e-14	UP	cation-translocating P-type ATPase	P	K01537
Streptococcus mitis	HMPREF8571_RS08910	gi_306830257_ref_NZ_GL397179.1:1490645-1491839	7.74126	0	Inf	7.04361e-09	1.10066e-08	UP	cation transporter	P
Streptococcus mitis	HMPREF8571_RS08915	gi_306830257_ref_NZ_GL397179.1:1491892-1492504	16.4033	0	Inf	1.29729e-09	2.08031e-09	UP	hypothetical protein	Unclassified
Streptococcus mitis	HMPREF8571_RS08920	gi_306830257_ref_NZ_GL397179.1:1492500-1494369	21.5085	0.462461	5.53943	5.81966e-32	1.573e-31	UP	ABC transporter ATP-binding protein	R	K15738
Streptococcus mitis	HMPREF8571_RS08925	gi_306830257_ref_NZ_GL397179.1:1494365-1495550	30.5218	0.162039	7.55735	7.92201e-29	2.03888e-28	UP	CCA tRNA nucleotidyltransferase	J	K00974
Streptococcus mitis	HMPREF8571_RS08930	gi_306830257_ref_NZ_GL397179.1:1495561-1496329	33.9969	0.74972	5.50291	1.11358e-22	2.53682e-22	UP	4-hydroxy-tetrahydrodipicolinate reductase	E	K00215
Streptococcus mitis	HMPREF8571_RS08935	gi_306830257_ref_NZ_GL397179.1:1496481-1497330	31.2303	0	Inf	2.54416e-22	5.74824e-22	UP	DegV family protein	S
Streptococcus mitis	HMPREF8571_RS08940	gi_306830257_ref_NZ_GL397179.1:1497332-1497707	35.3003	0	Inf	1.97336e-12	3.46305e-12	UP	DUF1149 domain-containing protein	S
Streptococcus mitis	HMPREF8571_RS08945	gi_306830257_ref_NZ_GL397179.1:1497781-1499134	20.4966	1.13547	4.17403	2.17317e-19	4.58993e-19	UP	phosphoglucosamine mutase	G	K03431
Streptococcus mitis	HMPREF8571_RS08950	gi_306830257_ref_NZ_GL397179.1:1499164-1499962	4.53051	0	Inf	0.000667207	0.000859982	UP	hypothetical protein	S
Streptococcus mitis	HMPREF8571_RS08955	gi_306830257_ref_NZ_GL397179.1:1499948-1500806	52.9099	0.111862	8.88568	3.32299e-34	9.32312e-34	UP	TIGR00159 family protein	S	K18672
Streptococcus mitis	HMPREF8571_RS08975	gi_306830257_ref_NZ_GL397179.1:1503267-1504245	18.0768	1.3741	3.71758	1.29822e-12	2.28891e-12	UP	YvcK family protein	S
Streptococcus mitis	HMPREF8571_RS08980	gi_306830257_ref_NZ_GL397179.1:1504241-1505132	5.86179	0.969509	2.59602	0.00268218	0.00335098	UP	RNase adaptor protein RapZ	R	K06958
Streptococcus mitis	HMPREF8571_RS08990	gi_306830257_ref_NZ_GL397179.1:1505573-1506161	16.3888	1.63139	3.32854	3.36881e-07	4.95393e-07	UP	YihA family ribosome biogenesis GTP-binding protein	R	K03978
Streptococcus mitis	HMPREF8571_RS08995	gi_306830257_ref_NZ_GL397179.1:1506169-1507402	19.8823	0.077868	7.99624	4.84905e-21	1.06894e-20	UP	ATP-dependent Clp protease ATP-binding subunit ClpX	O	K03544
Streptococcus mitis	HMPREF8571_RS09010	gi_306830257_ref_NZ_GL397179.1:1508228-1508903	5.94984	0.142144	5.38743	0.000187	0.000249659	UP	(d)CMP kinase	F	K00945
Streptococcus mitis	HMPREF8571_RS09015	gi_306830257_ref_NZ_GL397179.1:1508912-1509422	22.8259	1.50433	3.92348	1.72659e-09	2.76439e-09	UP	LysM domain-containing protein	Unclassified
Streptococcus mitis	HMPREF8571_RS09020	gi_306830257_ref_NZ_GL397179.1:1509753-1510719	27.0358	0	Inf	5.85329e-22	1.31172e-21	UP	glycosyltransferase	Unclassified
Streptococcus mitis	HMPREF8571_RS09025	gi_306830257_ref_NZ_GL397179.1:1510720-1511740	14.1817	0.470564	4.9135	5.41924e-14	9.94662e-14	UP	UDP-glucose 4-epimerase	Unclassified	K01784
Streptococcus mitis	HMPREF8571_RS09030	gi_306830257_ref_NZ_GL397179.1:1511841-1512945	6.55182	0.173917	5.23543	1.26331e-07	1.89074e-07	UP	FAD-binding oxidoreductase	E
Streptococcus mitis	HMPREF8571_RS09040	gi_306830257_ref_NZ_GL397179.1:1513745-1514423	32.5795	0	Inf	2.45415e-19	5.16359e-19	UP	tRNA (adenine-N(1))-methyltransferase	R	K06967
Streptococcus mitis	HMPREF8571_RS09045	gi_306830257_ref_NZ_GL397179.1:1514524-1516843	15.9497	0.0828354	7.58906	2.73464e-29	7.09422e-29	UP	ATPase	P	K12952
Streptococcus mitis	HMPREF8571_RS09050	gi_306830257_ref_NZ_GL397179.1:1516992-1517742	13.9247	0	Inf	7.42892e-10	1.20342e-09	UP	1-acyl-sn-glycerol-3-phosphate acyltransferase	Unclassified	K00655
Streptococcus mitis	HMPREF8571_RS09055	gi_306830257_ref_NZ_GL397179.1:1517784-1518477	3.47731	0	Inf	0.00464266	0.00573227	UP	alpha/beta hydrolase	R	K07017
Streptococcus mitis	HMPREF8571_RS09060	gi_306830257_ref_NZ_GL397179.1:1518457-1519468	9.53855	0	Inf	3.99443e-09	6.33166e-09	UP	metal ABC transporter substrate-binding protein	P	K02016
Streptococcus mitis	HMPREF8571_RS09065	gi_306830257_ref_NZ_GL397179.1:1519487-1520243	19.1275	0	Inf	2.48909e-13	4.48914e-13	UP	ABC transporter ATP-binding protein	P	K02013
Streptococcus mitis	HMPREF8571_RS09070	gi_306830257_ref_NZ_GL397179.1:1520244-1521291	46.822	0	Inf	4.46764e-36	1.28985e-35	UP	iron ABC transporter permease	P	K02015
Streptococcus mitis	HMPREF8571_RS09075	gi_306830257_ref_NZ_GL397179.1:1521617-1522229	51.1783	0.940513	5.76594	4.11777e-26	1.0042e-25	UP	cadmium resistance protein CadD	P
Streptococcus mitis	HMPREF8571_RS09100	gi_306830257_ref_NZ_GL397179.1:1527922-1528615	6.37507	0.830741	2.93997	0.00118753	0.00152215	UP	phosphoglycerate mutase	G	K01834
Streptococcus mitis	HMPREF8571_RS09105	gi_306830257_ref_NZ_GL397179.1:1528929-1529310	12.6348	0	Inf	5.32834e-05	7.25855e-05	UP	hypothetical protein	Unclassified
Streptococcus mitis	HMPREF8571_RS09110	gi_306830257_ref_NZ_GL397179.1:1529461-1535029	3.1778	0	Inf	6.41661e-16	1.2417e-15	UP	peptidase M26	S	K01390
Streptococcus mitis	HMPREF8571_RS09115	gi_306830257_ref_NZ_GL397179.1:1535261-1535642	6.31742	0	Inf	0.00464266	0.00573227	UP	hypothetical protein	Unclassified
Streptococcus mitis	HMPREF8571_RS09120	gi_306830257_ref_NZ_GL397179.1:1535890-1542337	13.7854	0.357652	5.26844	5.92059e-49	2.07801e-48	UP	peptidase	S
Streptococcus mitis	HMPREF8571_RS09125	gi_306830257_ref_NZ_GL397179.1:1542615-1545408	8.49332	0.137565	5.94814	7.44212e-21	1.63353e-20	UP	isoleucine--tRNA ligase	J	K01870
Streptococcus mitis	HMPREF8571_RS09130	gi_306830257_ref_NZ_GL397179.1:1545659-1546454	12.1269	2.4143	2.32854	0.000134587	0.000180457	UP	DivIVA domain-containing protein	Unclassified	K04074
Streptococcus mitis	HMPREF8571_RS09135	gi_306830257_ref_NZ_GL397179.1:1546470-1546725	15.7113	1.87674	3.0655	0.00339444	0.00423385	UP	DivIVA domain-containing protein	Unclassified
Streptococcus mitis	HMPREF8571_RS09140	gi_306830257_ref_NZ_GL397179.1:1546733-1547525	26.3744	1.6964	3.95859	8.4479e-15	1.58426e-14	UP	hypothetical protein	S
Streptococcus mitis	HMPREF8571_RS09145	gi_306830257_ref_NZ_GL397179.1:1547521-1547782	18.4218	1.46701	3.65046	0.000142819	0.000191209	UP	YggT family protein	S	K02221
Streptococcus mitis	HMPREF8571_RS09150	gi_306830257_ref_NZ_GL397179.1:1547781-1548312	27.9732	0.180619	7.27495	8.98453e-14	1.63688e-13	UP	cell division protein SepF	S	K09772
Streptococcus mitis	HMPREF8571_RS09155	gi_306830257_ref_NZ_GL397179.1:1548321-1548993	12.5504	1.14222	3.45782	7.59982e-07	1.10621e-06	UP	YggS family pyridoxal phosphate enzyme	R	K06997
Streptococcus mitis	HMPREF8571_RS09160	gi_306830257_ref_NZ_GL397179.1:1548996-1550253	33.251	2.21509	3.90796	9.395e-24	2.19544e-23	UP	cell division protein FtsZ	Unclassified	K03531
Streptococcus mitis	HMPREF8571_RS09165	gi_306830257_ref_NZ_GL397179.1:1550269-1551640	23.4524	2.38122	3.29997	3.05074e-16	5.97465e-16	UP	cell division protein FtsA	Unclassified	K03590
Streptococcus mitis	HMPREF8571_RS09175	gi_306830257_ref_NZ_GL397179.1:1552770-1554132	2.65582	0	Inf	0.000667207	0.000859982	UP	UDP-N-acetylmuramoyl-tripeptide--D-alanyl-D-alanine ligase	Unclassified	K01929
Streptococcus mitis	HMPREF8571_RS09180	gi_306830257_ref_NZ_GL397179.1:1554216-1555260	31.176	0.367805	6.40535	9.12048e-27	2.2557e-26	UP	D-alanine--D-alanine ligase A	Unclassified	K01921
Streptococcus mitis	HMPREF8571_RS09185	gi_306830257_ref_NZ_GL397179.1:1555435-1556032	2.69036	0	Inf	0.0336166	0.0395685	UP	recombination protein RecR	Unclassified	K06187
Streptococcus mitis	HMPREF8571_RS09190	gi_306830257_ref_NZ_GL397179.1:1556042-1558085	9.24844	0.0470103	7.62009	9.51107e-17	1.88484e-16	UP	penicillin-binding protein 2B	Unclassified	K00687
Streptococcus mitis	HMPREF8571_RS09195	gi_306830257_ref_NZ_GL397179.1:1558340-1559192	7.07284	0	Inf	4.53786e-06	6.44763e-06	UP	MurR/RpiR family transcriptional regulator	K
Streptococcus mitis	HMPREF8571_RS09200	gi_306830257_ref_NZ_GL397179.1:1559633-1560398	5.25077	0.501771	3.38743	0.000794618	0.001022	UP	class I SAM-dependent methyltransferase	Unclassified
Streptococcus mitis	HMPREF8571_RS09205	gi_306830257_ref_NZ_GL397179.1:1560863-1561760	29.1131	0.107003	8.08787	2.54416e-22	5.74824e-22	UP	ROK family protein	G/K
Streptococcus mitis	HMPREF8571_RS09210	gi_306830257_ref_NZ_GL397179.1:1561777-1562695	7.00255	0.418233	4.0655	8.426e-06	1.18248e-05	UP	N-acetylneuraminate lyase	E	K01639
Streptococcus mitis	HMPREF8571_RS09215	gi_306830257_ref_NZ_GL397179.1:1562865-1563510	23.6593	0.446234	5.72847	1.98699e-14	3.68667e-14	UP	DUF624 domain-containing protein	S
Streptococcus mitis	HMPREF8571_RS09220	gi_306830257_ref_NZ_GL397179.1:1563530-1563983	15.9466	0	Inf	2.27396e-07	3.36744e-07	UP	YhcH/YjgK/YiaL family protein	G
Streptococcus mitis	HMPREF8571_RS09225	gi_306830257_ref_NZ_GL397179.1:1564428-1565268	22.4778	0	Inf	9.51107e-17	1.88484e-16	UP	carbohydrate ABC transporter permease	G	K02026
Streptococcus mitis	HMPREF8571_RS09230	gi_306830257_ref_NZ_GL397179.1:1565283-1566171	14.0253	0	Inf	9.60067e-12	1.65368e-11	UP	sugar ABC transporter permease	G	K02025
Streptococcus mitis	HMPREF8571_RS09235	gi_306830257_ref_NZ_GL397179.1:1566368-1567697	23.5882	0.216742	6.76594	6.02414e-26	1.46263e-25	UP	carbohydrate ABC transporter substrate-binding protein	G	K02027
Streptococcus mitis	HMPREF8571_RS09240	gi_306830257_ref_NZ_GL397179.1:1567811-1568510	54.0109	0	Inf	1.35419e-29	3.53224e-29	UP	putative N-acetylmannosamine-6-phosphate 2-epimerase	G	K01788
Streptococcus mitis	HMPREF8571_RS09245	gi_306830257_ref_NZ_GL397179.1:1568739-1572135	15.8658	0	Inf	1.28857e-38	3.87002e-38	UP	YSIRK signal domain/LPXTG anchor domain surface protein	G	K01186
Streptococcus mitis	HMPREF8571_RS09250	gi_306830257_ref_NZ_GL397179.1:1572470-1573454	31.0334	0	Inf	4.12804e-25	9.85555e-25	UP	acetylxylan esterase	Unclassified	K01060
Streptococcus mitis	HMPREF8571_RS09255	gi_306830257_ref_NZ_GL397179.1:1573718-1574201	121.327	0	Inf	3.93463e-41	1.22433e-40	UP	thioesterase	Unclassified
Streptococcus mitis	HMPREF8571_RS09260	gi_306830257_ref_NZ_GL397179.1:1574511-1576527	16.9498	0.0476396	8.47489	1.43056e-27	3.58893e-27	UP	DNA helicase RecG	K	K03655
Streptococcus mitis	HMPREF8571_RS09270	gi_306830257_ref_NZ_GL397179.1:1577641-1578004	19.8895	0	Inf	2.27396e-07	3.36744e-07	UP	holo-ACP synthase	Unclassified	K00997
Streptococcus mitis	HMPREF8571_RS09275	gi_306830257_ref_NZ_GL397179.1:1578049-1579081	16.3531	0.372078	5.45782	1.04021e-15	2.00266e-15	UP	3-deoxy-7-phosphoheptulonate synthase	E	K01626
Streptococcus mitis	HMPREF8571_RS09280	gi_306830257_ref_NZ_GL397179.1:1579082-1580114	8.17656	1.39529	2.55093	9.82733e-05	0.000132887	UP	3-deoxy-7-phosphoheptulonate synthase	E	K01626
Streptococcus mitis	HMPREF8571_RS09285	gi_306830257_ref_NZ_GL397179.1:1580193-1582707	13.5935	0.878747	3.95133	5.82351e-21	1.2806e-20	UP	preprotein translocase subunit SecA	Unclassified	K03070
Streptococcus mitis	HMPREF8571_RS09290	gi_306830257_ref_NZ_GL397179.1:1582822-1583593	30.7388	0	Inf	2.72097e-20	5.90905e-20	UP	DNA alkylation repair protein	Unclassified
Streptococcus mitis	HMPREF8571_RS09295	gi_306830257_ref_NZ_GL397179.1:1583737-1584028	22.0388	0	Inf	1.3552e-06	1.95157e-06	UP	hypothetical protein	Unclassified
Streptococcus mitis	HMPREF8571_RS09300	gi_306830257_ref_NZ_GL397179.1:1584047-1584386	34.3061	0	Inf	4.79413e-11	8.10147e-11	UP	hypothetical protein	Unclassified
Streptococcus mitis	HMPREF8571_RS09305	gi_306830257_ref_NZ_GL397179.1:1584509-1585106	35.6473	0.160684	7.79342	9.40652e-19	1.95446e-18	UP	LemA family protein	S	K03744
Streptococcus mitis	HMPREF8571_RS09310	gi_306830257_ref_NZ_GL397179.1:1585312-1586164	3.30066	0	Inf	0.00242129	0.00304095	UP	TPM domain-containing protein	R	K06872
Streptococcus mitis	HMPREF8571_RS09315	gi_306830257_ref_NZ_GL397179.1:1586390-1587701	6.13123	0.146477	5.38743	3.94049e-08	5.98895e-08	UP	ribosome biogenesis GTPase Der	R	K03977
Streptococcus mitis	HMPREF8571_RS09320	gi_306830257_ref_NZ_GL397179.1:1587714-1588428	27.0014	1.20951	4.48054	1.59569e-16	3.14137e-16	UP	NADPH-dependent oxidoreductase	C
Streptococcus mitis	HMPREF8571_RS09325	gi_306830257_ref_NZ_GL397179.1:1588424-1589321	14.7805	0.856028	4.10989	9.12761e-11	1.5334e-10	UP	primosomal protein DnaI	Unclassified	K11144
Streptococcus mitis	HMPREF8571_RS09330	gi_306830257_ref_NZ_GL397179.1:1589321-1590485	2.41671	0.0824799	4.87286	0.00242129	0.00304095	UP	DNA helicase	Unclassified	K03346
Streptococcus mitis	HMPREF8571_RS09335	gi_306830257_ref_NZ_GL397179.1:1590485-1590959	45.7248	0.404586	6.82039	5.99836e-19	1.25141e-18	UP	transcriptional regulator NrdR	K	K07738
Streptococcus mitis	HMPREF8571_RS09340	gi_306830257_ref_NZ_GL397179.1:1591099-1591465	6.57562	0.261823	4.65046	0.00464266	0.00573227	UP	GntR family transcriptional regulator	K
Streptococcus mitis	HMPREF8571_RS09350	gi_306830257_ref_NZ_GL397179.1:1592180-1592909	4.95874	0.789773	2.65046	0.00572059	0.00704012	UP	hypothetical protein	Unclassified	K01990
Streptococcus mitis	HMPREF8571_RS09355	gi_306830257_ref_NZ_GL397179.1:1592940-1593636	7.50174	0	Inf	2.86152e-05	3.95225e-05	UP	LrgB family protein	Unclassified
Streptococcus mitis	HMPREF8571_RS09360	gi_306830257_ref_NZ_GL397179.1:1593632-1594007	6.41823	0	Inf	0.00464266	0.00573227	UP	CidA/LrgA family protein	R	K06518
Streptococcus mitis	HMPREF8571_RS09365	gi_306830257_ref_NZ_GL397179.1:1594203-1594584	7.37032	0	Inf	0.00242129	0.00304095	UP	MarR family transcriptional regulator	K
Streptococcus mitis	HMPREF8571_RS09370	gi_306830257_ref_NZ_GL397179.1:1594684-1594906	14.429	0.430893	5.0655	0.000667207	0.000859982	UP	DUF4649 domain-containing protein	Unclassified
Streptococcus mitis	HMPREF8571_RS09375	gi_306830257_ref_NZ_GL397179.1:1594921-1595236	10.1825	0.304079	5.0655	0.000667207	0.000859982	UP	thioredoxin	O	K03671
Streptococcus mitis	HMPREF8571_RS09380	gi_306830257_ref_NZ_GL397179.1:1595331-1596000	39.6206	0	Inf	2.54416e-22	5.74824e-22	UP	aquaporin	G	K06188
Streptococcus mitis	HMPREF8571_RS09395	gi_306830257_ref_NZ_GL397179.1:1597202-1598999	2.68438	0	Inf	5.32834e-05	7.25855e-05	UP	oligoendopeptidase F	E
Streptococcus mitis	HMPREF8571_RS09405	gi_306830257_ref_NZ_GL397179.1:1599754-1600705	28.3067	0	Inf	1.11358e-22	2.53682e-22	UP	50S ribosomal protein L11 methyltransferase	J	K02687
Streptococcus mitis	HMPREF8571_RS09425	gi_306830257_ref_NZ_GL397179.1:1602821-1603292	20.4513	0	Inf	3.99443e-09	6.33166e-09	UP	DUF3013 domain-containing protein	Unclassified
Streptococcus mitis	HMPREF8571_RS09445	gi_306830257_ref_NZ_GL397179.1:1605592-1606738	7.01323	0	Inf	3.94049e-08	5.98895e-08	UP	low temperature requirement protein A	S
Streptococcus mitis	HMPREF8571_RS09450	gi_306830257_ref_NZ_GL397179.1:1606892-1608374	15.7304	0	Inf	6.51984e-20	1.39641e-19	UP	aspartate aminotransferase	K
Streptococcus mitis	HMPREF8571_RS09455	gi_306830257_ref_NZ_GL397179.1:1608670-1608907	20.2794	0.403736	5.65046	2.86152e-05	3.95225e-05	UP	GlsB/YeaQ/YmgE family stress response membrane protein	S
Streptococcus mitis	HMPREF8571_RS09460	gi_306830257_ref_NZ_GL397179.1:1609006-1609570	13.5256	0	Inf	1.26331e-07	1.89074e-07	UP	hypothetical protein	Unclassified
Streptococcus mitis	HMPREF8571_RS09470	gi_306830257_ref_NZ_GL397179.1:1609762-1610347	21.2773	0.655898	5.0197	1.97336e-12	3.46305e-12	UP	Asp23/Gls24 family envelope stress response protein	S
Streptococcus mitis	HMPREF8571_RS09475	gi_306830257_ref_NZ_GL397179.1:1610388-1610592	25.5059	0.937455	4.76594	8.35118e-06	1.17244e-05	UP	CsbD family protein	S
Streptococcus mitis	HMPREF8571_RS09490	gi_306830257_ref_NZ_GL397179.1:1612030-1612486	8.80107	0	Inf	0.000352487	0.000462744	UP	N-acetyltransferase	J
Streptococcus mitis	HMPREF8571_RS09495	gi_306830257_ref_NZ_GL397179.1:1612555-1613218	3.02868	0	Inf	0.0172979	0.0207667	UP	prepilin peptidase	N/O	K02236
Streptococcus mitis	HMPREF8571_RS09510	gi_306830257_ref_NZ_GL397179.1:1614729-1615506	5.68676	0	Inf	9.96168e-05	0.000134146	UP	tryptophan synthase subunit alpha	E	K01695
Streptococcus mitis	HMPREF8571_RS09515	gi_306830257_ref_NZ_GL397179.1:1615498-1616722	14.775	0.0784401	7.55735	2.45896e-16	4.82096e-16	UP	tryptophan synthase subunit beta	E	K01696
Streptococcus mitis	HMPREF8571_RS09530	gi_306830257_ref_NZ_GL397179.1:1618049-1619054	12.7939	0	Inf	5.64977e-12	9.78529e-12	UP	anthranilate phosphoribosyltransferase	E	K00766
Streptococcus mitis	HMPREF8571_RS09540	gi_306830257_ref_NZ_GL397179.1:1619627-1620989	8.85273	0	Inf	2.79657e-11	4.75843e-11	UP	anthranilate synthase component I	E	K01657
Streptococcus mitis	HMPREF8571_RS09550	gi_306830257_ref_NZ_GL397179.1:1621282-1622461	28.6318	0	Inf	4.32914e-27	1.07515e-26	UP	tryptophan synthase subunit beta	E	K01696
Streptococcus mitis	HMPREF8571_RS09555	gi_306830257_ref_NZ_GL397179.1:1622792-1624022	8.49507	0	Inf	7.42892e-10	1.20342e-09	UP	DegT/DnrJ/EryC1/StrS aminotransferase family protein	Unclassified
Streptococcus mitis	HMPREF8571_RS09560	gi_306830257_ref_NZ_GL397179.1:1624064-1624757	19.7048	0	Inf	1.17118e-12	2.06951e-12	UP	sugar transferase	Unclassified
Streptococcus mitis	HMPREF8571_RS09565	gi_306830257_ref_NZ_GL397179.1:1624861-1626604	4.61249	0.220388	4.38743	2.21221e-08	3.39828e-08	UP	ABC transporter ATP-binding protein	V	K18890
Streptococcus mitis	HMPREF8571_RS09570	gi_306830257_ref_NZ_GL397179.1:1626593-1628339	2.53251	0	Inf	9.96168e-05	0.000134146	UP	multidrug ABC transporter permease/ATP-binding protein	V	K18889
Streptococcus mitis	HMPREF8571_RS09575	gi_306830257_ref_NZ_GL397179.1:1628545-1629181	21.468	0	Inf	1.17118e-12	2.06951e-12	UP	DUF421 domain-containing protein	S
Streptococcus mitis	HMPREF8571_RS09580	gi_306830257_ref_NZ_GL397179.1:1629177-1629633	8.80107	0	Inf	0.000352487	0.000462744	UP	DUF3290 domain-containing protein	Unclassified
Streptococcus mitis	HMPREF8571_RS09595	gi_306830257_ref_NZ_GL397179.1:1631345-1631927	4.13937	0	Inf	0.00464266	0.00573227	UP	xanthine phosphoribosyltransferase	F	K03816
Streptococcus mitis	HMPREF8571_RS09605	gi_306830257_ref_NZ_GL397179.1:1633223-1633628	11.8879	1.42004	3.0655	0.000700954	0.00090283	UP	PaaI family thioesterase	Unclassified	K02614
Streptococcus mitis	HMPREF8571_RS09610	gi_306830257_ref_NZ_GL397179.1:1633697-1635179	16.2728	0	Inf	1.76288e-20	3.84238e-20	UP	galactose-1-phosphate uridylyltransferase	G	K00965
Streptococcus mitis	HMPREF8571_RS09615	gi_306830257_ref_NZ_GL397179.1:1635197-1636376	13.6342	0	Inf	1.98699e-14	3.68667e-14	UP	galactokinase	G	K00849
Streptococcus mitis	HMPREF8571_RS09620	gi_306830257_ref_NZ_GL397179.1:1636540-1637545	15.9924	0.382064	5.38743	4.49613e-15	8.49177e-15	UP	LacI family transcriptional regulator	K	K02529
Streptococcus mitis	HMPREF8571_RS09625	gi_306830257_ref_NZ_GL397179.1:1637580-1638471	3.60725	0	Inf	0.00242129	0.00304095	UP	cation transporter	P	K16264
Streptococcus mitis	HMPREF8571_RS09630	gi_306830257_ref_NZ_GL397179.1:1638603-1639158	3.61699	0	Inf	0.0172979	0.0207667	UP	TetR/AcrR family transcriptional regulator	K
Streptococcus mitis	HMPREF8571_RS09635	gi_306830257_ref_NZ_GL397179.1:1639184-1639517	7.22531	0.575384	3.65046	0.0246349	0.0293781	UP	hypothetical protein	Unclassified
Streptococcus mitis	HMPREF8571_RS09650	gi_306830257_ref_NZ_GL397179.1:1640278-1640791	14.0851	0	Inf	2.27396e-07	3.36744e-07	UP	DNA replication protein	Unclassified	K07498
Streptococcus mitis	HMPREF8571_RS09655	gi_306830257_ref_NZ_GL397179.1:1640783-1641041	20.1881	0	Inf	2.86152e-05	3.95225e-05	UP	hypothetical protein	Unclassified
Streptococcus mitis	HMPREF8571_RS09660	gi_306830257_ref_NZ_GL397179.1:1641053-1641281	14.051	0	Inf	0.00242129	0.00304095	UP	hypothetical protein	Unclassified
Streptococcus mitis	HMPREF8571_RS09670	gi_306830257_ref_NZ_GL397179.1:1641654-1642455	36.61	2.15661	4.0854	1.29939e-19	2.76236e-19	UP	ABC transporter ATP-binding protein	P	K02006
Streptococcus mitis	HMPREF8571_RS09675	gi_306830257_ref_NZ_GL397179.1:1642441-1643278	34.0774	3.55461	3.26105	1.00298e-14	1.88042e-14	UP	ABC transporter ATP-binding protein	P	K16786
Streptococcus mitis	HMPREF8571_RS09680	gi_306830257_ref_NZ_GL397179.1:1643253-1644048	15.1586	0.845005	4.16504	6.45764e-11	1.08843e-10	UP	ABC transporter permease	P
Streptococcus mitis	HMPREF8571_RS09685	gi_306830257_ref_NZ_GL397179.1:1644044-1644647	30.6318	0.795439	5.26713	3.71245e-17	7.44779e-17	UP	hypothetical protein	Unclassified	K16923
Streptococcus mitis	HMPREF8571_RS09690	gi_306830257_ref_NZ_GL397179.1:1644997-1646518	9.24922	0	Inf	4.15962e-13	7.43272e-13	UP	glycine/betaine ABC transporter permease	Unclassified	K05845
Streptococcus mitis	HMPREF8571_RS09695	gi_306830257_ref_NZ_GL397179.1:1646510-1647239	44.0777	0.526516	6.38743	1.93238e-26	4.74805e-26	UP	ABC transporter ATP-binding protein	E	K05847
Streptococcus mitis	HMPREF8571_RS09700	gi_306830257_ref_NZ_GL397179.1:1647311-1647755	26.2114	0	Inf	4.79413e-11	8.10147e-11	UP	transcriptional regulator	K
Streptococcus mitis	HMPREF8571_RS09705	gi_306830257_ref_NZ_GL397179.1:1647897-1649091	22.5506	0.321637	6.13159	4.90772e-23	1.12446e-22	UP	polymerase	Unclassified
Streptococcus mitis	HMPREF8571_RS09740	gi_306830257_ref_NZ_GL397179.1:1657003-1657939	5.58027	0	Inf	2.86152e-05	3.95225e-05	UP	bifunctional biotin--[acetyl-CoA-carboxylase] synthetase/biotin operon repressor	Unclassified	K03524
Streptococcus mitis	HMPREF8571_RS09760	gi_306830257_ref_NZ_GL397179.1:1661557-1662919	8.26255	0	Inf	1.42164e-10	2.37051e-10	UP	23S rRNA (uracil(1939)-C(5))-methyltransferase RlmD	J
Streptococcus mitis	HMPREF8571_RS09765	gi_306830257_ref_NZ_GL397179.1:1662974-1663751	12.4075	0	Inf	3.99443e-09	6.33166e-09	UP	aminoglycoside 3'-phosphotransferase	J	K00897
Streptococcus mitis	HMPREF8571_RS09770	gi_306830257_ref_NZ_GL397179.1:1663761-1664538	12.4075	0.123508	6.65046	1.29729e-09	2.08031e-09	UP	recombination regulator RecX	R	K03565
Streptococcus mitis	HMPREF8571_RS09780	gi_306830257_ref_NZ_GL397179.1:1665229-1665997	17.783	0	Inf	1.17118e-12	2.06951e-12	UP	hypothetical protein	S	K07586
Streptococcus mitis	HMPREF8571_RS09785	gi_306830257_ref_NZ_GL397179.1:1666134-1667757	5.94397	1.42004	2.0655	0.000610301	0.000791766	UP	chaperonin GroEL	O	K09765
Streptococcus mitis	HMPREF8571_RS09790	gi_306830257_ref_NZ_GL397179.1:1667772-1668057	7.03162	0	Inf	0.0172979	0.0207667	UP	co-chaperone GroES	O	K04077
Streptococcus mitis	HMPREF8571_RS09795	gi_306830257_ref_NZ_GL397179.1:1668213-1668609	27.3543	0	Inf	2.45934e-10	4.05828e-10	UP	single-stranded DNA-binding protein	Unclassified	K03111
Streptococcus mitis	HMPREF8571_RS09800	gi_306830257_ref_NZ_GL397179.1:1668685-1669447	3.68999	0	Inf	0.00242129	0.00304095	UP	KR domain-containing protein	R
Streptococcus mitis	HMPREF8571_RS09805	gi_306830257_ref_NZ_GL397179.1:1669489-1670116	11.5283	0.306016	5.23543	1.26331e-07	1.89074e-07	UP	DUF4479 domain-containing protein	R	K06878
Streptococcus mitis	HMPREF8571_RS09810	gi_306830257_ref_NZ_GL397179.1:1670131-1670449	10.0867	0.30122	5.0655	0.000667207	0.000859982	UP	thioredoxin	C/O
Streptococcus mitis	HMPREF8571_RS09815	gi_306830257_ref_NZ_GL397179.1:1670445-1670745	5.34497	0	Inf	0.0336166	0.0395685	UP	DUF4651 domain-containing protein	Unclassified
Streptococcus mitis	HMPREF8571_RS09820	gi_306830257_ref_NZ_GL397179.1:1670837-1671914	23.8788	0.356546	6.0655	2.54416e-22	5.74824e-22	UP	choline-binding protein A	R
Streptococcus mitis	HMPREF8571_RS09825	gi_306830257_ref_NZ_GL397179.1:1672033-1673641	33.2466	0	Inf	1.71244e-38	5.12371e-38	UP	CTP synthase	F	K01937
Streptococcus mitis	HMPREF8571_RS09830	gi_306830257_ref_NZ_GL397179.1:1673972-1674563	44.8409	3.24625	3.78797	4.54447e-17	9.09148e-17	UP	DNA-directed RNA polymerase subunit delta	K	K03048
Streptococcus mitis	HMPREF8571_RS09845	gi_306830257_ref_NZ_GL397179.1:1677289-1679941	3.03211	0.036219	6.38743	3.94049e-08	5.98895e-08	UP	valine--tRNA ligase	J	K01873
Streptococcus mitis	HMPREF8571_RS09860	gi_306830257_ref_NZ_GL397179.1:1681870-1682266	5.0656	0	Inf	0.0172979	0.0207667	UP	helicase	Unclassified
Streptococcus mitis	HMPREF8571_RS09865	gi_306830257_ref_NZ_GL397179.1:1682363-1682618	12.569	0.375348	5.0655	0.000667207	0.000859982	UP	DUF1912 domain-containing protein	Unclassified
Streptococcus mitis	HMPREF8571_RS09870	gi_306830257_ref_NZ_GL397179.1:1682627-1683962	6.02109	0.071923	6.38743	3.94049e-08	5.98895e-08	UP	DUF438 domain-containing protein	S	K09155
Streptococcus mitis	HMPREF8571_RS09890	gi_306830257_ref_NZ_GL397179.1:1685570-1685921	15.9969	1.3649	3.55093	2.59951e-05	3.61338e-05	UP	ribosome-binding factor A	J	K02834
Streptococcus mitis	HMPREF8571_RS09895	gi_306830257_ref_NZ_GL397179.1:1686171-1688958	14.2822	2.72275	2.39108	4.99148e-11	8.43298e-11	UP	translation initiation factor IF-2	Unclassified	K02519
Streptococcus mitis	HMPREF8571_RS09905	gi_306830257_ref_NZ_GL397179.1:1689266-1689560	57.2636	0.977177	5.87286	1.04021e-15	2.00266e-15	UP	DUF448 domain-containing protein	K	K07742
Streptococcus mitis	HMPREF8571_RS09910	gi_306830257_ref_NZ_GL397179.1:1689581-1690718	12.3702	3.29304	1.90938	0.000206754	0.000275672	UP	transcription termination/antitermination protein NusA	K	K02600
Streptococcus mitis	HMPREF8571_RS09915	gi_306830257_ref_NZ_GL397179.1:1690760-1691240	20.0686	1.59816	3.65046	5.82615e-08	8.82862e-08	UP	ribosome maturation factor	S	K09748
Streptococcus mitis	HMPREF8571_RS09920	gi_306830257_ref_NZ_GL397179.1:1691366-1692002	22.0994	0	Inf	4.15962e-13	7.43272e-13	UP	tRNA (guanosine(46)-N7)-methyltransferase TrmB	R	K03439
Streptococcus mitis	HMPREF8571_RS09925	gi_306830257_ref_NZ_GL397179.1:1691998-1692793	24.2538	0.72429	5.0655	5.80874e-18	1.18458e-17	UP	aminoglycoside phosphotransferase	Unclassified
Streptococcus mitis	HMPREF8571_RS10015	gi_306830257_ref_NZ_GL397179.1:1705622-1706672	6.50576	0	Inf	7.44748e-07	1.08492e-06	UP	multidrug ABC transporter permease	Unclassified	K01992
Streptococcus mitis	HMPREF8571_RS10020	gi_306830257_ref_NZ_GL397179.1:1706668-1707400	20.8512	0.524361	5.31343	1.98699e-14	3.68667e-14	UP	ABC transporter ATP-binding protein	V	K01990
Streptococcus mitis	HMPREF8571_RS10025	gi_306830257_ref_NZ_GL397179.1:1707467-1707878	9.76235	0	Inf	0.000352487	0.000462744	UP	HIT family protein	G/F/R	K02503
Streptococcus mitis	HMPREF8571_RS10030	gi_306830257_ref_NZ_GL397179.1:1707887-1708175	9.74208	0	Inf	0.00242129	0.00304095	UP	hypothetical protein	Unclassified
Streptococcus mitis	HMPREF8571_RS10035	gi_306830257_ref_NZ_GL397179.1:1708200-1709337	7.0687	0.0844368	6.38743	3.94049e-08	5.98895e-08	UP	chaperone DnaJ	O	K03686
Streptococcus mitis	HMPREF8571_RS10040	gi_306830257_ref_NZ_GL397179.1:1709950-1711774	21.5981	5.37046	2.00779	3.12784e-08	4.7966e-08	UP	molecular chaperone DnaK	O	K04043
Streptococcus mitis	HMPREF8571_RS10045	gi_306830257_ref_NZ_GL397179.1:1712024-1712540	10.8915	0.185859	5.87286	8.35118e-06	1.17244e-05	UP	nucleotide exchange factor GrpE	O	K03687
Streptococcus mitis	HMPREF8571_RS10050	gi_306830257_ref_NZ_GL397179.1:1712566-1713601	12.0352	1.57675	2.93223	3.42974e-07	5.04145e-07	UP	heat-inducible transcriptional repressor HrcA	K	K03705
Streptococcus mitis	HMPREF8571_RS10095	gi_306830257_ref_NZ_GL397179.1:1734350-1735697	12.5317	0.712827	4.13589	1.26252e-13	2.29433e-13	UP	type I glutamate--ammonia ligase	E	K01915
Streptococcus mitis	HMPREF8571_RS10115	gi_306830257_ref_NZ_GL397179.1:1741647-1742847	22.438	0.0800076	8.13159	1.11358e-22	2.53682e-22	UP	phosphoglycerate kinase	G	K00927
Streptococcus mitis	HMPREF8571_RS10120	gi_306830257_ref_NZ_GL397179.1:1743200-1744127	38.1405	0	Inf	3.33101e-28	8.46647e-28	UP	YafY family transcriptional regulator	K
Streptococcus mitis	HMPREF8571_RS10125	gi_306830257_ref_NZ_GL397179.1:1744211-1744580	41.3079	0	Inf	5.41924e-14	9.94662e-14	UP	hypothetical protein	Unclassified
Streptococcus mitis	HMPREF8571_RS10130	gi_306830257_ref_NZ_GL397179.1:1744698-1749690	15.1443	0	Inf	8.6751e-49	3.02551e-48	UP	endo-beta-N-acetylglucosaminidase	G
Streptococcus mitis	HMPREF8571_RS10135	gi_306830257_ref_NZ_GL397179.1:1750024-1751656	11.3298	1.29453	3.12963	1.18443e-10	1.98468e-10	UP	Na/Pi cotransporter family protein	P	K03324
Streptococcus mitis	HMPREF8571_RS10140	gi_306830257_ref_NZ_GL397179.1:1751857-1752154	21.5951	0	Inf	1.3552e-06	1.95157e-06	UP	bacteriocin immunity protein	Unclassified
Streptococcus mitis	HMPREF8571_RS10145	gi_306830257_ref_NZ_GL397179.1:1752175-1753240	22.2611	0.540839	5.36318	4.84905e-21	1.06894e-20	UP	glutamyl aminopeptidase	G	K01261
Streptococcus mitis	HMPREF8571_RS10150	gi_306830257_ref_NZ_GL397179.1:1753593-1754316	5.55537	0	Inf	0.000352487	0.000462744	UP	rRNA pseudouridine synthase	J	K06178
Streptococcus mitis	HMPREF8571_RS10155	gi_306830257_ref_NZ_GL397179.1:1754302-1754872	4.93076	0	Inf	0.00242129	0.00304095	UP	segregation/condensation protein B	K	K06024
Streptococcus mitis	HMPREF8571_RS10160	gi_306830257_ref_NZ_GL397179.1:1754890-1755619	13.2233	1.31629	3.32854	3.36881e-07	4.95393e-07	UP	segregation/condensation protein A	S	K05896
Streptococcus mitis	HMPREF8571_RS10165	gi_306830257_ref_NZ_GL397179.1:1755618-1756359	8.13091	0	Inf	4.53786e-06	6.44763e-06	UP	site-specific tyrosine recombinase XerD	Unclassified
Streptococcus mitis	HMPREF8571_RS10170	gi_306830257_ref_NZ_GL397179.1:1756349-1756811	4.34351	0	Inf	0.0172979	0.0207667	UP	CBS domain-containing protein	R
Streptococcus mitis	HMPREF8571_RS10175	gi_306830257_ref_NZ_GL397179.1:1756807-1757329	16.1499	0.183727	6.45782	2.21221e-08	3.39828e-08	UP	metallophosphoesterase	R	K07095
Streptococcus mitis	HMPREF8571_RS10180	gi_306830257_ref_NZ_GL397179.1:1757304-1758276	3.72033	0	Inf	0.000667207	0.000859982	UP	nucleoside-triphosphate diphosphatase	F	K02428
Streptococcus mitis	HMPREF8571_RS10185	gi_306830257_ref_NZ_GL397179.1:1758272-1759067	4.54759	0.48286	3.23543	0.00250381	0.0031325	UP	glutamate racemase	Unclassified	K01776
Streptococcus mitis	HMPREF8571_RS10190	gi_306830257_ref_NZ_GL397179.1:1759272-1759518	26.054	3.1122	3.0655	0.000126105	0.000169307	UP	hypothetical protein	S	K09976
Streptococcus mitis	HMPREF8571_RS10195	gi_306830257_ref_NZ_GL397179.1:1764968-1765949	12.2874	0.587102	4.38743	1.07531e-10	1.80267e-10	UP	phospho-N-acetylmuramoyl-pentapeptide-transferase	Unclassified	K01000
Streptococcus mitis	HMPREF8571_RS10200	gi_306830257_ref_NZ_GL397179.1:1765950-1768206	15.1474	0.170295	6.47489	9.91739e-28	2.49766e-27	UP	PASTA domain-containing protein	Unclassified	K12556
Streptococcus mitis	HMPREF8571_RS10205	gi_306830257_ref_NZ_GL397179.1:1768209-1768527	10.0867	0	Inf	0.00242129	0.00304095	UP	cell division protein FtsL	Unclassified
Streptococcus mitis	HMPREF8571_RS10210	gi_306830257_ref_NZ_GL397179.1:1768537-1769488	8.44977	0.403736	4.38743	2.21221e-08	3.39828e-08	UP	16S rRNA (cytosine(1402)-N(4))-methyltransferase RsmH	Unclassified	K03438
Streptococcus mitis	HMPREF8571_RS10235	gi_306830257_ref_NZ_GL397179.1:1771342-1771819	10.9387	0	Inf	2.86152e-05	3.95225e-05	UP	glutathione peroxidase	O	K00432
Streptococcus mitis	HMPREF8571_RS10240	gi_306830257_ref_NZ_GL397179.1:1772160-1778151	8.52479	0.59334	3.84473	9.63125e-26	2.32894e-25	UP	alpha-L-fucosidase	G	K01206
Streptococcus mitis	HMPREF8571_RS10245	gi_306830257_ref_NZ_GL397179.1:1778296-1779085	33.6023	0.243264	7.10989	1.68173e-22	3.8226e-22	UP	hypothetical protein	O
Streptococcus mitis	HMPREF8571_RS10250	gi_306830257_ref_NZ_GL397179.1:1779197-1779482	75.9415	0	Inf	5.99836e-19	1.25141e-18	UP	hypothetical protein	Unclassified
Streptococcus mitis	HMPREF8571_RS10255	gi_306830257_ref_NZ_GL397179.1:1779474-1779837	22.0994	0	Inf	3.94049e-08	5.98895e-08	UP	hypothetical protein	Unclassified
Streptococcus mitis	HMPREF8571_RS10260	gi_306830257_ref_NZ_GL397179.1:1779833-1781249	36.0484	0.135623	8.05419	2.29823e-37	6.75229e-37	UP	DNA-directed DNA polymerase	Unclassified	K03502
Streptococcus mitis	HMPREF8571_RS10265	gi_306830257_ref_NZ_GL397179.1:1781252-1781939	4.67685	0	Inf	0.00242129	0.00304095	UP	XRE family transcriptional regulator	K
Streptococcus mitis	HMPREF8571_RS10270	gi_306830257_ref_NZ_GL397179.1:1782201-1782714	71.2082	0	Inf	7.92201e-29	2.03888e-28	UP	N-acetyltransferase	J	K03790
Streptococcus mitis	HMPREF8571_RS10275	gi_306830257_ref_NZ_GL397179.1:1782776-1783742	31.1951	0	Inf	9.00946e-25	2.13885e-24	UP	hypothetical protein	Unclassified
Streptococcus mitis	HMPREF8571_RS10290	gi_306830257_ref_NZ_GL397179.1:1784798-1785245	21.5469	4.93315	2.1269	0.000610301	0.000791766	UP	50S ribosomal protein L13	J	K02871
Streptococcus mitis	HMPREF8571_RS10310	gi_306830257_ref_NZ_GL397179.1:1787757-1788957	22.438	1.60015	3.80966	2.18918e-17	4.41909e-17	UP	ABC transporter permease	C/P	K01992
Streptococcus mitis	HMPREF8571_RS10315	gi_306830257_ref_NZ_GL397179.1:1788953-1789847	15.2794	0.322086	5.568	4.15962e-13	7.43272e-13	UP	sodium ABC transporter ATP-binding protein	R	K01990
Streptococcus mitis	HMPREF8571_RS10320	gi_306830257_ref_NZ_GL397179.1:1790097-1792503	6.85109	0	Inf	7.35991e-15	1.38059e-14	UP	phenylalanine--tRNA ligase subunit beta	J	K01890
Streptococcus mitis	HMPREF8571_RS10325	gi_306830257_ref_NZ_GL397179.1:1792634-1793681	26.0975	0.0916881	8.15296	7.38637e-23	1.68804e-22	UP	phenylalanine--tRNA ligase subunit alpha	J	K01889
Streptococcus mitis	HMPREF8571_RS10330	gi_306830257_ref_NZ_GL397179.1:1793954-1794605	4.31819	0	Inf	0.00242129	0.00304095	UP	PAP2 family protein	Unclassified	K19302
Streptococcus mitis	HMPREF8571_RS10335	gi_306830257_ref_NZ_GL397179.1:1794594-1795158	39.865	0.170069	7.87286	1.57453e-19	3.33341e-19	UP	ECF transporter S component	S
Streptococcus mitis	HMPREF8571_RS10340	gi_306830257_ref_NZ_GL397179.1:1795569-1796073	10.3539	0.190275	5.76594	1.54285e-05	2.15421e-05	UP	tRNA(uridine(34)/cytosine(34)/5-carboxymethylaminomethyluridine(34)-2'-O)-methyltransferase TrmL	J	K03216
Streptococcus mitis	HMPREF8571_RS10345	gi_306830257_ref_NZ_GL397179.1:1796473-1797820	17.0074	0.641544	4.72847	3.55541e-19	7.46533e-19	UP	Trk system potassium transport protein TrkA	P	K03499
Streptococcus mitis	HMPREF8571_RS10350	gi_306830257_ref_NZ_GL397179.1:1797823-1799263	21.213	0	Inf	4.12804e-25	9.85555e-25	UP	TrkH family potassium uptake protein	P	K03498
Streptococcus mitis	HMPREF8571_RS10355	gi_306830257_ref_NZ_GL397179.1:1799351-1800281	15.9847	2.47705	2.68999	1.71009e-07	2.55354e-07	UP	ABC transporter ATP-binding protein	R	K10823
Streptococcus mitis	HMPREF8571_RS10360	gi_306830257_ref_NZ_GL397179.1:1800291-1801359	38.3773	3.23593	3.568	7.43182e-21	1.63327e-20	UP	ABC transporter ATP-binding protein	P/E	K15583
Streptococcus mitis	HMPREF8571_RS10365	gi_306830257_ref_NZ_GL397179.1:1801367-1802294	28.6054	1.8638	3.93997	7.24005e-18	1.47521e-17	UP	ABC transporter permease	P/E	K15582
Streptococcus mitis	HMPREF8571_RS10370	gi_306830257_ref_NZ_GL397179.1:1802293-1803790	8.05492	0.513159	3.97239	6.42891e-10	1.0483e-09	UP	ABC transporter permease	P/E	K15581
Streptococcus mitis	HMPREF8571_RS10375	gi_306830257_ref_NZ_GL397179.1:1803856-1805836	13.1972	2.81331	2.22989	6.99506e-08	1.05865e-07	UP	peptide ABC transporter substrate-binding protein	P/E	K15580
Streptococcus mitis	HMPREF8571_RS10385	gi_306830257_ref_NZ_GL397179.1:1806298-1807630	48.8806	0.504594	6.598	1.35154e-44	4.44104e-44	UP	HlyC/CorC family transporter	R	K03699
Streptococcus mitis	HMPREF8571_RS10390	gi_306830257_ref_NZ_GL397179.1:1807770-1808595	11.1995	0	Inf	7.04361e-09	1.10066e-08	UP	DNA/RNA non-specific endonuclease	Unclassified	K15051
Streptococcus mitis	HMPREF8571_RS10395	gi_306830257_ref_NZ_GL397179.1:1808635-1808830	16.4167	0	Inf	0.00242129	0.00304095	UP	DNA-directed RNA polymerase subunit beta	Unclassified
Streptococcus mitis	HMPREF8571_RS10400	gi_306830257_ref_NZ_GL397179.1:1808816-1810100	18.7802	0.149555	6.97239	7.44212e-21	1.63353e-20	UP	UDP-N-acetylglucosamine 1-carboxyvinyltransferase	Unclassified	K00790
Streptococcus mitis	HMPREF8571_RS10405	gi_306830257_ref_NZ_GL397179.1:1810409-1811447	15.4845	0.739858	4.38743	4.06981e-14	7.50641e-14	UP	PDZ domain-containing protein	T	K07177
Streptococcus mitis	HMPREF8571_RS10410	gi_306830257_ref_NZ_GL397179.1:1811430-1811919	4.10417	0.1961	4.38743	0.0172979	0.0207667	UP	pantetheine-phosphate adenylyltransferase	Unclassified	K00954
Streptococcus mitis	HMPREF8571_RS10415	gi_306830257_ref_NZ_GL397179.1:1811908-1812448	17.0995	0	Inf	7.04361e-09	1.10066e-08	UP	16S rRNA (guanine(966)-N(2))-methyltransferase RsmD	Unclassified	K08316
Streptococcus mitis	HMPREF8571_RS10420	gi_306830257_ref_NZ_GL397179.1:1812512-1813505	16.5901	0	Inf	7.35991e-15	1.38059e-14	UP	aspartate--ammonia ligase	E	K01914
Streptococcus mitis	HMPREF8571_RS10425	gi_306830257_ref_NZ_GL397179.1:1813612-1814296	11.1562	0.841656	3.72847	3.61809e-06	5.16664e-06	UP	BAX inhibitor (BI)-1/YccA family protein	R	K06890
Streptococcus mitis	HMPREF8571_RS10430	gi_306830257_ref_NZ_GL397179.1:1814350-1815091	13.5515	0	Inf	1.29729e-09	2.08031e-09	UP	RNA methyltransferase	J	K03437
Streptococcus mitis	HMPREF8571_RS10435	gi_306830257_ref_NZ_GL397179.1:1815124-1815403	33.0386	0	Inf	7.04361e-09	1.10066e-08	UP	acylphosphatase	C	K01512
Streptococcus mitis	HMPREF8571_RS10440	gi_306830257_ref_NZ_GL397179.1:1815480-1816410	18.5768	1.75458	3.4043	5.33141e-11	9.00304e-11	UP	membrane protein insertase YidC	Unclassified	K03217
Streptococcus mitis	HMPREF8571_RS10445	gi_306830257_ref_NZ_GL397179.1:1816482-1817277	28.2961	2.05215	3.78539	3.29559e-15	6.23585e-15	UP	pyruvate formate lyase-activating protein	O	K04069
Streptococcus mitis	HMPREF8571_RS10450	gi_306830257_ref_NZ_GL397179.1:1817397-1818654	6.39442	0	Inf	3.94049e-08	5.98895e-08	UP	diaminopimelate decarboxylase	E	K01586
Streptococcus mitis	HMPREF8571_RS10455	gi_306830257_ref_NZ_GL397179.1:1818720-1819548	20.3773	0.579548	5.13589	1.04021e-15	2.00266e-15	UP	pur operon repressor	F	K09685
Streptococcus mitis	HMPREF8571_RS10460	gi_306830257_ref_NZ_GL397179.1:1819652-1820594	12.3691	1.22277	3.33852	3.64988e-08	5.58639e-08	UP	HD domain-containing protein	R	K03698
Streptococcus mitis	HMPREF8571_RS10470	gi_306830257_ref_NZ_GL397179.1:1821841-1822504	4.84589	0	Inf	0.00242129	0.00304095	UP	thiamine diphosphokinase	Unclassified	K00949
Streptococcus mitis	HMPREF8571_RS10475	gi_306830257_ref_NZ_GL397179.1:1822466-1823123	9.1689	0.292064	4.97239	1.3552e-06	1.95157e-06	UP	ribulose-phosphate 3-epimerase	G	K01783
Streptococcus mitis	HMPREF8571_RS10480	gi_306830257_ref_NZ_GL397179.1:1823133-1824012	5.02761	0	Inf	9.96168e-05	0.000134146	UP	ribosome small subunit-dependent GTPase A	R	K06949
Streptococcus mitis	HMPREF8571_RS10485	gi_306830257_ref_NZ_GL397179.1:1824013-1824886	5.06213	0.549709	3.203	0.00200946	0.00255283	UP	16S rRNA(adenine(1518)-N(6)/adenine(1519)-N(6))-dimethyltransferase RsmA	J	K02528
Streptococcus mitis	HMPREF8571_RS10505	gi_306830257_ref_NZ_GL397179.1:1826809-1828654	7.62585	0	Inf	4.15962e-13	7.43272e-13	UP	APC family permease	E
Streptococcus mitis	HMPREF8571_RS10515	gi_306830257_ref_NZ_GL397179.1:1828896-1830867	39.1603	0.584721	6.0655	4.8927e-50	1.74461e-49	UP	peptide-binding protein	E	K15580
Streptococcus mitis	HMPREF8571_RS10525	gi_306830257_ref_NZ_GL397179.1:1831225-1832440	17.1997	0.0790206	7.76594	2.32769e-18	4.79328e-18	UP	pyridoxal phosphate-dependent aminotransferase	E	K14260
Streptococcus mitis	HMPREF8571_RS10535	gi_306830257_ref_NZ_GL397179.1:1833052-1833505	15.9466	1.2699	3.65046	6.10365e-06	8.63508e-06	UP	universal stress protein	T
Streptococcus mitis	HMPREF8571_RS10545	gi_306830257_ref_NZ_GL397179.1:1836073-1837459	37.1181	0	Inf	2.29823e-37	6.75229e-37	UP	Cof-type HAD-IIB family hydrolase	S
Streptococcus mitis	HMPREF8571_RS10550	gi_306830257_ref_NZ_GL397179.1:1837524-1838487	13.7686	0.0996775	7.10989	1.97336e-12	3.46305e-12	UP	asparaginase	E/J	K01424
Streptococcus mitis	HMPREF8571_RS10560	gi_306830257_ref_NZ_GL397179.1:1838825-1839836	31.3977	2.75354	3.5113	1.37461e-17	2.785e-17	UP	catabolite control protein A	K	K02529
Streptococcus mitis	HMPREF8571_RS10565	gi_306830257_ref_NZ_GL397179.1:1840040-1840358	25.2169	0	Inf	3.94049e-08	5.98895e-08	UP	hypothetical protein	Unclassified
Streptococcus mitis	HMPREF8571_RS10570	gi_306830257_ref_NZ_GL397179.1:1840408-1841692	23.7882	0.822553	4.854	1.56098e-24	3.69354e-24	UP	hypothetical protein	Unclassified
Streptococcus mitis	HMPREF8571_RS10575	gi_306830257_ref_NZ_GL397179.1:1841684-1842506	9.77421	0	Inf	3.94049e-08	5.98895e-08	UP	2-amino-4-hydroxy-6-hydroxymethyldihydropteridine pyrophosphokinase	Unclassified	K13940
Streptococcus mitis	HMPREF8571_RS10580	gi_306830257_ref_NZ_GL397179.1:1842548-1843103	5.06378	0	Inf	0.00242129	0.00304095	UP	GTP cyclohydrolase I FolE	Unclassified	K01495
Streptococcus mitis	HMPREF8571_RS10585	gi_306830257_ref_NZ_GL397179.1:1843106-1844405	83.8451	0	Inf	5.12508e-61	2.24575e-60	UP	bifunctional folylpolyglutamate synthase/dihydrofolate synthase	Unclassified	K11754
Streptococcus mitis	HMPREF8571_RS10590	gi_306830257_ref_NZ_GL397179.1:1844406-1845351	19.9829	0	Inf	9.51107e-17	1.88484e-16	UP	dihydropteroate synthase	Unclassified	K00796
Streptococcus mitis	HMPREF8571_RS10595	gi_306830257_ref_NZ_GL397179.1:1845459-1846161	47.487	1.23016	5.27062	9.91739e-28	2.49766e-27	UP	CPBP family intramembrane metalloprotease	R	K07052
Streptococcus mitis	HMPREF8571_RS10600	gi_306830257_ref_NZ_GL397179.1:1846214-1847633	32.5733	1.4887	4.45156	2.13388e-29	5.54779e-29	UP	NCS2 family permease	R	K06901
Streptococcus mitis	HMPREF8571_RS10605	gi_306830257_ref_NZ_GL397179.1:1847819-1848632	9.88228	0	Inf	3.94049e-08	5.98895e-08	UP	Cof-type HAD-IIB family hydrolase	R	K21064
Streptococcus mitis	HMPREF8571_RS10610	gi_306830257_ref_NZ_GL397179.1:1848910-1849900	12.1759	1.45443	3.0655	2.38639e-07	3.53174e-07	UP	PTS mannose transporter subunit EIIAB	G	K02794
Streptococcus mitis	HMPREF8571_RS10615	gi_306830257_ref_NZ_GL397179.1:1849975-1850788	17.7881	3.18723	2.48054	1.59907e-06	2.30045e-06	UP	PTS mannose/fructose/sorbose transporter subunit IIC	G	K02795
Streptococcus mitis	HMPREF8571_RS10620	gi_306830257_ref_NZ_GL397179.1:1850802-1851714	9.69178	3.26261	1.57074	0.0175335	0.0210461	UP	PTS mannose transporter subunit IID	G	K02796
Streptococcus mitis	HMPREF8571_RS10625	gi_306830257_ref_NZ_GL397179.1:1851771-1854000	4.68943	0	Inf	7.42892e-10	1.20342e-09	UP	hypothetical protein	P	K12952
Streptococcus mitis	HMPREF8571_RS10630	gi_306830257_ref_NZ_GL397179.1:1854165-1855500	2.40844	0.143846	4.0655	0.000667207	0.000859982	UP	aminopeptidase C	E	K01372
Streptococcus mitis	HMPREF8571_RS10640	gi_306830257_ref_NZ_GL397179.1:1855612-1856335	13.8884	0	Inf	1.29729e-09	2.08031e-09	UP	rRNA pseudouridine synthase	J	K06183
Streptococcus mitis	HMPREF8571_RS10645	gi_306830257_ref_NZ_GL397179.1:1856408-1856639	36.4068	2.48506	3.87286	1.01568e-07	1.53036e-07	UP	GlsB/YeaQ/YmgE family stress response membrane protein	S
Streptococcus mitis	HMPREF8571_RS10650	gi_306830257_ref_NZ_GL397179.1:1856648-1857890	10.3545	2.62834	1.97804	0.000216832	0.000288787	UP	aminopeptidase	E	K19689
Streptococcus mitis	HMPREF8571_RS10660	gi_306830257_ref_NZ_GL397179.1:1858083-1862475	16.2055	0.437465	5.21118	3.1281e-43	1.00979e-42	UP	PolC-type DNA polymerase III	Unclassified	K03763
Streptococcus mitis	HMPREF8571_RS10665	gi_306830257_ref_NZ_GL397179.1:1866017-1866491	38.9508	0	Inf	1.52753e-16	3.00802e-16	UP	hypothetical protein	Unclassified	K12296
Streptococcus mitis	HMPREF8571_RS10670	gi_306830257_ref_NZ_GL397179.1:1866611-1867148	41.8656	1.07163	5.28789	4.20784e-20	9.10215e-20	UP	transcription termination/antitermination protein NusG	K	K02601
Streptococcus mitis	HMPREF8571_RS10675	gi_306830257_ref_NZ_GL397179.1:1867200-1867377	45.192	1.07965	5.38743	3.94049e-08	5.98895e-08	UP	preprotein translocase subunit SecE	Unclassified	K03073
Streptococcus mitis	HMPREF8571_RS10680	gi_306830257_ref_NZ_GL397179.1:1867386-1867539	15.6705	0	Inf	0.00464266	0.00573227	UP	50S ribosomal protein L33	J	K02913
Streptococcus mitis	HMPREF8571_RS10685	gi_306830257_ref_NZ_GL397179.1:1867591-1869787	19.0395	0	Inf	4.18032e-32	1.13161e-31	UP	penicillin-binding protein	Unclassified	K12555
Streptococcus mitis	HMPREF8571_RS10690	gi_306830257_ref_NZ_GL397179.1:1869912-1870749	7.67941	0	Inf	1.3552e-06	1.95157e-06	UP	RluA family pseudouridine synthase	J	K06180
Streptococcus mitis	HMPREF8571_RS10695	gi_306830257_ref_NZ_GL397179.1:1870827-1871835	41.4566	20.3796	1.02447	0.0163157	0.0197099	UP	type I glyceraldehyde-3-phosphate dehydrogenase	G	K00134
Streptococcus mitis	HMPREF8571_RS10700	gi_306830257_ref_NZ_GL397179.1:1873282-1873966	53.4321	0	Inf	7.92201e-29	2.03888e-28	UP	ABC transporter ATP-binding protein	V	K02003
Streptococcus mitis	HMPREF8571_RS10705	gi_306830257_ref_NZ_GL397179.1:1874141-1875053	24.2295	0	Inf	2.45415e-19	5.16359e-19	UP	XRE family transcriptional regulator	K	K20342
Streptococcus mitis	HMPREF8571_RS10715	gi_306830257_ref_NZ_GL397179.1:1878133-1878547	49.4281	0	Inf	5.80874e-18	1.18458e-17	UP	membrane protein	S
Streptococcus mitis	HMPREF8571_RS10720	gi_306830257_ref_NZ_GL397179.1:1878533-1878977	24.4037	0	Inf	2.45934e-10	4.05828e-10	UP	low molecular weight phosphotyrosine protein phosphatase	T	K01104
Streptococcus mitis	HMPREF8571_RS10725	gi_306830257_ref_NZ_GL397179.1:1879025-1879346	28.7292	0.298413	6.58906	3.99443e-09	6.33166e-09	UP	preprotein translocase subunit YajC	Unclassified	K03210
Streptococcus mitis	HMPREF8571_RS10740	gi_306830257_ref_NZ_GL397179.1:1880627-1882604	28.8745	0.922999	4.96732	6.3655e-37	1.85877e-36	UP	transketolase	G	K00615
Streptococcus mitis	HMPREF8571_RS10745	gi_306830257_ref_NZ_GL397179.1:1882722-1883346	14.8013	0	Inf	7.04361e-09	1.10066e-08	UP	hypothetical protein	Unclassified
Streptococcus mitis	HMPREF8571_RS10750	gi_306830257_ref_NZ_GL397179.1:1883397-1884384	36.6385	1.26433	4.85691	4.02669e-28	1.0231e-27	UP	KH domain-containing protein	R	K06346
Streptococcus mitis	HMPREF8571_RS10755	gi_306830257_ref_NZ_GL397179.1:1884398-1885232	34.6815	0.460307	6.23543	1.97858e-24	4.67238e-24	UP	protein translocase component YidC	Unclassified	K03217
Streptococcus mitis	HMPREF8571_RS10760	gi_306830257_ref_NZ_GL397179.1:1885200-1885572	21.5662	0	Inf	3.94049e-08	5.98895e-08	UP	ribonuclease P protein component	J	K03536
Streptococcus mitis	HMPREF8571_RS10765	gi_306830257_ref_NZ_GL397179.1:1885732-1886923	34.0798	0.644893	5.72371	5.81966e-32	1.573e-31	UP	acetate kinase	C	K00925
Streptococcus mitis	HMPREF8571_RS10770	gi_306830257_ref_NZ_GL397179.1:1886973-1887927	7.15974	0.100617	6.15296	7.44748e-07	1.08492e-06	UP	class I SAM-dependent methyltransferase	Unclassified	K00571
Streptococcus mitis	HMPREF8571_RS10775	gi_306830257_ref_NZ_GL397179.1:1887985-1888576	4.75585	0.162313	4.87286	0.00242129	0.00304095	UP	class I SAM-dependent methyltransferase	Unclassified
Streptococcus mitis	HMPREF8571_RS10785	gi_306830257_ref_NZ_GL397179.1:1888999-1889461	3.47481	0	Inf	0.0336166	0.0395685	UP	competence protein ComGF	Unclassified
Streptococcus mitis	HMPREF8571_RS10805	gi_306830257_ref_NZ_GL397179.1:1890410-1891283	15.1864	0	Inf	1.97336e-12	3.46305e-12	UP	type II secretion system F family protein	N	K02244
Streptococcus mitis	HMPREF8571_RS10810	gi_306830257_ref_NZ_GL397179.1:1891374-1892316	45.6377	0	Inf	8.12601e-33	2.23263e-32	UP	competence protein CglA	N	K02243
Streptococcus mitis	HMPREF8571_RS10815	gi_306830257_ref_NZ_GL397179.1:1892380-1892746	41.6456	0	Inf	5.41924e-14	9.94662e-14	UP	DUF1033 domain-containing protein	S
Streptococcus mitis	HMPREF8571_RS10820	gi_306830257_ref_NZ_GL397179.1:1892897-1894049	24.0697	1.0834	4.47359	1.89672e-21	4.22279e-21	UP	N-acetylglucosamine-6-phosphate deacetylase	G	K01443
Streptococcus mitis	HMPREF8571_RS10825	gi_306830257_ref_NZ_GL397179.1:1894189-1896007	24.7649	0.633903	5.28789	6.97886e-35	1.97817e-34	UP	acyltransferase	Unclassified
Streptococcus mitis	HMPREF8571_RS10830	gi_306830257_ref_NZ_GL397179.1:1896108-1897251	11.6022	0	Inf	1.97336e-12	3.46305e-12	UP	tRNA guanosine(34) transglycosylase Tgt	J	K00773
Streptococcus mitis	HMPREF8571_RS10835	gi_306830257_ref_NZ_GL397179.1:1897367-1898225	7.02344	0.223723	4.97239	1.3552e-06	1.95157e-06	UP	DUF975 domain-containing protein	S
Streptococcus mitis	HMPREF8571_RS10840	gi_306830257_ref_NZ_GL397179.1:1898403-1899522	7.90053	0	Inf	7.04361e-09	1.10066e-08	UP	LysM peptidoglycan-binding domain-containing protein	Unclassified
Streptococcus mitis	HMPREF8571_RS10850	gi_306830257_ref_NZ_GL397179.1:1900311-1901592	16.0005	0	Inf	5.80874e-18	1.18458e-17	UP	MATE family efflux transporter	V
Streptococcus mitis	HMPREF8571_RS10855	gi_306830257_ref_NZ_GL397179.1:1901652-1903137	13.5333	0.517303	4.70936	4.17918e-17	8.37943e-17	UP	threonine synthase	E	K01733
Streptococcus mitis	HMPREF8571_RS10860	gi_306830257_ref_NZ_GL397179.1:1903199-1904489	4.05013	0	Inf	2.86152e-05	3.95225e-05	UP	hypothetical protein	Unclassified
