# Supplementary material for: Metatranscriptomic analysis of an in vitro biofilm model reveals strain-specific interactions among multiple bacterial species
Source: J Oral Microbiol. 2019 Apr 11;11(1):1599670. doi: 10.1080/20002297.2019.1599670 (PMC6461087; doi:10.1080/20002297.2019.1599670)
Supplement: Supplemental Material [file ZJOM_A_1599670_SM3409.zip › Supplemental files/S3.xlsx]

## Sheet: Sheet1
Table S3 differentially expressed genes between C2 and C4
Species	gene_id	locus	C2	C4	log2FC	Pvalue	Qvalue	updown	Description	COG claasification	KO number
Fusobacterium nucleatum	FN0002	gi_19703352_ref_NC_003454.1:642687-643023	107.415	953.961	-3.15074	9.02854e-65	2.46616e-63	DOWN	ribonuclease P protein component	J
Fusobacterium nucleatum	FN0003	gi_19703352_ref_NC_003454.1:643031-643280	14.4795	40.5351	-1.48516	8.73138e-09	1.83698e-08	DOWN	alpha-hemolysin	S	K08998
Fusobacterium nucleatum	FN0004	gi_19703352_ref_NC_003454.1:643276-643894	44.8343	104.155	-1.21605	1.29962e-20	5.57309e-20	DOWN	hypothetical protein		K03217
Fusobacterium nucleatum	FN0005	gi_19703352_ref_NC_003454.1:643895-644639	202.994	511.496	-1.33329	2.43964e-31	1.78203e-30	DOWN	hypothetical protein	R	K06346
Fusobacterium nucleatum	FN0006	gi_19703352_ref_NC_003454.1:644644-646012	273.819	551.855	-1.01106	1.65034e-26	9.63956e-26	DOWN	tRNA modification GTPase TrmE	R	K03650
Fusobacterium nucleatum	FN0007	gi_19703352_ref_NC_003454.1:646077-647964	72.8578	154.176	-1.08142	5.67503e-26	3.22213e-25	DOWN	glucose-inhibited cell division protein A GidA		K03495
Fusobacterium nucleatum	FN0008	gi_19703352_ref_NC_003454.1:648149-649046	48.3726	7.19893	2.74833	2.70195e-05	4.46161e-05	UP	quinolinate synthetase		K03517
Fusobacterium nucleatum	FN0009	gi_19703352_ref_NC_003454.1:649047-650355	55.3076	2.66952	4.37282	1.92543e-17	7.05195e-17	UP	L-aspartate oxidase		K00278
Fusobacterium nucleatum	FN0019	gi_19703352_ref_NC_003454.1:656688-659634	86.5288	13.0432	2.72988	2.91958e-09	6.35639e-09	UP	transcription-repair coupling factor	K	K03723
Fusobacterium nucleatum	FN0020	gi_19703352_ref_NC_003454.1:659749-660049	105.563	226.381	-1.10065	1.41638e-19	5.80938e-19	DOWN	heat shock protein 15	J
Fusobacterium nucleatum	FN0031	gi_19703352_ref_NC_003454.1:667988-668804	12.7998	32.9338	-1.36345	3.4e-15	1.08191e-14	DOWN	hypothetical protein
Fusobacterium nucleatum	FN0039	gi_19703352_ref_NC_003454.1:678750-679302	86.5513	318.793	-1.88099	3.67567e-37	3.59331e-36	DOWN	DNA primase and small primase-like proteins		K05985
Fusobacterium nucleatum	FN0040	gi_19703352_ref_NC_003454.1:679313-680699	272.006	776.73	-1.51378	4.027e-37	3.92497e-36	DOWN	asparaginyl-tRNA synthetase	J	K01893
Fusobacterium nucleatum	FN0045	gi_19703352_ref_NC_003454.1:683151-683901	1.07113	3.02445	-1.49754	0.00961124	0.0127412	DOWN	shikimate 5-dehydrogenase	E	K00014
Fusobacterium nucleatum	FN0056	gi_19703352_ref_NC_003454.1:692831-693311	93.6536	2.5427	5.2029	1.46128e-16	5.03166e-16	UP	acetyltransferase	J
Fusobacterium nucleatum	FN0058	gi_19703352_ref_NC_003454.1:694046-695240	2619.24	5769.42	-1.13928	2.8291e-30	1.95868e-29	DOWN	cysteine desulfhydrase	E	K04487
Fusobacterium nucleatum	FN0059	gi_19703352_ref_NC_003454.1:695292-695679	164.823	575.495	-1.80389	1.56832e-37	1.57827e-36	DOWN	FeS cluster assembly scaffold protein NifU	C	K04488
Fusobacterium nucleatum	FN0067	gi_19703352_ref_NC_003454.1:704676-707478	266.896	725.746	-1.44319	1.61532e-36	1.51532e-35	DOWN	isoleucyl-tRNA synthetase	J	K01870
Fusobacterium nucleatum	FN0069	gi_19703352_ref_NC_003454.1:707948-708821	374.597	973.555	-1.37792	6.17393e-34	5.15896e-33	DOWN	glycyl-tRNA synthetase subunit alpha glyQ	J	K01878
Fusobacterium nucleatum	FN0071	gi_19703352_ref_NC_003454.1:711101-711665	59.0856	119.985	-1.02197	1.45397e-18	5.65666e-18	DOWN	GTP cyclohydrolase I		K01495
Fusobacterium nucleatum	FN0073	gi_19703352_ref_NC_003454.1:712659-713493	82.3685	212.594	-1.36793	5.72651e-29	3.76421e-28	DOWN	dihydropteroate synthase		K00796
Fusobacterium nucleatum	FN0074	gi_19703352_ref_NC_003454.1:713467-713836	83.7029	208.72	-1.31822	5.68059e-23	2.75183e-22	DOWN	ethanolamine utilization protein EutS	E	K04031
Fusobacterium nucleatum	FN0076	gi_19703352_ref_NC_003454.1:714265-714844	85.296	211.17	-1.30786	7.70884e-26	4.33147e-25	DOWN	ethanolamine two-component response regulator	T	K22010
Fusobacterium nucleatum	FN0077	gi_19703352_ref_NC_003454.1:714843-716232	97.2246	199.985	-1.0405	3.62688e-25	1.99141e-24	DOWN	ethanolamine two-component sensor kinase	T	K00936
Fusobacterium nucleatum	FN0078	gi_19703352_ref_NC_003454.1:716344-717775	53.0848	12.2011	2.12129	0.00406049	0.00560928	UP	ethanolamine utilization protein EutA	E	K04019
Fusobacterium nucleatum	FN0079	gi_19703352_ref_NC_003454.1:717801-719169	43.1882	11.3587	1.92684	0.0361003	0.0451236	UP	ethanolamine ammonia-lyase heavy subunit	E	K03735
Fusobacterium nucleatum	FN0083	gi_19703352_ref_NC_003454.1:721319-721604	538.622	52.5382	3.35784	2.43361e-14	7.36198e-14	UP	ethanolamine utilization protein EutM	C
Fusobacterium nucleatum	FN0087	gi_19703352_ref_NC_003454.1:724765-725014	151.231	13.2787	3.50956	2.45954e-08	5.02024e-08	UP	ethanolamine utilization protein EutN	C
Fusobacterium nucleatum	FN0088	gi_19703352_ref_NC_003454.1:725026-725362	38.1919	2.07383	4.2029	1.5793e-05	2.63799e-05	UP	hypothetical protein
Fusobacterium nucleatum	FN0093	gi_19703352_ref_NC_003454.1:729308-729620	3159.85	16287.5	-2.36584	4.15287e-59	9.53986e-58	DOWN	thioredoxin	O	K03671
Fusobacterium nucleatum	FN0099	gi_19703352_ref_NC_003454.1:734821-735175	10.1968	0.492169	4.37282	0.0246349	0.031557	UP	inorganic pyrophosphatase	C	K01507
Fusobacterium nucleatum	FN0100	gi_19703352_ref_NC_003454.1:735208-735856	0	4.30743	#NAME?	2.86152e-05	4.6764e-05	DOWN	flavodoxin/hemoprotein	C	K00351
Fusobacterium nucleatum	FN0103	gi_19703352_ref_NC_003454.1:738620-739667	77.1412	169.885	-1.13899	2.93156e-25	1.611e-24	DOWN	ribonucleoside-diphosphate reductase subunit beta	F	K00526
Fusobacterium nucleatum	FN0108	gi_19703352_ref_NC_003454.1:743358-744375	83.7606	229.985	-1.4572	1.09228e-31	8.10605e-31	DOWN	microcin C7 self-immunity protein mccF	V	K01297
Fusobacterium nucleatum	FN0113	gi_19703352_ref_NC_003454.1:746696-747752	433.792	1161.22	-1.42056	1.04763e-35	9.49885e-35	DOWN	heat-inducible transcription repressor HrcA	K	K03705
Fusobacterium nucleatum	FN0119	gi_19703352_ref_NC_003454.1:752212-752707	22.7053	60.9407	-1.42437	1.51819e-16	5.22209e-16	DOWN	flavodoxin	C
Fusobacterium nucleatum	FN0132	gi_19703352_ref_NC_003454.1:761854-769243	10.5587	2.74256	1.94483	0.0235067	0.0301831	UP	hemolysin		K15125
Fusobacterium nucleatum	FN0165	gi_19703352_ref_NC_003454.1:793573-793858	198.292	3.66546	5.75749	2.1874e-21	9.77338e-21	UP	hypothetical protein
Fusobacterium nucleatum	FN0173	gi_19703352_ref_NC_003454.1:797978-799364	15.0792	31.1145	-1.04503	4.62923e-16	1.55079e-15	DOWN	hypothetical protein
Fusobacterium nucleatum	FN0175	gi_19703352_ref_NC_003454.1:800644-801295	0	1.60785	#NAME?	0.0336166	0.0421651	DOWN	cell division inhibitor MinC		K03610
Fusobacterium nucleatum	FN0181	gi_19703352_ref_NC_003454.1:805546-805891	15.1119	69.686	-2.20518	6.27412e-19	2.48556e-18	DOWN	hypothetical protein	S
Fusobacterium nucleatum	FN0183	gi_19703352_ref_NC_003454.1:807167-808664	333.205	707.278	-1.08587	1.44384e-28	9.27513e-28	DOWN	glycerol-3-phosphate dehydrogenase	R	K00111
Fusobacterium nucleatum	FN0186	gi_19703352_ref_NC_003454.1:810992-811646	77.3715	6.40196	3.59522	3.8992e-10	9.13138e-10	UP	cytochrome C-type biogenesis protein CcdA	O	K06196
Fusobacterium nucleatum	FN0187	gi_19703352_ref_NC_003454.1:811729-812359	46.5313	4.4303	3.39272	1.13046e-06	2.07544e-06	UP	thiol:disulfide interchange protein TlpA	C/O
Fusobacterium nucleatum	FN0200	gi_19703352_ref_NC_003454.1:826262-826667	1421.6	3259	-1.19691	5.50456e-31	3.9411e-30	DOWN	acetyl-CoA carboxylase biotin carboxyl carrier		K01960
Fusobacterium nucleatum	FN0201	gi_19703352_ref_NC_003454.1:826681-827809	344.496	929.467	-1.43192	8.02963e-36	7.32127e-35	DOWN	glutaconyl-COA decarboxylase subunit beta	C	K01572
Fusobacterium nucleatum	FN0203	gi_19703352_ref_NC_003454.1:828887-829691	389.218	860.361	-1.14436	6.10777e-29	4.00268e-28	DOWN	glutaconate CoA-transferase subunit B		K01040
Fusobacterium nucleatum	FN0205	gi_19703352_ref_NC_003454.1:831608-832868	7.97401	19.9522	-1.32317	1.78398e-14	5.45002e-14	DOWN	sodium/glutamate symport carrier protein	E	K03312
Fusobacterium nucleatum	FN0217	gi_19703352_ref_NC_003454.1:841141-841795	1.22812	4.80147	-1.96703	0.00041343	0.000618149	DOWN	catabolite gene activator	T
Fusobacterium nucleatum	FN0220	gi_19703352_ref_NC_003454.1:843398-845024	3.46093	8.91319	-1.36478	1.76395e-10	4.2253e-10	DOWN	autolysin sensor kinase	T	K02478
Fusobacterium nucleatum	FN0221	gi_19703352_ref_NC_003454.1:845348-846773	5.07697	14.948	-1.55791	2.98043e-14	8.99109e-14	DOWN	carbon starvation protein A	T	K06200
Fusobacterium nucleatum	FN0228	gi_19703352_ref_NC_003454.1:855496-856273	21.1961	3.36864	2.65356	0.00764597	0.0103019	UP	DeoR family transcriptional regulator	G/K	K03436
Fusobacterium nucleatum	FN0240	gi_19703352_ref_NC_003454.1:864033-864861	108.679	241.742	-1.15339	5.71441e-26	3.24166e-25	DOWN	thymidylate synthase	F	K00560
Fusobacterium nucleatum	FN0244	gi_19703352_ref_NC_003454.1:868254-868425	4.67685	24.3795	-2.38206	1.7433e-05	2.90298e-05	DOWN	COP associated protein	P
Fusobacterium nucleatum	FN0245	gi_19703352_ref_NC_003454.1:868430-870740	501.934	1571.5	-1.64657	2.31087e-41	2.69712e-40	DOWN	copper-exporting ATPase	P	K17686
Fusobacterium nucleatum	FN0258	gi_19703352_ref_NC_003454.1:884254-886099	271.916	1292.04	-2.24842	9.42636e-56	1.90313e-54	DOWN	zinc-transporting ATPase	P	K01534
Fusobacterium nucleatum	FN0260	gi_19703352_ref_NC_003454.1:886350-886728	955.114	2565.02	-1.42523	4.37475e-35	3.7971e-34	DOWN	transcriptional repressor SmtB	K
Fusobacterium nucleatum	FN0261	gi_19703352_ref_NC_003454.1:886868-887600	3.84101	18.1156	-2.23767	2.85661e-13	8.18457e-13	DOWN	pyruvate formate-lyase activating enzyme	O	K04069
Fusobacterium nucleatum	FN0262	gi_19703352_ref_NC_003454.1:887665-889897	398.246	1140.26	-1.51763	2.77219e-38	2.8561e-37	DOWN	formate acetyltransferase	C	K00656
Fusobacterium nucleatum	FN0269	gi_19703352_ref_NC_003454.1:896180-896906	22.683	46.1434	-1.02451	3.95467e-14	1.18586e-13	DOWN	transposase
Fusobacterium nucleatum	FN0270	gi_19703352_ref_NC_003454.1:896909-897800	96.945	201.947	-1.05874	5.88112e-24	3.01286e-23	DOWN	GTP-binding protein Era	R	K03595
Fusobacterium nucleatum	FN0284	gi_19703352_ref_NC_003454.1:913491-914013	135.351	294.986	-1.12394	1.98892e-24	1.04442e-23	DOWN	16S rRNA-processing protein RimM	J	K02860
Fusobacterium nucleatum	FN0286	gi_19703352_ref_NC_003454.1:914272-914515	75.8263	158.251	-1.06144	1.47343e-15	4.79179e-15	DOWN	hypothetical protein
Fusobacterium nucleatum	FN0287	gi_19703352_ref_NC_003454.1:914523-915318	98.5311	228.497	-1.21352	1.42253e-26	8.35397e-26	DOWN	dimethyladenosine transferase	J	K02528
Fusobacterium nucleatum	FN0295	gi_19703352_ref_NC_003454.1:928125-929055	327.47	1183.63	-1.85378	1.33093e-44	1.77667e-43	DOWN	transketolase	G	K00615
Fusobacterium nucleatum	FN0298	gi_19703352_ref_NC_003454.1:931272-932514	11.0017	22.7712	-1.04949	2.50302e-13	7.18417e-13	DOWN	histidyl-tRNA synthetase	J	K01892
Fusobacterium nucleatum	FN0307	gi_19703352_ref_NC_003454.1:942234-943029	69.2244	192.938	-1.47879	7.84337e-30	5.3617e-29	DOWN	fecE Iron(III) dicitrate transport ATP-binding	P	K02013
Fusobacterium nucleatum	FN0309	gi_19703352_ref_NC_003454.1:944238-945921	116.555	244.027	-1.06604	1.60913e-26	9.41579e-26	DOWN	iron ABC transporter permease	P	K02011
Fusobacterium nucleatum	FN0311	gi_19703352_ref_NC_003454.1:947264-949451	637.689	2114.45	-1.72936	2.28178e-43	2.86368e-42	DOWN	anaerobic ribonucleoside triphosphate reductase	F	K21636
Fusobacterium nucleatum	FN0312	gi_19703352_ref_NC_003454.1:949455-949962	44.338	208.426	-2.23292	2.11707e-37	2.1174e-36	DOWN	anaerobic ribonucleoside-triphosphate reductase activating protein	O	K04068
Fusobacterium nucleatum	FN0316	gi_19703352_ref_NC_003454.1:953323-953779	12.3215	0	Inf	0.000187	0.000286179	UP	hypothetical protein
Fusobacterium nucleatum	FN0318	gi_19703352_ref_NC_003454.1:955374-955890	0.777967	4.7313	-2.60446	0.00141036	0.00201467	DOWN	holo-ACP synthase CitX		K05964
Fusobacterium nucleatum	FN0325	gi_19703352_ref_NC_003454.1:961013-961364	798.705	2170.1	-1.44203	4.45813e-35	3.86431e-34	DOWN	50S ribosomal protein L20	J	K02887
Fusobacterium nucleatum	FN0327	gi_19703352_ref_NC_003454.1:961672-962239	888.683	2093.87	-1.23643	9.66355e-32	7.18795e-31	DOWN	translation initiation factor IF-3	J	K02520
Fusobacterium nucleatum	FN0330	gi_19703352_ref_NC_003454.1:964722-965124	1330.38	5020.49	-1.91599	1.85704e-47	2.73136e-46	DOWN	30S ribosomal protein S9	J	K02996
Fusobacterium nucleatum	FN0331	gi_19703352_ref_NC_003454.1:965238-966228	15.0169	188.648	-3.65104	1.45726e-64	3.93098e-63	DOWN	hypothetical protein	S
Fusobacterium nucleatum	FN0334	gi_19703352_ref_NC_003454.1:967908-969156	2.5762	12.7298	-2.30489	4.60448e-15	1.44958e-14	DOWN	aspartate/aromatic aminotransferase	E	K00832
Fusobacterium nucleatum	FN0337	gi_19703352_ref_NC_003454.1:971225-971564	5.91484	19.5275	-1.7231	1.44805e-06	2.63102e-06	DOWN	hypothetical protein
Fusobacterium nucleatum	FN0346	gi_19703352_ref_NC_003454.1:978964-979357	170.479	385.36	-1.17661	4.57386e-25	2.49661e-24	DOWN	hypothetical protein	S
Fusobacterium nucleatum	FN0362	gi_19703352_ref_NC_003454.1:992991-993483	220.277	462.494	-1.07012	4.67747e-25	2.55103e-24	DOWN	ATP synthase subunit B	C	K02109
Fusobacterium nucleatum	FN0365	gi_19703352_ref_NC_003454.1:994631-994949	12.6084	91.4679	-2.85888	6.97591e-25	3.76978e-24	DOWN	ATP synthase subunit I
Fusobacterium nucleatum	FN0366	gi_19703352_ref_NC_003454.1:995097-996456	30.1657	61.5374	-1.02856	6.22995e-20	2.59954e-19	DOWN	phosphoacetylglucosamine mutase	G	K03431
Fusobacterium nucleatum	FN0367	gi_19703352_ref_NC_003454.1:996472-996991	32.4861	75.6	-1.21856	4.39525e-17	1.56139e-16	DOWN	hypothetical protein	S
Fusobacterium nucleatum	FN0368	gi_19703352_ref_NC_003454.1:997127-998561	101.183	298.303	-1.55981	5.06052e-36	4.65983e-35	DOWN	adenylosuccinate lyase	F	K01756
Fusobacterium nucleatum	FN0369	gi_19703352_ref_NC_003454.1:998553-998985	0.928889	4.84213	-2.38206	0.00444385	0.00611806	DOWN	ribosomal-protein-alanine acetyltransferase	R	K03789
Fusobacterium nucleatum	FN0393	gi_19703352_ref_NC_003454.1:1030667-1032464	36.9102	87.9431	-1.25255	1.87176e-26	1.09231e-25	DOWN	polysaccharide deacetylase	G
Fusobacterium nucleatum	FN0397	gi_19703352_ref_NC_003454.1:1035961-1036888	103.153	311.597	-1.5949	3.10997e-35	2.72479e-34	DOWN	peptide ABC transporter permease	E/P	K12369
Fusobacterium nucleatum	FN0412	gi_19703352_ref_NC_003454.1:1048688-1049282	199.415	411.4	-1.04477	7.60943e-25	4.1053e-24	DOWN	recombination protein RecR		K06187
Fusobacterium nucleatum	FN0428	gi_19703352_ref_NC_003454.1:1070176-1070953	0	1.79661	#NAME?	0.00894141	0.0118774	DOWN	hypothetical protein	R/E	K04486
Fusobacterium nucleatum	FN0430	gi_19703352_ref_NC_003454.1:1071500-1071851	3072.56	7213.66	-1.23129	5.22097e-32	3.91483e-31	DOWN	50S ribosomal protein L19	J	K02884
Fusobacterium nucleatum	FN0454	gi_19703352_ref_NC_003454.1:1099606-1101082	1023.36	3061.33	-1.58085	6.59907e-40	7.35858e-39	DOWN	aldehyde dehydrogenase	C	K00128
Fusobacterium nucleatum	FN0455	gi_19703352_ref_NC_003454.1:1101333-1101873	665.392	1782.73	-1.42181	5.20291e-35	4.48595e-34	DOWN	rubrerythrin	C
Fusobacterium nucleatum	FN0457	gi_19703352_ref_NC_003454.1:1103437-1103863	5.65165	19.2315	-1.76673	1.69207e-08	3.49544e-08	DOWN	hypothetical protein
Fusobacterium nucleatum	FN0461	gi_19703352_ref_NC_003454.1:1106661-1107207	1287.51	3806.79	-1.56399	3.06408e-39	3.29795e-38	DOWN	sigma(54) modulation protein	J	K05808
Fusobacterium nucleatum	FN0462	gi_19703352_ref_NC_003454.1:1107323-1109255	135.041	282.372	-1.0642	5.05995e-27	3.05146e-26	DOWN	DNA mismatch repair protein MutL		K03572
Fusobacterium nucleatum	FN0463	gi_19703352_ref_NC_003454.1:1109265-1109733	5.14553	12.6663	-1.2996	2.71364e-05	4.47751e-05	DOWN	23S rRNA (pseudouridine(1915)-N(3))-methyltransferase RlmH	S	K00783
Fusobacterium nucleatum	FN0467	gi_19703352_ref_NC_003454.1:1113003-1113360	3.37047	12.6892	-1.91258	2.84737e-05	4.6764e-05	DOWN	murein hydrolase exporter	R
Fusobacterium nucleatum	FN0474	gi_19703352_ref_NC_003454.1:1119078-1122117	68.9312	2.87369	4.58418	1.20909e-30	8.516e-30	UP	acriflavin resistance protein B	V	K03296
Fusobacterium nucleatum	FN0482	gi_19703352_ref_NC_003454.1:1128434-1128680	3969.98	7945.87	-1.00107	3.52731e-27	2.14509e-26	DOWN	50S ribosomal protein L31	J	K02909
Fusobacterium nucleatum	FN0490	gi_19703352_ref_NC_003454.1:1135541-1136324	7.1823	15.6	-1.11903	1.48289e-08	3.07504e-08	DOWN	hypothetical protein	S
Fusobacterium nucleatum	FN0491	gi_19703352_ref_NC_003454.1:1136328-1137408	91.5295	323.741	-1.82253	2.33337e-40	2.63355e-39	DOWN	alanine racemase		K01775
Fusobacterium nucleatum	FN0493	gi_19703352_ref_NC_003454.1:1137712-1138642	0	6.38075	#NAME?	7.42892e-10	1.69636e-09	DOWN	hypothetical protein	K
Fusobacterium nucleatum	FN0498	gi_19703352_ref_NC_003454.1:1141627-1143379	10.5543	0	Inf	5.64977e-12	1.50406e-11	UP	hypothetical protein
Fusobacterium nucleatum	FN0499	gi_19703352_ref_NC_003454.1:1146262-1148494	12.6084	0	Inf	3.71245e-17	1.3239e-16	UP	hemin receptor	P	K02014
Fusobacterium nucleatum	FN0501	gi_19703352_ref_NC_003454.1:1149676-1152028	243.24	572.5	-1.2349	8.61471e-32	6.42987e-31	DOWN	arginase	E	K01582
Fusobacterium nucleatum	FN0502	gi_19703352_ref_NC_003454.1:1152152-1152737	359.654	1052.79	-1.54954	7.87393e-37	7.50563e-36	DOWN	phosphoheptose isomerase	G	K03271
Fusobacterium nucleatum	FN0505	gi_19703352_ref_NC_003454.1:1155133-1155865	19.2051	63.8813	-1.73391	5.93289e-23	2.87191e-22	DOWN	anthranilate synthase component II	R	K07010
Fusobacterium nucleatum	FN0512	gi_19703352_ref_NC_003454.1:1161475-1162687	121.359	353.041	-1.54056	1.25597e-35	1.12622e-34	DOWN	flavoprotein	C
Fusobacterium nucleatum	FN0520	gi_19703352_ref_NC_003454.1:1171767-1172385	72.1247	9.31464	2.95292	2.41739e-06	4.34849e-06	UP	hypothetical protein
Fusobacterium nucleatum	FN0527	gi_19703352_ref_NC_003454.1:1183066-1184188	21.4893	49.0087	-1.18942	4.99065e-19	1.99289e-18	DOWN	alanyl-tRNA synthetase	R	K01872
Fusobacterium nucleatum	FN0532	gi_19703352_ref_NC_003454.1:1186613-1187669	2.66364	6.77722	-1.3473	8.65672e-07	1.59833e-06	DOWN	hypothetical protein	R	K07120
Fusobacterium nucleatum	FN0536	gi_19703352_ref_NC_003454.1:1190095-1191241	21.741	129.631	-2.57592	2.26083e-46	3.17444e-45	DOWN	DNA polymerase III subunit beta		K02338
Fusobacterium nucleatum	FN0537	gi_19703352_ref_NC_003454.1:1191258-1191843	54.9091	188.733	-1.78123	4.93943e-32	3.70799e-31	DOWN	hypothetical protein	S	K08591
Fusobacterium nucleatum	FN0541	gi_19703352_ref_NC_003454.1:1194301-1195357	18.6454	43.1428	-1.2103	4.86998e-18	1.84283e-17	DOWN	cytoplasmic protein	G
Fusobacterium nucleatum	FN0542	gi_19703352_ref_NC_003454.1:1195362-1196154	60.3567	128.011	-1.08468	1.00334e-21	4.57413e-21	DOWN	beta 1,4 glucosyltransferase		K12984
Fusobacterium nucleatum	FN0543	gi_19703352_ref_NC_003454.1:1196125-1197163	10.8391	39.6862	-1.87239	5.55241e-23	2.69174e-22	DOWN	lipopolysaccharide heptosyltransferase
Fusobacterium nucleatum	FN0545	gi_19703352_ref_NC_003454.1:1198180-1198777	0	4.09044	#NAME?	0.000187	0.000286179	DOWN	lipopolysaccharide core biosynthesis protein RfaY	T
Fusobacterium nucleatum	FN0546	gi_19703352_ref_NC_003454.1:1198778-1199786	72.5491	146.668	-1.01552	1.43288e-22	6.78945e-22	DOWN	lipopolysaccharide core biosynthesis protein RfaQ		K02843
Fusobacterium nucleatum	FN0547	gi_19703352_ref_NC_003454.1:1199782-1200928	369.597	767.732	-1.05465	8.34909e-28	5.19899e-27	DOWN	recombinase A		K03553
Fusobacterium nucleatum	FN0549	gi_19703352_ref_NC_003454.1:1201465-1202491	187.201	530.115	-1.50171	1.50564e-35	1.34268e-34	DOWN	DNA-binding/iron metalloprotein/AP endonuclease	O	K01409
Fusobacterium nucleatum	FN0550	gi_19703352_ref_NC_003454.1:1202800-1203226	50.8648	178.812	-1.8137	9.73891e-29	6.3376e-28	DOWN	mannose-1-phosphate guanylyltransferase	G
Fusobacterium nucleatum	FN0556	gi_19703352_ref_NC_003454.1:1208469-1209090	4.52647	60.1127	-3.73121	4.5487e-33	3.62391e-32	DOWN	hypothetical protein
Fusobacterium nucleatum	FN0557	gi_19703352_ref_NC_003454.1:1209689-1210424	51.3691	173.771	-1.75821	8.75009e-33	6.8125e-32	DOWN	hypothetical protein
Fusobacterium nucleatum	FN0575	gi_19703352_ref_NC_003454.1:1225470-1225644	172.375	16.9728	3.34426	1.25466e-06	2.29891e-06	UP	hypothetical protein
Fusobacterium nucleatum	FN0585	gi_19703352_ref_NC_003454.1:1239927-1240602	223.119	35.6677	2.64512	1.67731e-07	3.24722e-07	UP	two-component response regulator CzcR	T/K	K02483
Fusobacterium nucleatum	FN0590	gi_19703352_ref_NC_003454.1:1242945-1244127	42.4988	88.6154	-1.06013	1.57747e-21	7.10188e-21	DOWN	N-acyl-L-amino acid amidohydrolase	R	K01436
Fusobacterium nucleatum	FN0600	gi_19703352_ref_NC_003454.1:1255608-1256109	19.2291	54.9916	-1.51592	1.88738e-16	6.46122e-16	DOWN	hypothetical protein
Fusobacterium nucleatum	FN0611	gi_19703352_ref_NC_003454.1:1268498-1270361	189.668	473.263	-1.31916	9.39827e-33	7.30839e-32	DOWN	thrS threonyl-tRNA synthetase	J	K01868
Fusobacterium nucleatum	FN0614	gi_19703352_ref_NC_003454.1:1271586-1273323	23.3735	5.02647	2.21726	0.00736243	0.00992806	UP	ABC transporter	V	K06147
Fusobacterium nucleatum	FN0615	gi_19703352_ref_NC_003454.1:1273326-1275051	57.5583	13.3621	2.10687	0.00255351	0.00356538	UP	ABC transporter	V	K06147
Fusobacterium nucleatum	FN0616	gi_19703352_ref_NC_003454.1:1275113-1276601	19.4487	79.5569	-2.03232	5.4305e-36	4.98639e-35	DOWN	hypothetical protein
Fusobacterium nucleatum	FN0618	gi_19703352_ref_NC_003454.1:1277800-1278829	99.576	242.403	-1.28354	5.92479e-29	3.88668e-28	DOWN	spermidine/putrescine-binding protein	E	K11069
Fusobacterium nucleatum	FN0621	gi_19703352_ref_NC_003454.1:1279894-1281199	37.5724	93.514	-1.31551	6.0646e-26	3.42537e-25	DOWN	4-hydroxybutyrate CoA-transferase	C
Fusobacterium nucleatum	FN0626	gi_19703352_ref_NC_003454.1:1285624-1286182	2.87806	13.1274	-2.18942	3.64988e-08	7.37577e-08	DOWN	cytoplasmic protein	S
Fusobacterium nucleatum	FN0627	gi_19703352_ref_NC_003454.1:1286244-1287255	1280.95	3106.46	-1.27806	4.49573e-33	3.59051e-32	DOWN	glucosamine--fructose-6-phosphate aminotransferase		K10708
Fusobacterium nucleatum	FN0632	gi_19703352_ref_NC_003454.1:1290431-1290866	323.797	902.052	-1.47812	4.09029e-34	3.43997e-33	DOWN	PTS system transporter subunit IIA	G
Fusobacterium nucleatum	FN0635	gi_19703352_ref_NC_003454.1:1294219-1295083	54.4028	136.948	-1.33188	4.96001e-26	2.82109e-25	DOWN	tRNA pseudouridine synthase B	J	K03177
Fusobacterium nucleatum	FN0646	gi_19703352_ref_NC_003454.1:1302389-1303379	0.811723	2.4683	-1.60446	0.00572059	0.00775914	DOWN	glutamyl-tRNA reductase		K02492
Fusobacterium nucleatum	FN0652	gi_19703352_ref_NC_003454.1:1310501-1311509	2675.15	7149.84	-1.41829	2.58549e-36	2.41498e-35	DOWN	glyceraldehyde 3-phosphate dehydrogenase	G	K00134
Fusobacterium nucleatum	FN0657	gi_19703352_ref_NC_003454.1:1314405-1314927	14.6118	0.668146	4.45083	0.000700954	0.00102841	UP	acetyltransferase	R
Fusobacterium nucleatum	FN0658	gi_19703352_ref_NC_003454.1:1314979-1315765	365.412	1697.91	-2.21617	2.62156e-53	4.72098e-52	DOWN	ABC transporter substrate-binding protein	P	K02073
Fusobacterium nucleatum	FN0660	gi_19703352_ref_NC_003454.1:1316470-1317478	569.231	1293.69	-1.18441	1.02096e-30	7.20657e-30	DOWN	metN DL-methionine transporter ATP-binding subunit	P	K02071
Fusobacterium nucleatum	FN0662	gi_19703352_ref_NC_003454.1:1318291-1319248	8.81669	17.8732	-1.01949	7.34059e-10	1.68745e-09	DOWN	formiminoglutamase	E	K01479
Fusobacterium nucleatum	FN0663	gi_19703352_ref_NC_003454.1:1319425-1319857	7.43111	20.579	-1.46953	4.3586e-08	8.72929e-08	DOWN	hypothetical protein
Fusobacterium nucleatum	FN0670	gi_19703352_ref_NC_003454.1:1325841-1326759	12.6921	28.518	-1.16794	1.18842e-13	3.48486e-13	DOWN	high-affinity zinc uptake system protein ZnuB	P	K11708
Fusobacterium nucleatum	FN0671	gi_19703352_ref_NC_003454.1:1326755-1327598	2.38275	4.96834	-1.06013	0.000758987	0.0011113	DOWN	high-affinity zinc uptake system protein ZnuB	P	K11709
Fusobacterium nucleatum	FN0672	gi_19703352_ref_NC_003454.1:1327785-1329102	13.4273	1.8559	2.85498	0.00191784	0.00271927	UP	ATPase	R	K07133
Fusobacterium nucleatum	FN0683	gi_19703352_ref_NC_003454.1:1338603-1338849	74.9053	14.1474	2.40453	0.0165779	0.0216455	UP	hypothetical protein
Fusobacterium nucleatum	FN0685	gi_19703352_ref_NC_003454.1:1340806-1342261	5.52485	14.28	-1.36999	5.22925e-13	1.4723e-12	DOWN	sodium/panthothenate symporter		K14392
Fusobacterium nucleatum	FN0687	gi_19703352_ref_NC_003454.1:1342702-1344106	0	0.746136	#NAME?	0.0336166	0.0421651	DOWN	hypothetical protein
Fusobacterium nucleatum	FN0689	gi_19703352_ref_NC_003454.1:1344797-1345259	8.68702	57.3595	-2.7231	7.42226e-23	3.56894e-22	DOWN	hypothetical protein
Fusobacterium nucleatum	FN0708	gi_19703352_ref_NC_003454.1:1366807-1367485	11.8471	27.7905	-1.23006	1.68044e-11	4.30948e-11	DOWN	cytoplasmic protein	S	K05896
Fusobacterium nucleatum	FN0710	gi_19703352_ref_NC_003454.1:1369014-1369692	0	1.54392	#NAME?	0.0336166	0.0421651	DOWN	hypothetical protein
Fusobacterium nucleatum	FN0711	gi_19703352_ref_NC_003454.1:1369708-1370923	8.59986	17.6732	-1.03917	1.35718e-11	3.53486e-11	DOWN	phosphopantothenate--cysteine ligase		K13038
Fusobacterium nucleatum	FN0712	gi_19703352_ref_NC_003454.1:1370915-1371476	19.3232	85.8056	-2.15074	4.46509e-27	2.69522e-26	DOWN	chromate transporter	P	K07240
Fusobacterium nucleatum	FN0719	gi_19703352_ref_NC_003454.1:1376063-1377116	9.15846	51.7198	-2.49754	8.85476e-32	6.60147e-31	DOWN	cytoplasmic protein	S
Fusobacterium nucleatum	FN0720	gi_19703352_ref_NC_003454.1:1377115-1377679	586.584	1373.33	-1.22727	9.9132e-31	7.00497e-30	DOWN	elongation factor P	J	K02356
Fusobacterium nucleatum	FN0721	gi_19703352_ref_NC_003454.1:1377722-1378442	0	1.93864	#NAME?	0.00894141	0.0118774	DOWN	hypothetical protein
Fusobacterium nucleatum	FN0724	gi_19703352_ref_NC_003454.1:1383753-1384257	684.153	1887.32	-1.46395	6.74717e-36	6.16059e-35	DOWN	flavodoxin FldA	C	K03839
Fusobacterium nucleatum	FN0740	gi_19703352_ref_NC_003454.1:1397762-1399004	391.531	910.428	-1.21742	2.61718e-31	1.90743e-30	DOWN	imidazolonepropionase		K01468
Fusobacterium nucleatum	FN0741	gi_19703352_ref_NC_003454.1:1399080-1400046	832.285	1996.72	-1.26248	1.44816e-32	1.11811e-31	DOWN	glutamate formiminotransferase	E	K13990
Fusobacterium nucleatum	FN0744	gi_19703352_ref_NC_003454.1:1403211-1403418	15.4696	93.24	-2.59152	2.51002e-18	9.59861e-18	DOWN	metal dependent phosphohydrolase
Fusobacterium nucleatum	FN0745	gi_19703352_ref_NC_003454.1:1403414-1405304	134.85	318.21	-1.23863	1.4818e-30	1.04256e-29	DOWN	metal dependent phosphohydrolase	R	K07037
Fusobacterium nucleatum	FN0746	gi_19703352_ref_NC_003454.1:1405320-1405809	88.6501	327.333	-1.88456	1.35333e-36	1.27692e-35	DOWN	metal-binding protein	R	K07042
Fusobacterium nucleatum	FN0774	gi_19703352_ref_NC_003454.1:1429831-1430578	12.9051	39.9427	-1.62999	5.51221e-18	2.07979e-17	DOWN	cytoplasmic protein	S
Fusobacterium nucleatum	FN0776	gi_19703352_ref_NC_003454.1:1432083-1433067	118.009	308.997	-1.3887	1.26092e-31	9.28343e-31	DOWN	asparagine synthetase AsnA	E	K01914
Fusobacterium nucleatum	FN0778	gi_19703352_ref_NC_003454.1:1434938-1436177	0.648724	8.03149	-3.62999	7.96444e-13	2.22313e-12	DOWN	methyltransferase
Fusobacterium nucleatum	FN0779	gi_19703352_ref_NC_003454.1:1436185-1437070	0.45396	1.97201	-2.11903	0.0139512	0.0183412	DOWN	G3E family GTPase	R	K02234
Fusobacterium nucleatum	FN0793	gi_19703352_ref_NC_003454.1:1450651-1451851	2.00937	6.40107	-1.67157	6.37385e-08	1.26911e-07	DOWN	sodium/glutamate symport carrier protein	E	K03312
Fusobacterium nucleatum	FN0800	gi_19703352_ref_NC_003454.1:1460036-1460729	66.0689	228.345	-1.78917	5.95232e-35	5.11852e-34	DOWN	amino acid-binding protein	T/E	K02030
Fusobacterium nucleatum	FN0801	gi_19703352_ref_NC_003454.1:1460794-1461523	45.1796	182.14	-2.0113	5.76609e-37	5.57818e-36	DOWN	amino acid ABC transporter ATP-binding protein	E	K02028
Fusobacterium nucleatum	FN0818	gi_19703352_ref_NC_003454.1:1476848-1477124	204.735	939.83	-2.19865	1.37977e-45	1.91256e-44	DOWN	DNA-binding protein HU		K04764
Fusobacterium nucleatum	FN0821	gi_19703352_ref_NC_003454.1:1480998-1481865	5.56049	24.3561	-2.131	2.99054e-17	1.08068e-16	DOWN	hypothetical protein
Fusobacterium nucleatum	FN0832	gi_19703352_ref_NC_003454.1:1494444-1494909	6.04177	0	Inf	0.0172979	0.0223922	UP	hypothetical protein
Fusobacterium nucleatum	FN0836	gi_19703352_ref_NC_003454.1:1498941-1499238	35.0921	0	Inf	2.27396e-07	4.34539e-07	UP	hypothetical protein
Fusobacterium nucleatum	FN0846	gi_19703352_ref_NC_003454.1:1504381-1505296	89.5749	211.724	-1.24102	3.02361e-27	1.84395e-26	DOWN	hypothetical protein	S
Fusobacterium nucleatum	FN0849	gi_19703352_ref_NC_003454.1:1507906-1509052	0.350662	2.28492	-2.70399	0.000447975	0.00066765	DOWN	8-amino-7-oxononanoate synthase		K00652
Fusobacterium nucleatum	FN0850	gi_19703352_ref_NC_003454.1:1509052-1509643	0.679407	6.78811	-3.32066	4.812e-06	8.38456e-06	DOWN	cytoplasmic protein	S
Fusobacterium nucleatum	FN0853	gi_19703352_ref_NC_003454.1:1511011-1512397	220.388	624.18	-1.50191	1.61286e-36	1.51521e-35	DOWN	glycogen synthase	G	K00703
Fusobacterium nucleatum	FN0855	gi_19703352_ref_NC_003454.1:1513597-1514752	144.392	304.249	-1.07526	2.38913e-26	1.37937e-25	DOWN	glucose-1-phosphate adenylyltransferase glgC	G	K00975
Fusobacterium nucleatum	FN0858	gi_19703352_ref_NC_003454.1:1519076-1520597	16.6486	56.7094	-1.76819	1.39924e-29	9.41662e-29	DOWN	4-alpha-glucanotransferase	G	K00705
Fusobacterium nucleatum	FN0866	gi_19703352_ref_NC_003454.1:1523930-1524605	5.94984	16.0246	-1.42937	5.97434e-09	1.27845e-08	DOWN	hypothetical protein	R	K06890
Fusobacterium nucleatum	FN0889	gi_19703352_ref_NC_003454.1:1551099-1551483	1.0447	4.08437	-1.96703	0.0246349	0.031557	DOWN	dihydrolipoamide acyltransferase	R
Fusobacterium nucleatum	FN0893	gi_19703352_ref_NC_003454.1:1553963-1554386	137.548	399.713	-1.53903	2.38729e-31	1.74772e-30	DOWN	hypothetical protein	K
Fusobacterium nucleatum	FN0894	gi_19703352_ref_NC_003454.1:1554416-1554953	15.6996	83.4629	-2.41041	2.10801e-28	1.34092e-27	DOWN	hypothetical protein
Fusobacterium nucleatum	FN0898	gi_19703352_ref_NC_003454.1:1556715-1558587	8.37488	36.194	-2.11161	5.01062e-31	3.5914e-30	DOWN	hypothetical protein		K03716
Fusobacterium nucleatum	FN0905	gi_19703352_ref_NC_003454.1:1563870-1564176	18.3418	58.6194	-1.67625	1.69591e-13	4.92633e-13	DOWN	hypothetical protein
Fusobacterium nucleatum	FN0907	gi_19703352_ref_NC_003454.1:1565413-1566085	0	1.55768	#NAME?	0.0336166	0.0421651	DOWN	ribosomal RNA small subunit methyltransferase C	R
Fusobacterium nucleatum	FN0908	gi_19703352_ref_NC_003454.1:1566086-1567025	12.8365	31.4124	-1.29109	2.2011e-15	7.08383e-15	DOWN	tpl protein	S
Fusobacterium nucleatum	FN0914	gi_19703352_ref_NC_003454.1:1570886-1571618	3.2923	10.9647	-1.7357	2.63022e-08	5.36357e-08	DOWN	hypothetical protein
Fusobacterium nucleatum	FN0923	gi_19703352_ref_NC_003454.1:1577627-1579067	0.279118	2.30373	-3.04503	4.57911e-05	7.41255e-05	DOWN	cardiolipin synthetase		K06131
Fusobacterium nucleatum	FN0924	gi_19703352_ref_NC_003454.1:1579224-1580022	4.53051	37.1745	-3.03657	5.05213e-26	2.87097e-25	DOWN	hypothetical protein
Fusobacterium nucleatum	FN0925	gi_19703352_ref_NC_003454.1:1580060-1580939	2.28528	11.7142	-2.35782	1.7453e-11	4.46878e-11	DOWN	hypothetical protein
Fusobacterium nucleatum	FN0926	gi_19703352_ref_NC_003454.1:1580951-1581731	89.0937	188.59	-1.08186	1.3447e-23	6.77666e-23	DOWN	GTP pyrophosphokinase	S	K07816
Fusobacterium nucleatum	FN0951	gi_19703352_ref_NC_003454.1:1607836-1608586	78.728	18.8446	2.06272	0.0115331	0.0152391	UP	precorrin-3B C17-methyltransferase		K05934
Fusobacterium nucleatum	FN0972	gi_19703352_ref_NC_003454.1:1624362-1625697	3.01055	6.40815	-1.08988	8.97687e-07	1.6551e-06	DOWN	cobyrinic acid a,c-diamide synthase		K02224
Fusobacterium nucleatum	FN0973	gi_19703352_ref_NC_003454.1:1625715-1626789	19.0815	4.22579	2.17489	0.0389822	0.0485951	UP	threonine-phosphate decarboxylase	E	K00817
Fusobacterium nucleatum	FN0976	gi_19703352_ref_NC_003454.1:1628235-1629153	0	1.52096	#NAME?	0.00894141	0.0118774	DOWN	hypothetical protein
Fusobacterium nucleatum	FN0978	gi_19703352_ref_NC_003454.1:1630759-1632055	0	0.808266	#NAME?	0.0336166	0.0421651	DOWN	Na+/H+ antiporter NhaC	C
Fusobacterium nucleatum	FN0993	gi_19703352_ref_NC_003454.1:1647816-1649268	2.2145	7.33512	-1.72784	7.4142e-10	1.69636e-09	DOWN	Trk system potassium uptake protein TrkG	P	K03498
Fusobacterium nucleatum	FN0996	gi_19703352_ref_NC_003454.1:1650762-1651461	1.14917	5.9904	-2.38206	1.7433e-05	2.90298e-05	DOWN	hypothetical protein	S
Fusobacterium nucleatum	FN0998	gi_19703352_ref_NC_003454.1:1652386-1653889	78.8907	175.185	-1.15095	7.0008e-27	4.17926e-26	DOWN	dipeptide-binding protein	E	K12368
Fusobacterium nucleatum	FN1006	gi_19703352_ref_NC_003454.1:1661087-1661486	74.4087	8.736	3.09043	1.20095e-05	2.02789e-05	UP	acetyltransferase	R
Fusobacterium nucleatum	FN1019	gi_19703352_ref_NC_003454.1:1673034-1673874	117.171	237.877	-1.02159	7.67793e-24	3.9026e-23	DOWN	3-hydroxybutyryl-CoA dehydrogenase		K00074
Fusobacterium nucleatum	FN1021	gi_19703352_ref_NC_003454.1:1674727-1674976	1.60884	17.472	-3.44096	1.5797e-06	2.86461e-06	DOWN	calcium-transporting ATPase
Fusobacterium nucleatum	FN1022	gi_19703352_ref_NC_003454.1:1674972-1677561	101.406	238.334	-1.23284	1.70196e-30	1.18972e-29	DOWN	calcium-transporting ATPase	P	K01537
Fusobacterium nucleatum	FN1032	gi_19703352_ref_NC_003454.1:1685898-1686438	61.7067	126.922	-1.04045	6.82736e-19	2.70144e-18	DOWN	hypothetical protein
Fusobacterium nucleatum	FN1034	gi_19703352_ref_NC_003454.1:1687787-1688405	10.3964	0.564524	4.2029	0.00339444	0.00470261	UP	TetR family transcriptional regulator	K
Fusobacterium nucleatum	FN1041	gi_19703352_ref_NC_003454.1:1692220-1693396	0	2.37512	#NAME?	2.86152e-05	4.6764e-05	DOWN	acetyltransferase	R
Fusobacterium nucleatum	FN1063	gi_19703352_ref_NC_003454.1:1709464-1710649	25.0957	4.41956	2.50546	0.00200693	0.0028425	UP	N-acyl-L-amino acid amidohydrolase	R	K01436
Fusobacterium nucleatum	FN1064	gi_19703352_ref_NC_003454.1:1710667-1711429	31.1013	2.74789	3.50058	3.69141e-06	6.52648e-06	UP	hypothetical protein	R
Fusobacterium nucleatum	FN1068	gi_19703352_ref_NC_003454.1:1713950-1714817	37.9967	83.1329	-1.12955	3.06644e-20	1.29196e-19	DOWN	Smf protein		K04096
Fusobacterium nucleatum	FN1069	gi_19703352_ref_NC_003454.1:1714871-1717142	105.155	219.323	-1.06054	8.10151e-27	4.82749e-26	DOWN	DNA topoisomerase I		K03168
Fusobacterium nucleatum	FN1072	gi_19703352_ref_NC_003454.1:1719440-1720541	42.7028	118.277	-1.46977	1.21911e-28	7.85477e-28	DOWN	GTP-binding protein	R	K06948
Fusobacterium nucleatum	FN1077	gi_19703352_ref_NC_003454.1:1723843-1724095	30.2054	128.45	-2.08833	4.65984e-22	2.15154e-21	DOWN	hypothetical protein	O
Fusobacterium nucleatum	FN1078	gi_19703352_ref_NC_003454.1:1724292-1724838	414.709	831.757	-1.00406	1.22386e-25	6.8236e-25	DOWN	hypothetical protein	S
Fusobacterium nucleatum	FN1086	gi_19703352_ref_NC_003454.1:1729766-1731092	0.606193	6.18828	-3.35169	9.12761e-11	2.21827e-10	DOWN	transporter	R
Fusobacterium nucleatum	FN1087	gi_19703352_ref_NC_003454.1:1731097-1731676	7.6281	62.0557	-3.02417	7.99066e-29	5.21036e-28	DOWN	hypothetical protein
Fusobacterium nucleatum	FN1088	gi_19703352_ref_NC_003454.1:1731805-1733155	252.758	689.569	-1.44794	1.65005e-35	1.46744e-34	DOWN	coenzyme A disulfide reductase	R
Fusobacterium nucleatum	FN1089	gi_19703352_ref_NC_003454.1:1733181-1734054	79.6134	192.512	-1.27386	3.63947e-27	2.21124e-26	DOWN	hypothetical protein	R	K06958
Fusobacterium nucleatum	FN1090	gi_19703352_ref_NC_003454.1:1734040-1735810	142.851	362.265	-1.34253	9.80229e-33	7.61347e-32	DOWN	excinuclease ABC subunit C		K03703
Fusobacterium nucleatum	FN1091	gi_19703352_ref_NC_003454.1:1736054-1737398	147.128	581.188	-1.98194	1.10395e-46	1.58079e-45	DOWN	sigma factor sigB regulation protein RsbU	T/K	K07315
Fusobacterium nucleatum	FN1092	gi_19703352_ref_NC_003454.1:1737406-1738321	294.192	926.436	-1.65493	1.00858e-39	1.1132e-38	DOWN	hypothetical protein	R
Fusobacterium nucleatum	FN1093	gi_19703352_ref_NC_003454.1:1738354-1738783	191.751	417.703	-1.12324	5.14589e-25	2.80179e-24	DOWN	hypothetical protein	K
Fusobacterium nucleatum	FN1101	gi_19703352_ref_NC_003454.1:1744686-1746099	32.1426	3.21267	3.32264	3.26643e-08	6.63596e-08	UP	ATPase	R
Fusobacterium nucleatum	FN1102	gi_19703352_ref_NC_003454.1:1746091-1746631	11.8953	0	Inf	9.96168e-05	0.000156389	UP	tRNA 2'phosphotransferase	J	K07559
Fusobacterium nucleatum	FN1113	gi_19703352_ref_NC_003454.1:1757066-1758005	9.84128	29.7396	-1.59547	4.17639e-17	1.48608e-16	DOWN	peptide ABC transporter permease	E/P	K02033
Fusobacterium nucleatum	FN1115	gi_19703352_ref_NC_003454.1:1758924-1759659	8.74367	0.474783	4.2029	0.00339444	0.00470261	UP	hypothetical protein	R
Fusobacterium nucleatum	FN1119	gi_19703352_ref_NC_003454.1:1761028-1761313	984.427	3413.15	-1.79375	4.69866e-43	5.84053e-42	DOWN	rpmA 50S ribosomal protein L27	J	K02899
Fusobacterium nucleatum	FN1124	gi_19703352_ref_NC_003454.1:1768147-1769332	31.8783	111.668	-1.80857	8.35034e-34	6.92418e-33	DOWN	porin		K03286
Fusobacterium nucleatum	FN1130	gi_19703352_ref_NC_003454.1:1777979-1778957	239.518	484.362	-1.01595	6.16509e-26	3.4791e-25	DOWN	tetraacyldisaccharide 4'-kinase		K00912
Fusobacterium nucleatum	FN1131	gi_19703352_ref_NC_003454.1:1778962-1779736	3.63285	27.5043	-2.92048	6.83809e-21	2.97952e-20	DOWN	hypothetical protein
Fusobacterium nucleatum	FN1138	gi_19703352_ref_NC_003454.1:1785608-1786040	5318.82	10664	-1.00357	1.95529e-27	1.20486e-26	DOWN	cytoplasmic protein	R	K07006
Fusobacterium nucleatum	FN1143	gi_19703352_ref_NC_003454.1:1792600-1793425	129.038	28.979	2.15472	0.0013816	0.0019775	UP	glucosamine-6-phosphate deaminase nagB	G	K02564
Fusobacterium nucleatum	FN1151	gi_19703352_ref_NC_003454.1:1805252-1806599	12.8301	28.904	-1.17174	1.32033e-16	4.55355e-16	DOWN	Na+ driven multidrug efflux pump	V
Fusobacterium nucleatum	FN1152	gi_19703352_ref_NC_003454.1:1806756-1807947	23.2822	48.2239	-1.05052	4.85088e-18	1.83774e-17	DOWN	aspartate aminotransferase	E	K00812
Fusobacterium nucleatum	FN1160	gi_19703352_ref_NC_003454.1:1815975-1819245	0.245924	0.961468	-1.96703	0.00041343	0.000618149	DOWN	SWF/SNF family helicase	K
Fusobacterium nucleatum	FN1161	gi_19703352_ref_NC_003454.1:1819318-1820113	0	3.07297	#NAME?	0.000187	0.000286179	DOWN	glutamate racemase		K01776
Fusobacterium nucleatum	FN1172	gi_19703352_ref_NC_003454.1:1833701-1834715	39.2302	136.505	-1.79892	5.89233e-34	4.93e-33	DOWN	phosphate acetyltransferase	C	K00625
Fusobacterium nucleatum	FN1186	gi_19703352_ref_NC_003454.1:1848895-1849975	7.44142	16.8093	-1.17561	5.42284e-11	1.34198e-10	DOWN	amidohydrolase	R
Fusobacterium nucleatum	FN1188	gi_19703352_ref_NC_003454.1:1850919-1851417	5.64221	99.0897	-4.1344	1.72152e-40	1.94636e-39	DOWN	hypothetical protein
Fusobacterium nucleatum	FN1189	gi_19703352_ref_NC_003454.1:1851459-1851810	31.9939	265.058	-3.05044	3.1083e-45	4.22742e-44	DOWN	hypothetical protein
Fusobacterium nucleatum	FN1190	gi_19703352_ref_NC_003454.1:1851816-1854024	571.541	1357.98	-1.24853	1.99064e-32	1.52249e-31	DOWN	cadmium-transporting ATPase	P	K17686
Fusobacterium nucleatum	FN1191	gi_19703352_ref_NC_003454.1:1854057-1854789	27.4358	203.324	-2.88965	1.31022e-50	2.15095e-49	DOWN	hypothetical protein
Fusobacterium nucleatum	FN1192	gi_19703352_ref_NC_003454.1:1854818-1855091	198.169	1399.67	-2.82029	1.89251e-60	4.50666e-59	DOWN	hypothetical protein
Fusobacterium nucleatum	FN1199	gi_19703352_ref_NC_003454.1:1859200-1860253	20.2249	47.4098	-1.22905	7.85576e-19	3.10646e-18	DOWN	DNA polymerase IV		K02346
Fusobacterium nucleatum	FN1218	gi_19703352_ref_NC_003454.1:1877901-1878504	2.66364	6.36398	-1.25653	0.000672116	0.000987218	DOWN	hypothetical protein	S
Fusobacterium nucleatum	FN1219	gi_19703352_ref_NC_003454.1:1878705-1879161	12.3215	29.0563	-1.23767	1.89918e-09	4.21384e-09	DOWN	hypothetical protein
Fusobacterium nucleatum	FN1229	gi_19703352_ref_NC_003454.1:1886349-1886790	0	16.2071	#NAME?	1.63617e-11	4.19761e-11	DOWN	hypothetical protein
Fusobacterium nucleatum	FN1233	gi_19703352_ref_NC_003454.1:1889528-1890071	10.351	0	Inf	0.000187	0.000286179	UP	NAD(P)H oxidoreductase	R
Fusobacterium nucleatum	FN1251	gi_19703352_ref_NC_003454.1:1908147-1909449	145.697	292.586	-1.00589	2.48276e-25	1.37132e-24	DOWN	high-affinity iron permease	P	K07243
Fusobacterium nucleatum	FN1257	gi_19703352_ref_NC_003454.1:1913310-1913754	29.8267	1.96315	3.92537	3.35545e-05	5.47259e-05	UP	C4-dicarboxylate transporter small subunit	G
Fusobacterium nucleatum	FN1266	gi_19703352_ref_NC_003454.1:1922247-1923153	2.21725	6.16432	-1.47517	2.14197e-05	3.55228e-05	DOWN	UTP-glucose-1-phosphate uridylyltransferase		K00963
Fusobacterium nucleatum	FN1267	gi_19703352_ref_NC_003454.1:1923143-1923761	3.24886	6.77428	-1.06013	0.000758987	0.0011113	DOWN	hypothetical protein	R
Fusobacterium nucleatum	FN1269	gi_19703352_ref_NC_003454.1:1925702-1926332	17.2102	50.1178	-1.54206	9.04521e-18	3.37173e-17	DOWN	lipoprotein	S	K09778
Fusobacterium nucleatum	FN1271	gi_19703352_ref_NC_003454.1:1926834-1928532	25.0937	72.9114	-1.53882	1.95653e-29	1.30188e-28	DOWN	endopeptidase IV	O	K04773
Fusobacterium nucleatum	FN1274	gi_19703352_ref_NC_003454.1:1930752-1931865	2.1663	8.15569	-1.91258	1.89442e-09	4.20471e-09	DOWN	acriflavin resistance protein E		K18302
Fusobacterium nucleatum	FN1279	gi_19703352_ref_NC_003454.1:1937379-1938360	3.27665	10.3195	-1.65508	2.49496e-09	5.45751e-09	DOWN	zinc metallohydrolase	R
Fusobacterium nucleatum	FN1282	gi_19703352_ref_NC_003454.1:1941358-1941709	845.553	2321	-1.45678	1.81206e-35	1.60712e-34	DOWN	50S ribosomal protein L17	J	K02879
Fusobacterium nucleatum	FN1283	gi_19703352_ref_NC_003454.1:1941736-1942765	1204.67	2753.62	-1.19269	3.15773e-31	2.28093e-30	DOWN	DNA-directed RNA polymerase subunit alpha	K	K03040
Fusobacterium nucleatum	FN1284	gi_19703352_ref_NC_003454.1:1942745-1943333	1596.54	4667.01	-1.54755	5.4302e-39	5.77769e-38	DOWN	rpsD 30S ribosomal protein S4	J	K02986
Fusobacterium nucleatum	FN1289	gi_19703352_ref_NC_003454.1:1944821-1946537	18.7401	0.814071	4.52483	4.3971e-11	1.09733e-10	UP	hypothetical protein
Fusobacterium nucleatum	FN1294	gi_19703352_ref_NC_003454.1:1952606-1953158	132.373	27.8036	2.25126	0.000972021	0.00141241	UP	ribosomal-protein-alanine acetyltransferase	J
Fusobacterium nucleatum	FN1304	gi_19703352_ref_NC_003454.1:1960388-1960853	75.0905	278.952	-1.89332	5.8509e-35	5.03797e-34	DOWN	single-strand DNA binding protein		K03111
Fusobacterium nucleatum	FN1309	gi_19703352_ref_NC_003454.1:1964995-1965190	599.209	6150.86	-3.35966	3.44252e-80	1.65776e-78	DOWN	hypothetical protein
Fusobacterium nucleatum	FN1311	gi_19703352_ref_NC_003454.1:1966037-1966427	25.7167	2.68113	3.26179	0.00285251	0.00396752	UP	biopolymer transport protein ExbD
Fusobacterium nucleatum	FN1314	gi_19703352_ref_NC_003454.1:1968589-1968772	1248.16	11643.6	-3.22166	3.61845e-79	1.68025e-77	DOWN	hypothetical protein
Fusobacterium nucleatum	FN1316	gi_19703352_ref_NC_003454.1:1969589-1970366	50.6638	103.53	-1.03101	9.00134e-20	3.72724e-19	DOWN	NGG1-interacting factor 3	S
Fusobacterium nucleatum	FN1317	gi_19703352_ref_NC_003454.1:1970362-1971175	16.7999	65.681	-1.96703	1.46616e-26	8.60245e-26	DOWN	RNA polymerase sigma factor	K
Fusobacterium nucleatum	FN1319	gi_19703352_ref_NC_003454.1:1972475-1974287	10.4268	22.0689	-1.08172	6.24523e-16	2.081e-15	DOWN	DNA primase		K02316
Fusobacterium nucleatum	FN1333	gi_19703352_ref_NC_003454.1:1987253-1987670	13.4711	28.0054	-1.05583	4.16326e-08	8.34578e-08	DOWN	hypothetical protein
Fusobacterium nucleatum	FN1334	gi_19703352_ref_NC_003454.1:1987692-1988709	47.4117	112.59	-1.24776	1.28549e-24	6.88385e-24	DOWN	N-acetylmuramoyl-L-alanine amidase		K01448
Fusobacterium nucleatum	FN1335	gi_19703352_ref_NC_003454.1:1988816-1989101	313.61	818.618	-1.38422	1.75059e-30	1.22241e-29	DOWN	protein translocase subunit YajC
Fusobacterium nucleatum	FN1340	gi_19703352_ref_NC_003454.1:1993442-1994993	269.781	576.846	-1.0964	1.18777e-28	7.66042e-28	DOWN	glutamyl-tRNA synthetase	J	K01885
Fusobacterium nucleatum	FN1358	gi_19703352_ref_NC_003454.1:2009900-2010602	0	1.49121	#NAME?	0.0336166	0.0421651	DOWN	hypothetical protein
Fusobacterium nucleatum	FN1360	gi_19703352_ref_NC_003454.1:2012273-2013191	6.56489	38.4042	-2.54842	1.17738e-25	6.57009e-25	DOWN	peptide ABC transporter permease	E/P	K02033
Fusobacterium nucleatum	FN1361	gi_19703352_ref_NC_003454.1:2013190-2013958	21.9672	48.3945	-1.13949	4.67585e-16	1.56528e-15	DOWN	peptide ABC transporter permease	E/P	K02034
Fusobacterium nucleatum	FN1362	gi_19703352_ref_NC_003454.1:2013957-2014659	4.00493	11.4326	-1.51331	1.01354e-07	1.99425e-07	DOWN	peptide ABC transporter ATP-binding protein	R	K02031
Fusobacterium nucleatum	FN1364	gi_19703352_ref_NC_003454.1:2015471-2015651	1686.61	5552.43	-1.71899	1.91732e-41	2.24586e-40	DOWN	50S ribosomal protein L32	J
Fusobacterium nucleatum	FN1370	gi_19703352_ref_NC_003454.1:2019079-2019439	4.45661	14.0357	-1.65508	2.5283e-05	4.18444e-05	DOWN	endonuclease		K07460
Fusobacterium nucleatum	FN1372	gi_19703352_ref_NC_003454.1:2020111-2021071	1.67413	7.27243	-2.11903	1.46254e-07	2.8382e-07	DOWN	ribosomal large subunit pseudouridine synthase D	J	K06180
Fusobacterium nucleatum	FN1376	gi_19703352_ref_NC_003454.1:2024018-2025365	285.544	1552.65	-2.44294	1.34784e-60	3.22143e-59	DOWN	oxaloacetate decarboxylase	C	K01960
Fusobacterium nucleatum	FN1377	gi_19703352_ref_NC_003454.1:2025351-2026191	9.08677	59.0018	-2.69892	3.36874e-32	2.5495e-31	DOWN	triphosphoribosyl-dephospho-CoA synthase CitG		K05966
Fusobacterium nucleatum	FN1379	gi_19703352_ref_NC_003454.1:2026494-2027385	736.782	1617.14	-1.13414	9.75756e-30	6.62149e-29	DOWN	citrate lyase subunit beta	G	K01644
Fusobacterium nucleatum	FN1380	gi_19703352_ref_NC_003454.1:2027387-2028938	107.29	357.208	-1.73525	2.39672e-40	2.70036e-39	DOWN	citrate lyase subunit beta	C	K01643
Fusobacterium nucleatum	FN1382	gi_19703352_ref_NC_003454.1:2033288-2034497	7.31289	0.144397	5.66233	2.59951e-05	4.29683e-05	UP	ATPase	R	K07133
Fusobacterium nucleatum	FN1383	gi_19703352_ref_NC_003454.1:2034544-2037946	76.8251	170.972	-1.15411	7.82587e-29	5.1183e-28	DOWN	DNA polymerase III subunit alpha		K02337
Fusobacterium nucleatum	FN1385	gi_19703352_ref_NC_003454.1:2038483-2040220	27.539	75.7992	-1.4607	1.39679e-28	8.98171e-28	DOWN	hypothetical protein
Fusobacterium nucleatum	FN1387	gi_19703352_ref_NC_003454.1:2042979-2043693	20.8136	52.0495	-1.32236	2.46558e-17	8.93463e-17	DOWN	metal dependent hydrolase	R
Fusobacterium nucleatum	FN1395	gi_19703352_ref_NC_003454.1:2051320-2051620	6.68121	67.9144	-3.34554	9.31421e-22	4.24924e-21	DOWN	hypothetical protein
Fusobacterium nucleatum	FN1401	gi_19703352_ref_NC_003454.1:2058731-2060486	78.3345	18.3078	2.09719	0.00176429	0.00250593	UP	urocanate hydratase	E	K01712
Fusobacterium nucleatum	FN1403	gi_19703352_ref_NC_003454.1:2061882-2063193	22.6856	0.133171	7.41235	2.50387e-16	8.47795e-16	UP	histidine permease	R	K07084
Fusobacterium nucleatum	FN1405	gi_19703352_ref_NC_003454.1:2064426-2064996	24.6538	0.611979	5.33218	1.61919e-07	3.13845e-07	UP	formiminotetrahydrofolate cyclodeaminase	E
Fusobacterium nucleatum	FN1406	gi_19703352_ref_NC_003454.1:2065016-2066552	67.5146	4.31969	3.9662	6.09703e-18	2.2885e-17	UP	histidine ammonia-lyase	E	K01745
Fusobacterium nucleatum	FN1407	gi_19703352_ref_NC_003454.1:2066569-2067451	59.2154	8.31058	2.83295	2.90425e-06	5.16427e-06	UP	glutamate formiminotransferase	E	K13990
Fusobacterium nucleatum	FN1408	gi_19703352_ref_NC_003454.1:2067534-2069004	4.37481	0.237553	4.2029	0.00339444	0.00470261	UP	aminoacyl-histidine dipeptidase	E	K01270
Fusobacterium nucleatum	FN1412	gi_19703352_ref_NC_003454.1:2072141-2073296	0	1.51142	#NAME?	0.00242129	0.00338982	DOWN	methylthioribose kinase mtnK	R	K00899
Fusobacterium nucleatum	FN1414	gi_19703352_ref_NC_003454.1:2074389-2075649	31.896	1.38557	4.52483	6.01974e-13	1.69413e-12	UP	Na+/H+ antiporter NhaC	C
Fusobacterium nucleatum	FN1415	gi_19703352_ref_NC_003454.1:2075697-2076855	23.5981	3.31652	2.83093	0.000187747	0.000287254	UP	NADH-dependent butanol dehydrogenase	C	K19955
Fusobacterium nucleatum	FN1423	gi_19703352_ref_NC_003454.1:2088942-2090160	1433.63	6405.3	-2.15959	5.59168e-54	1.04159e-52	DOWN	flavoprotein	C	K12264
Fusobacterium nucleatum	FN1424	gi_19703352_ref_NC_003454.1:2090184-2092095	2097.29	5976.49	-1.51077	1.89137e-38	1.96105e-37	DOWN	acyl-CoA dehydrogenase		K00248
Fusobacterium nucleatum	FN1431	gi_19703352_ref_NC_003454.1:2099415-2100342	104.453	27.3	1.93588	0.0188527	0.0243323	UP	branched chain amino acid ABC transporter permease	E	K01997
Fusobacterium nucleatum	FN1437	gi_19703352_ref_NC_003454.1:2105979-2106237	768.7	3301.47	-2.10261	1.30639e-49	2.06639e-48	DOWN	50S ribosomal protein L28	J	K02902
Fusobacterium nucleatum	FN1444	gi_19703352_ref_NC_003454.1:2111724-2113263	314.193	881.883	-1.48894	2.74005e-37	2.69895e-36	DOWN	GMP synthase	F	K01951
Fusobacterium nucleatum	FN1450	gi_19703352_ref_NC_003454.1:2130093-2131500	23.4241	102.747	-2.13304	1.41516e-39	1.54965e-38	DOWN	hypothetical protein	R
Fusobacterium nucleatum	FN1457	gi_19703352_ref_NC_003454.1:2137992-2139066	16.0884	56.7231	-1.81792	9.72667e-27	5.76944e-26	DOWN	UDP-N-acetylglucosamine-N-acetylmuramyl-pentapeptide pyrophosphoryl-undecaprenol N-acetylglucosamine transferase		K02563
Fusobacterium nucleatum	FN1463	gi_19703352_ref_NC_003454.1:2145141-2145984	60.522	178.446	-1.55996	4.4194e-31	3.17464e-30	DOWN	pyridoxal biosynthesis lyase PdxS		K06215
Fusobacterium nucleatum	FN1478	gi_19703352_ref_NC_003454.1:2160417-2160753	0	4.66611	#NAME?	0.00464266	0.00634074	DOWN	hypothetical protein
Fusobacterium nucleatum	FN1479	gi_19703352_ref_NC_003454.1:2160792-2161359	5.66491	35.3747	-2.64259	6.3335e-19	2.50756e-18	DOWN	hypothetical protein
Fusobacterium nucleatum	FN1481	gi_19703352_ref_NC_003454.1:2162768-2163890	191.971	393.159	-1.03422	4.37929e-26	2.49516e-25	DOWN	queuine tRNA-ribosyltransferase	J	K00773
Fusobacterium nucleatum	FN1486	gi_19703352_ref_NC_003454.1:2168108-2169389	30.1186	60.9203	-1.01627	2.02984e-19	8.24749e-19	DOWN	hypothetical protein	R	K03699
Fusobacterium nucleatum	FN1489	gi_19703352_ref_NC_003454.1:2170969-2171923	35.3775	70.9857	-1.0047	1.45397e-18	5.65666e-18	DOWN	methionyl-tRNA formyltransferase	J	K00604
Fusobacterium nucleatum	FN1498	gi_19703352_ref_NC_003454.1:2702-3602	32.5874	75.8219	-1.2183	5.39146e-21	2.36344e-20	DOWN	hypothetical protein	R/G/E
Fusobacterium nucleatum	FN1505	gi_19703352_ref_NC_003454.1:10535-11009	180.359	449.123	-1.31624	7.35251e-29	4.81356e-28	DOWN	6,7-dimethyl-8-ribityllumazine synthase		K00794
Fusobacterium nucleatum	FN1507	gi_19703352_ref_NC_003454.1:12311-12968	511.624	1035.84	-1.01764	1.6352e-26	9.55974e-26	DOWN	riboflavin synthase subunit alpha		K00793
Fusobacterium nucleatum	FN1508	gi_19703352_ref_NC_003454.1:12977-14177	70.6629	300.85	-2.09002	1.11214e-45	1.54488e-44	DOWN	3,4-dihydroxy-2-butanone-4-phosphate synthase		K14652
Fusobacterium nucleatum	FN1516	gi_19703352_ref_NC_003454.1:20753-20948	18.4688	72.2057	-1.96703	8.47353e-13	2.3622e-12	DOWN	hypothetical protein
Fusobacterium nucleatum	FN1517	gi_19703352_ref_NC_003454.1:20965-23545	187.625	436.428	-1.21789	2.57824e-31	1.88116e-30	DOWN	leucyl-tRNA synthetase	J	K01869
Fusobacterium nucleatum	FN1523	gi_19703352_ref_NC_003454.1:28346-29927	360.005	822.465	-1.19194	7.15438e-31	5.09426e-30	DOWN	dipeptide-binding protein	E	K02035
Fusobacterium nucleatum	FN1549	gi_19703352_ref_NC_003454.1:64028-64913	245.593	633.804	-1.36777	5.88264e-33	4.64115e-32	DOWN	hypothetical protein	O
Fusobacterium nucleatum	FN1555	gi_19703352_ref_NC_003454.1:76341-77526	2280.31	5034.32	-1.14257	2.51679e-30	1.74431e-29	DOWN	elongation factor Tu	J	K02358
Fusobacterium nucleatum	FN1556	gi_19703352_ref_NC_003454.1:77614-79696	1091.74	2772.45	-1.34454	1.19402e-34	1.01734e-33	DOWN	protein translation elongation factor G	J	K02355
Fusobacterium nucleatum	FN1562	gi_19703352_ref_NC_003454.1:83849-84854	1.19943	13.1995	-3.46007	1.07459e-16	3.70999e-16	DOWN	3-deoxy-7-phosphoheptulonate synthase	E	K03856
Fusobacterium nucleatum	FN1563	gi_19703352_ref_NC_003454.1:84866-85130	173.026	471.415	-1.44601	4.70697e-28	2.96799e-27	DOWN	hypothetical protein
Fusobacterium nucleatum	FN1589	gi_19703352_ref_NC_003454.1:99931-100591	55.3722	215.955	-1.9635	9.02758e-37	8.58016e-36	DOWN	O-succinylbenzoate-CoA synthase	K
Fusobacterium nucleatum	FN1590	gi_19703352_ref_NC_003454.1:100649-101894	1.2912	9.39506	-2.86319	7.80544e-14	2.32128e-13	DOWN	lipoprotein
Fusobacterium nucleatum	FN1597	gi_19703352_ref_NC_003454.1:107324-107900	153.355	18.7741	3.03006	3.03521e-09	6.60371e-09	UP	peptidyl-tRNA hydrolase	J	K01056
Fusobacterium nucleatum	FN1606	gi_19703352_ref_NC_003454.1:115375-117298	34.493	71.0141	-1.0418	1.40156e-22	6.64593e-22	DOWN	3-deoxy-D-manno-octulosonic-acid transferase		K02527
Fusobacterium nucleatum	FN1615	gi_19703352_ref_NC_003454.1:125264-125816	240.016	879.287	-1.8732	8.30444e-43	1.0148e-41	DOWN	hypothetical protein	S
Fusobacterium nucleatum	FN1617	gi_19703352_ref_NC_003454.1:126531-126756	3.55937	8.50407	-1.25653	0.0267805	0.0341842	DOWN	cytoplasmic protein
Fusobacterium nucleatum	FN1618	gi_19703352_ref_NC_003454.1:126755-127295	37.9162	221.872	-2.54884	4.30748e-43	5.37484e-42	DOWN	hypothetical protein
Fusobacterium nucleatum	FN1619	gi_19703352_ref_NC_003454.1:127365-127734	666.362	2121.67	-1.67082	6.39425e-40	7.14244e-39	DOWN	hypothetical protein	S
Fusobacterium nucleatum	FN1620	gi_19703352_ref_NC_003454.1:128035-128779	1302.19	3321.56	-1.35093	1.42171e-34	1.2066e-33	DOWN	30S ribosomal protein S2	J	K02967
Fusobacterium nucleatum	FN1621	gi_19703352_ref_NC_003454.1:128821-129715	803.519	2399.03	-1.57805	1.41592e-39	1.54965e-38	DOWN	elongation factor Ts	J	K02357
Fusobacterium nucleatum	FN1622	gi_19703352_ref_NC_003454.1:129779-130499	374.874	854.699	-1.18901	1.3211e-29	8.94633e-29	DOWN	uridylate kinase	F	K09903
Fusobacterium nucleatum	FN1624	gi_19703352_ref_NC_003454.1:131169-132450	638.452	2694.94	-2.0776	1.09007e-51	1.85028e-50	DOWN	preprotein translocase subunit SecY		K03076
Fusobacterium nucleatum	FN1625	gi_19703352_ref_NC_003454.1:132474-132954	516.767	1216.14	-1.23472	2.04148e-30	1.42247e-29	DOWN	50S ribosomal protein L15	J	K02876
Fusobacterium nucleatum	FN1628	gi_19703352_ref_NC_003454.1:133669-134038	993.565	2118.83	-1.09259	4.18816e-28	2.64342e-27	DOWN	50S ribosomal protein L18	J	K02881
Fusobacterium nucleatum	FN1629	gi_19703352_ref_NC_003454.1:134064-134598	1282.56	3212.56	-1.3247	7.6576e-34	6.36599e-33	DOWN	rplF 50S ribosomal protein L6	J	K02933
Fusobacterium nucleatum	FN1630	gi_19703352_ref_NC_003454.1:134622-135021	1228.75	3309.63	-1.42948	5.86216e-36	5.37516e-35	DOWN	30S ribosomal protein S8	J	K02994
Fusobacterium nucleatum	FN1631	gi_19703352_ref_NC_003454.1:135049-135337	563.649	2008.37	-1.83316	1.45116e-42	1.75027e-41	DOWN	30S ribosomal protein S14	J	K02954
Fusobacterium nucleatum	FN1632	gi_19703352_ref_NC_003454.1:135357-135909	437.12	1692.54	-1.95309	1.82049e-46	2.57843e-45	DOWN	50S ribosomal protein L5 rplE	J	K02931
Fusobacterium nucleatum	FN1635	gi_19703352_ref_NC_003454.1:136293-136662	1194.67	2938.13	-1.29829	5.60115e-33	4.44604e-32	DOWN	50S ribosomal protein L14	J	K02874
Fusobacterium nucleatum	FN1637	gi_19703352_ref_NC_003454.1:136977-137160	588.012	1551.59	-1.39983	1.41048e-31	1.0361e-30	DOWN	50S ribosomal protein L29	J
Fusobacterium nucleatum	FN1638	gi_19703352_ref_NC_003454.1:137159-137591	521.107	1509.94	-1.53484	1.11516e-36	1.0568e-35	DOWN	rplP 50S ribosomal protein L16	J	K02878
Fusobacterium nucleatum	FN1639	gi_19703352_ref_NC_003454.1:137593-138253	1042.34	2266.07	-1.12038	1.78573e-29	1.19928e-28	DOWN	30S ribosomal protein S3	J	K02982
Fusobacterium nucleatum	FN1640	gi_19703352_ref_NC_003454.1:138271-138607	1304.49	2686.13	-1.04204	1.41217e-27	8.74336e-27	DOWN	50S ribosomal protein L22	J	K02890
Fusobacterium nucleatum	FN1641	gi_19703352_ref_NC_003454.1:138641-138917	734.721	2137.01	-1.54032	1.59447e-36	1.50009e-35	DOWN	30S ribosomal protein S19	J	K02965
Fusobacterium nucleatum	FN1642	gi_19703352_ref_NC_003454.1:138941-139772	2306.9	4726.47	-1.03481	4.86564e-28	3.0621e-27	DOWN	50S ribosomal protein L2 rplB	J	K02886
Fusobacterium nucleatum	FN1644	gi_19703352_ref_NC_003454.1:140106-140736	1140.34	2711.07	-1.2494	3.13267e-32	2.37637e-31	DOWN	50S ribosomal protein L4 rplD	J	K02926
Fusobacterium nucleatum	FN1645	gi_19703352_ref_NC_003454.1:140755-141391	1164.95	3251.38	-1.48078	2.3065e-37	2.28227e-36	DOWN	50S ribosomal protein L3	J	K02906
Fusobacterium nucleatum	FN1646	gi_19703352_ref_NC_003454.1:141538-141850	3168.84	6364.16	-1.00602	2.77705e-27	1.70317e-26	DOWN	30S ribosomal protein S10	J	K02946
Fusobacterium nucleatum	FN1647	gi_19703352_ref_NC_003454.1:142122-142542	6.68756	21.5806	-1.69018	7.90326e-09	1.66545e-08	DOWN	hypothetical protein
Fusobacterium nucleatum	FN1655	gi_19703352_ref_NC_003454.1:151037-152576	154.615	483.77	-1.64564	2.86792e-39	3.09193e-38	DOWN	cytoplasmic protein	S	K09155
Fusobacterium nucleatum	FN1656	gi_19703352_ref_NC_003454.1:152631-152850	683.755	1464.47	-1.09883	1.59434e-26	9.33768e-26	DOWN	30S ribosomal protein S18	J	K02963
Fusobacterium nucleatum	FN1661	gi_19703352_ref_NC_003454.1:158052-158802	289.74	607.449	-1.068	8.31532e-27	4.95036e-26	DOWN	hypothetical protein	S
Fusobacterium nucleatum	FN1662	gi_19703352_ref_NC_003454.1:158981-160436	98.8948	25.92	1.93183	0.0125319	0.0165186	UP	hypothetical protein	K
Fusobacterium nucleatum	FN1663	gi_19703352_ref_NC_003454.1:160453-161824	86.1876	23.9412	1.84798	0.0383829	0.0478847	UP	hypothetical protein
Fusobacterium nucleatum	FN1702	gi_19703352_ref_NC_003454.1:197253-198054	3.00904	6.53566	-1.11903	0.000150641	0.000234007	DOWN	undecaprenyl pyrophosphate phosphatase	V	K06153
Fusobacterium nucleatum	FN1708	gi_19703352_ref_NC_003454.1:203427-205539	374.037	1155.82	-1.62766	8.97735e-41	1.0275e-39	DOWN	polynucleotide phosphorylase	J	K00962
Fusobacterium nucleatum	FN1709	gi_19703352_ref_NC_003454.1:205554-206118	83.2893	267.492	-1.68329	6.46908e-33	5.08531e-32	DOWN	CDP-diacylglycerol--glycerol-3-phosphate 3-phosphatidyltransferase		K00995
Fusobacterium nucleatum	FN1737	gi_19703352_ref_NC_003454.1:236128-236446	44.1295	98.0404	-1.15163	1.15021e-14	3.5489e-14	DOWN	V-type ATP synthase subunit F	C	K02122
Fusobacterium nucleatum	FN1753	gi_19703352_ref_NC_003454.1:249303-250434	4.97432	0.308693	4.01025	0.00572059	0.00775914	UP	thiamine biosynthesis protein ThiH	R	K03150
Fusobacterium nucleatum	FN1754	gi_19703352_ref_NC_003454.1:250433-251207	32.6957	4.28346	2.93225	0.000115065	0.00017999	UP	thiazole synthase thiG	F	K03149
Fusobacterium nucleatum	FN1757	gi_19703352_ref_NC_003454.1:252037-253339	41.6717	0.938634	5.47236	8.71547e-20	3.61347e-19	UP	thiamine biosynthesis protein ThiC		K03147
Fusobacterium nucleatum	FN1762	gi_19703352_ref_NC_003454.1:255347-256094	0	6.54032	#NAME?	2.21221e-08	4.52108e-08	DOWN	hypothetical protein	S	K09861
Fusobacterium nucleatum	FN1780	gi_19703352_ref_NC_003454.1:261010-261754	10.7976	21.8107	-1.01433	1.4048e-09	3.1416e-09	DOWN	hypothetical protein
Fusobacterium nucleatum	FN1781	gi_19703352_ref_NC_003454.1:261821-264305	251.198	605.157	-1.26848	1.44594e-32	1.11772e-31	DOWN	4-hydroxy-3-methylbut-2-enyl diphosphate reductase	J	K02945
Fusobacterium nucleatum	FN1792	gi_19703352_ref_NC_003454.1:272988-273354	3049.99	7181.14	-1.23541	4.15047e-32	3.13019e-31	DOWN	hypothetical protein
Fusobacterium nucleatum	FN1793	gi_19703352_ref_NC_003454.1:273623-275363	280.922	752.169	-1.42089	9.21048e-36	8.36275e-35	DOWN	phosphoenolpyruvate-protein phosphotransferase	G	K08483
Fusobacterium nucleatum	FN1794	gi_19703352_ref_NC_003454.1:275417-275681	2279.69	9412.47	-2.04574	9.68233e-51	1.59758e-49	DOWN	phosphocarrier protein HPr	G	K02784
Fusobacterium nucleatum	FN1797	gi_19703352_ref_NC_003454.1:278960-280091	211.764	536.045	-1.3399	1.51206e-32	1.16607e-31	DOWN	spermidine/putrescine ABC transporter ATP-binding protein	E	K11072
Fusobacterium nucleatum	FN1798	gi_19703352_ref_NC_003454.1:280077-280932	75.6491	258.61	-1.77338	6.08329e-37	5.8763e-36	DOWN	spermidine/putrescine ABC transporter permease	E	K11071
Fusobacterium nucleatum	FN1799	gi_19703352_ref_NC_003454.1:280915-281710	14.1481	38.8511	-1.45735	5.86951e-17	2.07154e-16	DOWN	spermidine/putrescine ABC transporter permease	E	K11070
Fusobacterium nucleatum	FN1800	gi_19703352_ref_NC_003454.1:281769-282594	317.482	1061.22	-1.74098	1.10393e-41	1.30485e-40	DOWN	peptidyl-prolyl cis-trans isomerase	O	K03768
Fusobacterium nucleatum	FN1804	gi_19703352_ref_NC_003454.1:285064-286525	3.3013	0.239015	3.78786	0.0160841	0.0210303	UP	aminoacyl-histidine dipeptidase	E	K01270
Fusobacterium nucleatum	FN1805	gi_19703352_ref_NC_003454.1:286592-287759	18.2509	2.99178	2.60889	0.00287911	0.0040028	UP	hypothetical protein
Fusobacterium nucleatum	FN1806	gi_19703352_ref_NC_003454.1:287863-288727	7.4397	0	Inf	9.96168e-05	0.000156389	UP	hypothetical protein	R/G/E
Fusobacterium nucleatum	FN1810	gi_19703352_ref_NC_003454.1:291149-292043	35.5022	76.9159	-1.11537	8.48476e-20	3.52007e-19	DOWN	manganese transport system membrane protein MntB	P	K09816
Fusobacterium nucleatum	FN1814	gi_19703352_ref_NC_003454.1:294781-295360	0	4.81986	#NAME?	2.86152e-05	4.6764e-05	DOWN	hypothetical protein
Fusobacterium nucleatum	FN1817	gi_19703352_ref_NC_003454.1:296942-305363	4.1071	0.124474	5.0442	2.87136e-13	8.22322e-13	UP	hemolysin		K15125
Fusobacterium nucleatum	FN1819	gi_19703352_ref_NC_003454.1:307658-309404	38.6784	1.20014	5.01025	9.85646e-21	4.25477e-20	UP	ABC transporter	C/O	K06148
Fusobacterium nucleatum	FN1820	gi_19703352_ref_NC_003454.1:309384-311076	35.8733	1.34162	4.74086	4.86814e-18	1.84283e-17	UP	ABC transporter	V	K06148
Fusobacterium nucleatum	FN1823	gi_19703352_ref_NC_003454.1:311859-312330	0	7.40339	#NAME?	2.47519e-06	4.41461e-06	DOWN	TetR family transcriptional regulator	K
Fusobacterium nucleatum	FN1825	gi_19703352_ref_NC_003454.1:314133-314571	244.624	42.5855	2.52213	5.62533e-06	9.75208e-06	UP	hypothetical protein
Fusobacterium nucleatum	FN1833	gi_19703352_ref_NC_003454.1:322311-322755	69.5957	140.169	-1.01009	5.18289e-18	1.95781e-17	DOWN	biopolymer transport protein ExbD
Fusobacterium nucleatum	FN1858	gi_19703352_ref_NC_003454.1:346985-348362	14.5939	41.5879	-1.5108	7.86551e-23	3.76814e-22	DOWN	short-chain fatty acids transporter		K02106
Fusobacterium nucleatum	FN1861	gi_19703352_ref_NC_003454.1:351774-352398	50.1957	136.981	-1.44834	2.54687e-25	1.40315e-24	DOWN	L-lysine permease	R	K06895
Fusobacterium nucleatum	FN1878	gi_19703352_ref_NC_003454.1:366846-367146	9.3537	43.5349	-2.21856	4.24013e-13	1.19967e-12	DOWN	hypothetical protein
Fusobacterium nucleatum	FN1879	gi_19703352_ref_NC_003454.1:367294-367567	623.864	2539.82	-2.02542	2.83789e-47	4.12732e-46	DOWN	30S ribosomal protein S20	J	K02968
Fusobacterium nucleatum	FN1880	gi_19703352_ref_NC_003454.1:367692-368271	8.32156	20.4844	-1.2996	4.03391e-09	8.68935e-09	DOWN	dihydropteridine reductase	C
Fusobacterium nucleatum	FN1884	gi_19703352_ref_NC_003454.1:370417-370597	2.22215	28.9591	-3.70399	1.01568e-07	1.99425e-07	DOWN	hypothetical protein
Fusobacterium nucleatum	FN1897	gi_19703352_ref_NC_003454.1:384054-385074	106.757	239.577	-1.16616	6.75399e-27	4.03928e-26	DOWN	ABC transporter	G
Fusobacterium nucleatum	FN1899	gi_19703352_ref_NC_003454.1:386803-388054	80.9558	179.604	-1.14962	2.62675e-26	1.51254e-25	DOWN	lipoprotein
Fusobacterium nucleatum	FN1902	gi_19703352_ref_NC_003454.1:390116-390641	103.229	17.2727	2.57928	6.05854e-05	9.69396e-05	UP	deoxycytidylate deaminase	F	K01493
Fusobacterium nucleatum	FN1905	gi_19703352_ref_NC_003454.1:393742-398206	12.341	0.939145	3.71597	2.26535e-11	5.77758e-11	UP	168 kDa surface-layer protein	W
Fusobacterium nucleatum	FN1907	gi_19703352_ref_NC_003454.1:400018-400606	9.56014	28.4773	-1.57471	1.66172e-12	4.56008e-12	DOWN	thymidylate synthase	S
Fusobacterium nucleatum	FN1913	gi_19703352_ref_NC_003454.1:410143-411670	726.766	1807.46	-1.3144	8.08824e-34	6.71541e-33	DOWN	HD superfamily hydrolase	R	K18682
Fusobacterium nucleatum	FN1916	gi_19703352_ref_NC_003454.1:412495-412906	17.5722	407.115	-4.53407	6.48365e-72	2.20682e-70	DOWN	hypothetical protein
Fusobacterium nucleatum	FN1919	gi_19703352_ref_NC_003454.1:415222-415972	34.2761	1.8612	4.2029	1.28544e-08	2.67242e-08	UP	methyltransferase
Fusobacterium nucleatum	FN1921	gi_19703352_ref_NC_003454.1:416999-417704	6.83641	19.5508	-1.51592	7.91513e-11	1.94028e-10	DOWN	biotin operon repressor		K03524
Fusobacterium nucleatum	FN1941	gi_19703352_ref_NC_003454.1:441418-444013	346.123	847.15	-1.29133	3.07903e-33	2.48176e-32	DOWN	ATP-dependent chaperone ClpB	O	K03695
Fusobacterium nucleatum	FN1942	gi_19703352_ref_NC_003454.1:444089-444779	6.98482	0.505702	3.78786	0.0160841	0.0210303	UP	cytoplasmic protein	S
Fusobacterium nucleatum	FN1965	gi_19703352_ref_NC_003454.1:464149-465187	0	1.34529	#NAME?	0.00894141	0.0118774	DOWN	hypothetical protein	R
Fusobacterium nucleatum	FN1966	gi_19703352_ref_NC_003454.1:465254-465467	7.51792	198.397	-4.72191	1.1577e-39	1.27347e-38	DOWN	hypothetical protein
Fusobacterium nucleatum	FN1972	gi_19703352_ref_NC_003454.1:471792-472161	17.3928	188.887	-3.44096	6.84412e-44	8.86328e-43	DOWN	hypothetical protein	G
Fusobacterium nucleatum	FN1974	gi_19703352_ref_NC_003454.1:472787-475616	51.7329	14.1381	1.87149	0.0254503	0.0325565	UP	DNA/RNA helicase	K
Fusobacterium nucleatum	FN1975	gi_19703352_ref_NC_003454.1:475738-477325	339.649	684.797	-1.01163	4.19159e-27	2.54193e-26	DOWN	ATP-dependent RNA helicase	K/J	K05592
Fusobacterium nucleatum	FN1976	gi_19703352_ref_NC_003454.1:477334-478267	27.1297	207.27	-2.93356	5.80908e-55	1.12731e-53	DOWN	4-amino-4-deoxychorismate lyase	R	K07082
Fusobacterium nucleatum	FN1977	gi_19703352_ref_NC_003454.1:478275-479622	13.4269	41.995	-1.6451	4.02155e-24	2.07658e-23	DOWN	cell cycle protein MesJ		K04075
Fusobacterium nucleatum	FN1978	gi_19703352_ref_NC_003454.1:479618-481763	156.685	470.344	-1.58585	1.38587e-38	1.44384e-37	DOWN	cell division protein FtsH	O	K03798
Fusobacterium nucleatum	FN1983	gi_19703352_ref_NC_003454.1:484758-485325	20559.4	44316.5	-1.10804	1.04715e-29	7.09856e-29	DOWN	alkyl hydroperoxide reductase	O	K03386
Fusobacterium nucleatum	FN1984	gi_19703352_ref_NC_003454.1:485626-487264	416.687	1845.49	-2.14696	2.37994e-53	4.32179e-52	DOWN	glutaredoxin-like protein	O	K00384
Fusobacterium nucleatum	FN1985	gi_19703352_ref_NC_003454.1:487362-488727	31.2109	82.1159	-1.39561	1.04418e-26	6.18801e-26	DOWN	hypothetical protein	V	K06143
Fusobacterium nucleatum	FN1986	gi_19703352_ref_NC_003454.1:489056-490067	4.76928	13.4666	-1.49754	1.12785e-10	2.73079e-10	DOWN	hypothetical protein
Fusobacterium nucleatum	FN1991	gi_19703352_ref_NC_003454.1:494762-496103	243.963	696.537	-1.51354	6.43745e-37	6.18166e-36	DOWN	glucosamine-1-phosphate acetyltransferase		K04042
Fusobacterium nucleatum	FN1994	gi_19703352_ref_NC_003454.1:497716-498151	113.467	252.863	-1.15608	4.20255e-23	2.05574e-22	DOWN	hypothetical protein
Fusobacterium nucleatum	FN1995	gi_19703352_ref_NC_003454.1:498384-499098	15.7508	2.19927	2.84033	0.0140563	0.018468	UP	hypothetical protein
Fusobacterium nucleatum	FN1996	gi_19703352_ref_NC_003454.1:499094-499802	15.8841	1.23216	3.68833	0.000313333	0.000473936	UP	transporter	S	K09125
Fusobacterium nucleatum	FN1997	gi_19703352_ref_NC_003454.1:499897-500218	28.7292	81.3913	-1.50236	5.63082e-16	1.88205e-15	DOWN	transcriptional regulator	K
Fusobacterium nucleatum	FN2001	gi_19703352_ref_NC_003454.1:501387-501948	15.0292	34.5088	-1.1992	1.71743e-11	4.40088e-11	DOWN	hypothetical protein	S
Fusobacterium nucleatum	FN2007	gi_19703352_ref_NC_003454.1:506966-507566	100.385	242.457	-1.27219	2.04944e-26	1.18641e-25	DOWN	glutathione peroxidase	O	K00432
Fusobacterium nucleatum	FN2010	gi_19703352_ref_NC_003454.1:509909-510392	12.4652	0.721984	4.10979	0.00572059	0.00775914	UP	MarR family transcriptional regulator	K
Fusobacterium nucleatum	FN2013	gi_19703352_ref_NC_003454.1:514157-514742	288.273	618.378	-1.10105	7.18229e-27	4.28367e-26	DOWN	ribosome biogenesis GTP-binding protein YsxC	R	K03978
Fusobacterium nucleatum	FN2014	gi_19703352_ref_NC_003454.1:514757-517064	203.196	608.795	-1.58309	2.0066e-39	2.17415e-38	DOWN	ATP-dependent protease La	O	K01338
Fusobacterium nucleatum	FN2015	gi_19703352_ref_NC_003454.1:517073-518345	152.29	637.529	-2.06567	1.3414e-48	2.06645e-47	DOWN	clpX ATP-dependent protease ATP-binding subunit ClpX	O	K03544
Fusobacterium nucleatum	FN2017	gi_19703352_ref_NC_003454.1:519041-520331	248.616	727.03	-1.5481	1.20166e-37	1.21493e-36	DOWN	trigger factor,PPIase	O	K03545
Fusobacterium nucleatum	FN2018	gi_19703352_ref_NC_003454.1:520346-522017	58.9361	230.731	-1.96899	1.0275e-43	1.32273e-42	DOWN	single-stranded-DNA-specific exonuclease RecJ		K07462
Fusobacterium nucleatum	FN2019	gi_19703352_ref_NC_003454.1:522019-522382	77.3479	406.56	-2.39404	1.46393e-43	1.85879e-42	DOWN	ribosome-binding factor A	J	K02834
Fusobacterium nucleatum	FN2020	gi_19703352_ref_NC_003454.1:522398-524612	245.32	731.537	-1.57626	2.26576e-39	2.4468e-38	DOWN	translation initiation factor IF-2 infB	J	K02519
Fusobacterium nucleatum	FN2021	gi_19703352_ref_NC_003454.1:524638-525169	120.209	266.678	-1.14955	2.27181e-24	1.19105e-23	DOWN	ABC transporter	K
Fusobacterium nucleatum	FN2022	gi_19703352_ref_NC_003454.1:525161-526235	300.815	684.415	-1.186	7.76991e-30	5.31707e-29	DOWN	transcription elongation factor NusA	K	K02600
Fusobacterium nucleatum	FN2023	gi_19703352_ref_NC_003454.1:526261-526732	628.025	1416.64	-1.17358	1.92467e-29	1.282e-28	DOWN	cytoplasmic protein	S	K09748
Fusobacterium nucleatum	FN2034	gi_19703352_ref_NC_003454.1:538006-538885	12.7976	28.7891	-1.16965	1.82175e-13	5.27771e-13	DOWN	hypothetical protein	S
Fusobacterium nucleatum	FN2036	gi_19703352_ref_NC_003454.1:542906-546461	169.434	471.44	-1.47635	3.77336e-37	3.68327e-36	DOWN	DNA-directed RNA polymerase subunit beta	K	K03043
Fusobacterium nucleatum	FN2037	gi_19703352_ref_NC_003454.1:546858-547227	342.421	1477.57	-2.10938	3.6479e-48	5.52797e-47	DOWN	50S ribosomal protein L12	J	K02935
Fusobacterium nucleatum	FN2039	gi_19703352_ref_NC_003454.1:547939-548647	2108.62	7105.36	-1.75261	6.13024e-44	7.95463e-43	DOWN	50S ribosomal protein L1 rplA	J	K02863
Fusobacterium nucleatum	FN2040	gi_19703352_ref_NC_003454.1:548707-549133	2676.06	7897.18	-1.56123	2.24329e-39	2.42656e-38	DOWN	50S ribosomal protein L17	J	K02867
Fusobacterium nucleatum	FN2041	gi_19703352_ref_NC_003454.1:549167-549749	2620.22	5496.34	-1.06878	1.09199e-28	7.0919e-28	DOWN	transcription antitermination protein NusG	K	K02601
Fusobacterium nucleatum	FN2042	gi_19703352_ref_NC_003454.1:549745-549922	1509.41	8695.76	-2.52632	4.82936e-61	1.16713e-59	DOWN	protein translocase subunit SecE
Fusobacterium nucleatum	FN2044	gi_19703352_ref_NC_003454.1:550046-550199	7043.88	21854.8	-1.63351	4.91102e-41	5.66073e-40	DOWN	50S ribosomal protein L33	J	K02913
Fusobacterium nucleatum	FN2045	gi_19703352_ref_NC_003454.1:550463-550892	306.801	884.571	-1.52767	6.05186e-35	5.19725e-34	DOWN	ferric uptake regulation protein	P	K09825
Fusobacterium nucleatum	FN2067	gi_19703352_ref_NC_003454.1:576973-577468	0	2.81807	#NAME?	0.00894141	0.0118774	DOWN	thiol:disulfide interchange protein TlpA	C/O
Fusobacterium nucleatum	FN2072	gi_19703352_ref_NC_003454.1:582645-583713	71.8633	227.839	-1.66469	1.55058e-35	1.38087e-34	DOWN	guanine-hypoxanthine permease	R
Fusobacterium nucleatum	FN2073	gi_19703352_ref_NC_003454.1:583724-584258	40.5968	84.5841	-1.05902	1.63371e-16	5.5987e-16	DOWN	adenine phosphoribosyltransferase	F
Fusobacterium nucleatum	FN2078	gi_19703352_ref_NC_003454.1:589513-590356	14.2965	47.1993	-1.7231	2.6654e-21	1.1844e-20	DOWN	DeoR family transcriptional regulator	K
Fusobacterium nucleatum	FN2079	gi_19703352_ref_NC_003454.1:590431-591208	42.3922	2.24576	4.23852	2.2948e-10	5.46865e-10	UP	ABC transporter ATP-binding protein	R	K05833
Fusobacterium nucleatum	FN2081	gi_19703352_ref_NC_003454.1:592164-593064	271.413	4.26619	5.9914	8.08085e-48	1.20767e-46	UP	ABC transporter substrate-binding protein	R	K01989
Fusobacterium nucleatum	FN2085	gi_19703352_ref_NC_003454.1:596649-597135	1760.8	460.658	1.93446	0.00432017	0.00595535	UP	hypothetical protein	S
Fusobacterium nucleatum	FN2086	gi_19703352_ref_NC_003454.1:597596-598805	57.8383	3.46552	4.06088	3.49123e-15	1.10985e-14	UP	general secretion pathway protein D	N	K02453
Fusobacterium nucleatum	FN2087	gi_19703352_ref_NC_003454.1:599128-599809	15.9232	0.768563	4.37282	4.67603e-05	7.56756e-05	UP	hypothetical protein
Fusobacterium nucleatum	FN2088	gi_19703352_ref_NC_003454.1:599937-601107	27.8215	1.79047	3.95779	2.67222e-09	5.8374e-09	UP	hypothetical protein
Fusobacterium nucleatum	FN2090	gi_19703352_ref_NC_003454.1:601625-602195	35.9241	4.89583	2.87533	0.000704966	0.00103407	UP	hypothetical protein
Fusobacterium nucleatum	FN2091	gi_19703352_ref_NC_003454.1:602184-602571	19.6958	1.80124	3.45083	0.00664724	0.00898227	UP	hypothetical protein
Fusobacterium nucleatum	FN2094	gi_19703352_ref_NC_003454.1:603888-604929	24.3178	3.85658	2.65662	0.000847044	0.00123495	UP	general secretion pathway protein F	N	K02653
Fusobacterium nucleatum	FN2095	gi_19703352_ref_NC_003454.1:604925-606170	31.6344	6.45034	2.29405	0.00346737	0.00480114	UP	general secretion pathway protein E	N	K02454
Fusobacterium nucleatum	FN2096	gi_19703352_ref_NC_003454.1:606356-606554	42.4442	6.14593	2.78786	0.0276789	0.0353102	UP	hypothetical protein
Fusobacterium nucleatum	FN2098	gi_19703352_ref_NC_003454.1:607462-608236	219.009	804.614	-1.87731	9.62249e-44	1.24119e-42	DOWN	MRP family nucleotide-binding protein		K03593
Fusobacterium nucleatum	FN2103	gi_19703352_ref_NC_003454.1:613342-614269	614.149	1480.04	-1.26897	1.59957e-32	1.22772e-31	DOWN	recombinase A	S	K07795
Fusobacterium nucleatum	FN2104	gi_19703352_ref_NC_003454.1:614376-614820	5.42304	32.1956	-2.56969	4.88551e-15	1.53508e-14	DOWN	hypothetical protein	R
Fusobacterium nucleatum	FN2105	gi_19703352_ref_NC_003454.1:614840-616325	116.386	286.536	-1.2998	5.6464e-31	4.0382e-30	DOWN	hypothetical protein	S	K07793
Fusobacterium nucleatum	FN2108	gi_19703352_ref_NC_003454.1:619458-620988	100.355	224.135	-1.15925	8.01346e-28	5.00437e-27	DOWN	galactose-1-phosphate uridylyltransferase	G	K00965
Fusobacterium nucleatum	FN2124	gi_19703352_ref_NC_003454.1:633340-633802	1.7374	16.6041	-3.25653	3.93459e-10	9.20762e-10	DOWN	hypothetical protein	R	K07095
Fusobacterium nucleatum	FN2125	gi_19703352_ref_NC_003454.1:633814-636250	116.025	269.285	-1.2147	3.09604e-30	2.13893e-29	DOWN	DNA gyrase subunit A		K02469
Fusobacterium nucleatum	FN2126	gi_19703352_ref_NC_003454.1:636395-638315	175.665	353.988	-1.01087	2.24433e-26	1.29693e-25	DOWN	DNA gyrase subunit B		K02470
Fusobacterium nucleatum	FN2128	gi_19703352_ref_NC_003454.1:638565-639675	32.9442	91.213	-1.46921	6.03556e-27	3.63644e-26	DOWN	recombination protein RecF		K03629
Actinomyces naeslundii	HMPREF1129_RS02255	gi_400291810_ref_NZ_ALJK01000038.1:14627-15455	2.91104	0	Inf	0.0336166	0.0421651	UP	hypothetical protein		K00941
Actinomyces naeslundii	HMPREF1129_RS02560	gi_400291891_ref_NZ_ALJK01000042.1:6357-8280	1.25429	0	Inf	0.0336166	0.0421651	UP	bifunctional hydroxymethylpyrimidine kinase/phosphomethylpyrimidine kinase		K06207
Actinomyces naeslundii	HMPREF1129_RS03370	gi_400292077_ref_NZ_ALJK01000053.1:25-208	0	7.59652	#NAME?	0.00894141	0.0118774	DOWN	translational GTPase TypA	T
Actinomyces naeslundii	HMPREF1129_RS04780	gi_400292403_ref_NZ_ALJK01000077.1:3442-3790	0	5.00631	#NAME?	0.00242129	0.00338982	DOWN	MT0933-like antitoxin protein		K02884
Actinomyces naeslundii	HMPREF1129_RS07600	gi_400293051_ref_NZ_ALJK01000140.1:26429-28025	0	0.656431	#NAME?	0.0336166	0.0421651	DOWN	50S ribosomal protein L19	J	K03310
Actinomyces naeslundii	HMPREF1129_RS08720	gi_400293260_ref_NZ_ALJK01000149.1:71744-74300	0	0.683301	#NAME?	0.00242129	0.00338982	DOWN	alanine:cation symporter family protein	E	K05366
Actinomyces naeslundii	HMPREF1129_RS09480	gi_400293485_ref_NZ_ALJK01000156.1:1132-3220	0	0.501829	#NAME?	0.0336166	0.0421651	DOWN	penicillin-binding protein		K05366
Actinomyces naeslundii	HMPREF1129_RS11150	gi_400293872_ref_NZ_ALJK01000191.1:12487-13726	0	0.84542	#NAME?	0.0336166	0.0421651	DOWN	penicillin-binding protein		K03306
Actinomyces naeslundii	HMPREF1129_RS11555	gi_400293982_ref_NZ_ALJK01000199.1:194-1289	0	1.11591	#NAME?	0.0172979	0.0223922	DOWN	inorganic phosphate transporter	P	K02835
Actinomyces naeslundii	HMPREF1129_RS12670	gi_400294224_ref_NZ_ALJK01000222.1:21171-23223	0.195913	1.02126	-2.38206	0.00444385	0.00611806	DOWN	peptide chain release factor 1	J
Streptococcus mitis	HMPREF8571_RS0101815	gi_306830257_ref_NZ_GL397179.1:131676-131871	77.9793	0	Inf	2.45934e-10	5.80965e-10	UP	DUF951 domain-containing protein	S
Streptococcus mitis	HMPREF8571_RS0101820	gi_306830257_ref_NZ_GL397179.1:157084-157924	17.6953	0	Inf	4.26767e-10	9.89802e-10	UP	energy-coupling factor transporter ATPase	P	K16787
Streptococcus mitis	HMPREF8571_RS0101830	gi_306830257_ref_NZ_GL397179.1:205982-206855	5.98251	0	Inf	0.000352487	0.000528242	UP	Hsp33 family molecular chaperone HslO	Unclassified	K04083
Streptococcus mitis	HMPREF8571_RS0101850	gi_306830257_ref_NZ_GL397179.1:440819-441143	25.9889	0	Inf	4.53786e-06	7.92388e-06	UP	hypothetical protein	Unclassified
Streptococcus mitis	HMPREF8571_RS0101860	gi_306830257_ref_NZ_GL397179.1:539821-540007	21.5085	0	Inf	0.00242129	0.00338982	UP	hypothetical protein	Unclassified
Streptococcus mitis	HMPREF8571_RS0101865	gi_306830257_ref_NZ_GL397179.1:544323-545280	28.5493	0	Inf	9.51107e-17	3.29416e-16	UP	transport protein	S
Streptococcus mitis	HMPREF8571_RS0101960	gi_306830257_ref_NZ_GL397179.1:1466195-1466396	25.8847	0.864951	4.90334	0.00250381	0.00349673	UP	CsbD family protein	Unclassified
Streptococcus mitis	HMPREF8571_RS0102005	gi_306830257_ref_NZ_GL397179.1:1753342-1753594	38.1542	0	Inf	7.44748e-07	1.38095e-06	UP	membrane protein insertion efficiency factor YidD	S	K08998
Streptococcus mitis	HMPREF8571_RS0102025	gi_306830257_ref_NZ_GL397179.1:1872012-1872975	53.8226	0	Inf	2.98885e-27	1.82446e-26	UP	ABC transporter permease	Unclassified
Streptococcus mitis	HMPREF8571_RS02035	gi_306830257_ref_NZ_GL397179.1:597-834	11.8297	0	Inf	0.0172979	0.0223922	UP	hypothetical protein	Unclassified
Streptococcus mitis	HMPREF8571_RS02040	gi_306830257_ref_NZ_GL397179.1:1075-2362	83.3772	0.271304	8.2636	4.37213e-40	4.90056e-39	UP	adenylosuccinate synthase	F	K01939
Streptococcus mitis	HMPREF8571_RS02045	gi_306830257_ref_NZ_GL397179.1:2562-3030	59.1736	0	Inf	5.93548e-17	2.07902e-16	UP	nucleoside deaminase	F/J	K11991
Streptococcus mitis	HMPREF8571_RS02070	gi_306830257_ref_NZ_GL397179.1:5767-6211	81.3456	0	Inf	7.44212e-21	3.22542e-20	UP	deoxyuridine 5'-triphosphate nucleotidohydrolase	F	K01520
Streptococcus mitis	HMPREF8571_RS02075	gi_306830257_ref_NZ_GL397179.1:6212-6728	80.1306	0	Inf	4.90772e-23	2.38811e-22	UP	histidine phosphatase family protein	G
Streptococcus mitis	HMPREF8571_RS02080	gi_306830257_ref_NZ_GL397179.1:6909-8103	23.5604	0	Inf	3.71245e-17	1.3239e-16	UP	DNA repair protein RadA	O	K04485
Streptococcus mitis	HMPREF8571_RS02095	gi_306830257_ref_NZ_GL397179.1:9902-10397	30.0035	1.05677	4.82739	3.36881e-07	6.39809e-07	UP	carbonate dehydratase	P	K01673
Streptococcus mitis	HMPREF8571_RS02100	gi_306830257_ref_NZ_GL397179.1:10611-11580	6.21973	0	Inf	9.96168e-05	0.000156389	UP	ribose-phosphate pyrophosphokinase	E/F	K00948
Streptococcus mitis	HMPREF8571_RS02105	gi_306830257_ref_NZ_GL397179.1:11700-12138	25.6534	0	Inf	7.04324e-08	1.39343e-07	UP	CoA-binding protein	R	K06929
Streptococcus mitis	HMPREF8571_RS02115	gi_306830257_ref_NZ_GL397179.1:13324-14494	22.6693	0.298412	6.24729	8.00461e-14	2.37508e-13	UP	pyridoxal phosphate-dependent aminotransferase	E	K00841
Streptococcus mitis	HMPREF8571_RS02120	gi_306830257_ref_NZ_GL397179.1:14490-15261	29.6968	0.678964	5.45083	4.08836e-11	1.02186e-10	UP	DNA repair protein RecO	Unclassified	K03584
Streptococcus mitis	HMPREF8571_RS02125	gi_306830257_ref_NZ_GL397179.1:15257-16250	47.7471	0	Inf	1.29504e-25	7.19577e-25	UP	phosphate acetyltransferase PlsX	Unclassified	K03621
Streptococcus mitis	HMPREF8571_RS02130	gi_306830257_ref_NZ_GL397179.1:16253-16490	21.9694	0	Inf	0.000352487	0.000528242	UP	acyl carrier protein	Unclassified	K02078
Streptococcus mitis	HMPREF8571_RS02135	gi_306830257_ref_NZ_GL397179.1:16929-17118	55.0391	0	Inf	2.27396e-07	4.34539e-07	UP	class IIb bacteriocin, lactobin A/cerein 7B family	Unclassified
Streptococcus mitis	HMPREF8571_RS02140	gi_306830257_ref_NZ_GL397179.1:17135-17303	33.3191	0	Inf	0.000187	0.000286179	UP	bacteriocin	Unclassified
Streptococcus mitis	HMPREF8571_RS02145	gi_306830257_ref_NZ_GL397179.1:17312-17501	27.5196	0	Inf	0.000352487	0.000528242	UP	hypothetical protein	Unclassified
Streptococcus mitis	HMPREF8571_RS02150	gi_306830257_ref_NZ_GL397179.1:17525-17744	23.7669	0	Inf	0.000352487	0.000528242	UP	hypothetical protein	Unclassified
Streptococcus mitis	HMPREF8571_RS02155	gi_306830257_ref_NZ_GL397179.1:17736-17931	57.4584	0	Inf	7.04324e-08	1.39343e-07	UP	hypothetical protein	Unclassified
Streptococcus mitis	HMPREF8571_RS02160	gi_306830257_ref_NZ_GL397179.1:18095-20249	30.6089	0	Inf	2.16404e-32	1.65316e-31	UP	peptide cleavage/export ABC transporter	V	K12292
Streptococcus mitis	HMPREF8571_RS02165	gi_306830257_ref_NZ_GL397179.1:20261-21611	20.8398	0	Inf	3.71245e-17	1.3239e-16	UP	HlyD family secretion protein	Unclassified	K12293
Streptococcus mitis	HMPREF8571_RS02170	gi_306830257_ref_NZ_GL397179.1:21779-22487	97.0067	0	Inf	1.0324e-31	7.67045e-31	UP	phosphoribosylaminoimidazolesuccinocarboxamide synthase	F	K01923
Streptococcus mitis	HMPREF8571_RS02175	gi_306830257_ref_NZ_GL397179.1:22688-26414	10.6838	0.515675	4.37282	2.801e-12	7.59353e-12	UP	phosphoribosylformylglycinamidine synthase	F	K01952
Streptococcus mitis	HMPREF8571_RS02180	gi_306830257_ref_NZ_GL397179.1:26426-27869	16.1552	0.120997	7.06088	2.7628e-13	7.91928e-13	UP	amidophosphoribosyltransferase	F	K00764
Streptococcus mitis	HMPREF8571_RS02185	gi_306830257_ref_NZ_GL397179.1:28083-29106	4.3206	0	Inf	0.00126829	0.00181772	UP	phosphoribosylformylglycinamidine cyclo-ligase	F	K01933
Streptococcus mitis	HMPREF8571_RS02190	gi_306830257_ref_NZ_GL397179.1:29102-29660	9.3537	0	Inf	0.000352487	0.000528242	UP	phosphoribosylglycinamide formyltransferase	F	K11175
Streptococcus mitis	HMPREF8571_RS02200	gi_306830257_ref_NZ_GL397179.1:30324-31872	5.71246	0.112795	5.66233	2.59951e-05	4.29683e-05	UP	bifunctional phosphoribosylaminoimidazolecarboxamide formyltransferase/inosine monophosphate cyclohydrolase	F	K00602
Streptococcus mitis	HMPREF8571_RS02240	gi_306830257_ref_NZ_GL397179.1:38897-40196	4.33148	0	Inf	0.000187	0.000286179	UP	adenylosuccinate lyase	F	K01756
Streptococcus mitis	HMPREF8571_RS02245	gi_306830257_ref_NZ_GL397179.1:40253-44285	9.67376	0.0866452	6.80281	2.42385e-18	9.27454e-18	UP	beta-N-acetylhexosaminidase	G	K12373
Streptococcus mitis	HMPREF8571_RS02250	gi_306830257_ref_NZ_GL397179.1:44590-45307	24.6479	0.973371	4.66233	9.19797e-08	1.81365e-07	UP	GntR family transcriptional regulator	K
Streptococcus mitis	HMPREF8571_RS02255	gi_306830257_ref_NZ_GL397179.1:45628-47416	16.8617	0	Inf	5.80874e-18	2.18155e-17	UP	beta-galactosidase	G	K12308
Streptococcus mitis	HMPREF8571_RS02260	gi_306830257_ref_NZ_GL397179.1:47412-47889	8.41441	0	Inf	0.00242129	0.00338982	UP	PTS system mannose/fructose/N-acetylgalactosamine-transporter subunit IIB	G	K02794
Streptococcus mitis	HMPREF8571_RS02265	gi_306830257_ref_NZ_GL397179.1:47915-48821	9.75589	0	Inf	2.47519e-06	4.41461e-06	UP	PTS system mannose/fructose/N-acetylgalactosamine-transporter subunit IIC	G	K02795
Streptococcus mitis	HMPREF8571_RS02270	gi_306830257_ref_NZ_GL397179.1:48807-49629	12.2178	0	Inf	4.1078e-07	7.74502e-07	UP	PTS fructose transporter subunit IID	G	K02796
Streptococcus mitis	HMPREF8571_RS02275	gi_306830257_ref_NZ_GL397179.1:49698-50037	30.7572	0	Inf	2.27396e-07	4.34539e-07	UP	PTS fructose transporter subunit IIA	G	K02793
Streptococcus mitis	HMPREF8571_RS02280	gi_306830257_ref_NZ_GL397179.1:50141-51308	25.8268	0	Inf	5.80874e-18	2.18155e-17	UP	SIS domain-containing protein	Unclassified	K02082
Streptococcus mitis	HMPREF8571_RS02285	gi_306830257_ref_NZ_GL397179.1:51318-52314	5.64787	0	Inf	0.000187	0.000286179	UP	tagatose-bisphosphate aldolase	G	K01635
Streptococcus mitis	HMPREF8571_RS02290	gi_306830257_ref_NZ_GL397179.1:52460-53498	4.25823	0	Inf	0.00126829	0.00181772	UP	galactose mutarotase	G	K01785
Streptococcus mitis	HMPREF8571_RS02295	gi_306830257_ref_NZ_GL397179.1:53608-54463	19.7346	0	Inf	2.79657e-11	7.04399e-11	UP	glyoxalase	R	K07104
Streptococcus mitis	HMPREF8571_RS02305	gi_306830257_ref_NZ_GL397179.1:54764-55337	32.2328	0	Inf	5.64977e-12	1.50406e-11	UP	hypothetical protein	Unclassified
Streptococcus mitis	HMPREF8571_RS02310	gi_306830257_ref_NZ_GL397179.1:55338-56007	12.0062	0	Inf	8.35118e-06	1.42384e-05	UP	hypothetical protein	Unclassified
Streptococcus mitis	HMPREF8571_RS02325	gi_306830257_ref_NZ_GL397179.1:57550-58093	24.3987	0	Inf	3.99443e-09	8.60716e-09	UP	DUF3592 domain-containing protein	Unclassified
Streptococcus mitis	HMPREF8571_RS02330	gi_306830257_ref_NZ_GL397179.1:58289-58547	46.5879	0.674595	6.10979	3.02271e-07	5.74747e-07	UP	hypothetical protein	S
Streptococcus mitis	HMPREF8571_RS02335	gi_306830257_ref_NZ_GL397179.1:58589-59078	24.625	0	Inf	2.21221e-08	4.52108e-08	UP	prolyl-tRNA synthetase associated domain-containing protein	S
Streptococcus mitis	HMPREF8571_RS02340	gi_306830257_ref_NZ_GL397179.1:59118-59415	12.1472	0.586309	4.37282	0.0246349	0.031557	UP	rhodanese-like domain-containing protein	P
Streptococcus mitis	HMPREF8571_RS02345	gi_306830257_ref_NZ_GL397179.1:59404-61060	15.0495	0.527218	4.83517	6.36816e-10	1.46806e-09	UP	CoA-disulfide reductase	R
Streptococcus mitis	HMPREF8571_RS02350	gi_306830257_ref_NZ_GL397179.1:61080-61389	7.78469	0	Inf	0.0336166	0.0421651	UP	rhodanese-like domain-containing protein	P
Streptococcus mitis	HMPREF8571_RS02360	gi_306830257_ref_NZ_GL397179.1:62405-63638	14.3413	0	Inf	1.63617e-11	4.19761e-11	UP	carbohydrate-binding domain-containing protein	Unclassified
Streptococcus mitis	HMPREF8571_RS02365	gi_306830257_ref_NZ_GL397179.1:63761-64526	34.13	0	Inf	3.96752e-16	1.3309e-15	UP	phosphorylase	F
Streptococcus mitis	HMPREF8571_RS02370	gi_306830257_ref_NZ_GL397179.1:64559-65939	30.2894	0	Inf	3.26634e-23	1.60381e-22	UP	potassium transporter Trk	P	K03498
Streptococcus mitis	HMPREF8571_RS02375	gi_306830257_ref_NZ_GL397179.1:65952-66618	62.1102	0	Inf	4.90772e-23	2.38811e-22	UP	TrkA family potassium uptake protein	P	K03499
Streptococcus mitis	HMPREF8571_RS02380	gi_306830257_ref_NZ_GL397179.1:66775-68863	10.0119	0	Inf	2.48909e-13	7.14734e-13	UP	cell wall surface anchor protein	Unclassified
Streptococcus mitis	HMPREF8571_RS02385	gi_306830257_ref_NZ_GL397179.1:68943-69642	44.8176	0	Inf	1.47817e-18	5.72338e-18	UP	DNA-binding response regulator	T/K	K10682
Streptococcus mitis	HMPREF8571_RS02390	gi_306830257_ref_NZ_GL397179.1:69638-70673	25.2351	0	Inf	3.96752e-16	1.3309e-15	UP	sensor histidine kinase	T	K10681
Streptococcus mitis	HMPREF8571_RS02420	gi_306830257_ref_NZ_GL397179.1:73722-74334	14.4349	1.1401	3.66233	0.00169524	0.00240944	UP	30S ribosomal protein S4	J	K02986
Streptococcus mitis	HMPREF8571_RS02425	gi_306830257_ref_NZ_GL397179.1:74548-75361	25.1998	0	Inf	4.15962e-13	1.17777e-12	UP	hypothetical protein	Unclassified
Streptococcus mitis	HMPREF8571_RS02430	gi_306830257_ref_NZ_GL397179.1:75382-76630	24.7959	0	Inf	2.32769e-18	8.91184e-18	UP	hypothetical protein	P
Streptococcus mitis	HMPREF8571_RS02450	gi_306830257_ref_NZ_GL397179.1:77830-79534	15.3335	1.33218	3.52483	1.07845e-06	1.98107e-06	UP	dihydroxy-acid dehydratase	G/E	K01687
Streptococcus mitis	HMPREF8571_RS02455	gi_306830257_ref_NZ_GL397179.1:79700-80042	11.7262	0	Inf	0.00242129	0.00338982	UP	metal-sulfur cluster assembly factor	R
Streptococcus mitis	HMPREF8571_RS02460	gi_306830257_ref_NZ_GL397179.1:80164-81016	15.5603	0.20483	6.24729	5.909e-08	1.17691e-07	UP	MutR family transcriptional regulator	Unclassified
Streptococcus mitis	HMPREF8571_RS02465	gi_306830257_ref_NZ_GL397179.1:81205-82453	9.98277	0	Inf	1.24618e-08	2.59411e-08	UP	hypothetical protein	Unclassified
Streptococcus mitis	HMPREF8571_RS02470	gi_306830257_ref_NZ_GL397179.1:82529-83810	6.27471	0	Inf	8.35118e-06	1.42384e-05	UP	histidine--tRNA ligase	J	K01892
Streptococcus mitis	HMPREF8571_RS02475	gi_306830257_ref_NZ_GL397179.1:84156-84354	30.3173	0	Inf	9.96168e-05	0.000156389	UP	hypothetical protein	Unclassified
Streptococcus mitis	HMPREF8571_RS02490	gi_306830257_ref_NZ_GL397179.1:85463-86288	12.6603	0	Inf	2.27396e-07	4.34539e-07	UP	ABC transporter ATP-binding protein	V	K01990
Streptococcus mitis	HMPREF8571_RS02495	gi_306830257_ref_NZ_GL397179.1:86280-86979	18.3867	0	Inf	7.04361e-09	1.48864e-08	UP	ABC transporter ATP-binding protein	P/C	K01992
Streptococcus mitis	HMPREF8571_RS02500	gi_306830257_ref_NZ_GL397179.1:86988-87630	16.889	0	Inf	1.26331e-07	2.45598e-07	UP	CPBP family intramembrane metalloprotease	R	K07052
Streptococcus mitis	HMPREF8571_RS02510	gi_306830257_ref_NZ_GL397179.1:88017-89781	23.2438	0.791932	4.87533	2.15059e-14	6.51793e-14	UP	aspartate--tRNA ligase	J	K01876
Streptococcus mitis	HMPREF8571_RS02515	gi_306830257_ref_NZ_GL397179.1:89758-90700	14.5017	0.185281	6.29036	3.4461e-08	6.97699e-08	UP	membrane protein	S
Streptococcus mitis	HMPREF8571_RS02520	gi_306830257_ref_NZ_GL397179.1:90730-91717	10.9915	1.06105	3.37282	0.00124544	0.00180045	UP	LacI family transcriptional regulator	K	K02529
Streptococcus mitis	HMPREF8571_RS02525	gi_306830257_ref_NZ_GL397179.1:91726-92527	9.02713	0.435711	4.37282	0.00118753	0.00171903	UP	hypothetical protein	S
Streptococcus mitis	HMPREF8571_RS02530	gi_306830257_ref_NZ_GL397179.1:92707-93550	17.1558	1.24209	3.78786	2.71364e-05	4.47751e-05	UP	sugar ABC transporter permease	G	K15772
Streptococcus mitis	HMPREF8571_RS02535	gi_306830257_ref_NZ_GL397179.1:93551-94844	12.7439	1.7553	2.86001	0.00277966	0.00386868	UP	sugar ABC transporter permease	G	K15771
Streptococcus mitis	HMPREF8571_RS02545	gi_306830257_ref_NZ_GL397179.1:96718-98236	10.5914	0.115023	6.52483	1.42755e-09	3.18917e-09	UP	4-alpha-glucanotransferase	G	K00705
Streptococcus mitis	HMPREF8571_RS02550	gi_306830257_ref_NZ_GL397179.1:98260-100519	3.3814	0.463859	2.86586	0.0310526	0.0395132	UP	glycogen/starch/alpha-glucan family phosphorylase	G	K00688
Streptococcus mitis	HMPREF8571_RS02560	gi_306830257_ref_NZ_GL397179.1:101485-102742	12.4691	0.138887	6.4883	2.41201e-09	5.28319e-09	UP	tyrosine--tRNA ligase	J	K01866
Streptococcus mitis	HMPREF8571_RS02565	gi_306830257_ref_NZ_GL397179.1:102882-105378	23.3561	0.769692	4.92338	1.54858e-18	5.99247e-18	UP	penicillin-binding protein	Unclassified	K03693
Streptococcus mitis	HMPREF8571_RS02570	gi_306830257_ref_NZ_GL397179.1:105454-106366	61.675	0	Inf	5.55015e-29	3.65198e-28	UP	EamA/RhaT family transporter	R/G/E
Streptococcus mitis	HMPREF8571_RS02575	gi_306830257_ref_NZ_GL397179.1:106451-107150	27.0055	1.9968	3.75749	9.1596e-06	1.55555e-05	UP	2,3,4,5-tetrahydropyridine-2,6-dicarboxylate N-acetyltransferase	E	K00674
Streptococcus mitis	HMPREF8571_RS02580	gi_306830257_ref_NZ_GL397179.1:107211-108342	11.3699	0	Inf	7.04361e-09	1.48864e-08	UP	acetyldiaminopimelate deacetylase	R	K05823
Streptococcus mitis	HMPREF8571_RS02585	gi_306830257_ref_NZ_GL397179.1:108353-108893	27.5078	0	Inf	4.26767e-10	9.89802e-10	UP	5-formyltetrahydrofolate cyclo-ligase	Unclassified	K01934
Streptococcus mitis	HMPREF8571_RS02590	gi_306830257_ref_NZ_GL397179.1:108876-109557	7.66674	0	Inf	0.000352487	0.000528242	UP	DUF1751 domain-containing protein	R	K00963
Streptococcus mitis	HMPREF8571_RS02600	gi_306830257_ref_NZ_GL397179.1:110411-111311	10.2673	0	Inf	1.3552e-06	2.46506e-06	UP	UTP--glucose-1-phosphate uridylyltransferase	Unclassified	K00057
Streptococcus mitis	HMPREF8571_RS02605	gi_306830257_ref_NZ_GL397179.1:111333-112350	14.2235	0	Inf	7.42892e-10	1.69636e-09	UP	NAD(P)H-dependent glycerol-3-phosphate dehydrogenase	C	K18891
Streptococcus mitis	HMPREF8571_RS02610	gi_306830257_ref_NZ_GL397179.1:112556-114263	40.739	0.20459	7.63753	2.05514e-29	1.3661e-28	UP	ABC transporter ATP-binding protein	V	K18892
Streptococcus mitis	HMPREF8571_RS02615	gi_306830257_ref_NZ_GL397179.1:114264-116031	15.0146	0.296471	5.66233	7.02959e-13	1.96726e-12	UP	multidrug ABC transporter permease	V	K07010
Streptococcus mitis	HMPREF8571_RS02620	gi_306830257_ref_NZ_GL397179.1:116169-116859	26.1931	0	Inf	9.60067e-12	2.51365e-11	UP	gamma-glutamyl hydrolase	R	K01810
Streptococcus mitis	HMPREF8571_RS02630	gi_306830257_ref_NZ_GL397179.1:117027-118377	22.0307	1.42259	3.95292	1.12556e-08	2.36347e-08	UP	glucose-6-phosphate isomerase	G	K09698
Streptococcus mitis	HMPREF8571_RS02635	gi_306830257_ref_NZ_GL397179.1:118504-119965	6.87772	0	Inf	4.1078e-07	7.74502e-07	UP	glutamate--tRNA ligase	J	K03798
Streptococcus mitis	HMPREF8571_RS02640	gi_306830257_ref_NZ_GL397179.1:120462-122421	31.8073	1.78286	4.1571	9.26146e-15	2.86845e-14	UP	ATP-dependent zinc metalloprotease FtsH	O	K00760
Streptococcus mitis	HMPREF8571_RS02645	gi_306830257_ref_NZ_GL397179.1:122436-122979	28.0955	2.56941	3.45083	0.000196752	0.000300748	UP	hypoxanthine phosphoribosyltransferase	F	K04075
Streptococcus mitis	HMPREF8571_RS02650	gi_306830257_ref_NZ_GL397179.1:122983-124261	5.34601	0.136607	5.29036	0.000447975	0.00066765	UP	tRNA lysidine(34) synthetase TilS	Unclassified	K01467
Streptococcus mitis	HMPREF8571_RS02655	gi_306830257_ref_NZ_GL397179.1:124257-125526	31.3533	0.687874	5.51033	6.08075e-16	2.02827e-15	UP	serine hydrolase	V	K13052
Streptococcus mitis	HMPREF8571_RS02665	gi_306830257_ref_NZ_GL397179.1:125645-126014	23.9151	0	Inf	2.47519e-06	4.41461e-06	UP	septum formation initiation protein	Unclassified
Streptococcus mitis	HMPREF8571_RS02670	gi_306830257_ref_NZ_GL397179.1:126006-126273	49.5257	0	Inf	3.99443e-09	8.60716e-09	UP	RNA-binding S4 domain-containing protein	J
Streptococcus mitis	HMPREF8571_RS02675	gi_306830257_ref_NZ_GL397179.1:126330-129834	25.4751	0.0498488	8.99732	1.45164e-36	1.3677e-35	UP	transcription-repair coupling factor	K	K03723
Streptococcus mitis	HMPREF8571_RS02680	gi_306830257_ref_NZ_GL397179.1:129834-130404	71.8482	0	Inf	7.38637e-23	3.55431e-22	UP	aminoacyl-tRNA hydrolase	J	K01056
Streptococcus mitis	HMPREF8571_RS02685	gi_306830257_ref_NZ_GL397179.1:130476-131592	57.2527	0	Inf	1.13167e-31	8.34129e-31	UP	GTP-binding protein YchF	J	K06942
Streptococcus mitis	HMPREF8571_RS02690	gi_306830257_ref_NZ_GL397179.1:131935-133072	21.913	1.22826	4.1571	2.77199e-08	5.6509e-08	UP	DNA polymerase III subunit beta	Unclassified	K02338
Streptococcus mitis	HMPREF8571_RS02695	gi_306830257_ref_NZ_GL397179.1:133230-134592	33.6404	1.53825	4.45083	6.44703e-14	1.92081e-13	UP	chromosomal replication initiation protein DnaA	Unclassified	K02313
Streptococcus mitis	HMPREF8571_RS02700	gi_306830257_ref_NZ_GL397179.1:134808-135567	28.578	4.13811	2.78786	0.000854382	0.001245	UP	chromosome partitioning protein ParB	K	K03497
Streptococcus mitis	HMPREF8571_RS02705	gi_306830257_ref_NZ_GL397179.1:135624-136815	28.3436	1.75893	4.01025	9.60649e-10	2.18287e-09	UP	serine protease	O	K04771
Streptococcus mitis	HMPREF8571_RS02710	gi_306830257_ref_NZ_GL397179.1:137001-137481	81.9469	0	Inf	3.85558e-22	1.78146e-21	UP	23S rRNA(pseudouridine(1915)-N(3))-methyltransferase RlmH	S	K00783
Streptococcus mitis	HMPREF8571_RS02725	gi_306830257_ref_NZ_GL397179.1:137907-139227	15.2237	0	Inf	6.97018e-13	1.95147e-12	UP	GHKL domain-containing protein	T	K12294
Streptococcus mitis	HMPREF8571_RS02730	gi_306830257_ref_NZ_GL397179.1:139223-139976	25.0714	0	Inf	3.33429e-12	8.99056e-12	UP	DNA-binding response regulator	T/K	K12295
Streptococcus mitis	HMPREF8571_RS02745	gi_306830257_ref_NZ_GL397179.1:140216-140759	13.3084	0	Inf	2.86152e-05	4.6764e-05	UP	TetR/AcrR family transcriptional regulator	K
Streptococcus mitis	HMPREF8571_RS02750	gi_306830257_ref_NZ_GL397179.1:140885-143540	19.3836	0.789398	4.61794	1.0542e-15	3.44737e-15	UP	YhgE/Pip domain-containing protein	S	K01421
Streptococcus mitis	HMPREF8571_RS02755	gi_306830257_ref_NZ_GL397179.1:143561-146114	22.8349	0	Inf	9.54723e-30	6.48554e-29	UP	copper ABC transporter permease	S
Streptococcus mitis	HMPREF8571_RS02760	gi_306830257_ref_NZ_GL397179.1:146175-147798	35.4162	0	Inf	1.92318e-29	1.282e-28	UP	ABC-F family ATPase	R
Streptococcus mitis	HMPREF8571_RS02765	gi_306830257_ref_NZ_GL397179.1:147993-149019	41.1217	0	Inf	2.17756e-23	1.07981e-22	UP	tryptophan--tRNA ligase	J	K01867
Streptococcus mitis	HMPREF8571_RS02770	gi_306830257_ref_NZ_GL397179.1:149172-150651	29.0786	0.118054	7.94437	3.40354e-22	1.58499e-21	UP	IMP dehydrogenase	F	K00088
Streptococcus mitis	HMPREF8571_RS02775	gi_306830257_ref_NZ_GL397179.1:150710-151802	26.127	0.799268	5.03072	2.35366e-11	5.9887e-11	UP	DNA replication and repair protein RecF	Unclassified	K03629
Streptococcus mitis	HMPREF8571_RS02780	gi_306830257_ref_NZ_GL397179.1:151804-152173	17.3928	0	Inf	9.96168e-05	0.000156389	UP	S4 domain-containing protein YaaA	S
Streptococcus mitis	HMPREF8571_RS02785	gi_306830257_ref_NZ_GL397179.1:152331-153582	44.3329	0.139553	8.31142	9.62533e-26	5.38505e-25	UP	insulinase family protein	R
Streptococcus mitis	HMPREF8571_RS02790	gi_306830257_ref_NZ_GL397179.1:153578-154862	45.0724	0.543876	6.37282	1.69595e-23	8.468e-23	UP	insulinase family protein	R
Streptococcus mitis	HMPREF8571_RS02795	gi_306830257_ref_NZ_GL397179.1:154898-155720	60.1114	0	Inf	1.93238e-26	1.12064e-25	UP	helix-turn-helix domain-containing protein	S
Streptococcus mitis	HMPREF8571_RS02800	gi_306830257_ref_NZ_GL397179.1:155730-156276	41.1768	0	Inf	3.27725e-14	9.83628e-14	UP	CDP-diacylglycerol--glycerol-3-phosphate 3-phosphatidyltransferase	Unclassified	K00995
Streptococcus mitis	HMPREF8571_RS02805	gi_306830257_ref_NZ_GL397179.1:156272-157100	50.4581	1.0538	5.58141	9.47849e-17	3.29416e-16	UP	energy-coupling factor transporter ATPase	P	K16786
Streptococcus mitis	HMPREF8571_RS02810	gi_306830257_ref_NZ_GL397179.1:157916-158711	63.161	0	Inf	1.32662e-26	7.79776e-26	UP	energy-coupling factor transporter transmembrane protein EcfT	P	K16785
Streptococcus mitis	HMPREF8571_RS02815	gi_306830257_ref_NZ_GL397179.1:158770-159589	54.4454	1.06537	5.67539	7.3841e-18	2.75885e-17	UP	rod shape-determining protein MreC	Unclassified	K03570
Streptococcus mitis	HMPREF8571_RS02820	gi_306830257_ref_NZ_GL397179.1:159588-160083	54.3306	1.76129	4.94706	8.03798e-11	1.96965e-10	UP	rod shape-determining protein MreD	Unclassified	K03571
Streptococcus mitis	HMPREF8571_RS02830	gi_306830257_ref_NZ_GL397179.1:161602-162382	19.5697	1.78971	3.45083	0.000196752	0.000300748	UP	30S ribosomal protein S2	J	K02967
Streptococcus mitis	HMPREF8571_RS02835	gi_306830257_ref_NZ_GL397179.1:162460-163501	24.3178	0.335355	6.18018	3.15882e-13	9.03453e-13	UP	elongation factor Ts	J	K02357
Streptococcus mitis	HMPREF8571_RS02840	gi_306830257_ref_NZ_GL397179.1:163604-164531	29.0388	0	Inf	1.52753e-16	5.24037e-16	UP	cysteine synthase A	E	K01738
Streptococcus mitis	HMPREF8571_RS02845	gi_306830257_ref_NZ_GL397179.1:164627-165071	12.6538	0	Inf	0.000187	0.000286179	UP	PH domain-containing protein	Unclassified
Streptococcus mitis	HMPREF8571_RS02850	gi_306830257_ref_NZ_GL397179.1:165086-165722	18.9423	0	Inf	2.21221e-08	4.52108e-08	UP	YigZ family protein	S
Streptococcus mitis	HMPREF8571_RS02855	gi_306830257_ref_NZ_GL397179.1:165778-167077	55.6905	0	Inf	8.40914e-33	6.5549e-32	UP	helicase	Unclassified	K02240
Streptococcus mitis	HMPREF8571_RS02860	gi_306830257_ref_NZ_GL397179.1:167073-167736	67.2367	0	Inf	1.97858e-24	1.03984e-23	UP	amidophosphoribosyltransferase	R	K02242
Streptococcus mitis	HMPREF8571_RS02865	gi_306830257_ref_NZ_GL397179.1:167815-168364	30.7141	3.17673	3.27329	0.000302407	0.000457836	UP	ribosomal subunit interface protein	J	K05808
Streptococcus mitis	HMPREF8571_RS02870	gi_306830257_ref_NZ_GL397179.1:168611-169820	29.2516	0	Inf	1.76288e-20	7.50032e-20	UP	glutaryl-CoA dehydrogenase	Unclassified	K00252
Streptococcus mitis	HMPREF8571_RS02875	gi_306830257_ref_NZ_GL397179.1:169900-170749	27.4448	0	Inf	1.20778e-14	3.70892e-14	UP	3-hydroxybutyryl-CoA dehydrogenase	Unclassified	K00074
Streptococcus mitis	HMPREF8571_RS02880	gi_306830257_ref_NZ_GL397179.1:170767-171946	29.9952	0.148068	7.66233	5.434e-19	2.16727e-18	UP	acetyl-CoA C-acetyltransferase	Unclassified	K00626
Streptococcus mitis	HMPREF8571_RS02885	gi_306830257_ref_NZ_GL397179.1:172266-173046	16.9947	0	Inf	3.99443e-09	8.60716e-09	UP	3-hydroxybutyryl-CoA dehydratase	Unclassified	K01715
Streptococcus mitis	HMPREF8571_RS02890	gi_306830257_ref_NZ_GL397179.1:173061-173784	27.2213	0	Inf	1.17118e-12	3.2358e-12	UP	CoA transferase subunit A	Unclassified	K01034
Streptococcus mitis	HMPREF8571_RS02895	gi_306830257_ref_NZ_GL397179.1:173785-174436	48.117	0	Inf	1.47817e-18	5.72338e-18	UP	succinyl-CoA--3-ketoacid-CoA transferase	Unclassified	K01029
Streptococcus mitis	HMPREF8571_RS02900	gi_306830257_ref_NZ_GL397179.1:174630-175539	28.2872	0	Inf	6.41661e-16	2.12179e-15	UP	LysR family transcriptional regulator	K
Streptococcus mitis	HMPREF8571_RS02905	gi_306830257_ref_NZ_GL397179.1:175596-176667	63.0327	0	Inf	2.68791e-31	1.95679e-30	UP	acyl-CoA dehydrogenase	Unclassified	K00253
Streptococcus mitis	HMPREF8571_RS02910	gi_306830257_ref_NZ_GL397179.1:176670-177588	35.0127	0	Inf	5.99836e-19	2.37776e-18	UP	MBL fold metallo-hydrolase	R
Streptococcus mitis	HMPREF8571_RS02915	gi_306830257_ref_NZ_GL397179.1:177694-178633	34.6584	0	Inf	3.83289e-19	1.53339e-18	UP	2-nitropropane dioxygenase	R	K02371
Streptococcus mitis	HMPREF8571_RS02920	gi_306830257_ref_NZ_GL397179.1:178808-180782	44.1921	0.442329	6.64252	1.38573e-31	1.01908e-30	UP	DHH family phosphoesterase	T
Streptococcus mitis	HMPREF8571_RS02925	gi_306830257_ref_NZ_GL397179.1:180778-181231	33.6651	0	Inf	2.45934e-10	5.80965e-10	UP	50S ribosomal protein L9	J	K02939
Streptococcus mitis	HMPREF8571_RS02930	gi_306830257_ref_NZ_GL397179.1:181274-182627	14.8526	0.25808	5.84676	1.48255e-10	3.55909e-10	UP	replicative DNA helicase	Unclassified	K02314
Streptococcus mitis	HMPREF8571_RS02935	gi_306830257_ref_NZ_GL397179.1:182628-182901	80.7354	1.27533	5.98426	1.33778e-11	3.48713e-11	UP	hypothetical protein	S
Streptococcus mitis	HMPREF8571_RS02940	gi_306830257_ref_NZ_GL397179.1:182990-184112	62.6773	0	Inf	4.00153e-32	3.02136e-31	UP	choline-binding protein D	R
Streptococcus mitis	HMPREF8571_RS02945	gi_306830257_ref_NZ_GL397179.1:184229-186942	6.5207	0	Inf	1.63617e-11	4.19761e-11	UP	hypothetical protein	Unclassified
Streptococcus mitis	HMPREF8571_RS02955	gi_306830257_ref_NZ_GL397179.1:187800-190434	15.5694	0.464152	5.06797	5.02456e-15	1.57724e-14	UP	DNA polymerase I	Unclassified	K02335
Streptococcus mitis	HMPREF8571_RS02960	gi_306830257_ref_NZ_GL397179.1:190710-191001	8.26457	0	Inf	0.0336166	0.0421651	UP	hypothetical protein	S
Streptococcus mitis	HMPREF8571_RS02965	gi_306830257_ref_NZ_GL397179.1:191023-191722	10.9171	0	Inf	1.54285e-05	2.57908e-05	UP	ABC transporter permease	P
Streptococcus mitis	HMPREF8571_RS02970	gi_306830257_ref_NZ_GL397179.1:191758-192766	11.56	0.346323	5.06088	3.61809e-06	6.40381e-06	UP	hypothetical protein	P
Streptococcus mitis	HMPREF8571_RS02975	gi_306830257_ref_NZ_GL397179.1:192765-193494	7.7136	0.478685	4.01025	0.00572059	0.00775914	UP	ABC transporter ATP-binding protein	P
Streptococcus mitis	HMPREF8571_RS02980	gi_306830257_ref_NZ_GL397179.1:193695-198147	13.6388	2.39343	2.51057	7.73197e-05	0.000123109	UP	cell surface protein	Unclassified
Streptococcus mitis	HMPREF8571_RS02985	gi_306830257_ref_NZ_GL397179.1:198319-198778	14.8642	0	Inf	5.32834e-05	8.54875e-05	UP	hypothetical protein	K	K03708
Streptococcus mitis	HMPREF8571_RS02990	gi_306830257_ref_NZ_GL397179.1:198779-201212	9.74952	1.07675	3.17865	3.33746e-05	5.44462e-05	UP	ATP-dependent Clp protease ATP-binding subunit	O	K03696
Streptococcus mitis	HMPREF8571_RS02995	gi_306830257_ref_NZ_GL397179.1:201350-202409	15.1777	0	Inf	8.24314e-11	2.00857e-10	UP	transcriptional regulator	Unclassified
Streptococcus mitis	HMPREF8571_RS03000	gi_306830257_ref_NZ_GL397179.1:202418-203198	13.3898	0	Inf	2.27396e-07	4.34539e-07	UP	nicotinamide mononucleotide transporter	Unclassified	K03811
Streptococcus mitis	HMPREF8571_RS03005	gi_306830257_ref_NZ_GL397179.1:203199-203973	15.0504	0	Inf	3.94049e-08	7.90653e-08	UP	NUDIX hydrolase	F	K03574
Streptococcus mitis	HMPREF8571_RS03015	gi_306830257_ref_NZ_GL397179.1:205015-205996	5.73414	0	Inf	0.000187	0.000286179	UP	tRNA dihydrouridine synthase DusB	J
Streptococcus mitis	HMPREF8571_RS03020	gi_306830257_ref_NZ_GL397179.1:207019-208447	9.00678	0.122267	6.2029	1.01568e-07	1.99425e-07	UP	hypothetical protein	K
Streptococcus mitis	HMPREF8571_RS03025	gi_306830257_ref_NZ_GL397179.1:208603-210112	19.4445	0	Inf	1.46208e-17	5.38829e-17	UP	glycerol kinase	C	K00864
Streptococcus mitis	HMPREF8571_RS03030	gi_306830257_ref_NZ_GL397179.1:210153-211980	39.6048	0	Inf	8.40914e-33	6.5549e-32	UP	type 1 glycerol-3-phosphate oxidase	C	K00105
Streptococcus mitis	HMPREF8571_RS03040	gi_306830257_ref_NZ_GL397179.1:212981-213113	33.2654	0	Inf	0.00126829	0.00181772	UP	teichoic acid D-Ala incorporation-associated protein DltX	Unclassified
Streptococcus mitis	HMPREF8571_RS03045	gi_306830257_ref_NZ_GL397179.1:213133-214684	14.5127	0.337732	5.42529	6.47615e-11	1.59294e-10	UP	D-alanine--poly(phosphoribitol) ligase subunit 1	Unclassified	K03367
Streptococcus mitis	HMPREF8571_RS03050	gi_306830257_ref_NZ_GL397179.1:214680-215925	35.8308	0.701124	5.67539	7.3841e-18	2.75885e-17	UP	D-alanyl-lipoteichoic acid biosynthesis protein DltB	Unclassified	K03739
Streptococcus mitis	HMPREF8571_RS03055	gi_306830257_ref_NZ_GL397179.1:215938-216178	48.3986	0	Inf	3.94049e-08	7.90653e-08	UP	D-alanine--poly(phosphoribitol) ligase subunit 2	Unclassified	K14188
Streptococcus mitis	HMPREF8571_RS03060	gi_306830257_ref_NZ_GL397179.1:216170-217439	38.9541	0.27515	7.14541	1.89348e-22	8.89414e-22	UP	D-alanyl-lipoteichoic acid biosynthesis protein DltD	Unclassified	K03740
Streptococcus mitis	HMPREF8571_RS03065	gi_306830257_ref_NZ_GL397179.1:217580-219617	16.7752	0.0857311	7.61229	1.96104e-18	7.56599e-18	UP	metallophosphatase	F
Streptococcus mitis	HMPREF8571_RS03070	gi_306830257_ref_NZ_GL397179.1:219766-220207	10.9197	0.395294	4.78786	0.00444385	0.00611806	UP	transcriptional regulator	K
Streptococcus mitis	HMPREF8571_RS03075	gi_306830257_ref_NZ_GL397179.1:220206-220911	17.091	0.989915	4.10979	4.04722e-05	6.57774e-05	UP	metal ABC transporter ATP-binding protein	P	K09817
Streptococcus mitis	HMPREF8571_RS03080	gi_306830257_ref_NZ_GL397179.1:220903-221710	22.4002	0	Inf	9.60067e-12	2.51365e-11	UP	metal ABC transporter permease	P	K09816
Streptococcus mitis	HMPREF8571_RS03085	gi_306830257_ref_NZ_GL397179.1:221719-223225	22.1522	0	Inf	1.57453e-19	6.42158e-19	UP	zinc-binding protein	R	K09815
Streptococcus mitis	HMPREF8571_RS03105	gi_306830257_ref_NZ_GL397179.1:227490-228507	36.3489	1.54468	4.55654	1.98287e-12	5.40941e-12	UP	ornithine carbamoyltransferase	E	K00611
Streptococcus mitis	HMPREF8571_RS03110	gi_306830257_ref_NZ_GL397179.1:228584-229811	16.0491	1.13824	3.81761	4.22639e-06	7.44399e-06	UP	arginine deiminase	E	K01478
Streptococcus mitis	HMPREF8571_RS03115	gi_306830257_ref_NZ_GL397179.1:230563-232249	9.29825	0	Inf	1.42164e-10	3.41794e-10	UP	alpha-L-fucosidase	G	K01206
Streptococcus mitis	HMPREF8571_RS03135	gi_306830257_ref_NZ_GL397179.1:241310-243407	8.05185	0	Inf	2.79657e-11	7.04399e-11	UP	alpha-1,2-mannosidase	G
Streptococcus mitis	HMPREF8571_RS03140	gi_306830257_ref_NZ_GL397179.1:243578-244859	6.58845	0	Inf	4.53786e-06	7.92388e-06	UP	metal-independent alpha-mannosidase	S	K09704
Streptococcus mitis	HMPREF8571_RS03150	gi_306830257_ref_NZ_GL397179.1:245153-247799	5.62211	0.0660068	6.41235	6.93678e-09	1.47904e-08	UP	alpha-mannosidase	G	K01191
Streptococcus mitis	HMPREF8571_RS03155	gi_306830257_ref_NZ_GL397179.1:247895-248765	10.6209	0	Inf	1.3552e-06	2.46506e-06	UP	ROK family protein	G/K
Streptococcus mitis	HMPREF8571_RS03160	gi_306830257_ref_NZ_GL397179.1:248758-250639	14.9599	0	Inf	3.71245e-17	1.3239e-16	UP	beta-N-acetylhexosaminidase	Unclassified	K12373
Streptococcus mitis	HMPREF8571_RS03170	gi_306830257_ref_NZ_GL397179.1:250997-251927	14.2566	0	Inf	3.99443e-09	8.60716e-09	UP	sugar ABC transporter permease	G	K17319
Streptococcus mitis	HMPREF8571_RS03175	gi_306830257_ref_NZ_GL397179.1:251940-252861	9.59718	0.189501	5.66233	2.59951e-05	4.29683e-05	UP	carbohydrate ABC transporter permease	G	K17320
Streptococcus mitis	HMPREF8571_RS03180	gi_306830257_ref_NZ_GL397179.1:252968-254453	10.0146	0	Inf	4.26767e-10	9.89802e-10	UP	sugar ABC transporter substrate-binding protein	G	K17318
Streptococcus mitis	HMPREF8571_RS03210	gi_306830257_ref_NZ_GL397179.1:259104-260298	35.004	0	Inf	3.26634e-23	1.60381e-22	UP	MFS transporter	P	K08177
Streptococcus mitis	HMPREF8571_RS03215	gi_306830257_ref_NZ_GL397179.1:260471-261458	21.576	0	Inf	1.49345e-13	4.34211e-13	UP	rhodanese domain-containing protein	R	K07146
Streptococcus mitis	HMPREF8571_RS03220	gi_306830257_ref_NZ_GL397179.1:261579-262440	32.1954	0	Inf	5.93548e-17	2.07902e-16	UP	DUF4299 domain-containing protein	Unclassified
Streptococcus mitis	HMPREF8571_RS03225	gi_306830257_ref_NZ_GL397179.1:262503-263466	2.50338	0	Inf	0.0336166	0.0421651	UP	hypothetical protein	Unclassified
Streptococcus mitis	HMPREF8571_RS03230	gi_306830257_ref_NZ_GL397179.1:263528-264458	8.20835	0.750677	3.45083	0.00664724	0.00898227	UP	hypothetical protein	Unclassified
Streptococcus mitis	HMPREF8571_RS03245	gi_306830257_ref_NZ_GL397179.1:265492-266659	15.8404	0	Inf	5.64977e-12	1.50406e-11	UP	MFS transporter	P	K03449
Streptococcus mitis	HMPREF8571_RS03250	gi_306830257_ref_NZ_GL397179.1:266880-267711	33.3563	0	Inf	5.93548e-17	2.07902e-16	UP	amylovoran biosynthesis protein AmsE	Unclassified
Streptococcus mitis	HMPREF8571_RS03255	gi_306830257_ref_NZ_GL397179.1:267793-269650	35.9347	0.376147	6.57794	2.07333e-26	1.19918e-25	UP	polysaccharide biosynthesis protein	G
Streptococcus mitis	HMPREF8571_RS03260	gi_306830257_ref_NZ_GL397179.1:269816-270239	15.1777	0	Inf	9.96168e-05	0.000156389	UP	DUF805 domain-containing protein	S
Streptococcus mitis	HMPREF8571_RS03265	gi_306830257_ref_NZ_GL397179.1:270363-270993	17.2102	0	Inf	1.26331e-07	2.45598e-07	UP	phosphoglycolate phosphatase	R	K01091
Streptococcus mitis	HMPREF8571_RS03275	gi_306830257_ref_NZ_GL397179.1:271895-272567	18.5267	0	Inf	1.24618e-08	2.59411e-08	UP	L-serine ammonia-lyase, iron-sulfur-dependent,subunit beta	E	K01752
Streptococcus mitis	HMPREF8571_RS03285	gi_306830257_ref_NZ_GL397179.1:273787-274909	40.8298	0	Inf	6.09378e-25	3.29581e-24	UP	tRNA 2-thiouridine(34) synthase MnmA	J	K00566
Streptococcus mitis	HMPREF8571_RS03295	gi_306830257_ref_NZ_GL397179.1:275512-277426	4.83071	0	Inf	1.3552e-06	2.46506e-06	UP	tRNA uridine-5-carboxymethylaminomethyl(34) synthesis enzyme MnmG	Unclassified	K03495
Streptococcus mitis	HMPREF8571_RS03305	gi_306830257_ref_NZ_GL397179.1:279166-280849	6.9264	0.415012	4.06088	6.47698e-05	0.000103558	UP	ribonuclease J	R	K12574
Streptococcus mitis	HMPREF8571_RS03335	gi_306830257_ref_NZ_GL397179.1:284097-285108	14.3078	0	Inf	7.42892e-10	1.69636e-09	UP	ribonuclease J	O	K01409
Streptococcus mitis	HMPREF8571_RS03340	gi_306830257_ref_NZ_GL397179.1:285210-286074	18.1343	0	Inf	1.42164e-10	3.41794e-10	UP	tRNA(adenosine(37)-N6)-threonylcarbamoyltransferase complex transferase subunit TsaD	K
Streptococcus mitis	HMPREF8571_RS03345	gi_306830257_ref_NZ_GL397179.1:286189-286858	16.2084	0	Inf	1.26331e-07	2.45598e-07	UP	helix-turn-helix domain-containing protein	R	K07052
Streptococcus mitis	HMPREF8571_RS03350	gi_306830257_ref_NZ_GL397179.1:286978-287653	13.0896	0	Inf	2.47519e-06	4.41461e-06	UP	CPBP family intramembrane metalloprotease	R	K07052
Streptococcus mitis	HMPREF8571_RS03355	gi_306830257_ref_NZ_GL397179.1:287841-288450	3.95615	0	Inf	0.0336166	0.0421651	UP	CPBP family intramembrane metalloprotease	Unclassified
Streptococcus mitis	HMPREF8571_RS03360	gi_306830257_ref_NZ_GL397179.1:288626-289283	44.0107	0	Inf	2.32721e-17	8.44262e-17	UP	branched-chain amino acid ABC transporter permease	E
Streptococcus mitis	HMPREF8571_RS03365	gi_306830257_ref_NZ_GL397179.1:289272-289596	17.3259	0	Inf	0.000187	0.000286179	UP	branched-chain amino acid permease	S
Streptococcus mitis	HMPREF8571_RS03370	gi_306830257_ref_NZ_GL397179.1:289698-290541	46.702	0	Inf	3.85558e-22	1.78146e-21	UP	amino acid ABC transporter substrate-binding protein	T/E	K02030
Streptococcus mitis	HMPREF8571_RS03375	gi_306830257_ref_NZ_GL397179.1:290695-291550	10.807	0.204112	5.72646	1.47851e-05	2.48431e-05	UP	O-sialoglycoprotein endopeptidase	P	K02073
Streptococcus mitis	HMPREF8571_RS03380	gi_306830257_ref_NZ_GL397179.1:291670-293044	12.8707	0	Inf	1.63617e-11	4.19761e-11	UP	peptidase M20	E	K01439
Streptococcus mitis	HMPREF8571_RS03385	gi_306830257_ref_NZ_GL397179.1:293036-294098	4.16209	0	Inf	0.00126829	0.00181772	UP	methionine ABC transporter ATP-binding protein	P	K02071
Streptococcus mitis	HMPREF8571_RS03390	gi_306830257_ref_NZ_GL397179.1:294099-294792	35.9322	0	Inf	1.69034e-15	5.45896e-15	UP	ABC transporter permease	P	K02072
Streptococcus mitis	HMPREF8571_RS03395	gi_306830257_ref_NZ_GL397179.1:294820-295390	14.7923	0	Inf	4.53786e-06	7.92388e-06	UP	membrane protein	S	K16926
Streptococcus mitis	HMPREF8571_RS03400	gi_306830257_ref_NZ_GL397179.1:295523-296138	56.8055	0	Inf	2.72097e-20	1.14864e-19	UP	DUF624 domain-containing protein	S
Streptococcus mitis	HMPREF8571_RS03405	gi_306830257_ref_NZ_GL397179.1:296187-297786	30.9198	0.1092	8.14541	1.43914e-23	7.24696e-23	UP	sensor histidine kinase	T	K07718
Streptococcus mitis	HMPREF8571_RS03410	gi_306830257_ref_NZ_GL397179.1:297797-299084	18.4242	0.271304	6.08554	2.02376e-12	5.51633e-12	UP	DNA-binding response regulator	T	K07720
Streptococcus mitis	HMPREF8571_RS03415	gi_306830257_ref_NZ_GL397179.1:299143-299677	22.5538	0.979739	4.52483	1.05674e-05	1.78903e-05	UP	hypothetical protein	Unclassified
Streptococcus mitis	HMPREF8571_RS03420	gi_306830257_ref_NZ_GL397179.1:299753-300218	39.703	0.374936	6.72646	1.07531e-10	2.60551e-10	UP	ribonucleotide reductase assembly protein NrdI	F	K03647
Streptococcus mitis	HMPREF8571_RS03425	gi_306830257_ref_NZ_GL397179.1:300327-300573	11.3986	0	Inf	0.0172979	0.0223922	UP	hypothetical protein	Unclassified
Streptococcus mitis	HMPREF8571_RS03430	gi_306830257_ref_NZ_GL397179.1:300938-302627	20.4674	0.103385	7.62916	1.27618e-18	4.98285e-18	UP	arginine--tRNA ligase	J	K01887
Streptococcus mitis	HMPREF8571_RS03435	gi_306830257_ref_NZ_GL397179.1:302783-303230	14.3646	0	Inf	9.96168e-05	0.000156389	UP	arginine repressor	K	K03402
Streptococcus mitis	HMPREF8571_RS03440	gi_306830257_ref_NZ_GL397179.1:303280-305815	12.3708	0.137792	6.4883	6.02385e-16	2.01135e-15	UP	DNA mismatch repair protein MutS	Unclassified	K03555
Streptococcus mitis	HMPREF8571_RS03455	gi_306830257_ref_NZ_GL397179.1:307065-309015	9.07083	0	Inf	1.63617e-11	4.19761e-11	UP	DNA mismatch repair endonuclease MutL	Unclassified	K03572
Streptococcus mitis	HMPREF8571_RS03460	gi_306830257_ref_NZ_GL397179.1:309166-309664	13.7025	0	Inf	5.32834e-05	8.54875e-05	UP	XRE family transcriptional regulator	K
Streptococcus mitis	HMPREF8571_RS03465	gi_306830257_ref_NZ_GL397179.1:309822-310416	16.2236	0.293647	5.78786	8.426e-06	1.43359e-05	UP	Holliday junction branch migration protein RuvA	Unclassified	K03550
Streptococcus mitis	HMPREF8571_RS03475	gi_306830257_ref_NZ_GL397179.1:311072-311336	18.2132	0	Inf	0.000667207	0.00098045	UP	hypothetical protein	Unclassified
Streptococcus mitis	HMPREF8571_RS03480	gi_306830257_ref_NZ_GL397179.1:311441-312476	12.4234	0.168649	6.2029	1.01568e-07	1.99425e-07	UP	LD-carboxypeptidase	V
Streptococcus mitis	HMPREF8571_RS03485	gi_306830257_ref_NZ_GL397179.1:312751-313099	16.1345	0	Inf	0.000187	0.000286179	UP	hypothetical protein	Unclassified
Streptococcus mitis	HMPREF8571_RS03490	gi_306830257_ref_NZ_GL397179.1:313114-313792	12.4395	0.25732	5.59522	4.57911e-05	7.41255e-05	UP	DUF1129 domain-containing protein	S
Streptococcus mitis	HMPREF8571_RS03495	gi_306830257_ref_NZ_GL397179.1:313803-314748	5.10202	0	Inf	0.000667207	0.00098045	UP	magnesium transporter CorA family protein	P	K03284
Streptococcus mitis	HMPREF8571_RS03500	gi_306830257_ref_NZ_GL397179.1:314884-317710	4.4105	0	Inf	1.24618e-08	2.59411e-08	UP	excinuclease ABC subunit UvrA	Unclassified	K03701
Streptococcus mitis	HMPREF8571_RS03515	gi_306830257_ref_NZ_GL397179.1:320114-322775	32.636	0.590714	5.78786	3.74135e-28	2.3637e-27	UP	magnesium-translocating P-type ATPase	P	K01531
Streptococcus mitis	HMPREF8571_RS03530	gi_306830257_ref_NZ_GL397179.1:324031-324298	36.0187	0.651941	5.78786	8.426e-06	1.43359e-05	UP	hypothetical protein	S
Streptococcus mitis	HMPREF8571_RS03545	gi_306830257_ref_NZ_GL397179.1:325297-326548	4.17629	0	Inf	0.000352487	0.000528242	UP	bifunctional folylpolyglutamate synthase/dihydrofolate synthase	Unclassified	K11754
Streptococcus mitis	HMPREF8571_RS03550	gi_306830257_ref_NZ_GL397179.1:326638-327109	6.8171	0	Inf	0.00894141	0.0118774	UP	hypothetical protein	Unclassified
Streptococcus mitis	HMPREF8571_RS03555	gi_306830257_ref_NZ_GL397179.1:327293-328445	11.1628	0	Inf	7.04361e-09	1.48864e-08	UP	lactaldehyde reductase	C
Streptococcus mitis	HMPREF8571_RS03560	gi_306830257_ref_NZ_GL397179.1:328727-330260	26.4818	0.113898	7.86111	3.7483e-21	1.65654e-20	UP	cardiolipin synthase	Unclassified	K06131
Streptococcus mitis	HMPREF8571_RS03565	gi_306830257_ref_NZ_GL397179.1:330513-332028	54.919	0	Inf	3.65608e-36	3.39061e-35	UP	hypothetical protein	Unclassified
Streptococcus mitis	HMPREF8571_RS03570	gi_306830257_ref_NZ_GL397179.1:332157-334365	9.6501	0.474568	4.34586	9.9317e-08	1.95595e-07	UP	anaerobic ribonucleoside-triphosphate reductase	F	K21636
Streptococcus mitis	HMPREF8571_RS03580	gi_306830257_ref_NZ_GL397179.1:334560-335061	34.4522	1.39219	4.62916	1.46254e-07	2.8382e-07	UP	GNAT family acetyltransferase	R
Streptococcus mitis	HMPREF8571_RS03585	gi_306830257_ref_NZ_GL397179.1:335066-335663	34.9747	0.584348	5.90334	5.6308e-11	1.39239e-10	UP	anaerobic ribonucleoside-triphosphate reductase activating protein	O	K04068
Streptococcus mitis	HMPREF8571_RS03610	gi_306830257_ref_NZ_GL397179.1:338050-338677	21.1352	0.278217	6.24729	5.909e-08	1.17691e-07	UP	50S ribosomal protein L3	J	K02906
Streptococcus mitis	HMPREF8571_RS03615	gi_306830257_ref_NZ_GL397179.1:338701-339325	21.8802	0.279552	6.29036	3.4461e-08	6.97699e-08	UP	50S ribosomal protein L4	J	K02926
Streptococcus mitis	HMPREF8571_RS03620	gi_306830257_ref_NZ_GL397179.1:339324-339621	18.8957	0.586309	5.01025	0.00141036	0.00201467	UP	50S ribosomal protein L23	J	K02892
Streptococcus mitis	HMPREF8571_RS03625	gi_306830257_ref_NZ_GL397179.1:339638-340472	34.6815	2.3017	3.91339	2.27908e-08	4.65628e-08	UP	50S ribosomal protein L2	J	K02886
Streptococcus mitis	HMPREF8571_RS03630	gi_306830257_ref_NZ_GL397179.1:340574-340856	21.3185	1.85216	3.52483	0.016576	0.0216455	UP	30S ribosomal protein S19	J	K02965
Streptococcus mitis	HMPREF8571_RS03635	gi_306830257_ref_NZ_GL397179.1:340867-341212	10.4621	0	Inf	0.00464266	0.00634074	UP	50S ribosomal protein L22	J	K02890
Streptococcus mitis	HMPREF8571_RS03640	gi_306830257_ref_NZ_GL397179.1:341224-341878	27.6327	1.60049	4.10979	2.72407e-06	4.85184e-06	UP	30S ribosomal protein S3	J	K02982
Streptococcus mitis	HMPREF8571_RS03645	gi_306830257_ref_NZ_GL397179.1:341881-342295	62.0274	0.842024	6.2029	1.9951e-13	5.77479e-13	UP	50S ribosomal protein L16	J	K02878
Streptococcus mitis	HMPREF8571_RS03650	gi_306830257_ref_NZ_GL397179.1:342304-342511	36.7402	1.68	4.45083	0.000700954	0.00102841	UP	50S ribosomal protein L29	J	K02904
Streptococcus mitis	HMPREF8571_RS03655	gi_306830257_ref_NZ_GL397179.1:342535-342796	27.6327	2.66748	3.37282	0.0103994	0.0137607	UP	30S ribosomal protein S17	J	K02961
Streptococcus mitis	HMPREF8571_RS03670	gi_306830257_ref_NZ_GL397179.1:343702-344245	25.1381	2.56941	3.29036	0.000883481	0.00128548	UP	50S ribosomal protein L5	J	K02931
Streptococcus mitis	HMPREF8571_RS03675	gi_306830257_ref_NZ_GL397179.1:344262-344448	53.7712	2.803	4.26179	0.000126105	0.000196644	UP	30S ribosomal protein S14 type Z	J	K02954
Streptococcus mitis	HMPREF8571_RS03690	gi_306830257_ref_NZ_GL397179.1:345937-346294	23.5933	2.44022	3.27329	0.00662995	0.0089645	UP	50S ribosomal protein L18	J	K02881
Streptococcus mitis	HMPREF8571_RS03695	gi_306830257_ref_NZ_GL397179.1:346311-346806	30.8144	1.76129	4.1289	3.55231e-06	6.29252e-06	UP	30S ribosomal protein S5	J	K02988
Streptococcus mitis	HMPREF8571_RS03700	gi_306830257_ref_NZ_GL397179.1:346819-347002	32.7888	2.8487	3.52483	0.016576	0.0216455	UP	50S ribosomal protein L30	J	K02907
Streptococcus mitis	HMPREF8571_RS03705	gi_306830257_ref_NZ_GL397179.1:347146-347587	35.489	2.37177	3.90334	2.16324e-05	3.58573e-05	UP	50S ribosomal protein L15	J	K02876
Streptococcus mitis	HMPREF8571_RS03710	gi_306830257_ref_NZ_GL397179.1:347599-348910	21.7659	3.72878	2.54529	0.00186291	0.00264311	UP	preprotein translocase subunit SecY	Unclassified	K03076
Streptococcus mitis	HMPREF8571_RS03715	gi_306830257_ref_NZ_GL397179.1:349055-349694	23.2527	0	Inf	4.26767e-10	9.89802e-10	UP	adenylate kinase	F	K00939
Streptococcus mitis	HMPREF8571_RS03720	gi_306830257_ref_NZ_GL397179.1:349810-350029	14.6258	0	Inf	0.00894141	0.0118774	UP	translation initiation factor IF-1	J	K02518
Streptococcus mitis	HMPREF8571_RS03725	gi_306830257_ref_NZ_GL397179.1:350053-350170	64.7625	0	Inf	1.54285e-05	2.57908e-05	UP	50S ribosomal protein L36	J	K02919
Streptococcus mitis	HMPREF8571_RS03730	gi_306830257_ref_NZ_GL397179.1:350187-350553	18.6309	2.38038	2.96843	0.0347041	0.043462	UP	30S ribosomal protein S13	J	K02952
Streptococcus mitis	HMPREF8571_RS03735	gi_306830257_ref_NZ_GL397179.1:350570-350954	29.2516	2.26909	3.68833	0.000313333	0.000473936	UP	30S ribosomal protein S11	J	K02948
Streptococcus mitis	HMPREF8571_RS03740	gi_306830257_ref_NZ_GL397179.1:350996-351932	23.6088	2.05114	3.52483	6.58386e-06	1.13834e-05	UP	DNA-directed RNA polymerase subunit alpha	K	K03040
Streptococcus mitis	HMPREF8571_RS03755	gi_306830257_ref_NZ_GL397179.1:352869-354207	9.61216	0	Inf	7.04361e-09	1.48864e-08	UP	PFL family protein	S	K09157
Streptococcus mitis	HMPREF8571_RS03760	gi_306830257_ref_NZ_GL397179.1:354443-355136	66.0689	0	Inf	6.09378e-25	3.29581e-24	UP	histidine phosphatase family protein	G	K15634
Streptococcus mitis	HMPREF8571_RS03765	gi_306830257_ref_NZ_GL397179.1:355236-356895	8.48031	0.421012	4.33218	3.85312e-06	6.79944e-06	UP	iron ABC transporter permease	P	K02011
Streptococcus mitis	HMPREF8571_RS03775	gi_306830257_ref_NZ_GL397179.1:357988-359029	21.6158	0.67071	5.01025	3.87113e-10	9.0689e-10	UP	iron ABC transporter substrate-binding protein	P	K02012
Streptococcus mitis	HMPREF8571_RS03780	gi_306830257_ref_NZ_GL397179.1:359343-361845	4.17796	0	Inf	2.27396e-07	4.34539e-07	UP	leucine--tRNA ligase	J	K01869
Streptococcus mitis	HMPREF8571_RS03785	gi_306830257_ref_NZ_GL397179.1:362040-362736	3.46234	0	Inf	0.0336166	0.0421651	UP	N-acetyltransferase	J
Streptococcus mitis	HMPREF8571_RS03790	gi_306830257_ref_NZ_GL397179.1:362747-363164	62.5445	0	Inf	3.96752e-16	1.3309e-15	UP	N-acetyltransferase	R
Streptococcus mitis	HMPREF8571_RS03805	gi_306830257_ref_NZ_GL397179.1:365421-366180	31.7533	0.229895	7.10979	1.05572e-13	3.10132e-13	UP	isoprenyl transferase	Unclassified	K00806
Streptococcus mitis	HMPREF8571_RS03810	gi_306830257_ref_NZ_GL397179.1:366188-366992	22.4837	0.217044	6.69475	1.79489e-10	4.29624e-10	UP	phosphatidate cytidylyltransferase	Unclassified	K00981
Streptococcus mitis	HMPREF8571_RS03815	gi_306830257_ref_NZ_GL397179.1:367007-368264	20.1424	0.833323	4.59522	1.66343e-09	3.70595e-09	UP	RIP metalloprotease RseP	Unclassified	K11749
Streptococcus mitis	HMPREF8571_RS03820	gi_306830257_ref_NZ_GL397179.1:368280-370134	1.73459	0	Inf	0.00894141	0.0118774	UP	proline--tRNA ligase	J	K01881
Streptococcus mitis	HMPREF8571_RS03825	gi_306830257_ref_NZ_GL397179.1:370232-371612	2.03871	0	Inf	0.0172979	0.0223922	UP	glycoside hydrolase family 1 protein	G	K01223
Streptococcus mitis	HMPREF8571_RS03835	gi_306830257_ref_NZ_GL397179.1:372279-374088	9.77745	0	Inf	1.63617e-11	4.19761e-11	UP	glutamine--fructose-6-phosphate transaminase(isomerizing)	Unclassified	K00820
Streptococcus mitis	HMPREF8571_RS03885	gi_306830257_ref_NZ_GL397179.1:382244-385961	4.97623	0.0939861	5.72646	1.05253e-09	2.38332e-09	UP	pullulanase	G	K01176
Streptococcus mitis	HMPREF8571_RS03890	gi_306830257_ref_NZ_GL397179.1:386403-390015	13.804	2.36958	2.54239	0.000155905	0.000241836	UP	DNA-directed RNA polymerase subunit beta	K	K03043
Streptococcus mitis	HMPREF8571_RS03895	gi_306830257_ref_NZ_GL397179.1:390047-393713	15.3557	1.19116	3.68833	2.23357e-11	5.69875e-11	UP	DNA-directed RNA polymerase subunit beta'	K	K03046
Streptococcus mitis	HMPREF8571_RS03900	gi_306830257_ref_NZ_GL397179.1:393822-394242	17.1966	0	Inf	2.86152e-05	4.6764e-05	UP	nucleoside-diphosphate kinase	F	K00940
Streptococcus mitis	HMPREF8571_RS03905	gi_306830257_ref_NZ_GL397179.1:394376-395000	16.7319	0	Inf	2.27396e-07	4.34539e-07	UP	hypothetical protein	Unclassified
Streptococcus mitis	HMPREF8571_RS03910	gi_306830257_ref_NZ_GL397179.1:395083-395527	31.6344	0	Inf	1.29729e-09	2.90616e-09	UP	tRNA (adenosine(37)-N6)-threonylcarbamoyltransferase complex ATPase subunit type 1 TsaE	R	K06925
Streptococcus mitis	HMPREF8571_RS03915	gi_306830257_ref_NZ_GL397179.1:395516-396038	17.688	0	Inf	1.3552e-06	2.46506e-06	UP	N-acetyltransferase	J
Streptococcus mitis	HMPREF8571_RS03920	gi_306830257_ref_NZ_GL397179.1:396042-397083	55.5836	0.167678	8.37282	1.21149e-26	7.16642e-26	UP	LytR family transcriptional regulator	K
Streptococcus mitis	HMPREF8571_RS03925	gi_306830257_ref_NZ_GL397179.1:397154-398411	15.6663	0.138887	6.81761	2.34568e-11	5.97073e-11	UP	competence/damage-inducible protein A	R	K03742
Streptococcus mitis	HMPREF8571_RS03930	gi_306830257_ref_NZ_GL397179.1:398465-399614	23.0833	0.607722	5.24729	2.59705e-11	6.60024e-11	UP	recombinase RecA	Unclassified	K03553
Streptococcus mitis	HMPREF8571_RS03945	gi_306830257_ref_NZ_GL397179.1:400823-402194	3.51786	0	Inf	0.000667207	0.00098045	UP	MATE family efflux transporter	V
Streptococcus mitis	HMPREF8571_RS03950	gi_306830257_ref_NZ_GL397179.1:402290-403007	28.009	0.243343	6.84676	1.41877e-11	3.68642e-11	UP	YebC/PmpR family DNA-binding transcriptional regulator	S
Streptococcus mitis	HMPREF8571_RS03955	gi_306830257_ref_NZ_GL397179.1:403054-403759	17.091	0	Inf	2.21221e-08	4.52108e-08	UP	hypothetical protein	Unclassified
Streptococcus mitis	HMPREF8571_RS03960	gi_306830257_ref_NZ_GL397179.1:403949-404411	19.9801	0.377365	5.72646	1.47851e-05	2.48431e-05	UP	MarR family transcriptional regulator	K
Streptococcus mitis	HMPREF8571_RS04000	gi_306830257_ref_NZ_GL397179.1:410565-412230	10.6226	1.15361	3.2029	0.000305088	0.000461787	UP	dihydroxyacetone kinase	R	K07030
Streptococcus mitis	HMPREF8571_RS04005	gi_306830257_ref_NZ_GL397179.1:412406-420857	0.428287	0	Inf	0.00464266	0.00634074	UP	hypothetical protein	Unclassified
Streptococcus mitis	HMPREF8571_RS04010	gi_306830257_ref_NZ_GL397179.1:420968-421175	17.4033	0	Inf	0.00464266	0.00634074	UP	hypothetical protein	Unclassified
Streptococcus mitis	HMPREF8571_RS04015	gi_306830257_ref_NZ_GL397179.1:421171-421366	63.6147	0.891429	6.1571	1.75007e-07	3.38305e-07	UP	hypothetical protein	Unclassified
Streptococcus mitis	HMPREF8571_RS04020	gi_306830257_ref_NZ_GL397179.1:421352-422228	19.262	1.99225	3.27329	0.000302407	0.000457836	UP	ABC transporter ATP-binding protein	V	K01990
Streptococcus mitis	HMPREF8571_RS04025	gi_306830257_ref_NZ_GL397179.1:422240-422975	32.7888	4.98522	2.71747	0.000730758	0.00107117	UP	ABC transporter permease	V	K01992
Streptococcus mitis	HMPREF8571_RS04030	gi_306830257_ref_NZ_GL397179.1:422979-424077	12.0772	0.317962	5.24729	4.53154e-07	8.5217e-07	UP	two-component sensor histidine kinase	T	K07778
Streptococcus mitis	HMPREF8571_RS04045	gi_306830257_ref_NZ_GL397179.1:425433-425904	40.9026	1.11051	5.2029	2.72686e-09	5.95076e-09	UP	30S ribosomal protein S7	J	K02992
Streptococcus mitis	HMPREF8571_RS04050	gi_306830257_ref_NZ_GL397179.1:426292-428374	30.8946	0.838791	5.2029	5.67181e-21	2.48132e-20	UP	elongation factor G	J	K02355
Streptococcus mitis	HMPREF8571_RS04055	gi_306830257_ref_NZ_GL397179.1:428698-430399	26.4673	1.12921	4.55082	3.69815e-14	1.10944e-13	UP	acetolactate synthase	E	K01652
Streptococcus mitis	HMPREF8571_RS04060	gi_306830257_ref_NZ_GL397179.1:430391-430868	52.1694	0	Inf	1.69034e-15	5.45896e-15	UP	acetolactate synthase small subunit	E	K01653
Streptococcus mitis	HMPREF8571_RS04065	gi_306830257_ref_NZ_GL397179.1:430959-431982	43.5988	0.170625	7.99732	7.0939e-23	3.42626e-22	UP	ketol-acid reductoisomerase	E	K00053
Streptococcus mitis	HMPREF8571_RS04070	gi_306830257_ref_NZ_GL397179.1:432059-433310	10.2801	0	Inf	7.04361e-09	1.48864e-08	UP	threonine dehydratase	E	K01754
Streptococcus mitis	HMPREF8571_RS04075	gi_306830257_ref_NZ_GL397179.1:433387-434284	20.6031	0.389132	5.72646	1.05253e-09	2.38332e-09	UP	SPFH domain-containing protein	O
Streptococcus mitis	HMPREF8571_RS04085	gi_306830257_ref_NZ_GL397179.1:434697-435438	9.75709	0.235472	5.37282	0.000252789	0.000384147	UP	amino acid ABC transporter ATP-binding protein	E	K17076
Streptococcus mitis	HMPREF8571_RS04090	gi_306830257_ref_NZ_GL397179.1:435437-437000	9.00084	0.223427	5.33218	1.61919e-07	3.13845e-07	UP	glutamine ABC transporter substrate-binding protein	E	K17074
Streptococcus mitis	HMPREF8571_RS04095	gi_306830257_ref_NZ_GL397179.1:437130-439026	13.1455	0	Inf	1.69034e-15	5.45896e-15	UP	DUF2207 domain-containing protein	S
Streptococcus mitis	HMPREF8571_RS04100	gi_306830257_ref_NZ_GL397179.1:439085-439931	21.3688	0	Inf	9.60067e-12	2.51365e-11	UP	undecaprenyl-diphosphate phosphatase	V	K06153
Streptococcus mitis	HMPREF8571_RS04105	gi_306830257_ref_NZ_GL397179.1:440087-440720	31.7199	0.551167	5.84676	1.48255e-10	3.55909e-10	UP	TetR family transcriptional regulator	K
Streptococcus mitis	HMPREF8571_RS04110	gi_306830257_ref_NZ_GL397179.1:441675-442737	18.5402	0	Inf	1.17118e-12	3.2358e-12	UP	DNA polymerase IV	Unclassified	K02346
Streptococcus mitis	HMPREF8571_RS04115	gi_306830257_ref_NZ_GL397179.1:442973-445289	24.4762	2.03601	3.58756	7.3517e-11	1.80421e-10	UP	formate C-acetyltransferase	C	K00656
Streptococcus mitis	HMPREF8571_RS04120	gi_306830257_ref_NZ_GL397179.1:445633-450016	6.05515	0.039854	7.24729	6.20701e-15	1.94186e-14	UP	cell surface protein	Unclassified
Streptococcus mitis	HMPREF8571_RS04125	gi_306830257_ref_NZ_GL397179.1:450467-452573	8.78102	25.3746	-1.53093	1.74742e-22	8.214e-22	DOWN	ATP-dependent Clp protease ATP-binding subunit	O	K04086
Streptococcus mitis	HMPREF8571_RS04135	gi_306830257_ref_NZ_GL397179.1:453204-454689	3.51865	0	Inf	0.000352487	0.000528242	UP	DUF1846 family protein	S
Streptococcus mitis	HMPREF8571_RS04140	gi_306830257_ref_NZ_GL397179.1:454841-456452	18.9627	0.216774	6.45083	1.44149e-15	4.69025e-15	UP	alpha-glucosidase	G	K01215
Streptococcus mitis	HMPREF8571_RS04145	gi_306830257_ref_NZ_GL397179.1:456621-458589	9.80499	0.177471	5.78786	3.93459e-10	9.20762e-10	UP	peptide ABC transporter substrate-binding protein	E	K15580
Streptococcus mitis	HMPREF8571_RS04150	gi_306830257_ref_NZ_GL397179.1:458737-460696	13.1334	1.15886	3.50246	1.50939e-06	2.73941e-06	UP	peptide ABC transporter substrate-binding protein	E	K15580
Streptococcus mitis	HMPREF8571_RS04155	gi_306830257_ref_NZ_GL397179.1:460888-462334	26.4063	0.362239	6.18779	4.58914e-17	1.62583e-16	UP	LytR family transcriptional regulator	K
Streptococcus mitis	HMPREF8571_RS04160	gi_306830257_ref_NZ_GL397179.1:462335-463067	42.7999	0.238363	7.4883	4.17918e-17	1.48626e-16	UP	hypothetical protein	G	K01104
Streptococcus mitis	HMPREF8571_RS04165	gi_306830257_ref_NZ_GL397179.1:463075-463768	19.1252	0	Inf	3.99443e-09	8.60716e-09	UP	capsular polysaccharide biosynthesis protein CpsC	Unclassified
Streptococcus mitis	HMPREF8571_RS04170	gi_306830257_ref_NZ_GL397179.1:463777-464470	11.591	0	Inf	8.35118e-06	1.42384e-05	UP	tyrosine protein kinase	Unclassified
Streptococcus mitis	HMPREF8571_RS04175	gi_306830257_ref_NZ_GL397179.1:464492-465860	23.21	0	Inf	9.40652e-19	3.6972e-18	UP	sugar transferase	Unclassified	K00996
Streptococcus mitis	HMPREF8571_RS04230	gi_306830257_ref_NZ_GL397179.1:476939-478922	13.5827	0.0880646	7.26899	3.89954e-15	1.23663e-14	UP	peptide ABC transporter substrate-binding protein	E	K02035
Streptococcus mitis	HMPREF8571_RS04235	gi_306830257_ref_NZ_GL397179.1:480020-485624	13.9212	0.155861	6.48088	5.90419e-29	3.87709e-28	UP	membrane protein	Unclassified	K17624
Streptococcus mitis	HMPREF8571_RS04240	gi_306830257_ref_NZ_GL397179.1:485765-494021	14.0776	0.0211602	9.37783	1.51575e-43	1.92084e-42	UP	YSIRK signal domain/LPXTG anchor domain surface protein	G	K15719
Streptococcus mitis	HMPREF8571_RS04245	gi_306830257_ref_NZ_GL397179.1:494191-496345	16.4243	0.972919	4.07737	2.47301e-10	5.83983e-10	UP	penicillin-binding protein 1A	Unclassified	K05366
Streptococcus mitis	HMPREF8571_RS04250	gi_306830257_ref_NZ_GL397179.1:496341-496938	10.7614	0.584348	4.2029	0.00339444	0.00470261	UP	Holliday junction resolvase RecU	R	K03700
Streptococcus mitis	HMPREF8571_RS04255	gi_306830257_ref_NZ_GL397179.1:497005-497533	25.0905	0	Inf	3.99443e-09	8.60716e-09	UP	DUF1273 domain-containing protein	Unclassified
Streptococcus mitis	HMPREF8571_RS04260	gi_306830257_ref_NZ_GL397179.1:497602-497932	17.0119	0	Inf	0.000187	0.000286179	UP	cell division regulator GpsB	Unclassified
Streptococcus mitis	HMPREF8571_RS04265	gi_306830257_ref_NZ_GL397179.1:498425-499583	19.4337	0	Inf	3.27725e-14	9.83628e-14	UP	class I SAM-dependent RNA methyltransferase	Unclassified	K07444
Streptococcus mitis	HMPREF8571_RS04270	gi_306830257_ref_NZ_GL397179.1:499595-501035	16.1888	0	Inf	1.20778e-14	3.70892e-14	UP	hypothetical protein	Unclassified	K20073
Streptococcus mitis	HMPREF8571_RS04275	gi_306830257_ref_NZ_GL397179.1:501110-502535	14.3848	0.735148	4.29036	2.26803e-07	4.34539e-07	UP	phosphogluconate dehydrogenase	G	K00033
Streptococcus mitis	HMPREF8571_RS04280	gi_306830257_ref_NZ_GL397179.1:502546-503236	40.7448	0	Inf	3.71245e-17	1.3239e-16	UP	DNA-binding response regulator	T/K
Streptococcus mitis	HMPREF8571_RS04285	gi_306830257_ref_NZ_GL397179.1:503335-504346	44.9107	0	Inf	9.00946e-25	4.83255e-24	UP	choline-binding protein J	R
Streptococcus mitis	HMPREF8571_RS04290	gi_306830257_ref_NZ_GL397179.1:504363-505383	9.06053	0	Inf	1.3552e-06	2.46506e-06	UP	choline-binding protein J	R
Streptococcus mitis	HMPREF8571_RS04300	gi_306830257_ref_NZ_GL397179.1:506360-507314	20.2157	0	Inf	1.97336e-12	5.38572e-12	UP	diphosphomevalonate decarboxylase	Unclassified	K01597
Streptococcus mitis	HMPREF8571_RS04305	gi_306830257_ref_NZ_GL397179.1:507300-508308	5.5807	0	Inf	0.000187	0.000286179	UP	phosphomevalonate kinase	Unclassified	K00938
Streptococcus mitis	HMPREF8571_RS04310	gi_306830257_ref_NZ_GL397179.1:508291-509293	4.01006	0	Inf	0.00242129	0.00338982	UP	type 2 isopentenyl-diphosphate Delta-isomerase	C	K01823
Streptococcus mitis	HMPREF8571_RS04315	gi_306830257_ref_NZ_GL397179.1:509410-510109	12.6409	0.2496	5.66233	2.59951e-05	4.29683e-05	UP	transporter	Unclassified
Streptococcus mitis	HMPREF8571_RS04320	gi_306830257_ref_NZ_GL397179.1:510105-511104	19.7082	0	Inf	1.17118e-12	3.2358e-12	UP	sensor histidine kinase	T	K11617
Streptococcus mitis	HMPREF8571_RS04325	gi_306830257_ref_NZ_GL397179.1:511114-511747	18.3976	0.275584	6.06088	5.23325e-07	9.81008e-07	UP	DNA-binding response regulator	T/K	K11618
Streptococcus mitis	HMPREF8571_RS04330	gi_306830257_ref_NZ_GL397179.1:511747-512404	50.7346	1.59319	4.99298	9.07581e-13	2.52685e-12	UP	DNA alkylation repair protein	Unclassified
Streptococcus mitis	HMPREF8571_RS04335	gi_306830257_ref_NZ_GL397179.1:512494-513778	17.5282	3.80713	2.2029	0.0256102	0.0327547	UP	trigger factor	O	K03545
Streptococcus mitis	HMPREF8571_RS04340	gi_306830257_ref_NZ_GL397179.1:513825-516195	3.56237	0	Inf	4.53786e-06	7.92388e-06	UP	ATP-dependent RecD-like DNA helicase	Unclassified	K03581
Streptococcus mitis	HMPREF8571_RS04345	gi_306830257_ref_NZ_GL397179.1:516322-516937	5.87643	0	Inf	0.00464266	0.00634074	UP	signal peptidase I	Unclassified	K03100
Streptococcus mitis	HMPREF8571_RS04350	gi_306830257_ref_NZ_GL397179.1:516940-517822	6.83254	0.197871	5.10979	0.00141036	0.00201467	UP	ribonuclease HIII	Unclassified	K03471
Streptococcus mitis	HMPREF8571_RS04355	gi_306830257_ref_NZ_GL397179.1:517908-518211	54.2453	0	Inf	4.79413e-11	1.18957e-10	UP	hypothetical protein	Unclassified
Streptococcus mitis	HMPREF8571_RS04360	gi_306830257_ref_NZ_GL397179.1:518207-518756	12.4319	1.58836	2.96843	0.0347041	0.043462	UP	colicin V production protein	R
Streptococcus mitis	HMPREF8571_RS04365	gi_306830257_ref_NZ_GL397179.1:518856-521193	16.687	0	Inf	3.85558e-22	1.78146e-21	UP	endonuclease MutS2	Unclassified	K07456
Streptococcus mitis	HMPREF8571_RS04370	gi_306830257_ref_NZ_GL397179.1:521539-522862	30.3783	0.131964	7.84676	5.62244e-21	2.46138e-20	UP	sodium:alanine symporter family protein	E	K03310
Streptococcus mitis	HMPREF8571_RS04375	gi_306830257_ref_NZ_GL397179.1:522992-523541	12.4319	0	Inf	5.32834e-05	8.54875e-05	UP	carboxymuconolactone decarboxylase family protein	S
Streptococcus mitis	HMPREF8571_RS04380	gi_306830257_ref_NZ_GL397179.1:523652-524552	42.8547	0	Inf	5.85329e-22	2.68921e-21	UP	C4-dicarboxylate ABC transporter	P	K11041
Streptococcus mitis	HMPREF8571_RS04385	gi_306830257_ref_NZ_GL397179.1:524576-525851	39.4013	0	Inf	1.32662e-26	7.79776e-26	UP	serine--tRNA ligase	J	K01875
Streptococcus mitis	HMPREF8571_RS04390	gi_306830257_ref_NZ_GL397179.1:526066-526438	23.7228	0	Inf	2.47519e-06	4.41461e-06	UP	DUF956 domain-containing protein	S
Streptococcus mitis	HMPREF8571_RS04395	gi_306830257_ref_NZ_GL397179.1:526440-527805	9.71661	0.127906	6.24729	5.909e-08	1.17691e-07	UP	aspartate kinase	E	K00928
Streptococcus mitis	HMPREF8571_RS04400	gi_306830257_ref_NZ_GL397179.1:528082-528868	105.28	0	Inf	4.87087e-36	4.49156e-35	UP	enoyl-CoA hydratase	Unclassified	K18474
Streptococcus mitis	HMPREF8571_RS04405	gi_306830257_ref_NZ_GL397179.1:528957-529392	39.6674	0	Inf	1.63617e-11	4.19761e-11	UP	MarR family transcriptional regulator	K
Streptococcus mitis	HMPREF8571_RS04410	gi_306830257_ref_NZ_GL397179.1:529391-530366	11.9509	0	Inf	3.94049e-08	7.90653e-08	UP	ketoacyl-ACP synthase III	Unclassified	K00648
Streptococcus mitis	HMPREF8571_RS04415	gi_306830257_ref_NZ_GL397179.1:530422-530647	32.0343	0	Inf	2.86152e-05	4.6764e-05	UP	acyl carrier protein	Unclassified	K02078
Streptococcus mitis	HMPREF8571_RS04420	gi_306830257_ref_NZ_GL397179.1:530766-531741	34.2042	0	Inf	1.57453e-19	6.42158e-19	UP	enoyl-[acyl-carrier-protein] reductase FabK	R	K02371
Streptococcus mitis	HMPREF8571_RS04425	gi_306830257_ref_NZ_GL397179.1:531733-532654	5.67106	0	Inf	0.000352487	0.000528242	UP	[acyl-carrier-protein] S-malonyltransferase	Unclassified	K00645
Streptococcus mitis	HMPREF8571_RS04430	gi_306830257_ref_NZ_GL397179.1:532697-533429	13.1692	0	Inf	7.44748e-07	1.38095e-06	UP	3-oxoacyl-[acyl-carrier-protein] reductase	R	K00059
Streptococcus mitis	HMPREF8571_RS04435	gi_306830257_ref_NZ_GL397179.1:533454-534690	28.6131	0	Inf	1.76288e-20	7.50032e-20	UP	beta-ketoacyl-[acyl-carrier-protein] synthase II	Unclassified	K09458
Streptococcus mitis	HMPREF8571_RS04440	gi_306830257_ref_NZ_GL397179.1:534692-535181	40.2209	0	Inf	1.17118e-12	3.2358e-12	UP	acetyl-CoA carboxylase biotin carboxyl carrier protein	Unclassified	K02160
Streptococcus mitis	HMPREF8571_RS04445	gi_306830257_ref_NZ_GL397179.1:535177-535600	18.0235	0	Inf	1.54285e-05	2.57908e-05	UP	beta-hydroxyacyl-ACP dehydratase	Unclassified	K02372
Streptococcus mitis	HMPREF8571_RS04450	gi_306830257_ref_NZ_GL397179.1:535611-536979	19.3906	0	Inf	2.45896e-16	8.33022e-16	UP	acetyl-CoA carboxylase biotin carboxylase subunit	Unclassified	K01961
Streptococcus mitis	HMPREF8571_RS04455	gi_306830257_ref_NZ_GL397179.1:537014-537881	2.78025	0	Inf	0.0336166	0.0421651	UP	acetyl-CoA carboxylase carboxyltransferase subunit beta	Unclassified	K01963
Streptococcus mitis	HMPREF8571_RS04460	gi_306830257_ref_NZ_GL397179.1:537877-538645	19.8751	0	Inf	2.45934e-10	5.80965e-10	UP	acetyl-CoA carboxylase carboxyl transferase subunit alpha	Unclassified	K01962
Streptococcus mitis	HMPREF8571_RS04465	gi_306830257_ref_NZ_GL397179.1:538876-539602	12.1714	0	Inf	2.47519e-06	4.41461e-06	UP	CPBP family intramembrane metalloprotease	R
Streptococcus mitis	HMPREF8571_RS04475	gi_306830257_ref_NZ_GL397179.1:540944-541670	38.1739	0	Inf	5.93548e-17	2.07902e-16	UP	CPBP family intramembrane metalloprotease	R	K07052
Streptococcus mitis	HMPREF8571_RS04480	gi_306830257_ref_NZ_GL397179.1:541719-542142	19.9207	0.412076	5.59522	4.57911e-05	7.41255e-05	UP	transcription antitermination factor NusB	K	K03625
Streptococcus mitis	HMPREF8571_RS04495	gi_306830257_ref_NZ_GL397179.1:543187-544315	9.61881	0.154756	5.95779	1.5797e-06	2.86461e-06	UP	hypothetical protein	S
Streptococcus mitis	HMPREF8571_RS04505	gi_306830257_ref_NZ_GL397179.1:545831-547277	9.72862	0	Inf	1.29729e-09	2.90616e-09	UP	Asp-tRNA(Asn)/Glu-tRNA(Gln) amidotransferase subunit GatB	J	K02434
Streptococcus mitis	HMPREF8571_RS04510	gi_306830257_ref_NZ_GL397179.1:547276-548743	1.64391	0	Inf	0.0336166	0.0421651	UP	Asp-tRNA(Asn)/Glu-tRNA(Gln) amidotransferase subunit GatA	J	K02433
Streptococcus mitis	HMPREF8571_RS04515	gi_306830257_ref_NZ_GL397179.1:549210-549903	5.79552	0	Inf	0.00242129	0.00338982	UP	TIGR02206 family membrane protein	S
Streptococcus mitis	HMPREF8571_RS04520	gi_306830257_ref_NZ_GL397179.1:550046-551591	8.84547	0	Inf	2.27269e-09	4.98979e-09	UP	peptide chain release factor 3	J	K02837
Streptococcus mitis	HMPREF8571_RS04650	gi_306830257_ref_NZ_GL397179.1:585956-586517	4.29405	0	Inf	0.0336166	0.0421651	UP	small conductance mechanosensitive ion channel protein	Unclassified	K22044
Streptococcus mitis	HMPREF8571_RS04655	gi_306830257_ref_NZ_GL397179.1:586574-587483	31.3811	0.768	5.35265	4.84146e-12	1.29845e-11	UP	magnesium transporter CorA family protein	P
Streptococcus mitis	HMPREF8571_RS04660	gi_306830257_ref_NZ_GL397179.1:587497-588025	12.1651	0	Inf	9.96168e-05	0.000156389	UP	YqeG family HAD IIIA-type phosphatase	R	K07015
Streptococcus mitis	HMPREF8571_RS04665	gi_306830257_ref_NZ_GL397179.1:588027-589134	6.17108	0.15769	5.29036	0.000447975	0.00066765	UP	ribosome biogenesis GTPase YqeH	R	K06948
Streptococcus mitis	HMPREF8571_RS04675	gi_306830257_ref_NZ_GL397179.1:589710-590340	5.73674	0	Inf	0.00464266	0.00634074	UP	nicotinate-nucleotide adenylyltransferase	Unclassified	K00969
Streptococcus mitis	HMPREF8571_RS04680	gi_306830257_ref_NZ_GL397179.1:590339-590933	29.7432	0	Inf	1.63617e-11	4.19761e-11	UP	HD domain-containing protein	Unclassified
Streptococcus mitis	HMPREF8571_RS04685	gi_306830257_ref_NZ_GL397179.1:590933-591287	12.4628	0	Inf	0.00126829	0.00181772	UP	ribosome silencing factor	S	K09710
Streptococcus mitis	HMPREF8571_RS04710	gi_306830257_ref_NZ_GL397179.1:594303-595917	17.6823	0.432743	5.35265	4.84146e-12	1.29845e-11	UP	ribonuclease Y	R	K18682
Streptococcus mitis	HMPREF8571_RS04715	gi_306830257_ref_NZ_GL397179.1:596051-596678	17.9329	1.6693	3.42529	0.000819566	0.0011965	UP	guanylate kinase	F	K00942
Streptococcus mitis	HMPREF8571_RS04720	gi_306830257_ref_NZ_GL397179.1:596702-597017	17.8194	0	Inf	0.000187	0.000286179	UP	DNA-directed RNA polymerase subunit omega	K	K03060
Streptococcus mitis	HMPREF8571_RS04725	gi_306830257_ref_NZ_GL397179.1:597082-599479	7.21225	0.437164	4.0442	6.24409e-06	1.08046e-05	UP	primosomal protein N	Unclassified	K04066
Streptococcus mitis	HMPREF8571_RS04730	gi_306830257_ref_NZ_GL397179.1:599491-600427	14.5946	0	Inf	2.27269e-09	4.98979e-09	UP	methionyl-tRNA formyltransferase	J	K00604
Streptococcus mitis	HMPREF8571_RS04735	gi_306830257_ref_NZ_GL397179.1:600419-601733	13.7638	0.265734	5.69475	1.72659e-09	3.83876e-09	UP	16S rRNA (cytosine(967)-C(5))-methyltransferase RsmB	J	K03500
Streptococcus mitis	HMPREF8571_RS04740	gi_306830257_ref_NZ_GL397179.1:601748-602489	18.4301	1.88377	3.29036	0.000883481	0.00128548	UP	protein phosphatase	T	K20074
Streptococcus mitis	HMPREF8571_RS04745	gi_306830257_ref_NZ_GL397179.1:602485-604399	12.8119	1.09485	3.54867	1.85335e-06	3.34964e-06	UP	serine/threonine protein kinase	R/T/K	K12132
Streptococcus mitis	HMPREF8571_RS04750	gi_306830257_ref_NZ_GL397179.1:604486-605245	3.17533	0	Inf	0.0336166	0.0421651	UP	threonine/serine exporter	S
Streptococcus mitis	HMPREF8571_RS04755	gi_306830257_ref_NZ_GL397179.1:605246-605702	14.9618	0	Inf	5.32834e-05	8.54875e-05	UP	membrane protein	S
Streptococcus mitis	HMPREF8571_RS04760	gi_306830257_ref_NZ_GL397179.1:605820-606993	17.1299	0	Inf	6.97018e-13	1.95147e-12	UP	hydroxymethylglutaryl-CoA synthase	Unclassified	K01641
Streptococcus mitis	HMPREF8571_RS04765	gi_306830257_ref_NZ_GL397179.1:606992-608267	15.1301	0	Inf	1.97336e-12	5.38572e-12	UP	hydroxymethylglutaryl-CoA reductase, degradative	Unclassified	K00054
Streptococcus mitis	HMPREF8571_RS04770	gi_306830257_ref_NZ_GL397179.1:608302-609268	10.8143	0	Inf	2.27396e-07	4.34539e-07	UP	LacI family transcriptional regulator	K	K03484
Streptococcus mitis	HMPREF8571_RS04780	gi_306830257_ref_NZ_GL397179.1:611079-612966	2.34338	0	Inf	0.00126829	0.00181772	UP	PTS beta-glucoside transporter subunit IIBCA	G	K02810
Streptococcus mitis	HMPREF8571_RS04785	gi_306830257_ref_NZ_GL397179.1:613124-614012	4.07186	0	Inf	0.00464266	0.00634074	UP	fructokinase	G/K	K00847
Streptococcus mitis	HMPREF8571_RS04790	gi_306830257_ref_NZ_GL397179.1:614289-614907	12.9954	0	Inf	8.35118e-06	1.42384e-05	UP	TVP38/TMEM64 family protein	S
Streptococcus mitis	HMPREF8571_RS04795	gi_306830257_ref_NZ_GL397179.1:615040-617674	34.3442	0.26523	7.01668	2.31918e-33	1.89171e-32	UP	helicase	K
Streptococcus mitis	HMPREF8571_RS04830	gi_306830257_ref_NZ_GL397179.1:622854-625104	7.1472	0	Inf	8.24314e-11	2.00857e-10	UP	5-methyltetrahydropteroyltriglutamate--homocysteine S-methyltransferase	E	K00549
Streptococcus mitis	HMPREF8571_RS04840	gi_306830257_ref_NZ_GL397179.1:626852-629066	20.3374	0.473282	5.42529	2.91156e-17	1.05273e-16	UP	polyribonucleotide nucleotidyltransferase	J	K00962
Streptococcus mitis	HMPREF8571_RS04855	gi_306830257_ref_NZ_GL397179.1:629969-630491	10.7666	0	Inf	0.000187	0.000286179	UP	diacylglycerol kinase	Unclassified
Streptococcus mitis	HMPREF8571_RS04860	gi_306830257_ref_NZ_GL397179.1:630508-631852	10.4664	0	Inf	1.29729e-09	2.90616e-09	UP	cysteine--tRNA ligase	J	K01883
Streptococcus mitis	HMPREF8571_RS04865	gi_306830257_ref_NZ_GL397179.1:631844-632231	6.21973	0	Inf	0.0336166	0.0421651	UP	hypothetical protein	S	K11145
Streptococcus mitis	HMPREF8571_RS04870	gi_306830257_ref_NZ_GL397179.1:632233-633103	16.1622	0.200597	6.33218	2.01468e-08	4.14738e-08	UP	hypothetical protein	T
Streptococcus mitis	HMPREF8571_RS04875	gi_306830257_ref_NZ_GL397179.1:633216-634347	9.23801	0	Inf	2.27396e-07	4.34539e-07	UP	ABC transporter ATP-binding protein	G	K10112
Streptococcus mitis	HMPREF8571_RS04880	gi_306830257_ref_NZ_GL397179.1:634495-636712	18.1339	0.0787737	7.84676	5.62244e-21	2.46138e-20	UP	bifunctional (p)ppGpp synthetase/guanosine-3',5'-bis(diphosphate)3'-pyrophosphohydrolase	T/K	K00951
Streptococcus mitis	HMPREF8571_RS04900	gi_306830257_ref_NZ_GL397179.1:638459-638954	10.5418	0	Inf	0.000352487	0.000528242	UP	thiol peroxidase	O	K11065
Streptococcus mitis	HMPREF8571_RS04920	gi_306830257_ref_NZ_GL397179.1:641772-643665	1.27416	0	Inf	0.0336166	0.0421651	UP	endopeptidase	O
Streptococcus mitis	HMPREF8571_RS04930	gi_306830257_ref_NZ_GL397179.1:644622-645252	3.82449	0	Inf	0.0336166	0.0421651	UP	MBL fold metallo-hydrolase	R
Streptococcus mitis	HMPREF8571_RS04935	gi_306830257_ref_NZ_GL397179.1:645353-646547	14.1362	0	Inf	2.79657e-11	7.04399e-11	UP	oxidoreductase	P
Streptococcus mitis	HMPREF8571_RS04945	gi_306830257_ref_NZ_GL397179.1:653263-654340	10.0739	0.162078	5.95779	1.5797e-06	2.86461e-06	UP	DUF2974 domain-containing protein	Unclassified
Streptococcus mitis	HMPREF8571_RS04950	gi_306830257_ref_NZ_GL397179.1:654451-655228	13.4414	0	Inf	2.27396e-07	4.34539e-07	UP	hypothetical protein	C
Streptococcus mitis	HMPREF8571_RS04955	gi_306830257_ref_NZ_GL397179.1:655236-655584	23.0492	0	Inf	8.35118e-06	1.42384e-05	UP	hypothetical protein	Unclassified
Streptococcus mitis	HMPREF8571_RS04960	gi_306830257_ref_NZ_GL397179.1:655722-656250	47.1398	0	Inf	1.69034e-15	5.45896e-15	UP	flavin reductase	R
Streptococcus mitis	HMPREF8571_RS04965	gi_306830257_ref_NZ_GL397179.1:656295-656865	7.04394	0	Inf	0.00242129	0.00338982	UP	TetR/AcrR family transcriptional regulator	K
Streptococcus mitis	HMPREF8571_RS04970	gi_306830257_ref_NZ_GL397179.1:657186-657864	26.0636	0	Inf	1.63617e-11	4.19761e-11	UP	DNA-binding response regulator	T/K
Streptococcus mitis	HMPREF8571_RS04975	gi_306830257_ref_NZ_GL397179.1:657856-658831	5.35729	0	Inf	0.000352487	0.000528242	UP	sensor histidine kinase	T
Streptococcus mitis	HMPREF8571_RS04980	gi_306830257_ref_NZ_GL397179.1:658984-660928	3.72224	0	Inf	2.86152e-05	4.6764e-05	UP	threonine--tRNA ligase	J
Streptococcus mitis	HMPREF8571_RS04985	gi_306830257_ref_NZ_GL397179.1:660938-661562	19.306	0	Inf	2.21221e-08	4.52108e-08	UP	hypothetical protein	F	K01868
Streptococcus mitis	HMPREF8571_RS04995	gi_306830257_ref_NZ_GL397179.1:662405-663257	5.65827	0	Inf	0.000667207	0.00098045	UP	metallophosphoesterase	R
Streptococcus mitis	HMPREF8571_RS05000	gi_306830257_ref_NZ_GL397179.1:663417-664359	16.6343	0	Inf	1.42164e-10	3.41794e-10	UP	hypothetical protein	Unclassified
Streptococcus mitis	HMPREF8571_RS05010	gi_306830257_ref_NZ_GL397179.1:665081-665864	15.9037	0	Inf	1.24618e-08	2.59411e-08	UP	nucleotidyltransferase	Unclassified
Streptococcus mitis	HMPREF8571_RS05025	gi_306830257_ref_NZ_GL397179.1:667352-668117	7.35108	0	Inf	0.000187	0.000286179	UP	glutamine ABC transporter substrate-binding protein	T/E	K10039
Streptococcus mitis	HMPREF8571_RS05030	gi_306830257_ref_NZ_GL397179.1:668157-668916	22.7566	0	Inf	1.63617e-11	4.19761e-11	UP	amino acid ABC transporter ATP-binding protein	E	K10041
Streptococcus mitis	HMPREF8571_RS05035	gi_306830257_ref_NZ_GL397179.1:669094-671314	21.9123	0	Inf	4.11777e-26	2.34821e-25	UP	single-stranded-DNA-specific exonuclease RecJ	Unclassified	K07462
Streptococcus mitis	HMPREF8571_RS05040	gi_306830257_ref_NZ_GL397179.1:671597-672245	9.29605	0.538429	4.10979	0.00572059	0.00775914	UP	hydrolase	R	K21471
Streptococcus mitis	HMPREF8571_RS05045	gi_306830257_ref_NZ_GL397179.1:672756-674418	25.6369	0	Inf	1.45412e-23	7.29416e-23	UP	ribonuclease J	R	K12574
Streptococcus mitis	HMPREF8571_RS05050	gi_306830257_ref_NZ_GL397179.1:674486-675266	5.66491	0	Inf	0.00126829	0.00181772	UP	esterase family protein	R	K03930
Streptococcus mitis	HMPREF8571_RS05055	gi_306830257_ref_NZ_GL397179.1:675370-676072	5.14919	0	Inf	0.00464266	0.00634074	UP	peptidase	O
Streptococcus mitis	HMPREF8571_RS05060	gi_306830257_ref_NZ_GL397179.1:676173-678021	8.26606	0	Inf	2.45934e-10	5.80965e-10	UP	excinuclease ABC subunit UvrC	Unclassified	K03703
Streptococcus mitis	HMPREF8571_RS05075	gi_306830257_ref_NZ_GL397179.1:679656-681057	8.31959	0	Inf	3.94049e-08	7.90653e-08	UP	dipeptidase PepV	E	K01274
Streptococcus mitis	HMPREF8571_RS05080	gi_306830257_ref_NZ_GL397179.1:681110-681695	4.80454	0	Inf	0.0172979	0.0223922	UP	uracil-DNA glycosylase	Unclassified
Streptococcus mitis	HMPREF8571_RS05085	gi_306830257_ref_NZ_GL397179.1:681707-682199	14.6851	0	Inf	2.86152e-05	4.6764e-05	UP	prolyl-tRNA synthetase associated domain-containing protein	S	K19055
Streptococcus mitis	HMPREF8571_RS05090	gi_306830257_ref_NZ_GL397179.1:682218-682437	14.6258	0	Inf	0.00894141	0.0118774	UP	rhodanese-like domain-containing protein	P
Streptococcus mitis	HMPREF8571_RS05095	gi_306830257_ref_NZ_GL397179.1:682606-683932	13.3362	0.789993	4.07737	4.12442e-06	7.26635e-06	UP	branched-chain amino acid transport system II carrier protein	E	K03311
Streptococcus mitis	HMPREF8571_RS05110	gi_306830257_ref_NZ_GL397179.1:685495-686533	11.6133	0	Inf	2.21221e-08	4.52108e-08	UP	peptidase M42	G
Streptococcus mitis	HMPREF8571_RS05120	gi_306830257_ref_NZ_GL397179.1:687013-687730	7.28233	0	Inf	0.000352487	0.000528242	UP	D-alanyl-D-alanine carboxypeptidase	Unclassified	K07260
Streptococcus mitis	HMPREF8571_RS05125	gi_306830257_ref_NZ_GL397179.1:687852-688278	27.3163	0	Inf	3.94049e-08	7.90653e-08	UP	50S ribosomal protein L11	J	K02867
Streptococcus mitis	HMPREF8571_RS05130	gi_306830257_ref_NZ_GL397179.1:688374-689064	13.9696	1.26426	3.46593	0.00182283	0.00258682	UP	50S ribosomal protein L1	J	K02863
Streptococcus mitis	HMPREF8571_RS05135	gi_306830257_ref_NZ_GL397179.1:689547-690306	48.6884	0	Inf	3.16535e-21	1.40368e-20	UP	class I SAM-dependent methyltransferase	Unclassified
Streptococcus mitis	HMPREF8571_RS05140	gi_306830257_ref_NZ_GL397179.1:690392-690905	20.3452	0	Inf	2.27396e-07	4.34539e-07	UP	adenine phosphoribosyltransferase	F	K00759
Streptococcus mitis	HMPREF8571_RS05150	gi_306830257_ref_NZ_GL397179.1:692039-692717	4.73884	0	Inf	0.00894141	0.0118774	UP	DnaD domain protein	Unclassified	K02086
Streptococcus mitis	HMPREF8571_RS05155	gi_306830257_ref_NZ_GL397179.1:692813-693572	15.3474	0.45979	5.06088	3.61809e-06	6.40381e-06	UP	triose-phosphate isomerase	G	K01803
Streptococcus mitis	HMPREF8571_RS05165	gi_306830257_ref_NZ_GL397179.1:694494-694833	20.1104	0	Inf	5.32834e-05	8.54875e-05	UP	hypothetical protein	P	K06193
Streptococcus mitis	HMPREF8571_RS05175	gi_306830257_ref_NZ_GL397179.1:695571-696723	59.9999	1.21228	5.62916	7.01548e-24	3.57147e-23	UP	MFS transporter	G
Streptococcus mitis	HMPREF8571_RS05180	gi_306830257_ref_NZ_GL397179.1:696822-697572	23.5648	0.23265	6.66233	3.00325e-10	7.05862e-10	UP	tRNA pseudouridine(38-40) synthase TruA	J	K06173
Streptococcus mitis	HMPREF8571_RS05185	gi_306830257_ref_NZ_GL397179.1:697561-698335	8.30367	0.225445	5.2029	0.000794618	0.00116086	UP	hydroxymethylpyrimidine/phosphomethylpyrimidine kinase	Unclassified	K00868
Streptococcus mitis	HMPREF8571_RS05190	gi_306830257_ref_NZ_GL397179.1:698312-698783	12.7821	0	Inf	9.96168e-05	0.000156389	UP	membrane protein	S
Streptococcus mitis	HMPREF8571_RS05200	gi_306830257_ref_NZ_GL397179.1:699857-700940	3.33937	0	Inf	0.00464266	0.00634074	UP	aminopeptidase P family protein	E	K01271
Streptococcus mitis	HMPREF8571_RS05205	gi_306830257_ref_NZ_GL397179.1:701067-701850	14.3646	0.222857	6.01025	9.08175e-07	1.67253e-06	UP	glutamine amidotransferase	R	K07009
Streptococcus mitis	HMPREF8571_RS05210	gi_306830257_ref_NZ_GL397179.1:701849-703193	10.7654	0.129903	6.37282	1.18072e-08	2.47449e-08	UP	UDP-N-acetylmuramyl peptide synthase	Unclassified	K01928
Streptococcus mitis	HMPREF8571_RS05215	gi_306830257_ref_NZ_GL397179.1:703291-704608	8.84982	0	Inf	3.94049e-08	7.90653e-08	UP	pyridine nucleotide-disulfide oxidoreductase	C	K08177
Streptococcus mitis	HMPREF8571_RS05220	gi_306830257_ref_NZ_GL397179.1:704800-706027	56.9905	0	Inf	4.00153e-32	3.02136e-31	UP	MFS transporter	P	K05592
Streptococcus mitis	HMPREF8571_RS05225	gi_306830257_ref_NZ_GL397179.1:706220-707798	10.189	0.110652	6.52483	1.42755e-09	3.18917e-09	UP	ATP-dependent helicase	K/J	K03706
Streptococcus mitis	HMPREF8571_RS05230	gi_306830257_ref_NZ_GL397179.1:708080-708869	21.8924	0	Inf	1.63617e-11	4.19761e-11	UP	GTP-sensing pleiotropic transcriptional regulator CodY	K
Streptococcus mitis	HMPREF8571_RS05235	gi_306830257_ref_NZ_GL397179.1:708868-709444	9.0619	0.908423	3.31838	0.0264707	0.0338153	UP	cysteine hydrolase	Unclassified
Streptococcus mitis	HMPREF8571_RS05250	gi_306830257_ref_NZ_GL397179.1:710376-711654	18.8683	0	Inf	4.49613e-15	1.41615e-14	UP	ABC transporter permease	V	K02004
Streptococcus mitis	HMPREF8571_RS05255	gi_306830257_ref_NZ_GL397179.1:711666-712314	13.0145	0	Inf	4.53786e-06	7.92388e-06	UP	ABC transporter ATP-binding protein	V	K02003
Streptococcus mitis	HMPREF8571_RS05260	gi_306830257_ref_NZ_GL397179.1:712364-713744	7.28112	0	Inf	4.1078e-07	7.74502e-07	UP	ABC transporter permease	V	K02004
Streptococcus mitis	HMPREF8571_RS05265	gi_306830257_ref_NZ_GL397179.1:713886-714543	23.2279	0	Inf	2.45934e-10	5.80965e-10	UP	DNA-binding response regulator	T/K
Streptococcus mitis	HMPREF8571_RS05270	gi_306830257_ref_NZ_GL397179.1:714539-715868	2.72171	0	Inf	0.00464266	0.00634074	UP	sensor histidine kinase	T	K10819
Streptococcus mitis	HMPREF8571_RS05280	gi_306830257_ref_NZ_GL397179.1:717027-717951	31.7419	0	Inf	1.46208e-17	5.38829e-17	UP	alpha/beta hydrolase	R
Streptococcus mitis	HMPREF8571_RS05290	gi_306830257_ref_NZ_GL397179.1:719317-720136	5.88598	0	Inf	0.000667207	0.00098045	UP	antibiotic ABC transporter permease	R	K01992
Streptococcus mitis	HMPREF8571_RS05300	gi_306830257_ref_NZ_GL397179.1:721353-727785	36.951	0.38024	6.60256	4.2555e-52	7.35771e-51	UP	serine protease	O
Streptococcus mitis	HMPREF8571_RS05305	gi_306830257_ref_NZ_GL397179.1:728192-729092	28.5698	0	Inf	6.41661e-16	2.12179e-15	UP	hypothetical protein	Unclassified
Streptococcus mitis	HMPREF8571_RS05310	gi_306830257_ref_NZ_GL397179.1:729243-729630	20.7324	0	Inf	8.35118e-06	1.42384e-05	UP	hypothetical protein	Unclassified
Streptococcus mitis	HMPREF8571_RS05315	gi_306830257_ref_NZ_GL397179.1:729661-731461	20.0993	0.194026	6.69475	3.71413e-18	1.41285e-17	UP	N-acetylmuramoyl-L-alanine amidase	Unclassified	K01448
Streptococcus mitis	HMPREF8571_RS05320	gi_306830257_ref_NZ_GL397179.1:731506-732415	7.07181	0	Inf	9.96168e-05	0.000156389	UP	LysR family transcriptional regulator	K
Streptococcus mitis	HMPREF8571_RS05325	gi_306830257_ref_NZ_GL397179.1:732490-732751	33.7733	0	Inf	2.47519e-06	4.41461e-06	UP	DUF910 domain-containing protein	S
Streptococcus mitis	HMPREF8571_RS05330	gi_306830257_ref_NZ_GL397179.1:732747-733128	103.184	0	Inf	3.85558e-22	1.78146e-21	UP	rhodanese-like domain-containing protein	P
Streptococcus mitis	HMPREF8571_RS05335	gi_306830257_ref_NZ_GL397179.1:733214-733475	23.0272	1.33374	4.10979	0.00572059	0.00775914	UP	hypothetical protein	Unclassified
Streptococcus mitis	HMPREF8571_RS05340	gi_306830257_ref_NZ_GL397179.1:733513-734239	3.31947	0	Inf	0.0336166	0.0421651	UP	pseudouridine synthase	J	K06183
Streptococcus mitis	HMPREF8571_RS05345	gi_306830257_ref_NZ_GL397179.1:734397-736239	12.6577	0.379208	5.06088	7.95362e-10	1.81299e-09	UP	translational GTPase TypA	T	K06207
Streptococcus mitis	HMPREF8571_RS05350	gi_306830257_ref_NZ_GL397179.1:736258-736513	12.569	0	Inf	0.00894141	0.0118774	UP	DUF3165 domain-containing protein	Unclassified
Streptococcus mitis	HMPREF8571_RS05370	gi_306830257_ref_NZ_GL397179.1:739851-741204	20.4966	0.12904	7.31142	1.54878e-15	5.02929e-15	UP	UDP-N-acetylmuramoyl-L-alanine--D-glutamate ligase	Unclassified	K01925
Streptococcus mitis	HMPREF8571_RS05375	gi_306830257_ref_NZ_GL397179.1:741205-742264	8.72717	0.16483	5.72646	1.47851e-05	2.48431e-05	UP	UDP-N-acetylglucosamine--N-acetylmuramyl-(pentapeptide) pyrophosphoryl-undecaprenol N-acetylglucosamine transferase	Unclassified	K02563
Streptococcus mitis	HMPREF8571_RS05380	gi_306830257_ref_NZ_GL397179.1:742273-743398	21.7893	0.155169	7.13364	6.54767e-14	1.9499e-13	UP	cell division protein DivIB	Unclassified	K03589
Streptococcus mitis	HMPREF8571_RS05385	gi_306830257_ref_NZ_GL397179.1:743603-744305	70.9444	0	Inf	1.93238e-26	1.12064e-25	UP	orotidine-5'-phosphate decarboxylase	F	K01591
Streptococcus mitis	HMPREF8571_RS05390	gi_306830257_ref_NZ_GL397179.1:744347-744980	24.7416	0	Inf	1.42164e-10	3.41794e-10	UP	orotate phosphoribosyltransferase	F	K00762
Streptococcus mitis	HMPREF8571_RS05395	gi_306830257_ref_NZ_GL397179.1:745142-746279	24.0336	0	Inf	9.51107e-17	3.29416e-16	UP	L-lactate oxidase	C	K10530
Streptococcus mitis	HMPREF8571_RS05400	gi_306830257_ref_NZ_GL397179.1:746739-747408	15.6081	0	Inf	2.27396e-07	4.34539e-07	UP	transcriptional regulator	K
Streptococcus mitis	HMPREF8571_RS05405	gi_306830257_ref_NZ_GL397179.1:747778-748339	19.3232	0	Inf	1.26331e-07	2.45598e-07	UP	cobalt ABC transporter permease	S	K16925
Streptococcus mitis	HMPREF8571_RS05410	gi_306830257_ref_NZ_GL397179.1:748339-749725	31.8983	0	Inf	2.93906e-24	1.52367e-23	UP	ABC transporter ATP-binding protein	P	K16787
Streptococcus mitis	HMPREF8571_RS05415	gi_306830257_ref_NZ_GL397179.1:749726-750377	23.4416	0	Inf	2.45934e-10	5.80965e-10	UP	hypothetical protein	P	K16785
Streptococcus mitis	HMPREF8571_RS05420	gi_306830257_ref_NZ_GL397179.1:750387-751080	7.53417	0	Inf	0.000352487	0.000528242	UP	thiaminase II	K	K03707
Streptococcus mitis	HMPREF8571_RS05430	gi_306830257_ref_NZ_GL397179.1:751607-752411	11.4917	0	Inf	1.3552e-06	2.46506e-06	UP	hydroxyethylthiazole kinase	Unclassified	K00878
Streptococcus mitis	HMPREF8571_RS05435	gi_306830257_ref_NZ_GL397179.1:752403-753036	13.9568	0	Inf	2.47519e-06	4.41461e-06	UP	thiamine phosphate synthase	Unclassified	K00788
Streptococcus mitis	HMPREF8571_RS05440	gi_306830257_ref_NZ_GL397179.1:753084-753876	26.3744	0	Inf	2.48909e-13	7.14734e-13	UP	bifunctional hydroxymethylpyrimidine kinase/phosphomethylpyrimidine kinase	Unclassified	K00941
Streptococcus mitis	HMPREF8571_RS05445	gi_306830257_ref_NZ_GL397179.1:754240-754636	13.1706	0	Inf	0.000352487	0.000528242	UP	CopY/TcrY family copper transport repressor	K
Streptococcus mitis	HMPREF8571_RS05455	gi_306830257_ref_NZ_GL397179.1:755027-757250	13.202	0.157122	6.39272	5.40883e-15	1.69623e-14	UP	copper-translocating P-type ATPase	P	K17686
Streptococcus mitis	HMPREF8571_RS05460	gi_306830257_ref_NZ_GL397179.1:757571-759347	14.2595	0	Inf	1.04021e-15	3.40332e-15	UP	pyruvate oxidase	E	K00158
Streptococcus mitis	HMPREF8571_RS05475	gi_306830257_ref_NZ_GL397179.1:760488-761433	3.40134	0	Inf	0.00894141	0.0118774	UP	mannose-6-phosphate isomerase, class I	G	K01809
Streptococcus mitis	HMPREF8571_RS05480	gi_306830257_ref_NZ_GL397179.1:761475-762816	6.8933	0.520775	3.72646	0.00106861	0.00155033	UP	sodium-dependent transporter	R	K03308
Streptococcus mitis	HMPREF8571_RS05485	gi_306830257_ref_NZ_GL397179.1:763068-763809	16.8039	0	Inf	1.24618e-08	2.59411e-08	UP	MerR family transcriptional regulator	K
Streptococcus mitis	HMPREF8571_RS05500	gi_306830257_ref_NZ_GL397179.1:765545-766391	33.2404	1.23769	4.74722	1.48981e-10	3.57389e-10	UP	DegV domain-containing protein	S
Streptococcus mitis	HMPREF8571_RS05505	gi_306830257_ref_NZ_GL397179.1:766515-767073	5.75612	0	Inf	0.00894141	0.0118774	UP	TetR/AcrR family transcriptional regulator	K
Streptococcus mitis	HMPREF8571_RS05520	gi_306830257_ref_NZ_GL397179.1:768456-769047	25.8175	0	Inf	2.45934e-10	5.80965e-10	UP	ATP-dependent Clp protease proteolytic subunit	O	K01358
Streptococcus mitis	HMPREF8571_RS05525	gi_306830257_ref_NZ_GL397179.1:769125-769395	22.2625	0	Inf	9.96168e-05	0.000156389	UP	hypothetical protein	S
Streptococcus mitis	HMPREF8571_RS05530	gi_306830257_ref_NZ_GL397179.1:769482-770643	21.1142	0.902169	4.54867	3.7454e-09	8.12712e-09	UP	branched-chain amino acid ABC transporter substrate-binding protein	E	K01999
Streptococcus mitis	HMPREF8571_RS05535	gi_306830257_ref_NZ_GL397179.1:770762-771632	26.3214	0	Inf	1.98699e-14	6.02964e-14	UP	branched-chain amino acid ABC transporter permease	E	K01997
Streptococcus mitis	HMPREF8571_RS05540	gi_306830257_ref_NZ_GL397179.1:771635-772592	27.7096	0	Inf	2.45896e-16	8.33022e-16	UP	branched-chain amino acid ABC transporter permease	E	K01998
Streptococcus mitis	HMPREF8571_RS05545	gi_306830257_ref_NZ_GL397179.1:772591-773356	12.6018	0	Inf	7.44748e-07	1.38095e-06	UP	ABC transporter ATP-binding protein	E	K01995
Streptococcus mitis	HMPREF8571_RS05550	gi_306830257_ref_NZ_GL397179.1:773355-774066	15.8172	0.245393	6.01025	9.08175e-07	1.67253e-06	UP	ABC transporter ATP-binding protein	E	K01996
Streptococcus mitis	HMPREF8571_RS05555	gi_306830257_ref_NZ_GL397179.1:774618-775275	29.9517	0	Inf	1.17118e-12	3.2358e-12	UP	CBS domain-containing protein	R	K04767
Streptococcus mitis	HMPREF8571_RS05560	gi_306830257_ref_NZ_GL397179.1:775503-776481	20.5418	0	Inf	6.97018e-13	1.95147e-12	UP	peptide chain release factor 2	J	K02836
Streptococcus mitis	HMPREF8571_RS05565	gi_306830257_ref_NZ_GL397179.1:776498-777191	38.2504	0	Inf	2.45896e-16	8.33022e-16	UP	cell division ATP-binding protein FtsE	Unclassified	K09812
Streptococcus mitis	HMPREF8571_RS05570	gi_306830257_ref_NZ_GL397179.1:777183-778110	32.9395	0.188276	7.45083	1.01894e-16	3.52346e-16	UP	ABC transporter permease	Unclassified	K09811
Streptococcus mitis	HMPREF8571_RS05575	gi_306830257_ref_NZ_GL397179.1:778333-780517	23.9301	4.39799	2.44391	0.000332248	0.000502196	UP	PTS glucose/maltose transporter subunit IIBCA	G	K02777
Streptococcus mitis	HMPREF8571_RS05580	gi_306830257_ref_NZ_GL397179.1:780568-781384	32.4918	0.427711	6.24729	8.00461e-14	2.37508e-13	UP	hydrolase	R	K06896
Streptococcus mitis	HMPREF8571_RS05585	gi_306830257_ref_NZ_GL397179.1:781488-782832	23.3251	0	Inf	1.47817e-18	5.72338e-18	UP	ATP-dependent helicase	K/J	K18692
Streptococcus mitis	HMPREF8571_RS05590	gi_306830257_ref_NZ_GL397179.1:783175-784366	12.8221	0.146577	6.45083	4.08541e-09	8.79154e-09	UP	methionine adenosyltransferase	Unclassified	K00789
Streptococcus mitis	HMPREF8571_RS05595	gi_306830257_ref_NZ_GL397179.1:784433-784733	18.7074	0	Inf	0.000187	0.000286179	UP	DUF1827 domain-containing protein	Unclassified
Streptococcus mitis	HMPREF8571_RS05600	gi_306830257_ref_NZ_GL397179.1:784791-785244	14.1748	0	Inf	9.96168e-05	0.000156389	UP	NUDIX domain-containing protein	R	K03574
Streptococcus mitis	HMPREF8571_RS05605	gi_306830257_ref_NZ_GL397179.1:785374-787636	5.33198	0.694865	2.93987	0.00718023	0.00968839	UP	ATP-dependent Clp protease ATP-binding subunit	O	K03697
Streptococcus mitis	HMPREF8571_RS05610	gi_306830257_ref_NZ_GL397179.1:787872-788103	10.402	0	Inf	0.0336166	0.0421651	UP	DUF1797 domain-containing protein	S
Streptococcus mitis	HMPREF8571_RS05630	gi_306830257_ref_NZ_GL397179.1:790213-791071	8.42813	0	Inf	2.86152e-05	4.6764e-05	UP	bifunctional methylenetetrahydrofolate dehydrogenase/methenyltetrahydrofolate cyclohydrolase	Unclassified	K01491
Streptococcus mitis	HMPREF8571_RS05635	gi_306830257_ref_NZ_GL397179.1:791075-791849	19.2022	0	Inf	4.26767e-10	9.89802e-10	UP	haloacid dehalogenase	R
Streptococcus mitis	HMPREF8571_RS05645	gi_306830257_ref_NZ_GL397179.1:792957-795447	4.19809	0.0701405	5.90334	2.75402e-06	4.90115e-06	UP	bifunctional DnaQ family exonuclease/ATP-dependent helicase	K	K03722
Streptococcus mitis	HMPREF8571_RS05650	gi_306830257_ref_NZ_GL397179.1:795452-796676	14.4467	0.570515	4.66233	9.19797e-08	1.81365e-07	UP	FtsW/RodA/SpoVE family cell cycle protein	Unclassified	K05837
Streptococcus mitis	HMPREF8571_RS05655	gi_306830257_ref_NZ_GL397179.1:796688-797243	42.6804	0.314245	7.08554	1.70595e-13	4.94886e-13	UP	4-methyl-5(B-hydroxyethyl)-thiazole monophosphate biosynthesis protein	R	K03152
Streptococcus mitis	HMPREF8571_RS05660	gi_306830257_ref_NZ_GL397179.1:797327-797891	14.9494	0	Inf	4.53786e-06	7.92388e-06	UP	DNA gyrase subunit B	R
Streptococcus mitis	HMPREF8571_RS05665	gi_306830257_ref_NZ_GL397179.1:797905-799852	28.0803	0.089692	8.29036	1.93905e-25	1.07375e-24	UP	DNA topoisomerase (ATP-hydrolyzing) subunit B	Unclassified	K02470
Streptococcus mitis	HMPREF8571_RS05670	gi_306830257_ref_NZ_GL397179.1:799932-801660	13.7249	1.01053	3.76361	6.52268e-07	1.2178e-06	UP	septation ring formation regulator EzrA	Unclassified	K06286
Streptococcus mitis	HMPREF8571_RS05675	gi_306830257_ref_NZ_GL397179.1:801762-803154	21.9439	0.627136	5.1289	3.11169e-12	8.42528e-12	UP	peptidoglycan GlcNAc deacetylase	G
Streptococcus mitis	HMPREF8571_RS05680	gi_306830257_ref_NZ_GL397179.1:803233-804076	22.3979	0	Inf	3.33429e-12	8.99056e-12	UP	aldo/keto reductase	R
Streptococcus mitis	HMPREF8571_RS05685	gi_306830257_ref_NZ_GL397179.1:804362-808874	14.8834	0.154859	6.5866	1.52247e-26	8.92479e-26	UP	serine protease	O	K14647
Streptococcus mitis	HMPREF8571_RS05695	gi_306830257_ref_NZ_GL397179.1:809197-810115	13.1298	0	Inf	2.21221e-08	4.52108e-08	UP	glycine--tRNA ligase subunit alpha	J	K01878
Streptococcus mitis	HMPREF8571_RS05700	gi_306830257_ref_NZ_GL397179.1:810136-810361	14.2375	0	Inf	0.00894141	0.0118774	UP	hypothetical protein	Unclassified
Streptococcus mitis	HMPREF8571_RS05705	gi_306830257_ref_NZ_GL397179.1:810326-812363	11.2492	0	Inf	1.98699e-14	6.02964e-14	UP	glycine--tRNA ligase subunit beta	J	K01879
Streptococcus mitis	HMPREF8571_RS05715	gi_306830257_ref_NZ_GL397179.1:812747-813992	13.8804	0.140225	6.62916	3.00325e-10	7.05862e-10	UP	NAD(P)H-dependent oxidoreductase	S
Streptococcus mitis	HMPREF8571_RS05720	gi_306830257_ref_NZ_GL397179.1:814009-814615	27.8299	0.287842	6.59522	5.03731e-10	1.16415e-09	UP	NAD(P)H-dependent oxidoreductase	R
Streptococcus mitis	HMPREF8571_RS05725	gi_306830257_ref_NZ_GL397179.1:814648-815563	7.02548	0.190742	5.2029	0.000794618	0.00116086	UP	thiamine biosynthesis protein ApbE	Unclassified	K03734
Streptococcus mitis	HMPREF8571_RS05730	gi_306830257_ref_NZ_GL397179.1:815871-817251	22.1346	0	Inf	3.67317e-18	1.3989e-17	UP	NADH oxidase	R
Streptococcus mitis	HMPREF8571_RS05735	gi_306830257_ref_NZ_GL397179.1:817403-818279	28.4344	0	Inf	1.69034e-15	5.45896e-15	UP	pyridoxal 5'-phosphate synthase lyase subunit PdxS	Unclassified	K06215
Streptococcus mitis	HMPREF8571_RS05745	gi_306830257_ref_NZ_GL397179.1:818880-819528	4.33815	0	Inf	0.0172979	0.0223922	UP	hemolysin III	R	K11068
Streptococcus mitis	HMPREF8571_RS05750	gi_306830257_ref_NZ_GL397179.1:819524-819971	8.08009	0	Inf	0.00464266	0.00634074	UP	DUF1836 domain-containing protein	Unclassified
Streptococcus mitis	HMPREF8571_RS05755	gi_306830257_ref_NZ_GL397179.1:820105-820600	34.058	0	Inf	2.79657e-11	7.04399e-11	UP	N-acetyltransferase	Unclassified
Streptococcus mitis	HMPREF8571_RS05765	gi_306830257_ref_NZ_GL397179.1:821123-821480	29.2107	0	Inf	2.27396e-07	4.34539e-07	UP	arsenate reductase family protein	P	K00537
Streptococcus mitis	HMPREF8571_RS05770	gi_306830257_ref_NZ_GL397179.1:821636-822437	30.592	0	Inf	2.75344e-15	8.78319e-15	UP	amino acid ABC transporter permease	E	K02029
Streptococcus mitis	HMPREF8571_RS05775	gi_306830257_ref_NZ_GL397179.1:822436-823180	23.2147	0.469047	5.62916	2.83788e-09	6.18681e-09	UP	amino acid ABC transporter ATP-binding protein	E	K02028
Streptococcus mitis	HMPREF8571_RS05780	gi_306830257_ref_NZ_GL397179.1:823257-823482	32.0343	0	Inf	2.86152e-05	4.6764e-05	UP	DUF4059 domain-containing protein	Unclassified
Streptococcus mitis	HMPREF8571_RS05785	gi_306830257_ref_NZ_GL397179.1:823547-824459	20.2646	0.382738	5.72646	1.05253e-09	2.38332e-09	UP	thioredoxin-disulfide reductase	O	K00384
Streptococcus mitis	HMPREF8571_RS05795	gi_306830257_ref_NZ_GL397179.1:825268-825880	11.1542	0.285025	5.29036	0.000447975	0.00066765	UP	peptide deformylase	J	K01462
Streptococcus mitis	HMPREF8571_RS05810	gi_306830257_ref_NZ_GL397179.1:827378-828206	63.5577	0.42152	7.23632	1.55299e-23	7.77211e-23	UP	Cof-type HAD-IIB family hydrolase	R
Streptococcus mitis	HMPREF8571_RS05815	gi_306830257_ref_NZ_GL397179.1:828207-828843	20.2052	0	Inf	7.04361e-09	1.48864e-08	UP	1-alkyl-2-acetylglycerophosphocholine esterase	E
Streptococcus mitis	HMPREF8571_RS05830	gi_306830257_ref_NZ_GL397179.1:831217-831958	21.6824	0	Inf	8.24314e-11	2.00857e-10	UP	DeoR/GlpR transcriptional regulator	G/K	K03436
Streptococcus mitis	HMPREF8571_RS05835	gi_306830257_ref_NZ_GL397179.1:831954-832866	7.04857	0.574108	3.61794	0.0103193	0.0136603	UP	1-phosphofructokinase	G	K00882
Streptococcus mitis	HMPREF8571_RS05840	gi_306830257_ref_NZ_GL397179.1:832862-834815	12.762	0	Inf	1.69034e-15	5.45896e-15	UP	PTS fructose transporter subunit IIC	G	K02770
Streptococcus mitis	HMPREF8571_RS05845	gi_306830257_ref_NZ_GL397179.1:834979-837208	14.7897	0.1567	6.56045	1.07459e-16	3.70999e-16	UP	DNA translocase FtsK	Unclassified	K03466
Streptococcus mitis	HMPREF8571_RS05855	gi_306830257_ref_NZ_GL397179.1:837815-838958	2.81265	0	Inf	0.00894141	0.0118774	UP	cysteine desulfurase	E	K04487
Streptococcus mitis	HMPREF8571_RS05860	gi_306830257_ref_NZ_GL397179.1:838966-840181	3.30764	0	Inf	0.00242129	0.00338982	UP	tRNA 4-thiouridine(8) synthase ThiI	Unclassified	K03151
Streptococcus mitis	HMPREF8571_RS05865	gi_306830257_ref_NZ_GL397179.1:840318-841143	8.76484	0	Inf	2.86152e-05	4.6764e-05	UP	alpha/beta hydrolase	R	K07017
Streptococcus mitis	HMPREF8571_RS05870	gi_306830257_ref_NZ_GL397179.1:841163-841904	23.8507	0	Inf	1.63617e-11	4.19761e-11	UP	esterase	S
Streptococcus mitis	HMPREF8571_RS05875	gi_306830257_ref_NZ_GL397179.1:841916-843083	6.19843	0	Inf	2.86152e-05	4.6764e-05	UP	carbamoyl phosphate synthase large subunit	Unclassified
Streptococcus mitis	HMPREF8571_RS05880	gi_306830257_ref_NZ_GL397179.1:843240-844110	22.6271	0.401194	5.81761	2.41281e-10	5.74355e-10	UP	aquaporin family protein	G	K02440
Streptococcus mitis	HMPREF8571_RS05885	gi_306830257_ref_NZ_GL397179.1:844220-844946	8.85192	0.24033	5.2029	0.000794618	0.00116086	UP	proteinase	Unclassified
Streptococcus mitis	HMPREF8571_RS05890	gi_306830257_ref_NZ_GL397179.1:844942-845878	27.9014	0	Inf	3.96752e-16	1.3309e-15	UP	serine hydrolase	V
Streptococcus mitis	HMPREF8571_RS05895	gi_306830257_ref_NZ_GL397179.1:845886-846792	41.6843	0	Inf	1.35626e-21	6.11868e-21	UP	DMT multidrug transporter	R/G/E
Streptococcus mitis	HMPREF8571_RS05900	gi_306830257_ref_NZ_GL397179.1:846832-848116	9.39009	0.271938	5.10979	2.1476e-06	3.87282e-06	UP	uracil permease	F	K02824
Streptococcus mitis	HMPREF8571_RS05905	gi_306830257_ref_NZ_GL397179.1:848425-849139	3.37518	0	Inf	0.0336166	0.0421651	UP	16S rRNA (guanine(527)-N(7))-methyltransferase RsmG	Unclassified	K03501
Streptococcus mitis	HMPREF8571_RS05910	gi_306830257_ref_NZ_GL397179.1:849232-849793	20.7546	0	Inf	3.94049e-08	7.90653e-08	UP	LemA family protein	S	K03744
Streptococcus mitis	HMPREF8571_RS05915	gi_306830257_ref_NZ_GL397179.1:849794-850694	17.4097	0.193918	6.4883	2.41201e-09	5.28319e-09	UP	zinc metalloprotease HtpX	O	K03799
Streptococcus mitis	HMPREF8571_RS05945	gi_306830257_ref_NZ_GL397179.1:855470-855992	14.6118	0	Inf	1.54285e-05	2.57908e-05	UP	bifunctional pyr operon transcriptional regulator/uracil phosphoribosyltransferase PyrR	F	K02825
Streptococcus mitis	HMPREF8571_RS05950	gi_306830257_ref_NZ_GL397179.1:856012-856936	20.8714	0.188887	6.78786	3.88735e-11	9.73111e-11	UP	aspartate carbamoyltransferase catalytic subunit	F	K00609
Streptococcus mitis	HMPREF8571_RS05955	gi_306830257_ref_NZ_GL397179.1:856984-858064	8.55764	0	Inf	1.3552e-06	2.46506e-06	UP	carbamoyl-phosphate synthase small subunit	E/F	K01956
Streptococcus mitis	HMPREF8571_RS05960	gi_306830257_ref_NZ_GL397179.1:858506-861683	14.8076	0.27489	5.75134	8.66732e-19	3.42114e-18	UP	carbamoyl-phosphate synthase large subunit	E/F	K01955
Streptococcus mitis	HMPREF8571_RS05965	gi_306830257_ref_NZ_GL397179.1:861809-862130	57.4584	0	Inf	5.64977e-12	1.50406e-11	UP	hypothetical protein	S
Streptococcus mitis	HMPREF8571_RS05975	gi_306830257_ref_NZ_GL397179.1:862576-863377	19.0573	0	Inf	2.45934e-10	5.80965e-10	UP	hypothetical protein	Unclassified
Streptococcus mitis	HMPREF8571_RS05980	gi_306830257_ref_NZ_GL397179.1:863477-864422	15.7312	0	Inf	4.26767e-10	9.89802e-10	UP	bifunctional oligoribonuclease/PAP phosphatase NrnA	R	K06881
Streptococcus mitis	HMPREF8571_RS05985	gi_306830257_ref_NZ_GL397179.1:864525-864969	41.5767	0	Inf	5.64977e-12	1.50406e-11	UP	flavodoxin	C
Streptococcus mitis	HMPREF8571_RS05990	gi_306830257_ref_NZ_GL397179.1:865084-865351	40.521	0	Inf	1.26331e-07	2.45598e-07	UP	chorismate mutase	E	K04516
Streptococcus mitis	HMPREF8571_RS06000	gi_306830257_ref_NZ_GL397179.1:865715-866045	57.1112	0	Inf	3.33429e-12	8.99056e-12	UP	camphor resistance protein CrcB	Unclassified	K06199
Streptococcus mitis	HMPREF8571_RS06005	gi_306830257_ref_NZ_GL397179.1:866163-866511	32.2689	1.00126	5.01025	6.10365e-06	1.05728e-05	UP	50S ribosomal protein L19	J	K02884
Streptococcus mitis	HMPREF8571_RS06040	gi_306830257_ref_NZ_GL397179.1:876551-877358	8.9601	0	Inf	2.86152e-05	4.6764e-05	UP	Cof-type HAD-IIB family hydrolase	R
Streptococcus mitis	HMPREF8571_RS06045	gi_306830257_ref_NZ_GL397179.1:877367-878675	7.68161	0.133476	5.84676	4.812e-06	8.38456e-06	UP	HD domain-containing protein	R	K06885
Streptococcus mitis	HMPREF8571_RS06050	gi_306830257_ref_NZ_GL397179.1:878758-879124	15.3431	0	Inf	0.000187	0.000286179	UP	DUF1934 domain-containing protein	S
Streptococcus mitis	HMPREF8571_RS06055	gi_306830257_ref_NZ_GL397179.1:879148-880231	9.27604	0	Inf	4.1078e-07	7.74502e-07	UP	ATP-dependent helicase	K/J
Streptococcus mitis	HMPREF8571_RS06060	gi_306830257_ref_NZ_GL397179.1:880227-881205	15.6118	0	Inf	2.45934e-10	5.80965e-10	UP	gfo/Idh/MocA family oxidoreductase	R
Streptococcus mitis	HMPREF8571_RS06065	gi_306830257_ref_NZ_GL397179.1:881361-882048	29.8149	0	Inf	4.15962e-13	1.17777e-12	UP	DUF1275 domain-containing protein	S
Streptococcus mitis	HMPREF8571_RS06070	gi_306830257_ref_NZ_GL397179.1:882325-882640	25.4563	0.552912	5.52483	8.08043e-05	0.000128375	UP	50S ribosomal protein L21	J	K02888
Streptococcus mitis	HMPREF8571_RS06075	gi_306830257_ref_NZ_GL397179.1:882655-883000	8.13717	0	Inf	0.0172979	0.0223922	UP	ribosomal-processing cysteine protease Prp	J	K07584
Streptococcus mitis	HMPREF8571_RS06080	gi_306830257_ref_NZ_GL397179.1:883016-883310	31.3587	2.36909	3.72646	0.00106861	0.00155033	UP	50S ribosomal protein L27	J	K02899
Streptococcus mitis	HMPREF8571_RS06085	gi_306830257_ref_NZ_GL397179.1:883549-884458	17.6795	0	Inf	8.24314e-11	2.00857e-10	UP	LysR family transcriptional regulator	K
Streptococcus mitis	HMPREF8571_RS06090	gi_306830257_ref_NZ_GL397179.1:884454-884916	19.9801	0	Inf	1.3552e-06	2.46506e-06	UP	signal peptidase II	Unclassified	K03101
Streptococcus mitis	HMPREF8571_RS06095	gi_306830257_ref_NZ_GL397179.1:884905-885805	9.37446	0	Inf	4.53786e-06	7.92388e-06	UP	RluA family pseudouridine synthase	J	K06180
Streptococcus mitis	HMPREF8571_RS06100	gi_306830257_ref_NZ_GL397179.1:885904-887014	18.8253	0.314528	5.90334	5.6308e-11	1.39239e-10	UP	glutamate 5-kinase	E	K00931
Streptococcus mitis	HMPREF8571_RS06110	gi_306830257_ref_NZ_GL397179.1:888289-889087	3.02034	0	Inf	0.0336166	0.0421651	UP	pyrroline-5-carboxylate reductase	E	K00286
Streptococcus mitis	HMPREF8571_RS06115	gi_306830257_ref_NZ_GL397179.1:889207-889846	5.65606	0	Inf	0.00464266	0.00634074	UP	dTMP kinase	F	K00943
Streptococcus mitis	HMPREF8571_RS06120	gi_306830257_ref_NZ_GL397179.1:889842-890733	6.3127	0	Inf	0.000187	0.000286179	UP	DNA polymerase III subunit delta'	Unclassified	K02341
Streptococcus mitis	HMPREF8571_RS06125	gi_306830257_ref_NZ_GL397179.1:890769-891087	7.56506	0	Inf	0.0336166	0.0421651	UP	DNA replication initiation control protein YabA	S
Streptococcus mitis	HMPREF8571_RS06130	gi_306830257_ref_NZ_GL397179.1:891089-891968	9.14111	0	Inf	8.35118e-06	1.42384e-05	UP	16S rRNA(cytidine(1402)-2'-O)-methyltransferase	R	K07056
Streptococcus mitis	HMPREF8571_RS06135	gi_306830257_ref_NZ_GL397179.1:892101-893436	2.70949	0	Inf	0.00464266	0.00634074	UP	FADH(2)-oxidizing methylenetetrahydrofolate--tRNA-(uracil(54)-C(5))-methyltransferase TrmFO	J	K04094
Streptococcus mitis	HMPREF8571_RS06140	gi_306830257_ref_NZ_GL397179.1:893519-894257	21.2262	0.236428	6.4883	2.41201e-09	5.28319e-09	UP	UMP kinase	F	K09903
Streptococcus mitis	HMPREF8571_RS06145	gi_306830257_ref_NZ_GL397179.1:894264-894822	13.6708	0.312558	5.45083	0.000142819	0.000222175	UP	ribosome-recycling factor	J	K02838
Streptococcus mitis	HMPREF8571_RS06150	gi_306830257_ref_NZ_GL397179.1:894881-895736	11.7468	0	Inf	4.1078e-07	7.74502e-07	UP	S1 RNA-binding protein	S	K00243
Streptococcus mitis	HMPREF8571_RS06155	gi_306830257_ref_NZ_GL397179.1:895747-896326	27.0451	0	Inf	1.42164e-10	3.41794e-10	UP	GrpB family protein	S
Streptococcus mitis	HMPREF8571_RS06160	gi_306830257_ref_NZ_GL397179.1:896349-896565	14.828	0	Inf	0.00894141	0.0118774	UP	YozE family protein	S
Streptococcus mitis	HMPREF8571_RS06165	gi_306830257_ref_NZ_GL397179.1:896645-897632	22.3902	1.06105	4.3993	4.3586e-08	8.72929e-08	UP	PhoH family protein	T	K06217
Streptococcus mitis	HMPREF8571_RS06170	gi_306830257_ref_NZ_GL397179.1:897681-898794	16.9693	0.313681	5.75749	6.42891e-10	1.48154e-09	UP	alanine dehydrogenase	E	K00259
Streptococcus mitis	HMPREF8571_RS06185	gi_306830257_ref_NZ_GL397179.1:900243-902484	34.6237	0	Inf	1.6267e-34	1.37698e-33	UP	DNA internalization-related competence protein ComEC/Rec2	R	K02238
Streptococcus mitis	HMPREF8571_RS06190	gi_306830257_ref_NZ_GL397179.1:902704-903235	15.1206	0.656842	4.52483	0.00041343	0.000618149	UP	translation initiation factor IF-3	J	K02520
Streptococcus mitis	HMPREF8571_RS06195	gi_306830257_ref_NZ_GL397179.1:903267-903468	13.9379	0	Inf	0.0172979	0.0223922	UP	50S ribosomal protein L35	J	K02916
Streptococcus mitis	HMPREF8571_RS06200	gi_306830257_ref_NZ_GL397179.1:903519-903879	22.283	0	Inf	8.35118e-06	1.42384e-05	UP	50S ribosomal protein L20	J	K02887
Streptococcus mitis	HMPREF8571_RS06205	gi_306830257_ref_NZ_GL397179.1:904053-905718	32.8334	0	Inf	2.32161e-28	1.4696e-27	UP	molecular chaperone HscC	O	K04043
Streptococcus mitis	HMPREF8571_RS06210	gi_306830257_ref_NZ_GL397179.1:905731-908503	9.86304	0.0630076	7.29036	2.455e-15	7.87655e-15	UP	J domain-containing protein	Unclassified
Streptococcus mitis	HMPREF8571_RS06215	gi_306830257_ref_NZ_GL397179.1:908600-908981	40.0103	3.65906	3.45083	0.000196752	0.000300748	UP	lactoylglutathione lyase	E	K01759
Streptococcus mitis	HMPREF8571_RS06220	gi_306830257_ref_NZ_GL397179.1:909227-910028	33.0995	0	Inf	2.45896e-16	8.33022e-16	UP	dihydroorotate dehydrogenase electron transfer subunit	C	K02823
Streptococcus mitis	HMPREF8571_RS06225	gi_306830257_ref_NZ_GL397179.1:910038-910977	8.12975	0	Inf	1.54285e-05	2.57908e-05	UP	dihydroorotate dehydrogenase	F	K17828
Streptococcus mitis	HMPREF8571_RS06230	gi_306830257_ref_NZ_GL397179.1:911087-913340	20.6993	0.155031	7.06088	2.45624e-21	1.0952e-20	UP	endo-beta-N-acetylglucosaminidase	G	K01227
Streptococcus mitis	HMPREF8571_RS06235	gi_306830257_ref_NZ_GL397179.1:913486-914305	14.2245	0	Inf	3.94049e-08	7.90653e-08	UP	hypothetical protein	Unclassified
Streptococcus mitis	HMPREF8571_RS06240	gi_306830257_ref_NZ_GL397179.1:914414-914651	64.2182	0	Inf	2.45934e-10	5.80965e-10	UP	DUF2829 domain-containing protein	Unclassified
Streptococcus mitis	HMPREF8571_RS06245	gi_306830257_ref_NZ_GL397179.1:914643-915342	11.4917	0	Inf	8.35118e-06	1.42384e-05	UP	3-oxoacyl-ACP reductase	R	K00059
Streptococcus mitis	HMPREF8571_RS06255	gi_306830257_ref_NZ_GL397179.1:917427-917928	28.0425	0	Inf	1.29729e-09	2.90616e-09	UP	NUDIX domain-containing protein	F
Streptococcus mitis	HMPREF8571_RS06260	gi_306830257_ref_NZ_GL397179.1:917905-918781	4.58619	0	Inf	0.00242129	0.00338982	UP	hypothetical protein	G
Streptococcus mitis	HMPREF8571_RS06270	gi_306830257_ref_NZ_GL397179.1:919311-921858	6.31411	0.137143	5.52483	1.27489e-08	2.65134e-08	UP	aminopeptidase N	E	K01256
Streptococcus mitis	HMPREF8571_RS06285	gi_306830257_ref_NZ_GL397179.1:924034-924319	28.1265	0	Inf	8.35118e-06	1.42384e-05	UP	DUF3270 domain-containing protein	Unclassified
Streptococcus mitis	HMPREF8571_RS06290	gi_306830257_ref_NZ_GL397179.1:924703-925759	30.8221	0	Inf	3.83289e-19	1.53339e-18	UP	ABC transporter permease	V	K02004
Streptococcus mitis	HMPREF8571_RS06295	gi_306830257_ref_NZ_GL397179.1:925772-926453	30.667	0	Inf	2.48909e-13	7.14734e-13	UP	ABC transporter ATP-binding protein	V	K02003
Streptococcus mitis	HMPREF8571_RS06300	gi_306830257_ref_NZ_GL397179.1:926579-927509	6.91229	0	Inf	9.96168e-05	0.000156389	UP	peptidase U32	O
Streptococcus mitis	HMPREF8571_RS06305	gi_306830257_ref_NZ_GL397179.1:927614-928298	42.276	0	Inf	2.32721e-17	8.44262e-17	UP	ribose-5-phosphate isomerase RpiA	G	K01807
Streptococcus mitis	HMPREF8571_RS06310	gi_306830257_ref_NZ_GL397179.1:928321-929533	2.32107	0	Inf	0.0172979	0.0223922	UP	phosphopentomutase	G	K01839
Streptococcus mitis	HMPREF8571_RS06320	gi_306830257_ref_NZ_GL397179.1:930090-930900	5.45536	0.215438	4.66233	0.00788025	0.0106021	UP	purine-nucleoside phosphorylase	F	K03783
Streptococcus mitis	HMPREF8571_RS06330	gi_306830257_ref_NZ_GL397179.1:932324-933056	17.5589	0.238363	6.2029	1.01568e-07	1.99425e-07	UP	NAD-dependent protein deacylase	K	K12410
Streptococcus mitis	HMPREF8571_RS06335	gi_306830257_ref_NZ_GL397179.1:933256-934912	7.52473	0	Inf	1.24618e-08	2.59411e-08	UP	fibronectin-binding protein PavA	K	K07042
Streptococcus mitis	HMPREF8571_RS06340	gi_306830257_ref_NZ_GL397179.1:935016-935514	15.3146	0	Inf	1.54285e-05	2.57908e-05	UP	rRNA maturation RNase YbeY	R	K00887
Streptococcus mitis	HMPREF8571_RS06345	gi_306830257_ref_NZ_GL397179.1:935494-935890	8.10497	0	Inf	0.00894141	0.0118774	UP	diacylglycerol kinase	Unclassified	K03595
Streptococcus mitis	HMPREF8571_RS06350	gi_306830257_ref_NZ_GL397179.1:935906-936806	12.0529	0	Inf	1.26331e-07	2.45598e-07	UP	GTPase Era	R	K10563
Streptococcus mitis	HMPREF8571_RS06355	gi_306830257_ref_NZ_GL397179.1:936854-937679	3.89549	0	Inf	0.00894141	0.0118774	UP	DNA-formamidopyrimidine glycosylase	Unclassified
Streptococcus mitis	HMPREF8571_RS06365	gi_306830257_ref_NZ_GL397179.1:938270-939479	19.9442	0	Inf	4.49613e-15	1.41615e-14	UP	MFS transporter	G
Streptococcus mitis	HMPREF8571_RS06375	gi_306830257_ref_NZ_GL397179.1:939658-939892	25.6729	2.23047	3.52483	0.016576	0.0216455	UP	preprotein translocase subunit SecG	Unclassified	K03075
Streptococcus mitis	HMPREF8571_RS06380	gi_306830257_ref_NZ_GL397179.1:939987-942342	14.3402	0.222479	6.01025	3.72703e-15	1.18366e-14	UP	ribonuclease R	K	K12573
Streptococcus mitis	HMPREF8571_RS06385	gi_306830257_ref_NZ_GL397179.1:942304-942772	9.43347	0.372537	4.66233	0.00788025	0.0106021	UP	SsrA-binding protein SmpB	O	K03664
Streptococcus mitis	HMPREF8571_RS06390	gi_306830257_ref_NZ_GL397179.1:942786-943647	13.0648	0.202691	6.01025	9.08175e-07	1.67253e-06	UP	tellurite resistance methyltransferase TehB	P	K16868
Streptococcus mitis	HMPREF8571_RS06395	gi_306830257_ref_NZ_GL397179.1:943823-944972	14.6894	0	Inf	2.79657e-11	7.04399e-11	UP	DUF1887 domain-containing protein	Unclassified
Streptococcus mitis	HMPREF8571_RS06405	gi_306830257_ref_NZ_GL397179.1:946023-947826	10.0329	0	Inf	9.60067e-12	2.51365e-11	UP	oligoendopeptidase F	E	K08602
Streptococcus mitis	HMPREF8571_RS06410	gi_306830257_ref_NZ_GL397179.1:947863-948541	18.363	0	Inf	1.24618e-08	2.59411e-08	UP	O-methyltransferase	R
Streptococcus mitis	HMPREF8571_RS06420	gi_306830257_ref_NZ_GL397179.1:949735-950959	16.745	0.285257	5.87533	9.12761e-11	2.21827e-10	UP	FtsW/RodA/SpoVE family cell cycle protein	Unclassified	K03588
Streptococcus mitis	HMPREF8571_RS06425	gi_306830257_ref_NZ_GL397179.1:950982-953679	12.3734	0.582832	4.40801	5.01087e-11	1.2424e-10	UP	phosphoenolpyruvate carboxylase	C	K01595
Streptococcus mitis	HMPREF8571_RS06430	gi_306830257_ref_NZ_GL397179.1:954108-955104	20.171	0	Inf	6.97018e-13	1.95147e-12	UP	peptide ABC transporter substrate-binding protein	R	K01989
Streptococcus mitis	HMPREF8571_RS06435	gi_306830257_ref_NZ_GL397179.1:955169-956036	6.48724	0	Inf	0.000187	0.000286179	UP	ABC transporter permease	R	K05832
Streptococcus mitis	HMPREF8571_RS06440	gi_306830257_ref_NZ_GL397179.1:956032-956791	9.526	0	Inf	2.86152e-05	4.6764e-05	UP	phosphonate ABC transporter ATP-binding protein	R	K05833
Streptococcus mitis	HMPREF8571_RS06445	gi_306830257_ref_NZ_GL397179.1:956987-958748	16.2071	0.29748	5.76768	1.20737e-13	3.53883e-13	UP	DNA primase	Unclassified	K02316
Streptococcus mitis	HMPREF8571_RS06450	gi_306830257_ref_NZ_GL397179.1:958750-959860	15.9291	0.314528	5.66233	2.83788e-09	6.18681e-09	UP	RNA polymerase sigma factor RpoD	K	K03086
Streptococcus mitis	HMPREF8571_RS06455	gi_306830257_ref_NZ_GL397179.1:959874-960204	58.3264	0	Inf	1.97336e-12	5.38572e-12	UP	metal-sulfur cluster assembly factor	R
Streptococcus mitis	HMPREF8571_RS06460	gi_306830257_ref_NZ_GL397179.1:960315-961359	29.6364	0.501589	5.88472	6.70597e-14	1.99613e-13	UP	glycosyl transferase	Unclassified	K13678
Streptococcus mitis	HMPREF8571_RS06465	gi_306830257_ref_NZ_GL397179.1:961367-962684	18.0048	0	Inf	7.35991e-15	2.28713e-14	UP	glycosyltransferase family 4 protein	Unclassified	K19002
Streptococcus mitis	HMPREF8571_RS06475	gi_306830257_ref_NZ_GL397179.1:962933-963068	23.6593	0	Inf	0.00894141	0.0118774	UP	DUF4044 domain-containing protein	Unclassified
Streptococcus mitis	HMPREF8571_RS06480	gi_306830257_ref_NZ_GL397179.1:963137-964448	17.7806	0	Inf	1.20778e-14	3.70892e-14	UP	GTPase ObgE	R	K03979
Streptococcus mitis	HMPREF8571_RS06490	gi_306830257_ref_NZ_GL397179.1:964655-965126	35.7898	0	Inf	2.79657e-11	7.04399e-11	UP	arginine repressor	K	K03402
Streptococcus mitis	HMPREF8571_RS06495	gi_306830257_ref_NZ_GL397179.1:965642-967925	5.45905	0.382487	3.83517	8.2223e-05	0.000130597	UP	Xaa-Pro dipeptidyl-peptidase	R	K01281
Streptococcus mitis	HMPREF8571_RS06500	gi_306830257_ref_NZ_GL397179.1:968336-971438	13.2212	0.225227	5.87533	3.24218e-17	1.16902e-16	UP	DNA polymerase III subunit alpha	Unclassified	K02337
Streptococcus mitis	HMPREF8571_RS06505	gi_306830257_ref_NZ_GL397179.1:971518-972526	27.1063	0.865808	4.96843	5.33141e-11	1.32036e-10	UP	6-phosphofructokinase	G	K00850
Streptococcus mitis	HMPREF8571_RS06510	gi_306830257_ref_NZ_GL397179.1:972592-974098	9.60818	0.811573	3.56547	0.000184687	0.00028553	UP	pyruvate kinase	G	K00873
Streptococcus mitis	HMPREF8571_RS06515	gi_306830257_ref_NZ_GL397179.1:974269-975529	18.8187	0.692784	4.76361	2.23333e-09	4.9384e-09	UP	UDP-N-acetylglucosamine 1-carboxyvinyltransferase	Unclassified	K00790
Streptococcus mitis	HMPREF8571_RS06520	gi_306830257_ref_NZ_GL397179.1:975544-976096	21.0923	0	Inf	3.94049e-08	7.90653e-08	UP	N-acetyltransferase	J	K03790
Streptococcus mitis	HMPREF8571_RS06525	gi_306830257_ref_NZ_GL397179.1:976088-977366	15.4091	0	Inf	1.17118e-12	3.2358e-12	UP	hypothetical protein	K
Streptococcus mitis	HMPREF8571_RS06530	gi_306830257_ref_NZ_GL397179.1:977381-978242	14.4646	0.405383	5.1571	1.27658e-06	2.33776e-06	UP	methionine aminopeptidase	J	K01265
Streptococcus mitis	HMPREF8571_RS06535	gi_306830257_ref_NZ_GL397179.1:978368-979076	15.8841	0	Inf	7.04324e-08	1.39343e-07	UP	cytochrome c biogenesis protein CcdA	O	K06196
Streptococcus mitis	HMPREF8571_RS06540	gi_306830257_ref_NZ_GL397179.1:979088-979634	19.1178	0	Inf	2.27396e-07	4.34539e-07	UP	TlpA family protein disulfide reductase	C/O
Streptococcus mitis	HMPREF8571_RS06545	gi_306830257_ref_NZ_GL397179.1:979674-980916	18.1204	0.140563	7.01025	7.2951e-13	2.03893e-12	UP	D-alanyl-D-alanine carboxypeptidase	Unclassified	K07258
Streptococcus mitis	HMPREF8571_RS06550	gi_306830257_ref_NZ_GL397179.1:981021-982131	14.481	0.157264	6.52483	1.42755e-09	3.18917e-09	UP	AI-2E family transporter	R
Streptococcus mitis	HMPREF8571_RS06565	gi_306830257_ref_NZ_GL397179.1:984041-984257	12.9745	0	Inf	0.0172979	0.0223922	UP	hypothetical protein	Unclassified
Streptococcus mitis	HMPREF8571_RS06570	gi_306830257_ref_NZ_GL397179.1:984274-985846	20.7113	0.444298	5.54275	7.98101e-14	2.37132e-13	UP	signal recognition particle protein	Unclassified	K03106
Streptococcus mitis	HMPREF8571_RS06625	gi_306830257_ref_NZ_GL397179.1:994223-995786	8.48651	0.446854	4.24729	9.86585e-06	1.67418e-05	UP	glutamine-hydrolyzing GMP synthase	F	K01951
Streptococcus mitis	HMPREF8571_RS06630	gi_306830257_ref_NZ_GL397179.1:995926-996625	21.8342	0	Inf	2.45934e-10	5.80965e-10	UP	GntR family transcriptional regulator	K	K03710
Streptococcus mitis	HMPREF8571_RS06635	gi_306830257_ref_NZ_GL397179.1:996761-998048	16.8628	0	Inf	8.98453e-14	2.64651e-13	UP	collagenase-like protease	O	K08303
Streptococcus mitis	HMPREF8571_RS06660	gi_306830257_ref_NZ_GL397179.1:1000612-1002118	9.87507	1.04345	3.24243	0.000612799	0.000908301	UP	F0F1 ATP synthase subunit alpha	C	K02111
Streptococcus mitis	HMPREF8571_RS06665	gi_306830257_ref_NZ_GL397179.1:1002133-1003012	22.8528	2.58109	3.14632	0.000158433	0.000245524	UP	F0F1 ATP synthase subunit gamma	C	K02115
Streptococcus mitis	HMPREF8571_RS06670	gi_306830257_ref_NZ_GL397179.1:1003204-1004611	16.5683	1.86136	3.15399	4.57083e-05	7.41255e-05	UP	F0F1 ATP synthase subunit beta	C	K02112
Streptococcus mitis	HMPREF8571_RS06675	gi_306830257_ref_NZ_GL397179.1:1004621-1005041	55.4112	0	Inf	1.20778e-14	3.70892e-14	UP	F0F1 ATP synthase subunit epsilon	C	K02114
Streptococcus mitis	HMPREF8571_RS06680	gi_306830257_ref_NZ_GL397179.1:1005076-1006090	23.3796	0.172138	7.08554	1.70595e-13	4.94886e-13	UP	hypothetical protein	G	K07404
Streptococcus mitis	HMPREF8571_RS06685	gi_306830257_ref_NZ_GL397179.1:1006234-1007401	12.0525	0.149589	6.33218	2.01468e-08	4.14738e-08	UP	AI-2E family transporter	R
Streptococcus mitis	HMPREF8571_RS06690	gi_306830257_ref_NZ_GL397179.1:1007390-1008620	23.1981	0	Inf	2.32721e-17	8.44262e-17	UP	tetratricopeptide repeat protein	Unclassified
Streptococcus mitis	HMPREF8571_RS06710	gi_306830257_ref_NZ_GL397179.1:1010979-1012470	8.62647	0	Inf	7.04361e-09	1.48864e-08	UP	lysine--tRNA ligase	J	K04567
Streptococcus mitis	HMPREF8571_RS06720	gi_306830257_ref_NZ_GL397179.1:1013228-1013714	22.2991	0	Inf	1.26331e-07	2.45598e-07	UP	aminoacyl-tRNA deacylase	S	K03976
Streptococcus mitis	HMPREF8571_RS06725	gi_306830257_ref_NZ_GL397179.1:1013713-1014556	8.57792	0	Inf	2.86152e-05	4.6764e-05	UP	DUF368 domain-containing protein	S	K08974
Streptococcus mitis	HMPREF8571_RS06730	gi_306830257_ref_NZ_GL397179.1:1014660-1015461	19.0573	0.217855	6.45083	4.08541e-09	8.79154e-09	UP	glycosyl hydrolase family 25	Unclassified	K07273
Streptococcus mitis	HMPREF8571_RS06740	gi_306830257_ref_NZ_GL397179.1:1017005-1017551	13.2354	0	Inf	2.86152e-05	4.6764e-05	UP	NUDIX hydrolase	Unclassified	K01515
Streptococcus mitis	HMPREF8571_RS06745	gi_306830257_ref_NZ_GL397179.1:1017562-1017874	14.1351	0	Inf	0.00126829	0.00181772	UP	hypothetical protein	Unclassified
Streptococcus mitis	HMPREF8571_RS06750	gi_306830257_ref_NZ_GL397179.1:1017889-1018582	17.9661	0	Inf	1.24618e-08	2.59411e-08	UP	5'-methylthioadenosine/adenosylhomocysteine nucleosidase	F	K01243
Streptococcus mitis	HMPREF8571_RS06760	gi_306830257_ref_NZ_GL397179.1:1019233-1019827	21.6314	0.293647	6.2029	1.01568e-07	1.99425e-07	UP	DNA polymerase III subunit epsilon	Unclassified	K02342
Streptococcus mitis	HMPREF8571_RS06765	gi_306830257_ref_NZ_GL397179.1:1019835-1021599	14.3565	0	Inf	1.04021e-15	3.40332e-15	UP	glycerophosphoryl diester phosphodiesterase	C	K01126
Streptococcus mitis	HMPREF8571_RS06770	gi_306830257_ref_NZ_GL397179.1:1021636-1021936	20.0436	0	Inf	9.96168e-05	0.000156389	UP	nucleoid-associated protein, YbaB/EbfC family	S	K09747
Streptococcus mitis	HMPREF8571_RS06825	gi_306830257_ref_NZ_GL397179.1:1031710-1032583	24.8504	0	Inf	8.98453e-14	2.64651e-13	UP	EfeM/EfeO family lipoprotein	P	K07224
Streptococcus mitis	HMPREF8571_RS06830	gi_306830257_ref_NZ_GL397179.1:1032588-1033803	15.2151	0	Inf	5.64977e-12	1.50406e-11	UP	deferrochelatase/peroxidase EfeB	P	K16301
Streptococcus mitis	HMPREF8571_RS06835	gi_306830257_ref_NZ_GL397179.1:1033777-1035466	30.4632	0	Inf	4.32914e-27	2.61559e-26	UP	OFeT family oxidase-dependent iron (Fe2+) transporter	P	K07243
Streptococcus mitis	HMPREF8571_RS06840	gi_306830257_ref_NZ_GL397179.1:1035466-1036198	23.0461	0	Inf	2.79657e-11	7.04399e-11	UP	twin-arginine translocase subunit TatC	Unclassified	K03118
Streptococcus mitis	HMPREF8571_RS06845	gi_306830257_ref_NZ_GL397179.1:1036181-1036352	28.0611	0	Inf	0.000667207	0.00098045	UP	protein translocase TatA	Unclassified
Streptococcus mitis	HMPREF8571_RS06850	gi_306830257_ref_NZ_GL397179.1:1036714-1037422	11.3458	0.246432	5.52483	8.08043e-05	0.000128375	UP	2-C-methyl-D-erythritol 4-phosphate cytidylyltransferase	Unclassified	K21030
Streptococcus mitis	HMPREF8571_RS06855	gi_306830257_ref_NZ_GL397179.1:1037426-1038449	12.9618	0.170625	6.24729	5.909e-08	1.17691e-07	UP	ribitol-5-phosphate dehydrogenase	E	K05352
Streptococcus mitis	HMPREF8571_RS06860	gi_306830257_ref_NZ_GL397179.1:1038465-1039323	9.36459	0	Inf	8.35118e-06	1.42384e-05	UP	choline kinase	Unclassified
Streptococcus mitis	HMPREF8571_RS06865	gi_306830257_ref_NZ_GL397179.1:1039324-1040203	12.7976	0.595637	4.42529	2.84737e-05	4.6764e-05	UP	EamA/RhaT family transporter	R/G/E
Streptococcus mitis	HMPREF8571_RS06875	gi_306830257_ref_NZ_GL397179.1:1041097-1041574	12.6216	0	Inf	9.96168e-05	0.000156389	UP	PTS fructose transporter subunit IIA	T/G	K20112
Streptococcus mitis	HMPREF8571_RS06885	gi_306830257_ref_NZ_GL397179.1:1041972-1043448	7.3525	1.18294	2.63586	0.0324684	0.0412662	UP	PTS galactitol transporter subunit IIC	G	K20114
Streptococcus mitis	HMPREF8571_RS06900	gi_306830257_ref_NZ_GL397179.1:1045200-1045716	17.1153	1.68975	3.3404	0.00432709	0.00596109	UP	galactose-6-phosphate isomerase subunit LacB	G	K01819
Streptococcus mitis	HMPREF8571_RS06905	gi_306830257_ref_NZ_GL397179.1:1045726-1046656	9.93642	0.375338	4.72646	8.47349e-05	0.000134389	UP	tagatose-6-phosphate kinase	G	K00917
Streptococcus mitis	HMPREF8571_RS06915	gi_306830257_ref_NZ_GL397179.1:1047702-1048470	30.3357	0	Inf	1.20778e-14	3.70892e-14	UP	DeoR/GlpR transcriptional regulator	G/K	K02530
Streptococcus mitis	HMPREF8571_RS06920	gi_306830257_ref_NZ_GL397179.1:1048611-1049574	12.0996	0.181245	6.06088	5.23325e-07	9.81008e-07	UP	class 1b ribonucleoside-diphosphate reductase subunit beta	F	K00526
Streptococcus mitis	HMPREF8571_RS06925	gi_306830257_ref_NZ_GL397179.1:1049768-1051928	6.32814	0	Inf	2.27269e-09	4.98979e-09	UP	class 1b ribonucleoside-diphosphate reductase subunit alpha	F	K00525
Streptococcus mitis	HMPREF8571_RS06935	gi_306830257_ref_NZ_GL397179.1:1052589-1052853	18.2132	0	Inf	0.000667207	0.00098045	UP	phosphocarrier protein HPr	G	K11189
Streptococcus mitis	HMPREF8571_RS06940	gi_306830257_ref_NZ_GL397179.1:1052858-1054592	12.2865	1.40984	3.12347	0.00011585	0.000181131	UP	phosphoenolpyruvate--protein phosphotransferase	G	K08483
Streptococcus mitis	HMPREF8571_RS06945	gi_306830257_ref_NZ_GL397179.1:1054837-1057375	6.33649	0.275258	4.52483	3.7089e-07	7.03165e-07	UP	hypothetical protein	Unclassified
Streptococcus mitis	HMPREF8571_RS06950	gi_306830257_ref_NZ_GL397179.1:1057571-1058489	8.31553	0.19012	5.45083	0.000142819	0.000222175	UP	adhesion protein	P	K09815
Streptococcus mitis	HMPREF8571_RS06955	gi_306830257_ref_NZ_GL397179.1:1058496-1061550	6.18783	0.0571915	6.75749	6.45764e-11	1.59019e-10	UP	hydrolase	Unclassified
Streptococcus mitis	HMPREF8571_RS06960	gi_306830257_ref_NZ_GL397179.1:1061586-1062810	4.59667	0.142629	5.01025	0.00141036	0.00201467	UP	peptidase T	E	K01258
Streptococcus mitis	HMPREF8571_RS06965	gi_306830257_ref_NZ_GL397179.1:1063167-1065753	8.39555	0	Inf	8.98453e-14	2.64651e-13	UP	VWA domain-containing protein	Unclassified
Streptococcus mitis	HMPREF8571_RS06970	gi_306830257_ref_NZ_GL397179.1:1065752-1066304	6.5459	0	Inf	0.00464266	0.00634074	UP	signal peptidase I	Unclassified	K03100
Streptococcus mitis	HMPREF8571_RS06975	gi_306830257_ref_NZ_GL397179.1:1066303-1067569	1.9047	0	Inf	0.0336166	0.0421651	UP	hypothetical protein	Unclassified
Streptococcus mitis	HMPREF8571_RS06980	gi_306830257_ref_NZ_GL397179.1:1067585-1068584	10.0552	0	Inf	4.1078e-07	7.74502e-07	UP	SrtB family sortase	S	K08600
Streptococcus mitis	HMPREF8571_RS06990	gi_306830257_ref_NZ_GL397179.1:1069609-1070704	25.3215	0	Inf	5.93548e-17	2.07902e-16	UP	ferrochelatase	Unclassified	K01772
Streptococcus mitis	HMPREF8571_RS06995	gi_306830257_ref_NZ_GL397179.1:1070745-1071126	6.31742	0	Inf	0.0336166	0.0421651	UP	large conductance mechanosensitive channel protein MscL	Unclassified	K03282
Streptococcus mitis	HMPREF8571_RS07000	gi_306830257_ref_NZ_GL397179.1:1071190-1071643	19.4903	0	Inf	2.47519e-06	4.41461e-06	UP	GtrA family protein	S
Streptococcus mitis	HMPREF8571_RS07005	gi_306830257_ref_NZ_GL397179.1:1071765-1072275	25.1873	0	Inf	7.04361e-09	1.48864e-08	UP	queuosine transporter QueT	S
Streptococcus mitis	HMPREF8571_RS07015	gi_306830257_ref_NZ_GL397179.1:1072792-1073869	12.6856	0	Inf	2.27269e-09	4.98979e-09	UP	aspartate-semialdehyde dehydrogenase	E	K00133
Streptococcus mitis	HMPREF8571_RS07020	gi_306830257_ref_NZ_GL397179.1:1073920-1074856	10.7313	0.186468	5.84676	4.812e-06	8.38456e-06	UP	4-hydroxy-tetrahydrodipicolinate synthase	E	K01714
Streptococcus mitis	HMPREF8571_RS07030	gi_306830257_ref_NZ_GL397179.1:1076406-1076589	37.1606	0	Inf	5.32834e-05	8.54875e-05	UP	tautomerase	R	K01821
Streptococcus mitis	HMPREF8571_RS07035	gi_306830257_ref_NZ_GL397179.1:1076711-1077311	4.0154	0	Inf	0.0336166	0.0421651	UP	thymidine kinase	F
Streptococcus mitis	HMPREF8571_RS07045	gi_306830257_ref_NZ_GL397179.1:1077789-1078869	11.1621	0	Inf	2.21221e-08	4.52108e-08	UP	peptide chain release factor 1	J	K02835
Streptococcus mitis	HMPREF8571_RS07050	gi_306830257_ref_NZ_GL397179.1:1078868-1079705	4.79963	0	Inf	0.00242129	0.00338982	UP	peptide chain release factor N(5)-glutamine methyltransferase	J	K00857
Streptococcus mitis	HMPREF8571_RS07060	gi_306830257_ref_NZ_GL397179.1:1080292-1080724	8.36	0	Inf	0.00464266	0.00634074	UP	N-acetyltransferase	R
Streptococcus mitis	HMPREF8571_RS07065	gi_306830257_ref_NZ_GL397179.1:1080785-1082042	3.51693	0	Inf	0.00126829	0.00181772	UP	serine hydroxymethyltransferase	E	K00600
Streptococcus mitis	HMPREF8571_RS07070	gi_306830257_ref_NZ_GL397179.1:1082049-1083024	3.70889	0.179016	4.37282	0.0246349	0.031557	UP	nucleoid-associated protein	Unclassified
Streptococcus mitis	HMPREF8571_RS07080	gi_306830257_ref_NZ_GL397179.1:1083712-1084687	8.65409	0.179016	5.59522	4.57911e-05	7.41255e-05	UP	DUF1002 domain-containing protein	S
Streptococcus mitis	HMPREF8571_RS07115	gi_306830257_ref_NZ_GL397179.1:1094413-1095295	18.2201	0	Inf	8.24314e-11	2.00857e-10	UP	lipid kinase	R
Streptococcus mitis	HMPREF8571_RS07125	gi_306830257_ref_NZ_GL397179.1:1096026-1097805	2.48556	0	Inf	0.00126829	0.00181772	UP	alpha-glycosidase	G	K01208
Streptococcus mitis	HMPREF8571_RS07145	gi_306830257_ref_NZ_GL397179.1:1100303-1101764	10.179	0	Inf	4.26767e-10	9.89802e-10	UP	arginine decarboxylase	E	K01582
Streptococcus mitis	HMPREF8571_RS07150	gi_306830257_ref_NZ_GL397179.1:1101764-1102625	14.4646	0	Inf	1.24618e-08	2.59411e-08	UP	polyamine aminopropyltransferase	E	K00797
Streptococcus mitis	HMPREF8571_RS07155	gi_306830257_ref_NZ_GL397179.1:1102621-1103881	6.06025	0	Inf	1.54285e-05	2.57908e-05	UP	saccharopine dehydrogenase	E	K00290
Streptococcus mitis	HMPREF8571_RS07170	gi_306830257_ref_NZ_GL397179.1:1106099-1106975	3.66895	0	Inf	0.00894141	0.0118774	UP	N-carbamoylputrescine amidase	R	K12251
Streptococcus mitis	HMPREF8571_RS07180	gi_306830257_ref_NZ_GL397179.1:1107963-1108662	4.59667	0	Inf	0.00894141	0.0118774	UP	DNA-binding response regulator	T/K	K02483
Streptococcus mitis	HMPREF8571_RS07185	gi_306830257_ref_NZ_GL397179.1:1108661-1109540	7.76995	0	Inf	5.32834e-05	8.54875e-05	UP	sensor histidine kinase	T
Streptococcus mitis	HMPREF8571_RS07190	gi_306830257_ref_NZ_GL397179.1:1109578-1110331	12.8024	0	Inf	7.44748e-07	1.38095e-06	UP	ABC transporter permease	Unclassified
Streptococcus mitis	HMPREF8571_RS07195	gi_306830257_ref_NZ_GL397179.1:1110341-1111250	6.62982	0	Inf	9.96168e-05	0.000156389	UP	ABC transporter	V	K01990
Streptococcus mitis	HMPREF8571_RS07215	gi_306830257_ref_NZ_GL397179.1:1113328-1116604	3.68211	0.0533171	6.10979	3.02271e-07	5.74747e-07	UP	ATP-dependent nuclease subunit B	Unclassified	K16899
Streptococcus mitis	HMPREF8571_RS07225	gi_306830257_ref_NZ_GL397179.1:1120376-1121555	5.79454	0.296136	4.29036	0.00200946	0.00284546	UP	hypothetical protein	Unclassified
Streptococcus mitis	HMPREF8571_RS07230	gi_306830257_ref_NZ_GL397179.1:1121759-1122611	13.6742	0.40966	5.06088	3.61809e-06	6.40381e-06	UP	ribosome biogenesis GTPase YlqF	R	K14540
Streptococcus mitis	HMPREF8571_RS07265	gi_306830257_ref_NZ_GL397179.1:1128738-1130442	18.6361	0.102475	7.50668	2.68427e-17	9.71626e-17	UP	dihydrolipoyl dehydrogenase	C	K00382
Streptococcus mitis	HMPREF8571_RS07270	gi_306830257_ref_NZ_GL397179.1:1130483-1131527	13.0862	0.167196	6.29036	3.4461e-08	6.97699e-08	UP	branched-chain alpha-keto acid dehydrogenase subunit E2	C	K00627
Streptococcus mitis	HMPREF8571_RS07275	gi_306830257_ref_NZ_GL397179.1:1131976-1132969	31.157	0	Inf	2.32769e-18	8.91184e-18	UP	alpha-ketoacid dehydrogenase subunit beta	C	K00162
Streptococcus mitis	HMPREF8571_RS07280	gi_306830257_ref_NZ_GL397179.1:1132985-1133954	19.4885	0	Inf	3.33429e-12	8.99056e-12	UP	pyruvate dehydrogenase E1 subunit alpha	C	K00161
Streptococcus mitis	HMPREF8571_RS07285	gi_306830257_ref_NZ_GL397179.1:1134112-1135471	16.8573	0.513883	5.03579	2.47547e-10	5.84352e-10	UP	MATE family efflux transporter	V	K03327
Streptococcus mitis	HMPREF8571_RS07290	gi_306830257_ref_NZ_GL397179.1:1135512-1136781	4.1171	0	Inf	0.000352487	0.000528242	UP	dihydroorotase	F	K01465
Streptococcus mitis	HMPREF8571_RS07295	gi_306830257_ref_NZ_GL397179.1:1136793-1137258	17.2622	0	Inf	8.35118e-06	1.42384e-05	UP	8-oxo-dGTP diphosphatase	F	K03574
Streptococcus mitis	HMPREF8571_RS07330	gi_306830257_ref_NZ_GL397179.1:1141806-1142730	4.3482	0	Inf	0.00242129	0.00338982	UP	hypothetical protein	Unclassified
Streptococcus mitis	HMPREF8571_RS07335	gi_306830257_ref_NZ_GL397179.1:1142912-1143749	4.79963	0	Inf	0.00242129	0.00338982	UP	AraC family transcriptional regulator	S	K13653
Streptococcus mitis	HMPREF8571_RS07340	gi_306830257_ref_NZ_GL397179.1:1143951-1144446	25.1381	0	Inf	1.24618e-08	2.59411e-08	UP	YkgJ family cysteine cluster protein	R	K06940
Streptococcus mitis	HMPREF8571_RS07345	gi_306830257_ref_NZ_GL397179.1:1144570-1145875	11.7029	1.20404	3.2809	0.000426762	0.000637056	UP	enolase	G	K01689
Streptococcus mitis	HMPREF8571_RS07355	gi_306830257_ref_NZ_GL397179.1:1146481-1147597	15.1233	0	Inf	2.79657e-11	7.04399e-11	UP	glycerate kinase	G	K00865
Streptococcus mitis	HMPREF8571_RS07360	gi_306830257_ref_NZ_GL397179.1:1147606-1148251	5.60353	0	Inf	0.00464266	0.00634074	UP	phosphoserine phosphatase SerB	E	K01079
Streptococcus mitis	HMPREF8571_RS07365	gi_306830257_ref_NZ_GL397179.1:1148312-1149746	9.52969	1.58283	2.58992	0.0166986	0.0217899	UP	glycogen synthase GlgA	G	K00703
Streptococcus mitis	HMPREF8571_RS07370	gi_306830257_ref_NZ_GL397179.1:1149742-1150882	20.4453	2.45006	3.06088	8.63371e-05	0.000136864	UP	glucose-1-phosphate adenylyltransferase subunit GlgD	Unclassified	K00975
Streptococcus mitis	HMPREF8571_RS07375	gi_306830257_ref_NZ_GL397179.1:1150871-1152014	23.9075	0.916364	4.7054	2.22191e-10	5.29883e-10	UP	glucose-1-phosphate adenylyltransferase	G	K00975
Streptococcus mitis	HMPREF8571_RS07380	gi_306830257_ref_NZ_GL397179.1:1152175-1154071	44.313	1.10524	5.3253	2.6795e-25	1.47497e-24	UP	1,4-alpha-glucan branching protein GlgB	G	K00700
Streptococcus mitis	HMPREF8571_RS07385	gi_306830257_ref_NZ_GL397179.1:1154340-1155765	19.7438	0	Inf	3.71245e-17	1.3239e-16	UP	NADP-dependent glyceraldehyde-3-phosphate dehydrogenase	C	K00131
Streptococcus mitis	HMPREF8571_RS07390	gi_306830257_ref_NZ_GL397179.1:1155960-1158246	22.6869	0.305588	6.21413	2.69361e-21	1.19612e-20	UP	type I pullulanase	G	K01200
Streptococcus mitis	HMPREF8571_RS07395	gi_306830257_ref_NZ_GL397179.1:1158400-1160359	16.0063	0	Inf	1.47817e-18	5.72338e-18	UP	NAD-dependent DNA ligase LigA	Unclassified	K01972
Streptococcus mitis	HMPREF8571_RS07400	gi_306830257_ref_NZ_GL397179.1:1160450-1161629	19.4287	0	Inf	1.98699e-14	6.02964e-14	UP	MFS transporter	R/G/E/P
Streptococcus mitis	HMPREF8571_RS07405	gi_306830257_ref_NZ_GL397179.1:1161709-1162573	15.8094	0	Inf	2.27269e-09	4.98979e-09	UP	MutR family transcriptional regulator	Unclassified
Streptococcus mitis	HMPREF8571_RS07410	gi_306830257_ref_NZ_GL397179.1:1162575-1164477	8.24285	0	Inf	1.42164e-10	3.41794e-10	UP	ABC transporter ATP-binding protein	R	K06158
Streptococcus mitis	HMPREF8571_RS07415	gi_306830257_ref_NZ_GL397179.1:1164554-1165709	6.6107	0	Inf	1.54285e-05	2.57908e-05	UP	DUF4352 domain-containing protein	Unclassified
Streptococcus mitis	HMPREF8571_RS07425	gi_306830257_ref_NZ_GL397179.1:1167924-1168272	6.91477	0	Inf	0.0336166	0.0421651	UP	thiol reductase thioredoxin	Unclassified
Streptococcus mitis	HMPREF8571_RS07430	gi_306830257_ref_NZ_GL397179.1:1168309-1169083	11.4175	0	Inf	2.47519e-06	4.41461e-06	UP	potassium/ion channel protein	Unclassified	K10716
Streptococcus mitis	HMPREF8571_RS07435	gi_306830257_ref_NZ_GL397179.1:1169168-1169978	5.9513	0	Inf	0.000667207	0.00098045	UP	MBL fold metallo-hydrolase	R
Streptococcus mitis	HMPREF8571_RS07440	gi_306830257_ref_NZ_GL397179.1:1169979-1171329	15.1833	0.129326	6.87533	8.60156e-12	2.27497e-11	UP	cell wall metabolism sensor histidine kinase VicK	T	K07652
Streptococcus mitis	HMPREF8571_RS07445	gi_306830257_ref_NZ_GL397179.1:1171321-1172029	17.586	0	Inf	1.24618e-08	2.59411e-08	UP	DNA-binding response regulator	T/K	K07668
Streptococcus mitis	HMPREF8571_RS07450	gi_306830257_ref_NZ_GL397179.1:1172105-1173266	20.0758	0	Inf	1.20778e-14	3.70892e-14	UP	A/G-specific adenine glycosylase	Unclassified	K03575
Streptococcus mitis	HMPREF8571_RS07455	gi_306830257_ref_NZ_GL397179.1:1173348-1174323	15.2477	0.895082	4.09043	5.56613e-06	9.6546e-06	UP	phosphate acetyltransferase	C	K00625
Streptococcus mitis	HMPREF8571_RS07460	gi_306830257_ref_NZ_GL397179.1:1174366-1175263	22.8426	0	Inf	4.15962e-13	1.17777e-12	UP	RluA family pseudouridine synthase	J	K06180
Streptococcus mitis	HMPREF8571_RS07465	gi_306830257_ref_NZ_GL397179.1:1175259-1176078	18.639	0	Inf	2.45934e-10	5.80965e-10	UP	NAD kinase	G	K00858
Streptococcus mitis	HMPREF8571_RS07470	gi_306830257_ref_NZ_GL397179.1:1176061-1176733	21.5149	0.259614	6.37282	1.18072e-08	2.47449e-08	UP	GTP pyrophosphokinase	S	K07816
Streptococcus mitis	HMPREF8571_RS07475	gi_306830257_ref_NZ_GL397179.1:1176862-1177432	15.4967	0	Inf	2.47519e-06	4.41461e-06	UP	CYTH domain-containing protein	S
Streptococcus mitis	HMPREF8571_RS07480	gi_306830257_ref_NZ_GL397179.1:1177543-1178503	14.6486	0	Inf	1.29729e-09	2.90616e-09	UP	ribose-phosphate diphosphokinase	E/F	K00948
Streptococcus mitis	HMPREF8571_RS07485	gi_306830257_ref_NZ_GL397179.1:1178512-1179628	9.72215	0	Inf	1.26331e-07	2.45598e-07	UP	cysteine desulfurase	E	K04487
Streptococcus mitis	HMPREF8571_RS07490	gi_306830257_ref_NZ_GL397179.1:1179632-1179980	8.06723	0	Inf	0.0172979	0.0223922	UP	cysteine desulfurase	Unclassified
Streptococcus mitis	HMPREF8571_RS07500	gi_306830257_ref_NZ_GL397179.1:1180284-1180926	9.38279	0	Inf	9.96168e-05	0.000156389	UP	redox-sensing transcriptional repressor Rex	R	K01926
Streptococcus mitis	HMPREF8571_RS07505	gi_306830257_ref_NZ_GL397179.1:1180941-1181631	11.6414	0	Inf	8.35118e-06	1.42384e-05	UP	gamma-glutamyl hydrolase	R	K07010
Streptococcus mitis	HMPREF8571_RS07510	gi_306830257_ref_NZ_GL397179.1:1181627-1182308	21.231	0	Inf	7.42892e-10	1.69636e-09	UP	JAB domain-containing protein	Unclassified	K03630
Streptococcus mitis	HMPREF8571_RS07515	gi_306830257_ref_NZ_GL397179.1:1182350-1184642	15.2604	0	Inf	2.72097e-20	1.14864e-19	UP	DNA helicase PcrA	Unclassified	K03657
Streptococcus mitis	HMPREF8571_RS07520	gi_306830257_ref_NZ_GL397179.1:1184844-1186515	19.2444	0.104498	7.52483	1.7274e-17	6.34811e-17	UP	formate--tetrahydrofolate ligase	F	K01938
Streptococcus mitis	HMPREF8571_RS07535	gi_306830257_ref_NZ_GL397179.1:1189449-1190139	19.7903	0	Inf	2.27269e-09	4.98979e-09	UP	phosphopantothenate--cysteine ligase	Unclassified	K21977
Streptococcus mitis	HMPREF8571_RS07545	gi_306830257_ref_NZ_GL397179.1:1190685-1191249	13.5256	0.927717	3.86586	0.0024261	0.00339476	UP	ECF transporter S component	S
Streptococcus mitis	HMPREF8571_RS07550	gi_306830257_ref_NZ_GL397179.1:1191288-1191657	23.9151	0	Inf	2.47519e-06	4.41461e-06	UP	hypothetical protein	Unclassified
Streptococcus mitis	HMPREF8571_RS07555	gi_306830257_ref_NZ_GL397179.1:1191792-1192320	28.8921	0.660567	5.45083	3.50432e-08	7.09043e-08	UP	membrane protein	Unclassified	K16788
Streptococcus mitis	HMPREF8571_RS07560	gi_306830257_ref_NZ_GL397179.1:1192331-1192847	6.22374	0	Inf	0.00894141	0.0118774	UP	transcription repressor NadR	R	K07105
Streptococcus mitis	HMPREF8571_RS07565	gi_306830257_ref_NZ_GL397179.1:1193116-1193884	21.9672	0	Inf	2.79657e-11	7.04399e-11	UP	class I SAM-dependent methyltransferase	Unclassified	K03183
Streptococcus mitis	HMPREF8571_RS07610	gi_306830257_ref_NZ_GL397179.1:1198325-1200314	27.8919	0	Inf	1.1322e-28	7.31654e-28	UP	excinuclease ABC subunit B	Unclassified	K03702
Streptococcus mitis	HMPREF8571_RS07615	gi_306830257_ref_NZ_GL397179.1:1200494-1202660	5.7538	0	Inf	1.24618e-08	2.59411e-08	UP	amino acid ABC transporter permease	E	K02029
Streptococcus mitis	HMPREF8571_RS07620	gi_306830257_ref_NZ_GL397179.1:1202659-1203400	12.4674	0.470944	4.72646	8.47349e-05	0.000134389	UP	amino acid ABC transporter ATP-binding protein	E	K02028
Streptococcus mitis	HMPREF8571_RS07630	gi_306830257_ref_NZ_GL397179.1:1205080-1206388	8.6034	0	Inf	7.04324e-08	1.39343e-07	UP	signal recognition particle-docking protein FtsY	Unclassified	K03110
Streptococcus mitis	HMPREF8571_RS07635	gi_306830257_ref_NZ_GL397179.1:1206391-1207210	15.696	0	Inf	7.04361e-09	1.48864e-08	UP	Cof-type HAD-IIB family hydrolase	R
Streptococcus mitis	HMPREF8571_RS07640	gi_306830257_ref_NZ_GL397179.1:1207209-1208001	8.62239	0	Inf	5.32834e-05	8.54875e-05	UP	Cof-type HAD-IIB family hydrolase	R
Streptococcus mitis	HMPREF8571_RS07645	gi_306830257_ref_NZ_GL397179.1:1208206-1208902	6.34763	0	Inf	0.00126829	0.00181772	UP	VIT family protein	S
Streptococcus mitis	HMPREF8571_RS07650	gi_306830257_ref_NZ_GL397179.1:1208941-1210930	10.1058	0	Inf	6.97018e-13	1.95147e-12	UP	ABC transporter permease	V	K02004
Streptococcus mitis	HMPREF8571_RS07655	gi_306830257_ref_NZ_GL397179.1:1210931-1211690	3.17533	0	Inf	0.0336166	0.0421651	UP	ABC transporter ATP-binding protein	V	K02003
Streptococcus mitis	HMPREF8571_RS07665	gi_306830257_ref_NZ_GL397179.1:1212284-1212557	13.2112	0	Inf	0.00464266	0.00634074	UP	PspC domain-containing protein	T/K	K03095
Streptococcus mitis	HMPREF8571_RS07670	gi_306830257_ref_NZ_GL397179.1:1212616-1213066	12.4854	0	Inf	0.000187	0.000286179	UP	SprT family protein	S	K06959
Streptococcus mitis	HMPREF8571_RS07675	gi_306830257_ref_NZ_GL397179.1:1213052-1215182	9.62584	0.327959	4.87533	3.6972e-09	8.02521e-09	UP	RNA-binding transcriptional accessory protein	K	K08986
Streptococcus mitis	HMPREF8571_RS07690	gi_306830257_ref_NZ_GL397179.1:1216352-1217168	3.9384	0	Inf	0.00894141	0.0118774	UP	TIGR03943 family protein	S	K11753
Streptococcus mitis	HMPREF8571_RS07700	gi_306830257_ref_NZ_GL397179.1:1218067-1218994	4.76756	0	Inf	0.00126829	0.00181772	UP	bifunctional riboflavin kinase/FAD synthetase	Unclassified	K03529
Streptococcus mitis	HMPREF8571_RS07705	gi_306830257_ref_NZ_GL397179.1:1219136-1222676	24.7618	0.049342	8.97108	4.34245e-36	4.02141e-35	UP	chromosome segregation protein SMC	Unclassified	K03685
Streptococcus mitis	HMPREF8571_RS07710	gi_306830257_ref_NZ_GL397179.1:1222666-1223365	6.89501	0	Inf	0.000667207	0.00098045	UP	ribonuclease III	K	K00364
Streptococcus mitis	HMPREF8571_RS07720	gi_306830257_ref_NZ_GL397179.1:1223688-1224675	15.8767	0.884211	4.16637	2.26763e-06	4.08702e-06	UP	GMP reductase	F
Streptococcus mitis	HMPREF8571_RS07725	gi_306830257_ref_NZ_GL397179.1:1224845-1226162	1.831	0	Inf	0.0336166	0.0421651	UP	3-isopropylmalate dehydrogenase	V
Streptococcus mitis	HMPREF8571_RS07730	gi_306830257_ref_NZ_GL397179.1:1226148-1228074	14.1932	0	Inf	9.51107e-17	3.29416e-16	UP	endonuclease	V
Streptococcus mitis	HMPREF8571_RS07735	gi_306830257_ref_NZ_GL397179.1:1228227-1229007	23.6896	0.447427	5.72646	1.05253e-09	2.38332e-09	UP	translation factor Sua5	J
Streptococcus mitis	HMPREF8571_RS07745	gi_306830257_ref_NZ_GL397179.1:1229637-1231020	11.6245	0	Inf	8.24314e-11	2.00857e-10	UP	3-isopropylmalate dehydratase large subunit	E	K01703
Streptococcus mitis	HMPREF8571_RS07750	gi_306830257_ref_NZ_GL397179.1:1231023-1231293	22.2625	0	Inf	9.96168e-05	0.000156389	UP	DUF1294 domain-containing protein	S
Streptococcus mitis	HMPREF8571_RS07755	gi_306830257_ref_NZ_GL397179.1:1231289-1232327	25.5494	0	Inf	2.45896e-16	8.33022e-16	UP	3-isopropylmalate dehydrogenase	E	K00052
Streptococcus mitis	HMPREF8571_RS07760	gi_306830257_ref_NZ_GL397179.1:1232338-1233901	25.4595	0.558568	5.51033	6.08075e-16	2.02827e-15	UP	2-isopropylmalate synthase	E	K01649
Streptococcus mitis	HMPREF8571_RS07765	gi_306830257_ref_NZ_GL397179.1:1234215-1234872	16.504	0	Inf	1.26331e-07	2.45598e-07	UP	hypothetical protein	S
Streptococcus mitis	HMPREF8571_RS07770	gi_306830257_ref_NZ_GL397179.1:1234915-1235548	6.97839	0	Inf	0.00126829	0.00181772	UP	copper homeostasis protein CutC	P	K06201
Streptococcus mitis	HMPREF8571_RS07775	gi_306830257_ref_NZ_GL397179.1:1235640-1236000	6.68491	0	Inf	0.0336166	0.0421651	UP	DUF454 domain-containing protein	S	K09790
Streptococcus mitis	HMPREF8571_RS07780	gi_306830257_ref_NZ_GL397179.1:1236106-1238194	15.788	0.0836381	7.56045	7.19444e-18	2.69263e-17	UP	type I DNA topoisomerase	Unclassified	K03168
Streptococcus mitis	HMPREF8571_RS07785	gi_306830257_ref_NZ_GL397179.1:1238310-1239159	34.5426	0	Inf	1.46208e-17	5.38829e-17	UP	DNA-protecting protein DprA	Unclassified	K04096
Streptococcus mitis	HMPREF8571_RS07790	gi_306830257_ref_NZ_GL397179.1:1239321-1241145	19.6146	0.095737	7.67863	3.55541e-19	1.43208e-18	UP	elongation factor 4	Unclassified	K03596
Streptococcus mitis	HMPREF8571_RS07795	gi_306830257_ref_NZ_GL397179.1:1241223-1241952	56.75	0	Inf	4.90772e-23	2.38811e-22	UP	serine/threonine protein phosphatase	T	K07313
Streptococcus mitis	HMPREF8571_RS07800	gi_306830257_ref_NZ_GL397179.1:1241952-1243620	20.484	0	Inf	6.51984e-20	2.71354e-19	UP	DNA repair protein RecN	Unclassified	K03631
Streptococcus mitis	HMPREF8571_RS07805	gi_306830257_ref_NZ_GL397179.1:1243626-1244058	19.5067	0	Inf	4.53786e-06	7.92388e-06	UP	arginine repressor	K	K03402
Streptococcus mitis	HMPREF8571_RS07810	gi_306830257_ref_NZ_GL397179.1:1244050-1244866	8.8614	0	Inf	2.86152e-05	4.6764e-05	UP	TlyA family rRNA(cytidine-2'-O)-methyltransferase	J	K06442
Streptococcus mitis	HMPREF8571_RS07815	gi_306830257_ref_NZ_GL397179.1:1244858-1245734	8.25514	0	Inf	2.86152e-05	4.6764e-05	UP	polyprenyl synthetase family protein	Unclassified	K13789
Streptococcus mitis	HMPREF8571_RS07825	gi_306830257_ref_NZ_GL397179.1:1245920-1247261	13.1872	0	Inf	1.63617e-11	4.19761e-11	UP	exodeoxyribonuclease VII large subunit	Unclassified	K03601
Streptococcus mitis	HMPREF8571_RS07840	gi_306830257_ref_NZ_GL397179.1:1249028-1250303	4.09774	0	Inf	0.000352487	0.000528242	UP	DUF2130 domain-containing protein	S
Streptococcus mitis	HMPREF8571_RS07845	gi_306830257_ref_NZ_GL397179.1:1250397-1251678	22.2752	0	Inf	2.32721e-17	8.44262e-17	UP	O-acetylhomoserine aminocarboxypropyltransferase/cysteine synthase	E	K01740
Streptococcus mitis	HMPREF8571_RS07850	gi_306830257_ref_NZ_GL397179.1:1251828-1252626	10.0678	0	Inf	8.35118e-06	1.42384e-05	UP	formate/nitrite transporter	P
Streptococcus mitis	HMPREF8571_RS07855	gi_306830257_ref_NZ_GL397179.1:1252825-1253572	12.3674	0.233583	5.72646	1.47851e-05	2.48431e-05	UP	class A sortase	Unclassified	K07284
Streptococcus mitis	HMPREF8571_RS07860	gi_306830257_ref_NZ_GL397179.1:1253571-1256040	16.1209	0.212211	6.24729	1.42509e-17	5.27894e-17	UP	DNA gyrase subunit A	Unclassified	K02469
Streptococcus mitis	HMPREF8571_RS07865	gi_306830257_ref_NZ_GL397179.1:1256233-1257220	10.5844	0.707369	3.90334	0.000264517	0.000401688	UP	L-lactate dehydrogenase	C	K00016
Streptococcus mitis	HMPREF8571_RS07870	gi_306830257_ref_NZ_GL397179.1:1257348-1257624	23.2323	0.630758	5.2029	0.000794618	0.00116086	UP	HU family DNA-binding protein	Unclassified	K03530
Streptococcus mitis	HMPREF8571_RS07875	gi_306830257_ref_NZ_GL397179.1:1257731-1258568	12.959	0.416993	4.95779	1.03095e-05	1.74673e-05	UP	DegV family protein	S
Streptococcus mitis	HMPREF8571_RS07880	gi_306830257_ref_NZ_GL397179.1:1258712-1259561	24.6057	0	Inf	2.48909e-13	7.14734e-13	UP	YitT family protein	S
Streptococcus mitis	HMPREF8571_RS07885	gi_306830257_ref_NZ_GL397179.1:1259588-1260986	19.8373	0.124889	7.31142	1.54878e-15	5.02929e-15	UP	amino acid permease	E	K03294
Streptococcus mitis	HMPREF8571_RS07890	gi_306830257_ref_NZ_GL397179.1:1261112-1262525	7.11119	0.247129	4.84676	2.95077e-05	4.82105e-05	UP	Fe-S cluster assembly protein SufB	O	K09014
Streptococcus mitis	HMPREF8571_RS07900	gi_306830257_ref_NZ_GL397179.1:1262987-1264214	7.86076	0	Inf	7.44748e-07	1.38095e-06	UP	cysteine desulfurase	E	K11717
Streptococcus mitis	HMPREF8571_RS07905	gi_306830257_ref_NZ_GL397179.1:1264224-1265487	18.1376	0	Inf	1.98699e-14	6.02964e-14	UP	Fe-S cluster assembly protein SufD	O	K09015
Streptococcus mitis	HMPREF8571_RS07910	gi_306830257_ref_NZ_GL397179.1:1265514-1266285	32.8227	0	Inf	1.04021e-15	3.40332e-15	UP	Fe-S cluster assembly ATPase SufC	O	K09013
Streptococcus mitis	HMPREF8571_RS07915	gi_306830257_ref_NZ_GL397179.1:1266434-1266629	14.3646	0	Inf	0.0172979	0.0223922	UP	DUF3272 domain-containing protein	Unclassified
Streptococcus mitis	HMPREF8571_RS07920	gi_306830257_ref_NZ_GL397179.1:1266656-1268315	6.54195	0	Inf	1.26331e-07	2.45598e-07	UP	DNA polymerase III subunit gamma/tau	Unclassified	K02343
Streptococcus mitis	HMPREF8571_RS07925	gi_306830257_ref_NZ_GL397179.1:1268314-1268812	17.7327	0	Inf	2.47519e-06	4.41461e-06	UP	hypothetical protein	T	K08968
Streptococcus mitis	HMPREF8571_RS07930	gi_306830257_ref_NZ_GL397179.1:1268894-1270097	23.3842	1.45116	4.01025	1.71346e-08	3.53851e-08	UP	30S ribosomal protein S1	J	K02945
Streptococcus mitis	HMPREF8571_RS07945	gi_306830257_ref_NZ_GL397179.1:1270470-1270701	22.5376	0	Inf	0.000352487	0.000528242	UP	DUF2969 domain-containing protein	Unclassified
Streptococcus mitis	HMPREF8571_RS07950	gi_306830257_ref_NZ_GL397179.1:1270813-1271836	4.71339	0	Inf	0.000667207	0.00098045	UP	branched-chain amino acid aminotransferase	E	K00826
Streptococcus mitis	HMPREF8571_RS07955	gi_306830257_ref_NZ_GL397179.1:1271964-1274409	4.60419	0.285724	4.01025	0.000103608	0.000162459	UP	DNA topoisomerase IV subunit A	Unclassified	K02621
Streptococcus mitis	HMPREF8571_RS07985	gi_306830257_ref_NZ_GL397179.1:1279560-1281504	7.23769	0	Inf	1.29729e-09	2.90616e-09	UP	DNA topoisomerase IV subunit B	Unclassified	K02622
Streptococcus mitis	HMPREF8571_RS07990	gi_306830257_ref_NZ_GL397179.1:1281639-1282281	19.3911	0.271726	6.1571	1.75007e-07	3.38305e-07	UP	glycerol-3-phosphate 1-O-acyltransferase PlsY	S	K08591
Streptococcus mitis	HMPREF8571_RS07995	gi_306830257_ref_NZ_GL397179.1:1282315-1283272	8.81669	0.18238	5.59522	4.57911e-05	7.41255e-05	UP	ABC transporter permease	R	K02057
Streptococcus mitis	HMPREF8571_RS08000	gi_306830257_ref_NZ_GL397179.1:1283274-1284333	21.2488	0	Inf	3.27725e-14	9.83628e-14	UP	ABC transporter permease	R	K02057
Streptococcus mitis	HMPREF8571_RS08005	gi_306830257_ref_NZ_GL397179.1:1284325-1285861	21.1964	0.113676	7.54275	1.11374e-17	4.13503e-17	UP	ABC transporter ATP-binding protein	R	K02056
Streptococcus mitis	HMPREF8571_RS08010	gi_306830257_ref_NZ_GL397179.1:1285997-1287053	20.548	1.98358	3.37282	2.05119e-05	3.40607e-05	UP	BMP family ABC transporter substrate-binding protein	R	K07335
Streptococcus mitis	HMPREF8571_RS08015	gi_306830257_ref_NZ_GL397179.1:1287143-1287533	34.9747	0.446854	6.29036	3.4461e-08	6.97699e-08	UP	cytidine deaminase	F	K01489
Streptococcus mitis	HMPREF8571_RS08020	gi_306830257_ref_NZ_GL397179.1:1287519-1288182	13.3262	0	Inf	2.47519e-06	4.41461e-06	UP	deoxyribose-phosphate aldolase	F	K01619
Streptococcus mitis	HMPREF8571_RS08025	gi_306830257_ref_NZ_GL397179.1:1288201-1289479	1.88683	0	Inf	0.0336166	0.0421651	UP	pyrimidine-nucleoside phosphorylase	F	K00756
Streptococcus mitis	HMPREF8571_RS08035	gi_306830257_ref_NZ_GL397179.1:1290265-1290670	61.4211	0	Inf	1.69034e-15	5.45896e-15	UP	hypothetical protein	Unclassified
Streptococcus mitis	HMPREF8571_RS08040	gi_306830257_ref_NZ_GL397179.1:1290871-1291792	18.3219	0	Inf	2.79657e-11	7.04399e-11	UP	type I pantothenate kinase	Unclassified	K00867
Streptococcus mitis	HMPREF8571_RS08045	gi_306830257_ref_NZ_GL397179.1:1291859-1292096	10.1397	0	Inf	0.0336166	0.0421651	UP	30S ribosomal protein S20	J	K02968
Streptococcus mitis	HMPREF8571_RS08050	gi_306830257_ref_NZ_GL397179.1:1292148-1292682	15.7876	1.30632	3.59522	0.00268218	0.00373701	UP	DNA topology modulation protein FlaR	F
Streptococcus mitis	HMPREF8571_RS08060	gi_306830257_ref_NZ_GL397179.1:1294829-1296089	7.65505	0.692784	3.46593	0.00182283	0.00258682	UP	membrane protein	V	K02004
Streptococcus mitis	HMPREF8571_RS08070	gi_306830257_ref_NZ_GL397179.1:1296775-1297960	9.49566	1.62051	2.55082	0.0383018	0.0478019	UP	efflux RND transporter periplasmic adaptor subunit	Unclassified	K02005
Streptococcus mitis	HMPREF8571_RS08075	gi_306830257_ref_NZ_GL397179.1:1298227-1299574	16.1122	0	Inf	8.98453e-14	2.64651e-13	UP	glutathione-disulfide reductase	C	K00383
Streptococcus mitis	HMPREF8571_RS08080	gi_306830257_ref_NZ_GL397179.1:1299717-1300254	16.4472	0	Inf	2.47519e-06	4.41461e-06	UP	BioY family transporter	R	K03523
Streptococcus mitis	HMPREF8571_RS08100	gi_306830257_ref_NZ_GL397179.1:1305577-1305796	18.2822	0	Inf	0.00242129	0.00338982	UP	hypothetical protein	S
Streptococcus mitis	HMPREF8571_RS08105	gi_306830257_ref_NZ_GL397179.1:1305899-1306220	28.7292	0	Inf	1.3552e-06	2.46506e-06	UP	hypothetical protein	Unclassified
Streptococcus mitis	HMPREF8571_RS08110	gi_306830257_ref_NZ_GL397179.1:1306247-1306586	30.7572	0	Inf	2.27396e-07	4.34539e-07	UP	hypothetical protein	F
Streptococcus mitis	HMPREF8571_RS08115	gi_306830257_ref_NZ_GL397179.1:1306597-1307317	12.8305	0	Inf	1.3552e-06	2.46506e-06	UP	tRNA (guanosine(37)-N1)-methyltransferase TrmD	J	K00554
Streptococcus mitis	HMPREF8571_RS08120	gi_306830257_ref_NZ_GL397179.1:1307306-1307825	11.6022	0	Inf	9.96168e-05	0.000156389	UP	ribosome maturation factor RimM	J	K02860
Streptococcus mitis	HMPREF8571_RS08125	gi_306830257_ref_NZ_GL397179.1:1307900-1308758	18.7292	0	Inf	8.24314e-11	2.00857e-10	UP	alpha/beta hydrolase	R
Streptococcus mitis	HMPREF8571_RS08130	gi_306830257_ref_NZ_GL397179.1:1308907-1309810	5.33906	0	Inf	0.000667207	0.00098045	UP	EamA/RhaT family transporter	R/G/E
Streptococcus mitis	HMPREF8571_RS08135	gi_306830257_ref_NZ_GL397179.1:1309939-1310491	26.9109	0	Inf	4.26767e-10	9.89802e-10	UP	hypothetical protein	Unclassified
Streptococcus mitis	HMPREF8571_RS08140	gi_306830257_ref_NZ_GL397179.1:1310558-1310900	30.4881	0	Inf	2.27396e-07	4.34539e-07	UP	nucleotide pyrophosphohydrolase	Unclassified
Streptococcus mitis	HMPREF8571_RS08150	gi_306830257_ref_NZ_GL397179.1:1311201-1311474	1.46792	5.73898	-1.96703	0.0246349	0.031557	DOWN	30S ribosomal protein S16	J	K06960
Streptococcus mitis	HMPREF8571_RS08155	gi_306830257_ref_NZ_GL397179.1:1311690-1312497	10.9512	0	Inf	2.47519e-06	4.41461e-06	UP	peptidylprolyl isomerase	O	K03767
Streptococcus mitis	HMPREF8571_RS08165	gi_306830257_ref_NZ_GL397179.1:1312810-1314352	5.99534	0.113234	5.72646	1.47851e-05	2.48431e-05	UP	ABC transporter ATP-binding protein	R
Streptococcus mitis	HMPREF8571_RS08170	gi_306830257_ref_NZ_GL397179.1:1314348-1314837	9.02918	0	Inf	0.00126829	0.00181772	UP	glycopeptide antibiotic resistance protein	V
Streptococcus mitis	HMPREF8571_RS08175	gi_306830257_ref_NZ_GL397179.1:1314838-1315924	8.5104	0	Inf	1.3552e-06	2.46506e-06	UP	23S rRNA (adenine(2503)-C(2))-methyltransferase RlmN	R	K06941
Streptococcus mitis	HMPREF8571_RS08180	gi_306830257_ref_NZ_GL397179.1:1315944-1316475	15.1206	0.328421	5.52483	8.08043e-05	0.000128375	UP	DUF1027 domain-containing protein	S
Streptococcus mitis	HMPREF8571_RS08185	gi_306830257_ref_NZ_GL397179.1:1316630-1317236	8.61403	0.575684	3.90334	0.00961124	0.0127412	UP	superoxide dismutase [Mn]	P	K04564
Streptococcus mitis	HMPREF8571_RS08190	gi_306830257_ref_NZ_GL397179.1:1317305-1318343	6.19379	0	Inf	9.96168e-05	0.000156389	UP	DNA polymerase III subunit delta	Unclassified	K02340
Streptococcus mitis	HMPREF8571_RS08195	gi_306830257_ref_NZ_GL397179.1:1318376-1319312	7.72653	0	Inf	2.86152e-05	4.6764e-05	UP	dihydroorotate oxidase	F	K00226
Streptococcus mitis	HMPREF8571_RS08200	gi_306830257_ref_NZ_GL397179.1:1319518-1320865	13.1285	0.129614	6.66233	3.00325e-10	7.05862e-10	UP	NADP-specific glutamate dehydrogenase	E	K00262
Streptococcus mitis	HMPREF8571_RS08205	gi_306830257_ref_NZ_GL397179.1:1320896-1321382	9.0848	0	Inf	0.00126829	0.00181772	UP	N-acetyltransferase	E	K03828
Streptococcus mitis	HMPREF8571_RS08215	gi_306830257_ref_NZ_GL397179.1:1321973-1322876	5.33906	0	Inf	0.000667207	0.00098045	UP	hypothetical protein	O
Streptococcus mitis	HMPREF8571_RS08220	gi_306830257_ref_NZ_GL397179.1:1323109-1323475	12.0553	0.476076	4.66233	0.00788025	0.0106021	UP	50S ribosomal protein L7/L12	J	K02935
Streptococcus mitis	HMPREF8571_RS08225	gi_306830257_ref_NZ_GL397179.1:1323549-1324050	16.8255	0.348048	5.59522	4.57911e-05	7.41255e-05	UP	50S ribosomal protein L10	J	K02864
Streptococcus mitis	HMPREF8571_RS08230	gi_306830257_ref_NZ_GL397179.1:1324285-1325560	19.8583	0	Inf	1.04021e-15	3.40332e-15	UP	chlorohydrolase	R/F	K12960
Streptococcus mitis	HMPREF8571_RS08235	gi_306830257_ref_NZ_GL397179.1:1325664-1327413	11.2619	0.09984	6.81761	2.34568e-11	5.97073e-11	UP	ABC transporter ATP-binding protein	V	K06147
Streptococcus mitis	HMPREF8571_RS08240	gi_306830257_ref_NZ_GL397179.1:1327414-1329139	23.769	0.101228	7.87533	2.50294e-21	1.11373e-20	UP	ABC transporter ATP-binding protein	V	K06148
Streptococcus mitis	HMPREF8571_RS08245	gi_306830257_ref_NZ_GL397179.1:1329201-1330140	10.697	0	Inf	4.1078e-07	7.74502e-07	UP	peptide-methionine (R)-S-oxide reductase	O	K12267
Streptococcus mitis	HMPREF8571_RS08250	gi_306830257_ref_NZ_GL397179.1:1330399-1331269	6.92668	0	Inf	9.96168e-05	0.000156389	UP	homoserine kinase	E	K00872
Streptococcus mitis	HMPREF8571_RS08255	gi_306830257_ref_NZ_GL397179.1:1331270-1332557	9.36822	0	Inf	2.21221e-08	4.52108e-08	UP	homoserine dehydrogenase	E	K00003
Streptococcus mitis	HMPREF8571_RS08260	gi_306830257_ref_NZ_GL397179.1:1332707-1333448	16.2618	0	Inf	2.21221e-08	4.52108e-08	UP	adaptor protein MecA	T/N/O	K16511
Streptococcus mitis	HMPREF8571_RS08265	gi_306830257_ref_NZ_GL397179.1:1333570-1335049	10.0552	0	Inf	4.26767e-10	9.89802e-10	UP	virulence factor MviN	R
Streptococcus mitis	HMPREF8571_RS08275	gi_306830257_ref_NZ_GL397179.1:1337794-1338505	12.4278	0.245393	5.66233	2.59951e-05	4.29683e-05	UP	phosphate ABC transporter permease	Unclassified	K19872
Streptococcus mitis	HMPREF8571_RS08280	gi_306830257_ref_NZ_GL397179.1:1338508-1340662	15.3045	0.729689	4.39053	7.20319e-11	1.76976e-10	UP	LPS cholinephosphotransferase	Unclassified	K07271
Streptococcus mitis	HMPREF8571_RS08285	gi_306830257_ref_NZ_GL397179.1:1340670-1341636	36.1863	0	Inf	2.72097e-20	1.14864e-19	UP	glycosyl transferase family 2	Unclassified	K00745
Streptococcus mitis	HMPREF8571_RS08290	gi_306830257_ref_NZ_GL397179.1:1341635-1342472	11.5191	0.208497	5.78786	8.426e-06	1.43359e-05	UP	phosphorylcholine transferase LicD	Unclassified
Streptococcus mitis	HMPREF8571_RS08295	gi_306830257_ref_NZ_GL397179.1:1342615-1343911	18.9165	0	Inf	2.75344e-15	8.78319e-15	UP	LytR family transcriptional regulator	K
Streptococcus mitis	HMPREF8571_RS08300	gi_306830257_ref_NZ_GL397179.1:1343907-1344756	4.73187	0	Inf	0.00242129	0.00338982	UP	prephenate dehydratase	E	K04518
Streptococcus mitis	HMPREF8571_RS08305	gi_306830257_ref_NZ_GL397179.1:1344752-1345229	6.73153	0	Inf	0.00894141	0.0118774	UP	shikimate kinase	E	K00891
Streptococcus mitis	HMPREF8571_RS08310	gi_306830257_ref_NZ_GL397179.1:1345221-1346505	7.82508	0	Inf	4.1078e-07	7.74502e-07	UP	3-phosphoshikimate 1-carboxyvinyltransferase	E	K00800
Streptococcus mitis	HMPREF8571_RS08320	gi_306830257_ref_NZ_GL397179.1:1346943-1348047	20.3834	0	Inf	3.27725e-14	9.83628e-14	UP	prephenate dehydrogenase	E	K04517
Streptococcus mitis	HMPREF8571_RS08325	gi_306830257_ref_NZ_GL397179.1:1348056-1349223	4.47664	0	Inf	0.000352487	0.000528242	UP	chorismate synthase	E	K01736
Streptococcus mitis	HMPREF8571_RS08330	gi_306830257_ref_NZ_GL397179.1:1349232-1350300	7.14871	0	Inf	1.54285e-05	2.57908e-05	UP	3-dehydroquinate synthase	E	K01735
Streptococcus mitis	HMPREF8571_RS08345	gi_306830257_ref_NZ_GL397179.1:1351836-1353000	3.79768	0	Inf	0.00126829	0.00181772	UP	class I SAM-dependent rRNA methyltransferase	R	K06969
Streptococcus mitis	HMPREF8571_RS08350	gi_306830257_ref_NZ_GL397179.1:1353272-1354721	3.32863	0.240993	3.78786	0.0160841	0.0210303	UP	alpha-amylase	G	K01176
Streptococcus mitis	HMPREF8571_RS08355	gi_306830257_ref_NZ_GL397179.1:1354807-1357426	5.83356	0.066687	6.45083	4.08541e-09	8.79154e-09	UP	alanine--tRNA ligase	J	K01872
Streptococcus mitis	HMPREF8571_RS08360	gi_306830257_ref_NZ_GL397179.1:1357446-1357932	22.2991	0	Inf	1.26331e-07	2.45598e-07	UP	UDP-N-acetylenolpyruvoylglucosamine reductase	S
Streptococcus mitis	HMPREF8571_RS08375	gi_306830257_ref_NZ_GL397179.1:1360403-1361474	3.00156	0	Inf	0.00894141	0.0118774	UP	spermidine/putrescine ABC transporter substrate-binding protein	E	K11069
Streptococcus mitis	HMPREF8571_RS08380	gi_306830257_ref_NZ_GL397179.1:1361470-1362244	6.22775	0.45089	3.78786	0.0160841	0.0210303	UP	ABC transporter permease	E	K11070
Streptococcus mitis	HMPREF8571_RS08385	gi_306830257_ref_NZ_GL397179.1:1362240-1363047	4.48005	0	Inf	0.00464266	0.00634074	UP	ABC transporter permease	E	K11071
Streptococcus mitis	HMPREF8571_RS08390	gi_306830257_ref_NZ_GL397179.1:1363027-1364185	5.89953	0	Inf	5.32834e-05	8.54875e-05	UP	ABC transporter ATP-binding protein	E	K11072
Streptococcus mitis	HMPREF8571_RS08395	gi_306830257_ref_NZ_GL397179.1:1364324-1365230	9.31244	0	Inf	4.53786e-06	7.92388e-06	UP	UDP-N-acetylenolpyruvoylglucosamine reductase	Unclassified	K00075
Streptococcus mitis	HMPREF8571_RS08400	gi_306830257_ref_NZ_GL397179.1:1365340-1366096	20.7215	0	Inf	1.42164e-10	3.41794e-10	UP	YhfC family intramembrane metalloprotease	S
Streptococcus mitis	HMPREF8571_RS08405	gi_306830257_ref_NZ_GL397179.1:1366105-1366837	24.6922	0	Inf	9.60067e-12	2.51365e-11	UP	acetolactate decarboxylase	Unclassified	K01575
Streptococcus mitis	HMPREF8571_RS08410	gi_306830257_ref_NZ_GL397179.1:1366982-1368254	2.84358	0	Inf	0.00464266	0.00634074	UP	PLP-dependent aminotransferase family protein	E/K
Streptococcus mitis	HMPREF8571_RS08415	gi_306830257_ref_NZ_GL397179.1:1368273-1369089	19.1997	1.06928	4.16637	2.26763e-06	4.08702e-06	UP	amino acid ABC transporter substrate-binding protein	T/E	K02030
Streptococcus mitis	HMPREF8571_RS08420	gi_306830257_ref_NZ_GL397179.1:1369207-1369675	43.737	0	Inf	4.15962e-13	1.17777e-12	UP	NUDIX domain-containing protein	F	K03574
Streptococcus mitis	HMPREF8571_RS08425	gi_306830257_ref_NZ_GL397179.1:1369764-1370418	24.5624	0	Inf	8.24314e-11	2.00857e-10	UP	phosphate transport system regulatory protein PhoU	P	K02039
Streptococcus mitis	HMPREF8571_RS08435	gi_306830257_ref_NZ_GL397179.1:1371200-1372004	2.99783	0	Inf	0.0336166	0.0421651	UP	phosphate ABC transporter ATP-binding protein	P	K02036
Streptococcus mitis	HMPREF8571_RS08440	gi_306830257_ref_NZ_GL397179.1:1372014-1372899	7.71733	0	Inf	5.32834e-05	8.54875e-05	UP	phosphate ABC transporter, permease protein PstA	P	K02038
Streptococcus mitis	HMPREF8571_RS08445	gi_306830257_ref_NZ_GL397179.1:1372888-1373806	18.8194	0	Inf	1.63617e-11	4.19761e-11	UP	phosphate ABC transporter permease subunit PstC	P	K02037
Streptococcus mitis	HMPREF8571_RS08450	gi_306830257_ref_NZ_GL397179.1:1373805-1374684	21.4816	0	Inf	3.33429e-12	8.99056e-12	UP	phosphate-binding protein	P	K02040
Streptococcus mitis	HMPREF8571_RS08455	gi_306830257_ref_NZ_GL397179.1:1374896-1376201	10.471	0	Inf	2.27269e-09	4.98979e-09	UP	23S rRNA methyltransferase	J
Streptococcus mitis	HMPREF8571_RS08460	gi_306830257_ref_NZ_GL397179.1:1376201-1376975	29.5818	0	Inf	1.98699e-14	6.02964e-14	UP	inositol monophosphatase family protein	G	K01092
Streptococcus mitis	HMPREF8571_RS08465	gi_306830257_ref_NZ_GL397179.1:1376964-1377243	10.0552	0	Inf	0.0172979	0.0223922	UP	hypothetical protein	S
Streptococcus mitis	HMPREF8571_RS08480	gi_306830257_ref_NZ_GL397179.1:1378472-1379246	4.15183	0	Inf	0.00894141	0.0118774	UP	TIGR01457 family HAD-type hydrolase	G	K01101
Streptococcus mitis	HMPREF8571_RS08485	gi_306830257_ref_NZ_GL397179.1:1379256-1379994	10.341	0	Inf	1.54285e-05	2.57908e-05	UP	acyl-ACP thioesterase	Unclassified	K01071
Streptococcus mitis	HMPREF8571_RS08490	gi_306830257_ref_NZ_GL397179.1:1379998-1381129	3.55308	0	Inf	0.00242129	0.00338982	UP	coproporphyrinogen III oxidase	Unclassified
Streptococcus mitis	HMPREF8571_RS08495	gi_306830257_ref_NZ_GL397179.1:1381201-1381600	9.0497	0.4368	4.37282	0.0246349	0.031557	UP	YtxH domain-containing protein	Unclassified
Streptococcus mitis	HMPREF8571_RS08505	gi_306830257_ref_NZ_GL397179.1:1381999-1382788	23.9289	1.32699	4.17253	1.18844e-06	2.18004e-06	UP	prolipoprotein diacylglyceryl transferase	Unclassified	K13292
Streptococcus mitis	HMPREF8571_RS08510	gi_306830257_ref_NZ_GL397179.1:1382780-1383716	47.6469	0.186468	7.99732	7.0939e-23	3.42626e-22	UP	HPr kinase/phosphorylase	T	K06023
Streptococcus mitis	HMPREF8571_RS08525	gi_306830257_ref_NZ_GL397179.1:1385282-1392986	2.76665	0.0907048	4.93082	1.49301e-09	3.33426e-09	UP	YSIRK signal domain/LPXTG anchor domain surface protein	Unclassified
Streptococcus mitis	HMPREF8571_RS08530	gi_306830257_ref_NZ_GL397179.1:1393202-1393910	25.5281	0	Inf	9.60067e-12	2.51365e-11	UP	glucosamine-6-phosphate deaminase	G	K02564
Streptococcus mitis	HMPREF8571_RS08535	gi_306830257_ref_NZ_GL397179.1:1394059-1395088	12.1053	0	Inf	1.24618e-08	2.59411e-08	UP	tRNA preQ1(34) S-adenosylmethionine ribosyltransferase-isomerase QueA	J	K07568
Streptococcus mitis	HMPREF8571_RS08540	gi_306830257_ref_NZ_GL397179.1:1395127-1395988	3.2662	0	Inf	0.0172979	0.0223922	UP	YihY/virulence factor BrkB family protein	S	K07058
Streptococcus mitis	HMPREF8571_RS08545	gi_306830257_ref_NZ_GL397179.1:1396023-1398078	16.6283	0.0849806	7.61229	1.96104e-18	7.56599e-18	UP	sodium:hydrogen antiporter	P	K03316
Streptococcus mitis	HMPREF8571_RS08550	gi_306830257_ref_NZ_GL397179.1:1398089-1398344	12.569	0	Inf	0.00894141	0.0118774	UP	hypothetical protein	Unclassified
Streptococcus mitis	HMPREF8571_RS08560	gi_306830257_ref_NZ_GL397179.1:1398877-1399834	4.61827	0	Inf	0.00126829	0.00181772	UP	TIGR01212 family radical SAM protein	R	K07139
Streptococcus mitis	HMPREF8571_RS08565	gi_306830257_ref_NZ_GL397179.1:1399925-1400285	6.68491	0	Inf	0.0336166	0.0421651	UP	DUF3397 domain-containing protein	Unclassified
Streptococcus mitis	HMPREF8571_RS08570	gi_306830257_ref_NZ_GL397179.1:1400365-1401106	41.7387	0	Inf	2.32769e-18	8.91184e-18	UP	SAM-dependent methyltransferase	Unclassified	K03183
Streptococcus mitis	HMPREF8571_RS08575	gi_306830257_ref_NZ_GL397179.1:1401310-1401820	10.2323	0	Inf	0.000352487	0.000528242	UP	Cna B-type domain-containing protein	Unclassified
Streptococcus mitis	HMPREF8571_RS08580	gi_306830257_ref_NZ_GL397179.1:1402927-1405450	18.9631	0.623011	4.92779	2.62369e-16	8.87439e-16	UP	adhesin	Unclassified
Streptococcus mitis	HMPREF8571_RS08585	gi_306830257_ref_NZ_GL397179.1:1406044-1406570	33.581	3.97845	3.07737	0.000591283	0.000876809	UP	cell wall anchor	Unclassified
Streptococcus mitis	HMPREF8571_RS08590	gi_306830257_ref_NZ_GL397179.1:1409238-1411038	2.45658	0	Inf	0.00126829	0.00181772	UP	cell wall anchor	Unclassified
Streptococcus mitis	HMPREF8571_RS08595	gi_306830257_ref_NZ_GL397179.1:1411478-1418717	11.9996	0.120663	6.63586	1.8109e-31	1.32725e-30	UP	DUF4982 domain-containing protein	G	K01190
Streptococcus mitis	HMPREF8571_RS08600	gi_306830257_ref_NZ_GL397179.1:1418967-1419723	3.18792	0	Inf	0.0336166	0.0421651	UP	NAD(P)-dependent oxidoreductase	R	K07124
Streptococcus mitis	HMPREF8571_RS08615	gi_306830257_ref_NZ_GL397179.1:1421303-1422542	11.677	0	Inf	7.42892e-10	1.69636e-09	UP	GTPase HflX	R	K03665
Streptococcus mitis	HMPREF8571_RS08620	gi_306830257_ref_NZ_GL397179.1:1422534-1423419	34.501	0.788804	5.45083	6.11198e-13	1.71934e-12	UP	tRNA (adenosine(37)-N6)-dimethylallyltransferase MiaA	J	K00791
Streptococcus mitis	HMPREF8571_RS08625	gi_306830257_ref_NZ_GL397179.1:1423539-1423710	49.1069	0	Inf	4.53786e-06	7.92388e-06	UP	DUF3042 domain-containing protein	Unclassified
Streptococcus mitis	HMPREF8571_RS08630	gi_306830257_ref_NZ_GL397179.1:1423752-1424592	32.5211	0	Inf	9.51107e-17	3.29416e-16	UP	thymidylate synthase	F	K00560
Streptococcus mitis	HMPREF8571_RS08635	gi_306830257_ref_NZ_GL397179.1:1424689-1425649	24.2748	0.727243	5.06088	7.95362e-10	1.81299e-09	UP	glucokinase	G/K	K00845
Streptococcus mitis	HMPREF8571_RS08640	gi_306830257_ref_NZ_GL397179.1:1425774-1428252	19.3073	0	Inf	8.82606e-26	4.9464e-25	UP	hypothetical protein	R
Streptococcus mitis	HMPREF8571_RS08645	gi_306830257_ref_NZ_GL397179.1:1428978-1430238	45.6113	0	Inf	1.92318e-29	1.282e-28	UP	surface protein	R
Streptococcus mitis	HMPREF8571_RS08650	gi_306830257_ref_NZ_GL397179.1:1430341-1432063	8.6371	0	Inf	4.26767e-10	9.89802e-10	UP	aminodeoxychorismate synthase, component I	E	K03342
Streptococcus mitis	HMPREF8571_RS08660	gi_306830257_ref_NZ_GL397179.1:1437950-1438514	22.78	0	Inf	7.04361e-09	1.48864e-08	UP	TIGR01440 family protein	S
Streptococcus mitis	HMPREF8571_RS08665	gi_306830257_ref_NZ_GL397179.1:1438628-1440320	17.3427	0	Inf	1.46208e-17	5.38829e-17	UP	sensor histidine kinase	T	K07718
Streptococcus mitis	HMPREF8571_RS08675	gi_306830257_ref_NZ_GL397179.1:1441124-1442237	27.8008	0	Inf	2.32769e-18	8.91184e-18	UP	peptide-methionine (R)-S-oxide reductase	O	K12267
Streptococcus mitis	HMPREF8571_RS08680	gi_306830257_ref_NZ_GL397179.1:1442246-1442810	14.2375	0	Inf	8.35118e-06	1.42384e-05	UP	hypothetical protein	C/O
Streptococcus mitis	HMPREF8571_RS08685	gi_306830257_ref_NZ_GL397179.1:1442823-1443534	15.2523	0	Inf	1.26331e-07	2.45598e-07	UP	cytochrome c biogenesis protein CcdA	O	K06196
Streptococcus mitis	HMPREF8571_RS08690	gi_306830257_ref_NZ_GL397179.1:1443696-1444248	24.0016	0	Inf	3.99443e-09	8.60716e-09	UP	N-acetyltransferase	J
Streptococcus mitis	HMPREF8571_RS08700	gi_306830257_ref_NZ_GL397179.1:1445461-1446922	19.8078	0.597538	5.0509	1.5666e-11	4.06241e-11	UP	nicotinate phosphoribosyltransferase	Unclassified	K00763
Streptococcus mitis	HMPREF8571_RS08715	gi_306830257_ref_NZ_GL397179.1:1447915-1448314	11.0607	0	Inf	0.00126829	0.00181772	UP	N-acetyltransferase	R
Streptococcus mitis	HMPREF8571_RS08720	gi_306830257_ref_NZ_GL397179.1:1448425-1449790	45.0498	0.127906	8.46029	8.15068e-28	5.0803e-27	UP	amino acid permease	E	K03293
Streptococcus mitis	HMPREF8571_RS08725	gi_306830257_ref_NZ_GL397179.1:1449868-1450351	17.4512	0.360992	5.59522	4.57911e-05	7.41255e-05	UP	transcription elongation factor GreA	K	K03624
Streptococcus mitis	HMPREF8571_RS08730	gi_306830257_ref_NZ_GL397179.1:1450414-1452160	11.2812	0	Inf	1.17118e-12	3.2358e-12	UP	aminodeoxychorismate lyase	R	K07082
Streptococcus mitis	HMPREF8571_RS08735	gi_306830257_ref_NZ_GL397179.1:1452240-1452744	6.37163	0	Inf	0.00894141	0.0118774	UP	N-acetyltransferase	R
Streptococcus mitis	HMPREF8571_RS08745	gi_306830257_ref_NZ_GL397179.1:1453217-1454552	18.3643	1.04623	4.13364	4.07372e-08	8.1688e-08	UP	UDP-N-acetylmuramate--L-alanine ligase	Unclassified	K01924
Streptococcus mitis	HMPREF8571_RS08750	gi_306830257_ref_NZ_GL397179.1:1454563-1455175	12.4665	0	Inf	1.54285e-05	2.57908e-05	UP	hypothetical protein	Unclassified
Streptococcus mitis	HMPREF8571_RS08755	gi_306830257_ref_NZ_GL397179.1:1455222-1458318	29.4806	0.112832	8.02945	8.91135e-36	8.10247e-35	UP	RNA helicase	K
Streptococcus mitis	HMPREF8571_RS08760	gi_306830257_ref_NZ_GL397179.1:1458410-1459577	17.9066	0	Inf	2.48909e-13	7.14734e-13	UP	pyridoxal phosphate-dependent aminotransferase	E	K14155
Streptococcus mitis	HMPREF8571_RS08765	gi_306830257_ref_NZ_GL397179.1:1459584-1460679	17.248	0	Inf	3.33429e-12	8.99056e-12	UP	cystathionine gamma-synthase	E	K01739
Streptococcus mitis	HMPREF8571_RS08770	gi_306830257_ref_NZ_GL397179.1:1460824-1462783	13.3386	0.445714	4.90334	1.83334e-10	4.38666e-10	UP	peptide ABC transporter substrate-binding protein	E	K15580
Streptococcus mitis	HMPREF8571_RS08775	gi_306830257_ref_NZ_GL397179.1:1462985-1464608	5.44864	0	Inf	2.47519e-06	4.41461e-06	UP	polysaccharide biosynthesis protein	R
Streptococcus mitis	HMPREF8571_RS08800	gi_306830257_ref_NZ_GL397179.1:1468750-1469035	26.7202	0	Inf	1.54285e-05	2.57908e-05	UP	GIY-YIG nuclease family protein	Unclassified	K07461
Streptococcus mitis	HMPREF8571_RS08805	gi_306830257_ref_NZ_GL397179.1:1469024-1469774	12.318	0	Inf	1.3552e-06	2.46506e-06	UP	tRNA1(Val) (adenine(37)-N6)-methyltransferase	R
Streptococcus mitis	HMPREF8571_RS08810	gi_306830257_ref_NZ_GL397179.1:1469827-1470187	28.968	0	Inf	2.27396e-07	4.34539e-07	UP	hypothetical protein	J	K07570
Streptococcus mitis	HMPREF8571_RS08815	gi_306830257_ref_NZ_GL397179.1:1470188-1471589	23.2375	0	Inf	3.83289e-19	1.53339e-18	UP	Cof-type HAD-IIB family hydrolase	R	K03768
Streptococcus mitis	HMPREF8571_RS08840	gi_306830257_ref_NZ_GL397179.1:1476660-1477170	44.0777	0	Inf	3.27725e-14	9.83628e-14	UP	N-acetyltransferase	Unclassified
Streptococcus mitis	HMPREF8571_RS08850	gi_306830257_ref_NZ_GL397179.1:1477853-1478324	15.3385	0	Inf	2.86152e-05	4.6764e-05	UP	single-stranded DNA-binding protein	Unclassified	K03111
Streptococcus mitis	HMPREF8571_RS08855	gi_306830257_ref_NZ_GL397179.1:1478335-1478626	15.1517	1.19671	3.66233	0.0267805	0.0341842	UP	30S ribosomal protein S6	J	K02990
Streptococcus mitis	HMPREF8571_RS08860	gi_306830257_ref_NZ_GL397179.1:1478757-1479966	21.9387	0.144397	7.24729	6.20701e-15	1.94186e-14	UP	MFS transporter	G
Streptococcus mitis	HMPREF8571_RS08865	gi_306830257_ref_NZ_GL397179.1:1480097-1481441	3.88752	0	Inf	0.000352487	0.000528242	UP	asparagine--tRNA ligase	J	K01893
Streptococcus mitis	HMPREF8571_RS08870	gi_306830257_ref_NZ_GL397179.1:1481593-1482772	13.2933	0	Inf	1.42164e-10	3.41794e-10	UP	pyridoxal phosphate-dependent aminotransferase	E
Streptococcus mitis	HMPREF8571_RS08875	gi_306830257_ref_NZ_GL397179.1:1482781-1483258	22.7189	0	Inf	1.26331e-07	2.45598e-07	UP	hypothetical protein	S
Streptococcus mitis	HMPREF8571_RS08880	gi_306830257_ref_NZ_GL397179.1:1483389-1483824	12.915	0	Inf	0.000187	0.000286179	UP	MarR family transcriptional regulator	K
Streptococcus mitis	HMPREF8571_RS08885	gi_306830257_ref_NZ_GL397179.1:1483914-1484463	16.8196	0	Inf	1.3552e-06	2.46506e-06	UP	NAD(P)H-dependent oxidoreductase	R
Streptococcus mitis	HMPREF8571_RS08895	gi_306830257_ref_NZ_GL397179.1:1485520-1487116	3.52594	0	Inf	0.000187	0.000286179	UP	hypothetical protein	Unclassified
Streptococcus mitis	HMPREF8571_RS08905	gi_306830257_ref_NZ_GL397179.1:1487642-1490339	13.7151	0.194277	6.1415	1.49655e-16	5.15038e-16	UP	cation-translocating P-type ATPase	P	K01537
Streptococcus mitis	HMPREF8571_RS08910	gi_306830257_ref_NZ_GL397179.1:1490645-1491839	7.74126	0.146209	5.72646	1.47851e-05	2.48431e-05	UP	cation transporter	P
Streptococcus mitis	HMPREF8571_RS08915	gi_306830257_ref_NZ_GL397179.1:1491892-1492504	16.4033	0.285025	5.84676	4.812e-06	8.38456e-06	UP	hypothetical protein	Unclassified
Streptococcus mitis	HMPREF8571_RS08920	gi_306830257_ref_NZ_GL397179.1:1492500-1494369	21.5085	0.467166	5.52483	4.18283e-16	1.4024e-15	UP	ABC transporter ATP-binding protein	R	K15738
Streptococcus mitis	HMPREF8571_RS08925	gi_306830257_ref_NZ_GL397179.1:1494365-1495550	30.5218	0.441956	6.10979	3.31442e-16	1.11933e-15	UP	CCA tRNA nucleotidyltransferase	J	K00974
Streptococcus mitis	HMPREF8571_RS08930	gi_306830257_ref_NZ_GL397179.1:1495561-1496329	33.9969	0.454408	6.22527	1.26252e-13	3.69381e-13	UP	4-hydroxy-tetrahydrodipicolinate reductase	E	K00215
Streptococcus mitis	HMPREF8571_RS08935	gi_306830257_ref_NZ_GL397179.1:1496481-1497330	31.2303	0.822212	5.24729	2.59705e-11	6.60024e-11	UP	DegV family protein	S
Streptococcus mitis	HMPREF8571_RS08940	gi_306830257_ref_NZ_GL397179.1:1497332-1497707	35.3003	0	Inf	3.99443e-09	8.60716e-09	UP	DUF1149 domain-containing protein	S
Streptococcus mitis	HMPREF8571_RS08945	gi_306830257_ref_NZ_GL397179.1:1497781-1499134	20.4966	0	Inf	5.93548e-17	2.07902e-16	UP	phosphoglucosamine mutase	G	K03431
Streptococcus mitis	HMPREF8571_RS08950	gi_306830257_ref_NZ_GL397179.1:1499164-1499962	4.53051	0	Inf	0.00464266	0.00634074	UP	hypothetical protein	S
Streptococcus mitis	HMPREF8571_RS08955	gi_306830257_ref_NZ_GL397179.1:1499948-1500806	52.9099	0	Inf	9.00946e-25	4.83255e-24	UP	TIGR00159 family protein	S	K18672
Streptococcus mitis	HMPREF8571_RS08975	gi_306830257_ref_NZ_GL397179.1:1503267-1504245	18.0768	0.178468	6.66233	3.00325e-10	7.05862e-10	UP	YvcK family protein	S
Streptococcus mitis	HMPREF8571_RS08980	gi_306830257_ref_NZ_GL397179.1:1504241-1505132	5.86179	0.195875	4.90334	0.00250381	0.00349673	UP	RNase adapter RapZ	R	K06958
Streptococcus mitis	HMPREF8571_RS08990	gi_306830257_ref_NZ_GL397179.1:1505573-1506161	16.3888	0.296638	5.78786	8.426e-06	1.43359e-05	UP	YihA family ribosome biogenesis GTP-binding protein	R	K03978
Streptococcus mitis	HMPREF8571_RS08995	gi_306830257_ref_NZ_GL397179.1:1506169-1507402	19.8823	0	Inf	2.75344e-15	8.78319e-15	UP	ATP-dependent Clp protease ATP-binding subunit ClpX	O	K03544
Streptococcus mitis	HMPREF8571_RS09010	gi_306830257_ref_NZ_GL397179.1:1508228-1508903	5.94984	0	Inf	0.00242129	0.00338982	UP	(d)CMP kinase	F	K00945
Streptococcus mitis	HMPREF8571_RS09015	gi_306830257_ref_NZ_GL397179.1:1508912-1509422	22.8259	1.02575	4.47592	1.73427e-05	2.89089e-05	UP	LysM domain-containing protein	Unclassified
Streptococcus mitis	HMPREF8571_RS09020	gi_306830257_ref_NZ_GL397179.1:1509753-1510719	27.0358	0.180683	7.22527	9.9007e-15	3.0606e-14	UP	glycosyltransferase	Unclassified
Streptococcus mitis	HMPREF8571_RS09025	gi_306830257_ref_NZ_GL397179.1:1510720-1511740	14.1817	0	Inf	7.42892e-10	1.69636e-09	UP	UDP-glucose 4-epimerase GalE	Unclassified	K01784
Streptococcus mitis	HMPREF8571_RS09030	gi_306830257_ref_NZ_GL397179.1:1511841-1512945	6.55182	0	Inf	2.86152e-05	4.6764e-05	UP	FAD-binding oxidoreductase	E
Streptococcus mitis	HMPREF8571_RS09040	gi_306830257_ref_NZ_GL397179.1:1513745-1514423	32.5795	0	Inf	5.41924e-14	1.6183e-13	UP	tRNA (adenine-N(1))-methyltransferase	R	K06967
Streptococcus mitis	HMPREF8571_RS09045	gi_306830257_ref_NZ_GL397179.1:1514524-1516843	15.9497	0.301241	5.72646	1.01969e-15	3.35138e-15	UP	ATPase	P	K12952
Streptococcus mitis	HMPREF8571_RS09050	gi_306830257_ref_NZ_GL397179.1:1516992-1517742	13.9247	0.23265	5.90334	2.75402e-06	4.90115e-06	UP	1-acyl-sn-glycerol-3-phosphate acyltransferase	Unclassified	K00655
Streptococcus mitis	HMPREF8571_RS09060	gi_306830257_ref_NZ_GL397179.1:1518457-1519468	9.53855	0	Inf	7.44748e-07	1.38095e-06	UP	metal ABC transporter substrate-binding protein	P	K02016
Streptococcus mitis	HMPREF8571_RS09065	gi_306830257_ref_NZ_GL397179.1:1519487-1520243	19.1275	0	Inf	7.42892e-10	1.69636e-09	UP	ABC transporter ATP-binding protein	P	K02013
Streptococcus mitis	HMPREF8571_RS09070	gi_306830257_ref_NZ_GL397179.1:1520244-1521291	46.822	0	Inf	2.81879e-26	1.61738e-25	UP	iron ABC transporter permease	P	K02015
Streptococcus mitis	HMPREF8571_RS09075	gi_306830257_ref_NZ_GL397179.1:1521617-1522229	51.1783	0	Inf	1.47817e-18	5.72338e-18	UP	cadmium resistance protein CadD	P
Streptococcus mitis	HMPREF8571_RS09105	gi_306830257_ref_NZ_GL397179.1:1528929-1529310	12.6348	0	Inf	0.000667207	0.00098045	UP	hypothetical protein	Unclassified
Streptococcus mitis	HMPREF8571_RS09110	gi_306830257_ref_NZ_GL397179.1:1529461-1535029	3.1778	0	Inf	1.63617e-11	4.19761e-11	UP	peptidase M26	S	K01390
Streptococcus mitis	HMPREF8571_RS09115	gi_306830257_ref_NZ_GL397179.1:1535261-1535642	6.31742	0	Inf	0.0336166	0.0421651	UP	hypothetical protein	Unclassified
Streptococcus mitis	HMPREF8571_RS09120	gi_306830257_ref_NZ_GL397179.1:1535890-1542337	13.7854	0.108387	6.9908	5.14488e-33	4.08886e-32	UP	peptidase	S
Streptococcus mitis	HMPREF8571_RS09125	gi_306830257_ref_NZ_GL397179.1:1542615-1545408	8.49332	0	Inf	7.35991e-15	2.28713e-14	UP	isoleucine--tRNA ligase	J	K01870
Streptococcus mitis	HMPREF8571_RS09130	gi_306830257_ref_NZ_GL397179.1:1545659-1546454	12.1269	0.87799	3.78786	0.000672116	0.000987218	UP	DivIVA domain-containing protein	Unclassified	K04074
Streptococcus mitis	HMPREF8571_RS09135	gi_306830257_ref_NZ_GL397179.1:1546470-1546725	15.7113	0	Inf	0.00242129	0.00338982	UP	DivIVA domain-containing protein	Unclassified
Streptococcus mitis	HMPREF8571_RS09140	gi_306830257_ref_NZ_GL397179.1:1546733-1547525	26.3744	0.881312	4.90334	2.34787e-09	5.14789e-09	UP	hypothetical protein	S
Streptococcus mitis	HMPREF8571_RS09145	gi_306830257_ref_NZ_GL397179.1:1547521-1547782	18.4218	0	Inf	0.000667207	0.00098045	UP	YggT family protein	S	K02221
Streptococcus mitis	HMPREF8571_RS09150	gi_306830257_ref_NZ_GL397179.1:1547781-1548312	27.9732	1.31368	4.41235	1.50761e-06	2.73694e-06	UP	cell division protein SepF	S	K09772
Streptococcus mitis	HMPREF8571_RS09155	gi_306830257_ref_NZ_GL397179.1:1548321-1548993	12.5504	0.519228	4.59522	0.000243751	0.000370846	UP	YggS family pyridoxal phosphate enzyme	R	K06997
Streptococcus mitis	HMPREF8571_RS09160	gi_306830257_ref_NZ_GL397179.1:1548996-1550253	33.251	1.52776	4.44391	5.22162e-13	1.47079e-12	UP	cell division protein FtsZ	Unclassified	K03531
Streptococcus mitis	HMPREF8571_RS09165	gi_306830257_ref_NZ_GL397179.1:1550269-1551640	23.4524	0.382041	5.93987	1.92619e-14	5.87894e-14	UP	cell division protein FtsA	Unclassified	K03590
Streptococcus mitis	HMPREF8571_RS09175	gi_306830257_ref_NZ_GL397179.1:1552770-1554132	2.65582	0	Inf	0.00464266	0.00634074	UP	UDP-N-acetylmuramoyl-tripeptide--D-alanyl-D-alanine ligase	Unclassified	K01929
Streptococcus mitis	HMPREF8571_RS09180	gi_306830257_ref_NZ_GL397179.1:1554216-1555260	31.176	0	Inf	3.83289e-19	1.53339e-18	UP	D-alanine--D-alanine ligase	Unclassified	K01921
Streptococcus mitis	HMPREF8571_RS09190	gi_306830257_ref_NZ_GL397179.1:1556042-1558085	9.24844	0.0854795	6.75749	6.45764e-11	1.59019e-10	UP	penicillin-binding protein 2	Unclassified	K00687
Streptococcus mitis	HMPREF8571_RS09195	gi_306830257_ref_NZ_GL397179.1:1558340-1559192	7.07284	0	Inf	9.96168e-05	0.000156389	UP	MurR/RpiR family transcriptional regulator	K
Streptococcus mitis	HMPREF8571_RS09200	gi_306830257_ref_NZ_GL397179.1:1559633-1560398	5.25077	0	Inf	0.00242129	0.00338982	UP	class I SAM-dependent methyltransferase	Unclassified
Streptococcus mitis	HMPREF8571_RS09205	gi_306830257_ref_NZ_GL397179.1:1560863-1561760	29.1131	0.194566	7.22527	9.9007e-15	3.0606e-14	UP	ROK family protein	G/K
Streptococcus mitis	HMPREF8571_RS09210	gi_306830257_ref_NZ_GL397179.1:1561777-1562695	7.00255	0.19012	5.2029	0.000794618	0.00116086	UP	N-acetylneuraminate lyase	E	K01639
Streptococcus mitis	HMPREF8571_RS09215	gi_306830257_ref_NZ_GL397179.1:1562865-1563510	23.6593	0	Inf	2.45934e-10	5.80965e-10	UP	DUF624 domain-containing protein	S
Streptococcus mitis	HMPREF8571_RS09220	gi_306830257_ref_NZ_GL397179.1:1563530-1563983	15.9466	0	Inf	2.86152e-05	4.6764e-05	UP	YhcH/YjgK/YiaL family protein	G
Streptococcus mitis	HMPREF8571_RS09225	gi_306830257_ref_NZ_GL397179.1:1564428-1565268	22.4778	0.207753	6.75749	6.45764e-11	1.59019e-10	UP	carbohydrate ABC transporter permease	G	K02026
Streptococcus mitis	HMPREF8571_RS09230	gi_306830257_ref_NZ_GL397179.1:1565283-1566171	14.0253	0.196536	6.1571	1.75007e-07	3.38305e-07	UP	sugar ABC transporter permease	G	K02025
Streptococcus mitis	HMPREF8571_RS09235	gi_306830257_ref_NZ_GL397179.1:1566368-1567697	23.5882	0.656842	5.16637	1.39688e-12	3.84143e-12	UP	carbohydrate ABC transporter substrate-binding protein	G	K02027
Streptococcus mitis	HMPREF8571_RS09240	gi_306830257_ref_NZ_GL397179.1:1567811-1568510	54.0109	0	Inf	1.35626e-21	6.11868e-21	UP	putative N-acetylmannosamine-6-phosphate 2-epimerase	G	K01788
Streptococcus mitis	HMPREF8571_RS09245	gi_306830257_ref_NZ_GL397179.1:1568739-1572135	15.8658	0	Inf	4.7856e-28	3.01465e-27	UP	YSIRK signal domain/LPXTG anchor domain surface protein	G	K01186
Streptococcus mitis	HMPREF8571_RS09250	gi_306830257_ref_NZ_GL397179.1:1572470-1573454	31.0334	0	Inf	3.67317e-18	1.3989e-17	UP	acetylxylan esterase	Unclassified	K01060
Streptococcus mitis	HMPREF8571_RS09255	gi_306830257_ref_NZ_GL397179.1:1573718-1574201	121.327	0	Inf	6.73922e-30	4.61662e-29	UP	thioesterase	Unclassified
Streptococcus mitis	HMPREF8571_RS09260	gi_306830257_ref_NZ_GL397179.1:1574511-1576527	16.9498	0	Inf	6.51984e-20	2.71354e-19	UP	DNA helicase RecG	K	K03655
Streptococcus mitis	HMPREF8571_RS09265	gi_306830257_ref_NZ_GL397179.1:1576548-1577652	2.18394	0	Inf	0.0336166	0.0421651	UP	alanine racemase	Unclassified	K01775
Streptococcus mitis	HMPREF8571_RS09270	gi_306830257_ref_NZ_GL397179.1:1577641-1578004	19.8895	0	Inf	2.86152e-05	4.6764e-05	UP	holo-ACP synthase	Unclassified	K00997
Streptococcus mitis	HMPREF8571_RS09275	gi_306830257_ref_NZ_GL397179.1:1578049-1579081	16.3531	1.01483	4.01025	9.45135e-06	1.60468e-05	UP	3-deoxy-7-phosphoheptulonate synthase	E	K01626
Streptococcus mitis	HMPREF8571_RS09280	gi_306830257_ref_NZ_GL397179.1:1579082-1580114	8.17656	0.169138	5.59522	4.57911e-05	7.41255e-05	UP	phospho-2-dehydro-3-deoxyheptonate aldolase	E	K01626
Streptococcus mitis	HMPREF8571_RS09285	gi_306830257_ref_NZ_GL397179.1:1580193-1582707	13.5935	0.138942	6.61229	3.00402e-17	1.08495e-16	UP	preprotein translocase subunit SecA	Unclassified	K03070
Streptococcus mitis	HMPREF8571_RS09290	gi_306830257_ref_NZ_GL397179.1:1582822-1583593	30.7388	0	Inf	7.35991e-15	2.28713e-14	UP	DNA alkylation repair protein	Unclassified
Streptococcus mitis	HMPREF8571_RS09295	gi_306830257_ref_NZ_GL397179.1:1583737-1584028	22.0388	0	Inf	9.96168e-05	0.000156389	UP	hypothetical protein	Unclassified
Streptococcus mitis	HMPREF8571_RS09300	gi_306830257_ref_NZ_GL397179.1:1584047-1584386	34.3061	0	Inf	3.94049e-08	7.90653e-08	UP	hypothetical protein	Unclassified
Streptococcus mitis	HMPREF8571_RS09305	gi_306830257_ref_NZ_GL397179.1:1584509-1585106	35.6473	0	Inf	1.49345e-13	4.34211e-13	UP	LemA family protein	S	K03744
Streptococcus mitis	HMPREF8571_RS09310	gi_306830257_ref_NZ_GL397179.1:1585312-1586164	3.30066	0	Inf	0.0172979	0.0223922	UP	TPM domain-containing protein	R	K06872
Streptococcus mitis	HMPREF8571_RS09315	gi_306830257_ref_NZ_GL397179.1:1586390-1587701	6.13123	0	Inf	8.35118e-06	1.42384e-05	UP	ribosome biogenesis GTPase Der	R	K03977
Streptococcus mitis	HMPREF8571_RS09320	gi_306830257_ref_NZ_GL397179.1:1587714-1588428	27.0014	1.46618	4.2029	7.85153e-07	1.4538e-06	UP	NADPH-dependent oxidoreductase	C
Streptococcus mitis	HMPREF8571_RS09325	gi_306830257_ref_NZ_GL397179.1:1588424-1589321	14.7805	0.194566	6.24729	5.909e-08	1.17691e-07	UP	primosomal protein DnaI	Unclassified	K11144
Streptococcus mitis	HMPREF8571_RS09330	gi_306830257_ref_NZ_GL397179.1:1589321-1590485	2.41671	0	Inf	0.0172979	0.0223922	UP	DNA helicase	Unclassified	K03346
Streptococcus mitis	HMPREF8571_RS09335	gi_306830257_ref_NZ_GL397179.1:1590485-1590959	45.7248	0	Inf	8.98453e-14	2.64651e-13	UP	transcriptional repressor NrdR	K	K07738
Streptococcus mitis	HMPREF8571_RS09340	gi_306830257_ref_NZ_GL397179.1:1591099-1591465	6.57562	0	Inf	0.0336166	0.0421651	UP	GntR family transcriptional regulator	K
Streptococcus mitis	HMPREF8571_RS09350	gi_306830257_ref_NZ_GL397179.1:1592180-1592909	4.95874	0.239343	4.37282	0.0246349	0.031557	UP	hypothetical protein	Unclassified	K01990
Streptococcus mitis	HMPREF8571_RS09355	gi_306830257_ref_NZ_GL397179.1:1592940-1593636	7.50174	0	Inf	0.000352487	0.000528242	UP	LrgB family protein	Unclassified
Streptococcus mitis	HMPREF8571_RS09360	gi_306830257_ref_NZ_GL397179.1:1593632-1594007	6.41823	0	Inf	0.0336166	0.0421651	UP	CidA/LrgA family protein	R	K06518
Streptococcus mitis	HMPREF8571_RS09365	gi_306830257_ref_NZ_GL397179.1:1594203-1594584	7.37032	0	Inf	0.0172979	0.0223922	UP	MarR family transcriptional regulator	K
Streptococcus mitis	HMPREF8571_RS09370	gi_306830257_ref_NZ_GL397179.1:1594684-1594906	14.429	0	Inf	0.00894141	0.0118774	UP	DUF4649 domain-containing protein	Unclassified
Streptococcus mitis	HMPREF8571_RS09380	gi_306830257_ref_NZ_GL397179.1:1595331-1596000	39.6206	0	Inf	2.45896e-16	8.33022e-16	UP	aquaporin	G	K06188
Streptococcus mitis	HMPREF8571_RS09395	gi_306830257_ref_NZ_GL397179.1:1597202-1598999	2.68438	0	Inf	0.000667207	0.00098045	UP	oligoendopeptidase F	E
Streptococcus mitis	HMPREF8571_RS09405	gi_306830257_ref_NZ_GL397179.1:1599754-1600705	28.3067	0	Inf	1.52753e-16	5.24037e-16	UP	50S ribosomal protein L11 methyltransferase	J	K02687
Streptococcus mitis	HMPREF8571_RS09425	gi_306830257_ref_NZ_GL397179.1:1602821-1603292	20.4513	0	Inf	7.44748e-07	1.38095e-06	UP	DUF3013 domain-containing protein	Unclassified
Streptococcus mitis	HMPREF8571_RS09445	gi_306830257_ref_NZ_GL397179.1:1605592-1606738	7.01323	0	Inf	8.35118e-06	1.42384e-05	UP	low temperature requirement protein A	S
Streptococcus mitis	HMPREF8571_RS09450	gi_306830257_ref_NZ_GL397179.1:1606892-1608374	15.7304	0	Inf	1.20778e-14	3.70892e-14	UP	aspartate aminotransferase	K
Streptococcus mitis	HMPREF8571_RS09455	gi_306830257_ref_NZ_GL397179.1:1608670-1608907	20.2794	0	Inf	0.000667207	0.00098045	UP	GlsB/YeaQ/YmgE family stress response membrane protein	S
Streptococcus mitis	HMPREF8571_RS09460	gi_306830257_ref_NZ_GL397179.1:1609006-1609570	13.5256	0	Inf	1.54285e-05	2.57908e-05	UP	hypothetical protein	Unclassified
Streptococcus mitis	HMPREF8571_RS09470	gi_306830257_ref_NZ_GL397179.1:1609762-1610347	21.2773	0	Inf	1.24618e-08	2.59411e-08	UP	Asp23/Gls24 family envelope stress response protein	S
Streptococcus mitis	HMPREF8571_RS09475	gi_306830257_ref_NZ_GL397179.1:1610388-1610592	25.5059	0	Inf	0.000352487	0.000528242	UP	CsbD family protein	S
Streptococcus mitis	HMPREF8571_RS09490	gi_306830257_ref_NZ_GL397179.1:1612030-1612486	8.80107	0	Inf	0.00242129	0.00338982	UP	N-acetyltransferase	J
Streptococcus mitis	HMPREF8571_RS09510	gi_306830257_ref_NZ_GL397179.1:1614729-1615506	5.68676	0	Inf	0.00126829	0.00181772	UP	tryptophan synthase subunit alpha	E	K01695
Streptococcus mitis	HMPREF8571_RS09515	gi_306830257_ref_NZ_GL397179.1:1615498-1616722	14.775	0	Inf	9.60067e-12	2.51365e-11	UP	tryptophan synthase subunit beta	E	K01696
Streptococcus mitis	HMPREF8571_RS09530	gi_306830257_ref_NZ_GL397179.1:1618049-1619054	12.7939	0	Inf	7.04361e-09	1.48864e-08	UP	anthranilate phosphoribosyltransferase	E	K00766
Streptococcus mitis	HMPREF8571_RS09540	gi_306830257_ref_NZ_GL397179.1:1619627-1620989	8.85273	0	Inf	2.21221e-08	4.52108e-08	UP	anthranilate synthase component I	E	K01657
Streptococcus mitis	HMPREF8571_RS09550	gi_306830257_ref_NZ_GL397179.1:1621282-1622461	28.6318	0	Inf	1.0122e-19	4.17796e-19	UP	tryptophan synthase subunit beta	E	K01696
Streptococcus mitis	HMPREF8571_RS09555	gi_306830257_ref_NZ_GL397179.1:1622792-1624022	8.49507	0	Inf	2.27396e-07	4.34539e-07	UP	DegT/DnrJ/EryC1/StrS aminotransferase family protein	Unclassified
Streptococcus mitis	HMPREF8571_RS09560	gi_306830257_ref_NZ_GL397179.1:1624064-1624757	19.7048	0.251758	6.29036	3.4461e-08	6.97699e-08	UP	sugar transferase	Unclassified
Streptococcus mitis	HMPREF8571_RS09565	gi_306830257_ref_NZ_GL397179.1:1624861-1626604	4.61249	0	Inf	8.35118e-06	1.42384e-05	UP	ABC transporter ATP-binding protein	V	K18890
Streptococcus mitis	HMPREF8571_RS09570	gi_306830257_ref_NZ_GL397179.1:1626593-1628339	2.53251	0	Inf	0.00126829	0.00181772	UP	multidrug ABC transporter permease/ATP-binding protein	V	K18889
Streptococcus mitis	HMPREF8571_RS09575	gi_306830257_ref_NZ_GL397179.1:1628545-1629181	21.468	0	Inf	2.27269e-09	4.98979e-09	UP	DUF421 domain-containing protein	S
Streptococcus mitis	HMPREF8571_RS09580	gi_306830257_ref_NZ_GL397179.1:1629177-1629633	8.80107	0	Inf	0.00242129	0.00338982	UP	DUF3290 domain-containing protein	Unclassified
Streptococcus mitis	HMPREF8571_RS09595	gi_306830257_ref_NZ_GL397179.1:1631345-1631927	4.13937	0	Inf	0.0336166	0.0421651	UP	xanthine phosphoribosyltransferase	F	K03816
Streptococcus mitis	HMPREF8571_RS09605	gi_306830257_ref_NZ_GL397179.1:1633223-1633628	11.8879	0	Inf	0.000667207	0.00098045	UP	PaaI family thioesterase	Unclassified	K02614
Streptococcus mitis	HMPREF8571_RS09610	gi_306830257_ref_NZ_GL397179.1:1633697-1635179	16.2728	0	Inf	4.49613e-15	1.41615e-14	UP	galactose-1-phosphate uridylyltransferase	G	K00965
Streptococcus mitis	HMPREF8571_RS09615	gi_306830257_ref_NZ_GL397179.1:1635197-1636376	13.6342	0	Inf	8.24314e-11	2.00857e-10	UP	galactokinase	G	K00849
Streptococcus mitis	HMPREF8571_RS09620	gi_306830257_ref_NZ_GL397179.1:1636540-1637545	15.9924	0	Inf	8.24314e-11	2.00857e-10	UP	LacI family transcriptional regulator	K	K02529
Streptococcus mitis	HMPREF8571_RS09625	gi_306830257_ref_NZ_GL397179.1:1637580-1638471	3.60725	0	Inf	0.00894141	0.0118774	UP	cation transporter	P	K16264
Streptococcus mitis	HMPREF8571_RS09635	gi_306830257_ref_NZ_GL397179.1:1639184-1639517	7.22531	0	Inf	0.0336166	0.0421651	UP	hypothetical protein	Unclassified
Streptococcus mitis	HMPREF8571_RS09650	gi_306830257_ref_NZ_GL397179.1:1640278-1640791	14.0851	0	Inf	2.86152e-05	4.6764e-05	UP	DNA replication protein	Unclassified	K07498
Streptococcus mitis	HMPREF8571_RS09655	gi_306830257_ref_NZ_GL397179.1:1640783-1641041	20.1881	0	Inf	0.000352487	0.000528242	UP	hypothetical protein	Unclassified
Streptococcus mitis	HMPREF8571_RS09660	gi_306830257_ref_NZ_GL397179.1:1641053-1641281	14.051	0	Inf	0.00894141	0.0118774	UP	hypothetical protein	Unclassified
Streptococcus mitis	HMPREF8571_RS09670	gi_306830257_ref_NZ_GL397179.1:1641654-1642455	36.61	0.435711	6.39272	5.40883e-15	1.69623e-14	UP	ABC transporter ATP-binding protein	P	K02006
Streptococcus mitis	HMPREF8571_RS09675	gi_306830257_ref_NZ_GL397179.1:1642441-1643278	34.0774	1.45948	4.54529	3.78887e-10	8.88581e-10	UP	ABC transporter ATP-binding protein	P	K16786
Streptococcus mitis	HMPREF8571_RS09680	gi_306830257_ref_NZ_GL397179.1:1643253-1644048	15.1586	0.438995	5.10979	2.1476e-06	3.87282e-06	UP	ABC transporter permease	P
Streptococcus mitis	HMPREF8571_RS09685	gi_306830257_ref_NZ_GL397179.1:1644044-1644647	30.6318	0	Inf	5.64977e-12	1.50406e-11	UP	hypothetical protein	Unclassified	K16923
Streptococcus mitis	HMPREF8571_RS09690	gi_306830257_ref_NZ_GL397179.1:1644997-1646518	9.24922	0.573982	4.01025	1.36697e-05	2.30391e-05	UP	glycine/betaine ABC transporter permease	Unclassified	K05845
Streptococcus mitis	HMPREF8571_RS09695	gi_306830257_ref_NZ_GL397179.1:1646510-1647239	44.0777	0	Inf	5.99836e-19	2.37776e-18	UP	ABC transporter ATP-binding protein	E	K05847
Streptococcus mitis	HMPREF8571_RS09700	gi_306830257_ref_NZ_GL397179.1:1647311-1647755	26.2114	0	Inf	3.94049e-08	7.90653e-08	UP	transcriptional regulator	K
Streptococcus mitis	HMPREF8571_RS09705	gi_306830257_ref_NZ_GL397179.1:1647897-1649091	22.5506	0.146209	7.26899	3.89954e-15	1.23663e-14	UP	polymerase	Unclassified
Streptococcus mitis	HMPREF8571_RS09760	gi_306830257_ref_NZ_GL397179.1:1661557-1662919	8.26255	0	Inf	7.04324e-08	1.39343e-07	UP	23S rRNA (uracil(1939)-C(5))-methyltransferase RlmD	J
Streptococcus mitis	HMPREF8571_RS09765	gi_306830257_ref_NZ_GL397179.1:1662974-1663751	12.4075	0	Inf	7.44748e-07	1.38095e-06	UP	aminoglycoside 3'-phosphotransferase	J	K00897
Streptococcus mitis	HMPREF8571_RS09770	gi_306830257_ref_NZ_GL397179.1:1663761-1664538	12.4075	0.224576	5.78786	8.426e-06	1.43359e-05	UP	recombination regulator RecX	R	K03565
Streptococcus mitis	HMPREF8571_RS09780	gi_306830257_ref_NZ_GL397179.1:1665229-1665997	17.783	0	Inf	2.27269e-09	4.98979e-09	UP	hypothetical protein	S	K09765
Streptococcus mitis	HMPREF8571_RS09795	gi_306830257_ref_NZ_GL397179.1:1668213-1668609	27.3543	0	Inf	1.26331e-07	2.45598e-07	UP	single-stranded DNA-binding protein	Unclassified	K03111
Streptococcus mitis	HMPREF8571_RS09800	gi_306830257_ref_NZ_GL397179.1:1668685-1669447	3.68999	0	Inf	0.0172979	0.0223922	UP	L-allo-threonine dehydrogenase	R
Streptococcus mitis	HMPREF8571_RS09805	gi_306830257_ref_NZ_GL397179.1:1669489-1670116	11.5283	0.278217	5.37282	0.000252789	0.000384147	UP	DUF4479 domain-containing protein	R	K06878
Streptococcus mitis	HMPREF8571_RS09810	gi_306830257_ref_NZ_GL397179.1:1670131-1670449	10.0867	0	Inf	0.00894141	0.0118774	UP	thioredoxin	C/O
Streptococcus mitis	HMPREF8571_RS09820	gi_306830257_ref_NZ_GL397179.1:1670837-1671914	23.8788	0	Inf	6.41661e-16	2.12179e-15	UP	choline-binding protein A	R
Streptococcus mitis	HMPREF8571_RS09825	gi_306830257_ref_NZ_GL397179.1:1672033-1673641	33.2466	0	Inf	6.88455e-28	4.3035e-27	UP	CTP synthase	F	K01937
Streptococcus mitis	HMPREF8571_RS09830	gi_306830257_ref_NZ_GL397179.1:1673972-1674563	44.8409	1.77081	4.66233	4.95679e-10	1.14636e-09	UP	DNA-directed RNA polymerase subunit delta	K	K03048
Streptococcus mitis	HMPREF8571_RS09845	gi_306830257_ref_NZ_GL397179.1:1677289-1679941	3.03211	0.0658575	5.52483	8.08043e-05	0.000128375	UP	valine--tRNA ligase	J	K01873
Streptococcus mitis	HMPREF8571_RS09865	gi_306830257_ref_NZ_GL397179.1:1682363-1682618	12.569	0	Inf	0.00894141	0.0118774	UP	DUF1912 domain-containing protein	Unclassified
Streptococcus mitis	HMPREF8571_RS09870	gi_306830257_ref_NZ_GL397179.1:1682627-1683962	6.02109	0	Inf	8.35118e-06	1.42384e-05	UP	DUF438 domain-containing protein	S	K09155
Streptococcus mitis	HMPREF8571_RS09890	gi_306830257_ref_NZ_GL397179.1:1685570-1685921	15.9969	0.992728	4.01025	0.00572059	0.00775914	UP	ribosome-binding factor A	J	K02834
Streptococcus mitis	HMPREF8571_RS09895	gi_306830257_ref_NZ_GL397179.1:1686171-1688958	14.2822	1.0027	3.83226	4.59485e-10	1.06417e-09	UP	translation initiation factor IF-2	J	K02519
Streptococcus mitis	HMPREF8571_RS09905	gi_306830257_ref_NZ_GL397179.1:1689266-1689560	57.2636	2.96136	4.27329	5.91305e-07	1.10525e-06	UP	DUF448 domain-containing protein	K	K07742
Streptococcus mitis	HMPREF8571_RS09910	gi_306830257_ref_NZ_GL397179.1:1689581-1690718	12.3702	0.307065	5.33218	1.61919e-07	3.13845e-07	UP	transcription termination/antitermination protein NusA	K	K02600
Streptococcus mitis	HMPREF8571_RS09915	gi_306830257_ref_NZ_GL397179.1:1690760-1691240	20.0686	0	Inf	7.44748e-07	1.38095e-06	UP	ribosome maturation factor RimP	S	K09748
Streptococcus mitis	HMPREF8571_RS09920	gi_306830257_ref_NZ_GL397179.1:1691366-1692002	22.0994	0	Inf	1.29729e-09	2.90616e-09	UP	tRNA (guanosine(46)-N7)-methyltransferase TrmB	R	K03439
Streptococcus mitis	HMPREF8571_RS09925	gi_306830257_ref_NZ_GL397179.1:1691998-1692793	24.2538	0.219498	6.78786	3.88735e-11	9.73111e-11	UP	aminoglycoside phosphotransferase	Unclassified
Streptococcus mitis	HMPREF8571_RS10015	gi_306830257_ref_NZ_GL397179.1:1705622-1706672	6.50576	0	Inf	5.32834e-05	8.54875e-05	UP	multidrug ABC transporter permease	Unclassified	K01992
Streptococcus mitis	HMPREF8571_RS10020	gi_306830257_ref_NZ_GL397179.1:1706668-1707400	20.8512	0	Inf	2.45934e-10	5.80965e-10	UP	ABC transporter ATP-binding protein	V	K01990
Streptococcus mitis	HMPREF8571_RS10025	gi_306830257_ref_NZ_GL397179.1:1707467-1707878	9.76235	0	Inf	0.00242129	0.00338982	UP	HIT family protein	R/G/F	K02503
Streptococcus mitis	HMPREF8571_RS10030	gi_306830257_ref_NZ_GL397179.1:1707887-1708175	9.74208	0	Inf	0.0172979	0.0223922	UP	hypothetical protein	Unclassified
Streptococcus mitis	HMPREF8571_RS10035	gi_306830257_ref_NZ_GL397179.1:1708200-1709337	7.0687	0.921195	2.93987	0.0211438	0.0272352	UP	molecular chaperone DnaJ	O	K03686
Streptococcus mitis	HMPREF8571_RS10045	gi_306830257_ref_NZ_GL397179.1:1712024-1712540	10.8915	0.33795	5.01025	0.00141036	0.00201467	UP	nucleotide exchange factor GrpE	O	K03687
Streptococcus mitis	HMPREF8571_RS10050	gi_306830257_ref_NZ_GL397179.1:1712566-1713601	12.0352	1.68649	2.83517	0.00916578	0.0121606	UP	heat-inducible transcriptional repressor HrcA	K	K03705
Streptococcus mitis	HMPREF8571_RS10095	gi_306830257_ref_NZ_GL397179.1:1734350-1735697	12.5317	0.648071	4.27329	5.91305e-07	1.10525e-06	UP	type I glutamate--ammonia ligase	E	K01915
Streptococcus mitis	HMPREF8571_RS10115	gi_306830257_ref_NZ_GL397179.1:1741647-1742847	22.438	1.89122	3.56855	5.50289e-07	1.03037e-06	UP	phosphoglycerate kinase	G	K00927
Streptococcus mitis	HMPREF8571_RS10120	gi_306830257_ref_NZ_GL397179.1:1743200-1744127	38.1405	0	Inf	1.76288e-20	7.50032e-20	UP	YafY family transcriptional regulator	K
Streptococcus mitis	HMPREF8571_RS10125	gi_306830257_ref_NZ_GL397179.1:1744211-1744580	41.3079	0	Inf	2.45934e-10	5.80965e-10	UP	hypothetical protein	Unclassified
Streptococcus mitis	HMPREF8571_RS10130	gi_306830257_ref_NZ_GL397179.1:1744698-1749690	15.1443	0.034993	8.75749	1.78912e-32	1.37159e-31	UP	endo-beta-N-acetylglucosaminidase	G
Streptococcus mitis	HMPREF8571_RS10135	gi_306830257_ref_NZ_GL397179.1:1750024-1751656	11.3298	0.213987	5.72646	1.05253e-09	2.38332e-09	UP	Na/Pi cotransporter family protein	P	K03324
Streptococcus mitis	HMPREF8571_RS10140	gi_306830257_ref_NZ_GL397179.1:1751857-1752154	21.5951	0	Inf	9.96168e-05	0.000156389	UP	bacteriocin immunity protein	Unclassified
Streptococcus mitis	HMPREF8571_RS10145	gi_306830257_ref_NZ_GL397179.1:1752175-1753240	22.2611	0	Inf	7.35991e-15	2.28713e-14	UP	glutamyl aminopeptidase	G	K01261
Streptococcus mitis	HMPREF8571_RS10150	gi_306830257_ref_NZ_GL397179.1:1753593-1754316	5.55537	0	Inf	0.00242129	0.00338982	UP	rRNA pseudouridine synthase	J	K06178
Streptococcus mitis	HMPREF8571_RS10160	gi_306830257_ref_NZ_GL397179.1:1754890-1755619	13.2233	0	Inf	7.44748e-07	1.38095e-06	UP	segregation/condensation protein A	S	K05896
Streptococcus mitis	HMPREF8571_RS10165	gi_306830257_ref_NZ_GL397179.1:1755618-1756359	8.13091	0	Inf	9.96168e-05	0.000156389	UP	site-specific tyrosine recombinase XerD	Unclassified
Streptococcus mitis	HMPREF8571_RS10175	gi_306830257_ref_NZ_GL397179.1:1756807-1757329	16.1499	0	Inf	4.53786e-06	7.92388e-06	UP	metallophosphoesterase	R	K07095
Streptococcus mitis	HMPREF8571_RS10180	gi_306830257_ref_NZ_GL397179.1:1757304-1758276	3.72033	0	Inf	0.00464266	0.00634074	UP	nucleoside-triphosphate diphosphatase	F	K02428
Streptococcus mitis	HMPREF8571_RS10185	gi_306830257_ref_NZ_GL397179.1:1758272-1759067	4.54759	0	Inf	0.00464266	0.00634074	UP	glutamate racemase	Unclassified	K01776
Streptococcus mitis	HMPREF8571_RS10190	gi_306830257_ref_NZ_GL397179.1:1759272-1759518	26.054	0	Inf	9.96168e-05	0.000156389	UP	hypothetical protein	S	K09976
Streptococcus mitis	HMPREF8571_RS10195	gi_306830257_ref_NZ_GL397179.1:1764968-1765949	12.2874	0	Inf	2.21221e-08	4.52108e-08	UP	phospho-N-acetylmuramoyl-pentapeptide-transferase	Unclassified	K01000
Streptococcus mitis	HMPREF8571_RS10200	gi_306830257_ref_NZ_GL397179.1:1765950-1768206	15.1474	0.541888	4.80494	1.79222e-12	4.9099e-12	UP	PASTA domain-containing protein	Unclassified	K12556
Streptococcus mitis	HMPREF8571_RS10205	gi_306830257_ref_NZ_GL397179.1:1768209-1768527	10.0867	0	Inf	0.00894141	0.0118774	UP	cell division protein FtsL	Unclassified
Streptococcus mitis	HMPREF8571_RS10210	gi_306830257_ref_NZ_GL397179.1:1768537-1769488	8.44977	0	Inf	8.35118e-06	1.42384e-05	UP	16S rRNA (cytosine(1402)-N(4))-methyltransferase RsmH	Unclassified	K03438
Streptococcus mitis	HMPREF8571_RS10235	gi_306830257_ref_NZ_GL397179.1:1771342-1771819	10.9387	0	Inf	0.000352487	0.000528242	UP	glutathione peroxidase	O	K00432
Streptococcus mitis	HMPREF8571_RS10240	gi_306830257_ref_NZ_GL397179.1:1772160-1778151	8.52479	0.0874767	6.60662	6.53959e-22	3.00027e-21	UP	alpha-L-fucosidase	G	K01206
Streptococcus mitis	HMPREF8571_RS10245	gi_306830257_ref_NZ_GL397179.1:1778296-1779085	33.6023	0	Inf	2.45896e-16	8.33022e-16	UP	hypothetical protein	O
Streptococcus mitis	HMPREF8571_RS10250	gi_306830257_ref_NZ_GL397179.1:1779197-1779482	75.9415	0	Inf	8.98453e-14	2.64651e-13	UP	hypothetical protein	Unclassified
Streptococcus mitis	HMPREF8571_RS10255	gi_306830257_ref_NZ_GL397179.1:1779474-1779837	22.0994	0	Inf	8.35118e-06	1.42384e-05	UP	hypothetical protein	Unclassified
Streptococcus mitis	HMPREF8571_RS10260	gi_306830257_ref_NZ_GL397179.1:1779833-1781249	36.0484	0.616514	5.86966	3.761e-20	1.57948e-19	UP	DNA-directed DNA polymerase	Unclassified	K03502
Streptococcus mitis	HMPREF8571_RS10265	gi_306830257_ref_NZ_GL397179.1:1781252-1781939	4.67685	0	Inf	0.00894141	0.0118774	UP	XRE family transcriptional regulator	K
Streptococcus mitis	HMPREF8571_RS10270	gi_306830257_ref_NZ_GL397179.1:1782201-1782714	71.2082	0	Inf	4.84905e-21	2.13142e-20	UP	N-acetyltransferase	J	K03790
Streptococcus mitis	HMPREF8571_RS10275	gi_306830257_ref_NZ_GL397179.1:1782776-1783742	31.1951	0.180683	7.43172	1.59569e-16	5.47131e-16	UP	hypothetical protein	Unclassified
Streptococcus mitis	HMPREF8571_RS10310	gi_306830257_ref_NZ_GL397179.1:1787757-1788957	22.438	0.872873	4.68403	3.31705e-10	7.79332e-10	UP	ABC transporter permease	P/C	K01992
Streptococcus mitis	HMPREF8571_RS10315	gi_306830257_ref_NZ_GL397179.1:1788953-1789847	15.2794	0.195218	6.29036	3.4461e-08	6.97699e-08	UP	sodium ABC transporter ATP-binding protein	R	K01990
Streptococcus mitis	HMPREF8571_RS10320	gi_306830257_ref_NZ_GL397179.1:1790097-1792503	6.85109	0	Inf	4.79413e-11	1.18957e-10	UP	phenylalanine--tRNA ligase subunit beta	J	K01890
Streptococcus mitis	HMPREF8571_RS10325	gi_306830257_ref_NZ_GL397179.1:1792634-1793681	26.0975	0.66687	5.29036	1.11834e-11	2.91982e-11	UP	phenylalanine--tRNA ligase subunit alpha	J	K01889
Streptococcus mitis	HMPREF8571_RS10330	gi_306830257_ref_NZ_GL397179.1:1793954-1794605	4.31819	0	Inf	0.0172979	0.0223922	UP	PAP2 family protein	Unclassified	K19302
Streptococcus mitis	HMPREF8571_RS10335	gi_306830257_ref_NZ_GL397179.1:1794594-1795158	39.865	0.309239	7.01025	7.2951e-13	2.03893e-12	UP	ECF transporter S component	S
Streptococcus mitis	HMPREF8571_RS10340	gi_306830257_ref_NZ_GL397179.1:1795569-1796073	10.3539	0	Inf	0.000352487	0.000528242	UP	tRNA (cytidine(34)-2'-O)-methyltransferase	J	K03216
Streptococcus mitis	HMPREF8571_RS10345	gi_306830257_ref_NZ_GL397179.1:1796473-1797820	17.0074	0	Inf	1.98699e-14	6.02964e-14	UP	Trk system potassium transporter TrkA	P	K03499
Streptococcus mitis	HMPREF8571_RS10350	gi_306830257_ref_NZ_GL397179.1:1797823-1799263	21.213	0.242498	6.45083	1.44149e-15	4.69025e-15	UP	Trk system potassium transporter TrkH	P	K03498
Streptococcus mitis	HMPREF8571_RS10355	gi_306830257_ref_NZ_GL397179.1:1799351-1800281	15.9847	1.50135	3.41235	0.000287197	0.000435315	UP	ABC transporter ATP-binding protein	R	K10823
Streptococcus mitis	HMPREF8571_RS10360	gi_306830257_ref_NZ_GL397179.1:1800291-1801359	38.3773	1.1441	5.06797	5.02456e-15	1.57724e-14	UP	ABC transporter ATP-binding protein	E/P	K15583
Streptococcus mitis	HMPREF8571_RS10365	gi_306830257_ref_NZ_GL397179.1:1801367-1802294	28.6054	0.376552	6.24729	8.00461e-14	2.37508e-13	UP	peptide ABC transporter permease	E/P	K15582
Streptococcus mitis	HMPREF8571_RS10370	gi_306830257_ref_NZ_GL397179.1:1802293-1803790	8.05492	0.116636	6.10979	3.02271e-07	5.74747e-07	UP	peptide ABC transporter permease	E/P	K15581
Streptococcus mitis	HMPREF8571_RS10375	gi_306830257_ref_NZ_GL397179.1:1803856-1805836	13.1972	2.82233	2.22527	0.0224387	0.0288631	UP	peptide ABC transporter ATP-binding protein	E	K15580
Streptococcus mitis	HMPREF8571_RS10385	gi_306830257_ref_NZ_GL397179.1:1806298-1807630	48.8806	0.131073	8.54275	4.25561e-29	2.8087e-28	UP	hypothetical protein	R	K03699
Streptococcus mitis	HMPREF8571_RS10390	gi_306830257_ref_NZ_GL397179.1:1807770-1808595	11.1995	0	Inf	1.3552e-06	2.46506e-06	UP	DNA/RNA non-specific endonuclease	Unclassified	K15051
Streptococcus mitis	HMPREF8571_RS10395	gi_306830257_ref_NZ_GL397179.1:1808635-1808830	16.4167	0	Inf	0.00894141	0.0118774	UP	DNA-directed RNA polymerase subunit beta	Unclassified
Streptococcus mitis	HMPREF8571_RS10400	gi_306830257_ref_NZ_GL397179.1:1808816-1810100	18.7802	0	Inf	4.49613e-15	1.41615e-14	UP	UDP-N-acetylglucosamine 1-carboxyvinyltransferase	Unclassified	K00790
Streptococcus mitis	HMPREF8571_RS10405	gi_306830257_ref_NZ_GL397179.1:1810409-1811447	15.4845	0.672647	4.52483	3.7089e-07	7.03165e-07	UP	PDZ domain-containing protein	T	K07177
Streptococcus mitis	HMPREF8571_RS10415	gi_306830257_ref_NZ_GL397179.1:1811908-1812448	17.0995	0	Inf	1.3552e-06	2.46506e-06	UP	16S rRNA (guanine(966)-N(2))-methyltransferase RsmD	Unclassified	K08316
Streptococcus mitis	HMPREF8571_RS10420	gi_306830257_ref_NZ_GL397179.1:1812512-1813505	16.5901	0	Inf	4.79413e-11	1.18957e-10	UP	aspartate--ammonia ligase	E	K01914
Streptococcus mitis	HMPREF8571_RS10425	gi_306830257_ref_NZ_GL397179.1:1813612-1814296	11.1562	0.765197	3.86586	0.0024261	0.00339476	UP	BAX inhibitor (BI)-1/YccA family protein	R	K06890
Streptococcus mitis	HMPREF8571_RS10430	gi_306830257_ref_NZ_GL397179.1:1814350-1815091	13.5515	0	Inf	4.1078e-07	7.74502e-07	UP	RNA methyltransferase	J	K03437
Streptococcus mitis	HMPREF8571_RS10435	gi_306830257_ref_NZ_GL397179.1:1815124-1815403	33.0386	0	Inf	1.3552e-06	2.46506e-06	UP	acylphosphatase	C	K01512
Streptococcus mitis	HMPREF8571_RS10440	gi_306830257_ref_NZ_GL397179.1:1815480-1816410	18.5768	2.06436	3.16973	0.000429203	0.000640554	UP	membrane protein insertase YidC	Unclassified	K03217
Streptococcus mitis	HMPREF8571_RS10445	gi_306830257_ref_NZ_GL397179.1:1816482-1817277	28.2961	0.219498	7.01025	7.2951e-13	2.03893e-12	UP	pyruvate formate lyase-activating protein	O	K04069
Streptococcus mitis	HMPREF8571_RS10450	gi_306830257_ref_NZ_GL397179.1:1817397-1818654	6.39442	0.138887	5.52483	8.08043e-05	0.000128375	UP	diaminopimelate decarboxylase	E	K01586
Streptococcus mitis	HMPREF8571_RS10455	gi_306830257_ref_NZ_GL397179.1:1818720-1819548	20.3773	0.63228	5.01025	2.97612e-08	6.05563e-08	UP	pur operon repressor	F	K09685
Streptococcus mitis	HMPREF8571_RS10460	gi_306830257_ref_NZ_GL397179.1:1819652-1820594	12.3691	0.185281	6.06088	5.23325e-07	9.81008e-07	UP	HD domain-containing protein	R	K03698
Streptococcus mitis	HMPREF8571_RS10470	gi_306830257_ref_NZ_GL397179.1:1821841-1822504	4.84589	0	Inf	0.00894141	0.0118774	UP	thiamine diphosphokinase	Unclassified	K00949
Streptococcus mitis	HMPREF8571_RS10475	gi_306830257_ref_NZ_GL397179.1:1822466-1823123	9.1689	0	Inf	9.96168e-05	0.000156389	UP	ribulose-phosphate 3-epimerase	G	K01783
Streptococcus mitis	HMPREF8571_RS10480	gi_306830257_ref_NZ_GL397179.1:1823133-1824012	5.02761	0	Inf	0.00126829	0.00181772	UP	ribosome small subunit-dependent GTPase A	R	K06949
Streptococcus mitis	HMPREF8571_RS10485	gi_306830257_ref_NZ_GL397179.1:1824013-1824886	5.06213	0	Inf	0.00126829	0.00181772	UP	16S rRNA(adenine(1518)-N(6)/adenine(1519)-N(6))-dimethyltransferase RsmA	J	K02528
Streptococcus mitis	HMPREF8571_RS10505	gi_306830257_ref_NZ_GL397179.1:1826809-1828654	7.62585	0.283944	4.74722	8.97212e-07	1.65469e-06	UP	APC family permease	E
Streptococcus mitis	HMPREF8571_RS10515	gi_306830257_ref_NZ_GL397179.1:1828896-1830867	39.1603	0.177201	7.78786	9.12686e-32	6.79653e-31	UP	peptide-binding protein	E	K15580
Streptococcus mitis	HMPREF8571_RS10525	gi_306830257_ref_NZ_GL397179.1:1831225-1832440	17.1997	0.431053	5.31838	4.14685e-10	9.69388e-10	UP	pyridoxal phosphate-dependent aminotransferase	E	K14260
Streptococcus mitis	HMPREF8571_RS10535	gi_306830257_ref_NZ_GL397179.1:1833052-1833505	15.9466	0	Inf	2.86152e-05	4.6764e-05	UP	universal stress protein	T
Streptococcus mitis	HMPREF8571_RS10545	gi_306830257_ref_NZ_GL397179.1:1836073-1837459	37.1181	0.12597	8.2029	3.35538e-24	1.73535e-23	UP	alanine aminotransferase	S
Streptococcus mitis	HMPREF8571_RS10550	gi_306830257_ref_NZ_GL397179.1:1837524-1838487	13.7686	0	Inf	3.99443e-09	8.60716e-09	UP	asparaginase	E/J	K01424
Streptococcus mitis	HMPREF8571_RS10560	gi_306830257_ref_NZ_GL397179.1:1838825-1839836	31.3977	0.345297	6.50668	3.90452e-16	1.31588e-15	UP	catabolite control protein A	K	K02529
Streptococcus mitis	HMPREF8571_RS10565	gi_306830257_ref_NZ_GL397179.1:1840040-1840358	25.2169	0	Inf	8.35118e-06	1.42384e-05	UP	hypothetical protein	Unclassified
Streptococcus mitis	HMPREF8571_RS10570	gi_306830257_ref_NZ_GL397179.1:1840408-1841692	23.7882	0	Inf	3.67317e-18	1.3989e-17	UP	hypothetical protein	Unclassified
Streptococcus mitis	HMPREF8571_RS10575	gi_306830257_ref_NZ_GL397179.1:1841684-1842506	9.77421	0	Inf	8.35118e-06	1.42384e-05	UP	2-amino-4-hydroxy-6-hydroxymethyldihydropteridine pyrophosphokinase	Unclassified	K13940
Streptococcus mitis	HMPREF8571_RS10580	gi_306830257_ref_NZ_GL397179.1:1842548-1843103	5.06378	0	Inf	0.0172979	0.0223922	UP	GTP cyclohydrolase I FolE	Unclassified	K01495
Streptococcus mitis	HMPREF8571_RS10585	gi_306830257_ref_NZ_GL397179.1:1843106-1844405	83.8451	0	Inf	2.91051e-43	3.6457e-42	UP	bifunctional folylpolyglutamate synthase/dihydrofolate synthase	Unclassified	K11754
Streptococcus mitis	HMPREF8571_RS10590	gi_306830257_ref_NZ_GL397179.1:1844406-1845351	19.9829	0.184694	6.75749	6.45764e-11	1.59019e-10	UP	dihydropteroate synthase	Unclassified	K00796
Streptococcus mitis	HMPREF8571_RS10595	gi_306830257_ref_NZ_GL397179.1:1845459-1846161	47.487	0.248535	7.57794	4.6561e-18	1.76497e-17	UP	CPBP family intramembrane metalloprotease	R	K07052
Streptococcus mitis	HMPREF8571_RS10600	gi_306830257_ref_NZ_GL397179.1:1846214-1847633	32.5733	0.123042	8.04839	1.51463e-23	7.58601e-23	UP	NCS2 family permease	R	K06901
Streptococcus mitis	HMPREF8571_RS10605	gi_306830257_ref_NZ_GL397179.1:1847819-1848632	9.88228	0	Inf	8.35118e-06	1.42384e-05	UP	Cof-type HAD-IIB family hydrolase	R	K21064
Streptococcus mitis	HMPREF8571_RS10610	gi_306830257_ref_NZ_GL397179.1:1848910-1849900	12.1759	0	Inf	2.21221e-08	4.52108e-08	UP	PTS mannose transporter subunit IIAB	G	K02794
Streptococcus mitis	HMPREF8571_RS10615	gi_306830257_ref_NZ_GL397179.1:1849975-1850788	17.7881	1.28786	3.78786	2.71364e-05	4.47751e-05	UP	PTS mannose/fructose/sorbose transporter subunit IIC"	G	K02795
Streptococcus mitis	HMPREF8571_RS10620	gi_306830257_ref_NZ_GL397179.1:1850802-1851714	9.69178	1.14822	3.07737	0.00962572	0.0127552	UP	PTS mannose transporter subunit IID	G	K02796
Streptococcus mitis	HMPREF8571_RS10625	gi_306830257_ref_NZ_GL397179.1:1851771-1854000	4.68943	0	Inf	2.27396e-07	4.34539e-07	UP	hypothetical protein	P	K12952
Streptococcus mitis	HMPREF8571_RS10640	gi_306830257_ref_NZ_GL397179.1:1855612-1856335	13.8884	0	Inf	4.1078e-07	7.74502e-07	UP	rRNA pseudouridine synthase	J	K06183
Streptococcus mitis	HMPREF8571_RS10645	gi_306830257_ref_NZ_GL397179.1:1856408-1856639	36.4068	0	Inf	4.53786e-06	7.92388e-06	UP	GlsB/YeaQ/YmgE family stress response membrane protein	S
Streptococcus mitis	HMPREF8571_RS10650	gi_306830257_ref_NZ_GL397179.1:1856648-1857890	10.3545	0.281126	5.2029	7.59982e-07	1.40839e-06	UP	aminopeptidase	E	K19689
Streptococcus mitis	HMPREF8571_RS10660	gi_306830257_ref_NZ_GL397179.1:1858083-1862475	16.2055	0.0795448	7.67051	8.1642e-30	5.57515e-29	UP	PolC-type DNA polymerase III	Unclassified	K03763
Streptococcus mitis	HMPREF8571_RS10665	gi_306830257_ref_NZ_GL397179.1:1866017-1866491	38.9508	0	Inf	5.64977e-12	1.50406e-11	UP	hypothetical protein	Unclassified	K12296
Streptococcus mitis	HMPREF8571_RS10670	gi_306830257_ref_NZ_GL397179.1:1866611-1867148	41.8656	1.62379	4.68833	7.90326e-09	1.66545e-08	UP	transcription termination/antitermination protein NusG	K	K02601
Streptococcus mitis	HMPREF8571_RS10675	gi_306830257_ref_NZ_GL397179.1:1867200-1867377	45.192	0	Inf	8.35118e-06	1.42384e-05	UP	preprotein translocase subunit SecE	Unclassified	K03073
Streptococcus mitis	HMPREF8571_RS10680	gi_306830257_ref_NZ_GL397179.1:1867386-1867539	15.6705	0	Inf	0.0336166	0.0421651	UP	50S ribosomal protein L33	J	K02913
Streptococcus mitis	HMPREF8571_RS10685	gi_306830257_ref_NZ_GL397179.1:1867591-1869787	19.0395	0	Inf	3.26634e-23	1.60381e-22	UP	penicillin-binding protein	Unclassified	K12555
Streptococcus mitis	HMPREF8571_RS10690	gi_306830257_ref_NZ_GL397179.1:1869912-1870749	7.67941	0	Inf	9.96168e-05	0.000156389	UP	RluA family pseudouridine synthase	J	K06180
Streptococcus mitis	HMPREF8571_RS10695	gi_306830257_ref_NZ_GL397179.1:1870827-1871835	41.4566	5.71433	2.85895	1.15998e-05	1.95972e-05	UP	type I glyceraldehyde-3-phosphate dehydrogenase	G	K00134
Streptococcus mitis	HMPREF8571_RS10700	gi_306830257_ref_NZ_GL397179.1:1873282-1873966	53.4321	0	Inf	4.84905e-21	2.13142e-20	UP	ABC transporter ATP-binding protein	V	K02003
Streptococcus mitis	HMPREF8571_RS10705	gi_306830257_ref_NZ_GL397179.1:1874141-1875053	24.2295	0	Inf	5.41924e-14	1.6183e-13	UP	XRE family transcriptional regulator	K	K20342
Streptococcus mitis	HMPREF8571_RS10715	gi_306830257_ref_NZ_GL397179.1:1878133-1878547	49.4281	0	Inf	4.15962e-13	1.17777e-12	UP	membrane protein	S
Streptococcus mitis	HMPREF8571_RS10720	gi_306830257_ref_NZ_GL397179.1:1878533-1878977	24.4037	0	Inf	1.26331e-07	2.45598e-07	UP	low molecular weight phosphotyrosine protein phosphatase	T	K01104
Streptococcus mitis	HMPREF8571_RS10725	gi_306830257_ref_NZ_GL397179.1:1879025-1879346	28.7292	0.542609	5.72646	1.47851e-05	2.48431e-05	UP	preprotein translocase subunit YajC	Unclassified	K03210
Streptococcus mitis	HMPREF8571_RS10740	gi_306830257_ref_NZ_GL397179.1:1880627-1882604	28.8745	0.0883317	8.35265	2.40607e-26	1.38669e-25	UP	transketolase	G	K00615
Streptococcus mitis	HMPREF8571_RS10745	gi_306830257_ref_NZ_GL397179.1:1882722-1883346	14.8013	0	Inf	1.3552e-06	2.46506e-06	UP	hypothetical protein	Unclassified
Streptococcus mitis	HMPREF8571_RS10750	gi_306830257_ref_NZ_GL397179.1:1883397-1884384	36.6385	0.353684	6.69475	3.71413e-18	1.41285e-17	UP	KH domain-containing protein	R	K06346
Streptococcus mitis	HMPREF8571_RS10755	gi_306830257_ref_NZ_GL397179.1:1884398-1885232	34.6815	0	Inf	2.32721e-17	8.44262e-17	UP	protein translocase component YidC	Unclassified	K03217
Streptococcus mitis	HMPREF8571_RS10760	gi_306830257_ref_NZ_GL397179.1:1885200-1885572	21.5662	0	Inf	8.35118e-06	1.42384e-05	UP	ribonuclease P protein component	J	K03536
Streptococcus mitis	HMPREF8571_RS10765	gi_306830257_ref_NZ_GL397179.1:1885732-1886923	34.0798	0	Inf	1.11358e-22	5.28422e-22	UP	acetate kinase	C	K00925
Streptococcus mitis	HMPREF8571_RS10770	gi_306830257_ref_NZ_GL397179.1:1886973-1887927	7.15974	0	Inf	5.32834e-05	8.54875e-05	UP	class I SAM-dependent methyltransferase	Unclassified	K00571
Streptococcus mitis	HMPREF8571_RS10805	gi_306830257_ref_NZ_GL397179.1:1890410-1891283	15.1864	0	Inf	3.99443e-09	8.60716e-09	UP	type II secretion system F family protein	N	K02244
Streptococcus mitis	HMPREF8571_RS10810	gi_306830257_ref_NZ_GL397179.1:1891374-1892316	45.6377	0	Inf	9.72623e-24	4.91681e-23	UP	competence protein CglA	N	K02243
Streptococcus mitis	HMPREF8571_RS10815	gi_306830257_ref_NZ_GL397179.1:1892380-1892746	41.6456	0	Inf	2.45934e-10	5.80965e-10	UP	DUF1033 domain-containing protein	S
Streptococcus mitis	HMPREF8571_RS10820	gi_306830257_ref_NZ_GL397179.1:1892897-1894049	24.0697	0.151535	7.31142	1.54878e-15	5.02929e-15	UP	N-acetylglucosamine-6-phosphate deacetylase	G	K01443
Streptococcus mitis	HMPREF8571_RS10825	gi_306830257_ref_NZ_GL397179.1:1894189-1896007	24.7649	0.480264	5.68833	5.15205e-18	1.9473e-17	UP	acyltransferase	Unclassified
Streptococcus mitis	HMPREF8571_RS10830	gi_306830257_ref_NZ_GL397179.1:1896108-1897251	11.6022	0	Inf	3.99443e-09	8.60716e-09	UP	tRNA guanosine(34) transglycosylase Tgt	J	K00773
Streptococcus mitis	HMPREF8571_RS10835	gi_306830257_ref_NZ_GL397179.1:1897367-1898225	7.02344	0	Inf	9.96168e-05	0.000156389	UP	DUF975 domain-containing protein	S
Streptococcus mitis	HMPREF8571_RS10840	gi_306830257_ref_NZ_GL397179.1:1898403-1899522	7.90053	0.78	3.3404	0.00432709	0.00596109	UP	LysM peptidoglycan-binding domain-containing protein	Unclassified
Streptococcus mitis	HMPREF8571_RS10850	gi_306830257_ref_NZ_GL397179.1:1900311-1901592	16.0005	0	Inf	4.15962e-13	1.17777e-12	UP	MATE family efflux transporter	V
Streptococcus mitis	HMPREF8571_RS10855	gi_306830257_ref_NZ_GL397179.1:1901652-1903137	13.5333	0.235155	5.84676	1.48255e-10	3.55909e-10	UP	threonine synthase	E	K01733
Streptococcus mitis	HMPREF8571_RS10860	gi_306830257_ref_NZ_GL397179.1:1903199-1904489	4.05013	0	Inf	0.000352487	0.000528242	UP	hypothetical protein	Unclassified
Porphyromonas gingivalis ATCC 33277	PGN_0003	gi|188993864|ref|NC_010729.1|:2008-3028	228.877	2.5669	6.4784	8.28568e-51	1.37411e-49	UP	conserved hypothetical protein	S
Porphyromonas gingivalis ATCC 33277	PGN_0007	gi|188993864|ref|NC_010729.1|:6486-6642	81.9789	0	Inf	7.04361e-09	1.48864e-08	UP	hypothetical protein	unclassified
Porphyromonas gingivalis ATCC 33277	PGN_0012	gi|188993864|ref|NC_010729.1|:15570-16920	135.161	38.1513	1.82488	0.0341091	0.0427382	UP	two-component system response regulator	T	K07713
Porphyromonas gingivalis ATCC 33277	PGN_0013	gi|188993864|ref|NC_010729.1|:16929-18267	92.8174	10.4388	3.15243	1.60107e-11	4.1485e-11	UP	putative two-component system sensor histidine kinase	T	K07710
Porphyromonas gingivalis ATCC 33277	PGN_0014	gi|188993864|ref|NC_010729.1|:18270-20517	147.966	7.46136	4.30968	3.44574e-31	2.48621e-30	UP	hypothetical protein	unclassified
Porphyromonas gingivalis ATCC 33277	PGN_0016	gi|188993864|ref|NC_010729.1|:21291-22293	113.886	18.9875	2.58446	1.90589e-06	3.44364e-06	UP	putative TIM-barrel protein	J	K05540
Porphyromonas gingivalis ATCC 33277	PGN_0018	gi|188993864|ref|NC_010729.1|:24233-24404	74.8296	0	Inf	7.04361e-09	1.48864e-08	UP	hypothetical protein	unclassified
Porphyromonas gingivalis ATCC 33277	PGN_0019	gi|188993864|ref|NC_010729.1|:24769-24880	729.004	0	Inf	1.15755e-35	1.0394e-34	UP	hypothetical protein	unclassified
Porphyromonas gingivalis ATCC 33277	PGN_0025	gi|188993864|ref|NC_010729.1|:31673-32216	133.823	24.0882	2.47393	6.0613e-05	9.69599e-05	UP	probable SpoU rRNA methylase family protein	J	K03218
Porphyromonas gingivalis ATCC 33277	PGN_0026	gi|188993864|ref|NC_010729.1|:33068-33545	121.168	22.2969	2.44209	0.000224054	0.000341599	UP	cytidine deaminase	F	K01489
Porphyromonas gingivalis ATCC 33277	PGN_0027	gi|188993864|ref|NC_010729.1|:33764-34850	4.07019	0.160736	4.66233	0.00788025	0.0106021	UP	transposase in ISPg1	unclassified	K07481
Porphyromonas gingivalis ATCC 33277	PGN_0028	gi|188993864|ref|NC_010729.1|:34874-35024	50.6091	2.31417	4.45083	0.000700954	0.00102841	UP	hypothetical protein	unclassified
Porphyromonas gingivalis ATCC 33277	PGN_0029	gi|188993864|ref|NC_010729.1|:35419-36004	124.232	3.87604	5.00231	1.38661e-21	6.25129e-21	UP	hypothetical protein	unclassified
Porphyromonas gingivalis ATCC 33277	PGN_0030	gi|188993864|ref|NC_010729.1|:36141-38688	78.1371	9.80572	2.99431	1.5973e-11	4.14037e-11	UP	beta-mannosidase	G	K01192
Porphyromonas gingivalis ATCC 33277	PGN_0031	gi|188993864|ref|NC_010729.1|:38756-40055	89.4141	17.7408	2.33343	8.23813e-05	0.000130816	UP	DNA recombination protein RmuC	S	K09760
Porphyromonas gingivalis ATCC 33277	PGN_0032	gi|188993864|ref|NC_010729.1|:40102-40276	87.3368	4.992	4.1289	3.55231e-06	6.29252e-06	UP	conserved hypothetical protein	unclassified
Porphyromonas gingivalis ATCC 33277	PGN_0034	gi|188993864|ref|NC_010729.1|:41047-44734	248.654	62.1564	2.00017	0.0015408	0.00219472	UP	DNA polymerase III subunit alpha	unclassified	K02337
Porphyromonas gingivalis ATCC 33277	PGN_0036	gi|188993864|ref|NC_010729.1|:45791-46055	56.1575	3.29661	4.09043	5.56613e-06	9.6546e-06	UP	hypothetical protein	unclassified
Porphyromonas gingivalis ATCC 33277	PGN_0037	gi|188993864|ref|NC_010729.1|:46139-46259	113.017	1.44397	6.29036	3.4461e-08	6.97699e-08	UP	conserved hypothetical protein	unclassified
Porphyromonas gingivalis ATCC 33277	PGN_0039	gi|188993864|ref|NC_010729.1|:48047-50387	166.485	25.8236	2.68862	1.91005e-09	4.23506e-09	UP	beta-hexosaminidase	G	K12373
Porphyromonas gingivalis ATCC 33277	PGN_0040	gi|188993864|ref|NC_010729.1|:50736-50850	388.219	0	Inf	1.97858e-24	1.03984e-23	UP	hypothetical protein	unclassified
Porphyromonas gingivalis ATCC 33277	PGN_0044	gi|188993864|ref|NC_010729.1|:56392-57496	103.373	16.2861	2.66615	3.9097e-07	7.41019e-07	UP	GTP-binding protein YchF	J	K06942
Porphyromonas gingivalis ATCC 33277	PGN_0045	gi|188993864|ref|NC_010729.1|:57514-57679	312.56	2.10506	7.21413	3.15357e-23	1.55785e-22	UP	conserved hypothetical protein	unclassified
Porphyromonas gingivalis ATCC 33277	PGN_0060	gi|188993864|ref|NC_010729.1|:67168-68536	68.161	11.4863	2.56903	6.22629e-06	1.07767e-05	UP	conjugative transposon protein TraM	unclassified
Porphyromonas gingivalis ATCC 33277	PGN_0062	gi|188993864|ref|NC_010729.1|:68815-69439	113.262	12.0207	3.23607	1.17056e-09	2.64505e-09	UP	conjugative transposon protein TraK	unclassified
Porphyromonas gingivalis ATCC 33277	PGN_0063	gi|188993864|ref|NC_010729.1|:69458-70535	101.112	11.9938	3.0756	2.55965e-10	6.03565e-10	UP	conjugative transposon protein TraJ	unclassified
Porphyromonas gingivalis ATCC 33277	PGN_0064	gi|188993864|ref|NC_010729.1|:70537-71167	84.7762	6.64545	3.67322	6.35074e-11	1.56743e-10	UP	conjugative transposon protein TraI	unclassified
Porphyromonas gingivalis ATCC 33277	PGN_0065	gi|188993864|ref|NC_010729.1|:71301-73803	167.922	26.3162	2.67377	2.24309e-09	4.95829e-09	UP	conjugative transposon protein TraG	unclassified	K03199
Porphyromonas gingivalis ATCC 33277	PGN_0066	gi|188993864|ref|NC_010729.1|:73799-74177	247.268	8.75905	4.81916	3.17998e-23	1.56971e-22	UP	conjugative transposon protein TraF	unclassified
Porphyromonas gingivalis ATCC 33277	PGN_0067	gi|188993864|ref|NC_010729.1|:74181-74481	97.5457	15.6726	2.63784	0.000807467	0.00117936	UP	conjugative transposon protein TraE	unclassified
Porphyromonas gingivalis ATCC 33277	PGN_0068	gi|188993864|ref|NC_010729.1|:74656-75244	1386.22	406.691	1.76915	0.0380659	0.0475165	UP	hypothetical protein	unclassified
Porphyromonas gingivalis ATCC 33277	PGN_0069	gi|188993864|ref|NC_010729.1|:75231-75972	83.4773	11.0672	2.9151	4.04027e-07	7.6532e-07	UP	conjugal transfer protein TraA	unclassified
Porphyromonas gingivalis ATCC 33277	PGN_0070	gi|188993864|ref|NC_010729.1|:76001-76592	102.59	0.295135	8.4413	1.58965e-27	9.81418e-27	UP	hypothetical protein	unclassified
Porphyromonas gingivalis ATCC 33277	PGN_0071	gi|188993864|ref|NC_010729.1|:76588-76942	78.1758	0	Inf	5.93548e-17	2.07902e-16	UP	hypothetical protein	unclassified
Porphyromonas gingivalis ATCC 33277	PGN_0072	gi|188993864|ref|NC_010729.1|:76967-77399	175.56	4.03511	5.44321	1.97688e-24	1.03984e-23	UP	hypothetical protein	unclassified
Porphyromonas gingivalis ATCC 33277	PGN_0073	gi|188993864|ref|NC_010729.1|:77382-78165	47.198	11.1429	2.08261	0.02735	0.0348974	UP	conjugal transfer protein TraA	unclassified
Porphyromonas gingivalis ATCC 33277	PGN_0074	gi|188993864|ref|NC_010729.1|:78953-79367	134.716	0.421012	8.32184	6.79381e-26	3.82726e-25	UP	hypothetical protein	unclassified
Porphyromonas gingivalis ATCC 33277	PGN_0075	gi|188993864|ref|NC_010729.1|:79351-80587	182.734	1.27121	7.1674	3.16921e-55	6.24334e-54	UP	hypothetical protein	unclassified
Porphyromonas gingivalis ATCC 33277	PGN_0076	gi|188993864|ref|NC_010729.1|:80769-82779	140.603	5.29981	4.72954	1.8756e-35	1.66121e-34	UP	conjugal transfer protein TraG	unclassified
Porphyromonas gingivalis ATCC 33277	PGN_0077	gi|188993864|ref|NC_010729.1|:82877-83033	553.358	50.079	3.46593	2.28414e-12	6.21304e-12	UP	hypothetical protein	unclassified
Porphyromonas gingivalis ATCC 33277	PGN_0078	gi|188993864|ref|NC_010729.1|:83074-83287	607.072	38.3731	3.9837	1.08902e-19	4.48935e-19	UP	hypothetical protein	unclassified
Porphyromonas gingivalis ATCC 33277	PGN_0080	gi|188993864|ref|NC_010729.1|:84396-84723	345.802	76.1737	2.18258	0.000830896	0.00121222	UP	tetracycline resistance element mobilization regulatory protein RteC	unclassified
Porphyromonas gingivalis ATCC 33277	PGN_0081	gi|188993864|ref|NC_010729.1|:85009-86368	257	22.9962	3.4823	2.45132e-19	9.91574e-19	UP	putative Na driven multidrug efflux pump	V
Porphyromonas gingivalis ATCC 33277	PGN_0082	gi|188993864|ref|NC_010729.1|:86464-87313	374.291	27.5441	3.76434	6.21194e-23	3.00475e-22	UP	AraC family transcriptional regulator	K	K18954
Porphyromonas gingivalis ATCC 33277	PGN_0083	gi|188993864|ref|NC_010729.1|:87597-88992	122.737	17.7724	2.78786	4.5165e-09	9.69997e-09	UP	hypothetical protein	unclassified
Porphyromonas gingivalis ATCC 33277	PGN_0086	gi|188993864|ref|NC_010729.1|:91713-97200	176.992	4.58449	5.27078	5.9878e-56	1.21646e-54	UP	DNA methylase	K
Porphyromonas gingivalis ATCC 33277	PGN_0087	gi|188993864|ref|NC_010729.1|:97256-99167	713.542	210.267	1.76277	0.038516	0.0480416	UP	hypothetical protein	unclassified
Porphyromonas gingivalis ATCC 33277	PGN_0088	gi|188993864|ref|NC_010729.1|:99166-99376	476.551	45.5431	3.38732	1.19284e-12	3.29145e-12	UP	transcriptional regulator	K
Porphyromonas gingivalis ATCC 33277	PGN_0089	gi|188993864|ref|NC_010729.1|:99528-99849	161.133	4.88348	5.0442	1.37461e-17	5.09774e-17	UP	hypothetical protein	unclassified
Porphyromonas gingivalis ATCC 33277	PGN_0090	gi|188993864|ref|NC_010729.1|:99832-100186	165.416	12.3042	3.74887	6.33427e-12	1.68147e-11	UP	hypothetical protein	unclassified
Porphyromonas gingivalis ATCC 33277	PGN_0091	gi|188993864|ref|NC_010729.1|:100406-100685	462.54	72.384	2.67584	1.79148e-07	3.46208e-07	UP	hypothetical protein	unclassified
Porphyromonas gingivalis ATCC 33277	PGN_0093	gi|188993864|ref|NC_010729.1|:101074-101440	303.575	25.7081	3.56175	9.54795e-15	2.95437e-14	UP	hypothetical protein	R
Porphyromonas gingivalis ATCC 33277	PGN_0094	gi|188993864|ref|NC_010729.1|:101454-102690	148.268	15.1132	3.29432	1.98762e-14	6.02964e-14	UP	putative bacteriophage integrase	unclassified	K04763
Porphyromonas gingivalis ATCC 33277	PGN_0095	gi|188993864|ref|NC_010729.1|:102732-102882	151.827	1.15709	7.03579	4.48437e-13	1.26477e-12	UP	hypothetical protein	unclassified
Porphyromonas gingivalis ATCC 33277	PGN_0096	gi|188993864|ref|NC_010729.1|:103083-104424	167.237	44.2659	1.91763	0.0104857	0.0138721	UP	aspartate kinase	E	K00928
Porphyromonas gingivalis ATCC 33277	PGN_0097	gi|188993864|ref|NC_010729.1|:104441-105182	520.92	150.937	1.78711	0.0367084	0.0458572	UP	putative cell-division ATP-binding protein	unclassified	K09812
Porphyromonas gingivalis ATCC 33277	PGN_0098	gi|188993864|ref|NC_010729.1|:105345-105519	328.662	2.9952	6.77781	2.66827e-24	1.39105e-23	UP	hypothetical protein	unclassified
Porphyromonas gingivalis ATCC 33277	PGN_0111	gi|188993864|ref|NC_010729.1|:115775-115976	111.503	8.64951	3.68833	1.94744e-06	3.51773e-06	UP	partial transposase in ISPg6	unclassified
Porphyromonas gingivalis ATCC 33277	PGN_0112	gi|188993864|ref|NC_010729.1|:116467-116686	65.816	12.7069	2.37282	0.0340935	0.0427303	UP	hypothetical protein	unclassified
Porphyromonas gingivalis ATCC 33277	PGN_0116	gi|188993864|ref|NC_010729.1|:119776-120511	172.141	42.9678	2.00226	0.00667502	0.00901794	UP	NADH:ubiquinone reductase (Na(+)-transporting) subunit C	unclassified	K00348
Porphyromonas gingivalis ATCC 33277	PGN_0124	gi|188993864|ref|NC_010729.1|:127937-128045	107.01	16.0294	2.73895	0.0174197	0.022523	UP	hypothetical protein	unclassified
Porphyromonas gingivalis ATCC 33277	PGN_0125	gi|188993864|ref|NC_010729.1|:128125-129085	202.569	45.9981	2.13877	0.000589281	0.000874039	UP	D-isomer specific 2-hydroxyacid dehydrogenase family protein	R/C	K00058
Porphyromonas gingivalis ATCC 33277	PGN_0126	gi|188993864|ref|NC_010729.1|:129123-130413	179.452	38.571	2.21801	0.000121683	0.000189885	UP	transmembrane glucose/galactose transporter	G	K02429
Porphyromonas gingivalis ATCC 33277	PGN_0127	gi|188993864|ref|NC_010729.1|:130929-131103	199.955	7.9872	4.64584	3.30965e-12	8.95382e-12	UP	hypothetical protein	unclassified
Porphyromonas gingivalis ATCC 33277	PGN_0130	gi|188993864|ref|NC_010729.1|:134081-134726	18.6784	0	Inf	2.21221e-08	4.52108e-08	UP	partial transposase in ISPg1	unclassified	K07481
Porphyromonas gingivalis ATCC 33277	PGN_0131	gi|188993864|ref|NC_010729.1|:134771-135167	8.10497	0	Inf	0.00894141	0.0118774	UP	partial transposase in ISPg1	unclassified	K07481
Porphyromonas gingivalis ATCC 33277	PGN_0132	gi|188993864|ref|NC_010729.1|:135437-135914	25.2432	1.46209	4.10979	4.04722e-05	6.57774e-05	UP	hypothetical protein	unclassified
Porphyromonas gingivalis ATCC 33277	PGN_0134	gi|188993864|ref|NC_010729.1|:137216-138275	58.8136	14.6699	2.00329	0.016658	0.0217413	UP	biotin synthase	unclassified	K01012
Porphyromonas gingivalis ATCC 33277	PGN_0141	gi|188993864|ref|NC_010729.1|:145237-146422	110.896	22.6871	2.28926	0.000119835	0.000187091	UP	hypothetical protein	unclassified
Porphyromonas gingivalis ATCC 33277	PGN_0142	gi|188993864|ref|NC_010729.1|:146828-147737	76.0219	9.984	2.92872	1.36607e-07	2.65495e-07	UP	cation transporter	P
Porphyromonas gingivalis ATCC 33277	PGN_0143	gi|188993864|ref|NC_010729.1|:147779-148133	90.6386	3.93735	4.52483	4.3971e-11	1.09733e-10	UP	dihydroneopterin aldolase	unclassified	K01633
Porphyromonas gingivalis ATCC 33277	PGN_0145	gi|188993864|ref|NC_010729.1|:149876-154424	99.5575	13.6734	2.86416	1.0244e-11	2.67994e-11	UP	hypothetical protein	S
Porphyromonas gingivalis ATCC 33277	PGN_0146	gi|188993864|ref|NC_010729.1|:154444-154588	99.8588	1.20497	6.37282	1.18072e-08	2.47449e-08	UP	hypothetical protein	unclassified
Porphyromonas gingivalis ATCC 33277	PGN_0147	gi|188993864|ref|NC_010729.1|:154845-157173	92.9104	13.5035	2.78251	1.70151e-09	3.78559e-09	UP	hypothetical protein	unclassified
Porphyromonas gingivalis ATCC 33277	PGN_0148	gi|188993864|ref|NC_010729.1|:157180-161929	145.727	24.093	2.59658	6.00416e-09	1.2844e-08	UP	hypothetical protein	S
Porphyromonas gingivalis ATCC 33277	PGN_0151	gi|188993864|ref|NC_010729.1|:165088-166063	153.713	3.93836	5.2865	2.60743e-33	2.12151e-32	UP	hypothetical protein	unclassified
Porphyromonas gingivalis ATCC 33277	PGN_0152	gi|188993864|ref|NC_010729.1|:166235-167858	428.957	60.4635	2.8267	8.95794e-12	2.36634e-11	UP	immunoreactive 61 kDa antigen	unclassified
Porphyromonas gingivalis ATCC 33277	PGN_0153	gi|188993864|ref|NC_010729.1|:168039-168174	192.232	2.56941	6.22527	1.26252e-13	3.69381e-13	UP	conserved hypothetical protein	unclassified
Porphyromonas gingivalis ATCC 33277	PGN_0157	gi|188993864|ref|NC_010729.1|:170356-171469	54.8795	4.70521	3.54394	5.13922e-11	1.27373e-10	UP	2-iminoacetate synthase ThiH	R	K03150
Porphyromonas gingivalis ATCC 33277	PGN_0158	gi|188993864|ref|NC_010729.1|:171481-172261	58.7091	2.90827	4.33535	2.03527e-13	5.88843e-13	UP	thiazole biosynthesis protein ThiG	F	K03149
Porphyromonas gingivalis ATCC 33277	PGN_0159	gi|188993864|ref|NC_010729.1|:172319-174263	79.6146	3.77288	4.3993	2.52682e-25	1.39328e-24	UP	thiamine-phosphate diphosphorylase	unclassified	K00788
Porphyromonas gingivalis ATCC 33277	PGN_0160	gi|188993864|ref|NC_010729.1|:174259-176023	51.2731	6.33546	3.01668	4.35469e-09	9.36172e-09	UP	thiamine biosynthesis protein	unclassified	K03147
Porphyromonas gingivalis ATCC 33277	PGN_0161	gi|188993864|ref|NC_010729.1|:176092-176347	114.692	14.3325	3.00041	2.84783e-05	4.6764e-05	UP	putative thiamine biosynthesis protein ThiS	unclassified
Porphyromonas gingivalis ATCC 33277	PGN_0163	gi|188993864|ref|NC_010729.1|:177695-178004	306.198	56.9249	2.42733	4.3152e-05	7.00628e-05	UP	hypothetical protein	unclassified
Porphyromonas gingivalis ATCC 33277	PGN_0164	gi|188993864|ref|NC_010729.1|:178269-178503	354.286	0.74349	8.89639	9.41576e-35	8.03305e-34	UP	hypothetical protein	unclassified
Porphyromonas gingivalis ATCC 33277	PGN_0165	gi|188993864|ref|NC_010729.1|:178644-178812	76.1579	0	Inf	7.04361e-09	1.48864e-08	UP	conserved hypothetical protein	unclassified
Porphyromonas gingivalis ATCC 33277	PGN_0166	gi|188993864|ref|NC_010729.1|:178990-179143	75.7406	3.40364	4.47592	1.73427e-05	2.89089e-05	UP	hypothetical protein	unclassified
Porphyromonas gingivalis ATCC 33277	PGN_0168	gi|188993864|ref|NC_010729.1|:180658-181630	210.405	24.0622	3.12833	4.8533e-13	1.36823e-12	UP	lipopolysaccharide biosynthesis protein WbpB	R	K13016
Porphyromonas gingivalis ATCC 33277	PGN_0169	gi|188993864|ref|NC_010729.1|:181747-182557	75.3832	10.1256	2.89624	5.86728e-07	1.09765e-06	UP	metallo-beta-lactamase superfamily protein	R
Porphyromonas gingivalis ATCC 33277	PGN_0170	gi|188993864|ref|NC_010729.1|:182609-183623	254.402	22.2058	3.5181	1.44295e-18	5.62387e-18	UP	L-asparaginase 1	E/J	K01424
Porphyromonas gingivalis ATCC 33277	PGN_0171	gi|188993864|ref|NC_010729.1|:183700-184012	52.6855	10.0478	2.39053	0.0266086	0.0339781	UP	partial transposase in ISPg2	unclassified
Porphyromonas gingivalis ATCC 33277	PGN_0174	gi|188993864|ref|NC_010729.1|:185438-186377	98.8407	9.29362	3.41079	2.13074e-12	5.80307e-12	UP	AraC family transcriptional regulator	K	K18954
Porphyromonas gingivalis ATCC 33277	PGN_0177	gi|188993864|ref|NC_010729.1|:187633-187957	50.7402	0	Inf	4.79413e-11	1.18957e-10	UP	hypothetical protein	unclassified
Porphyromonas gingivalis ATCC 33277	PGN_0178	gi|188993864|ref|NC_010729.1|:188161-188743	75.1986	4.79506	3.97108	2.13159e-11	5.44284e-11	UP	hypothetical protein	unclassified
Porphyromonas gingivalis ATCC 33277	PGN_0179	gi|188993864|ref|NC_010729.1|:188768-190241	59.4854	2.01509	4.88362	8.14461e-23	3.89611e-22	UP	60 kDa protein	unclassified
Porphyromonas gingivalis ATCC 33277	PGN_0180	gi|188993864|ref|NC_010729.1|:190296-191448	125.581	9.39518	3.74056	6.18328e-18	2.31953e-17	UP	FimA type I fimbrilin	unclassified
Porphyromonas gingivalis ATCC 33277	PGN_0181	gi|188993864|ref|NC_010729.1|:191586-191943	35.9516	1.46413	4.61794	3.93054e-06	6.93417e-06	UP	conserved hypothetical protein	unclassified
Porphyromonas gingivalis ATCC 33277	PGN_0182	gi|188993864|ref|NC_010729.1|:192171-192498	49.0499	1.06537	5.52483	1.27489e-08	2.65134e-08	UP	conserved hypothetical protein	unclassified
Porphyromonas gingivalis ATCC 33277	PGN_0183	gi|188993864|ref|NC_010729.1|:192484-193873	51.5059	1.13128	5.50871	8.68702e-24	4.40517e-23	UP	minor component FimC	unclassified
Porphyromonas gingivalis ATCC 33277	PGN_0184	gi|188993864|ref|NC_010729.1|:193887-195900	45.9325	0.0867528	9.04839	2.19478e-37	2.19175e-36	UP	minor component FimD	unclassified
Porphyromonas gingivalis ATCC 33277	PGN_0185	gi|188993864|ref|NC_010729.1|:195896-197549	58.3616	1.26762	5.52483	1.56473e-28	1.00418e-27	UP	minor component FimE	unclassified
Porphyromonas gingivalis ATCC 33277	PGN_0186	gi|188993864|ref|NC_010729.1|:197571-197799	198.47	7.6297	4.70115	7.47976e-15	2.32326e-14	UP	hypothetical protein	unclassified
Porphyromonas gingivalis ATCC 33277	PGN_0188	gi|188993864|ref|NC_010729.1|:198639-198825	1772.3	5243.47	-1.5649	4.56726e-38	4.64659e-37	DOWN	50S ribosomal protein L32	J	K02911
Porphyromonas gingivalis ATCC 33277	PGN_0190	gi|188993864|ref|NC_010729.1|:200090-200990	173.204	44.6011	1.95732	0.00912693	0.0121164	UP	putative GTP-binding protein	R	K03595
Porphyromonas gingivalis ATCC 33277	PGN_0191	gi|188993864|ref|NC_010729.1|:201052-202366	148.649	30.8251	2.26973	7.12644e-05	0.000113607	UP	GTP-binding protein EngA	R	K03977
Porphyromonas gingivalis ATCC 33277	PGN_0193	gi|188993864|ref|NC_010729.1|:205716-206364	59.4947	9.69171	2.61794	0.0002196	0.000335123	UP	polysaccharide deacetylase	G
Porphyromonas gingivalis ATCC 33277	PGN_0194	gi|188993864|ref|NC_010729.1|:206389-207076	46.1839	5.33303	3.11436	5.36887e-06	9.32488e-06	UP	hypothetical protein	S	K15461
Porphyromonas gingivalis ATCC 33277	PGN_0195	gi|188993864|ref|NC_010729.1|:207274-207856	93.1359	18.2812	2.34898	0.000850314	0.00123944	UP	xanthine phosphoribosyltransferase	F	K03816
Porphyromonas gingivalis ATCC 33277	PGN_0196	gi|188993864|ref|NC_010729.1|:207892-209230	96.7224	14.8753	2.70093	1.14139e-07	2.23904e-07	UP	xanthine permease	F	K16345
Porphyromonas gingivalis ATCC 33277	PGN_0204	gi|188993864|ref|NC_010729.1|:216780-218178	95.1617	18.9832	2.32566	6.5851e-05	0.000105235	UP	protoporphyrinogen oxidase	unclassified	K00231
Porphyromonas gingivalis ATCC 33277	PGN_0205	gi|188993864|ref|NC_010729.1|:219031-219931	49.9971	1.35743	5.2029	1.46128e-16	5.03166e-16	UP	hypothetical protein	K
Porphyromonas gingivalis ATCC 33277	PGN_0206	gi|188993864|ref|NC_010729.1|:219927-221079	72.9069	7.12215	3.35567	2.02116e-11	5.16523e-11	UP	putative lipid A disaccharide synthase	unclassified	K00748
Porphyromonas gingivalis ATCC 33277	PGN_0208	gi|188993864|ref|NC_010729.1|:221882-222440	269.099	71.5758	1.91059	0.0159482	0.0208736	UP	hypothetical protein	O
Porphyromonas gingivalis ATCC 33277	PGN_0211	gi|188993864|ref|NC_010729.1|:225615-226788	138.067	19.9425	2.79145	6.07923e-09	1.30003e-08	UP	hypothetical protein	R
Porphyromonas gingivalis ATCC 33277	PGN_0212	gi|188993864|ref|NC_010729.1|:226941-228027	17.0208	0.160736	6.72646	1.07531e-10	2.60551e-10	UP	transposase in ISPg1	unclassified	K07481
Porphyromonas gingivalis ATCC 33277	PGN_0213	gi|188993864|ref|NC_010729.1|:228169-228556	31.0986	3.60248	3.10979	0.00381958	0.00528096	UP	hypothetical protein	unclassified
Porphyromonas gingivalis ATCC 33277	PGN_0214	gi|188993864|ref|NC_010729.1|:228666-228975	37.626	0	Inf	3.94049e-08	7.90653e-08	UP	conserved hypothetical protein	unclassified
Porphyromonas gingivalis ATCC 33277	PGN_0215	gi|188993864|ref|NC_010729.1|:228973-229342	23.9151	0	Inf	2.47519e-06	4.41461e-06	UP	conserved hypothetical protein	unclassified
Porphyromonas gingivalis ATCC 33277	PGN_0218	gi|188993864|ref|NC_010729.1|:235109-236195	5.92028	0	Inf	9.96168e-05	0.000156389	UP	transposase in ISPg1	unclassified	K07481
Porphyromonas gingivalis ATCC 33277	PGN_0220	gi|188993864|ref|NC_010729.1|:237091-237517	83.8328	16.3672	2.35671	0.00315408	0.0043776	UP	partial transposase in ISPg1	unclassified	K07481
Porphyromonas gingivalis ATCC 33277	PGN_0222	gi|188993864|ref|NC_010729.1|:240697-240988	86.778	0.598356	7.18018	2.53516e-14	7.66561e-14	UP	hypothetical protein	unclassified
Porphyromonas gingivalis ATCC 33277	PGN_0223	gi|188993864|ref|NC_010729.1|:241403-242510	359.374	7.5691	5.56922	3.51485e-51	5.87404e-50	UP	glycosyl transferase family 4	unclassified	K02851
Porphyromonas gingivalis ATCC 33277	PGN_0224	gi|188993864|ref|NC_010729.1|:242757-243966	205.093	12.1293	4.07971	1.14815e-25	6.41248e-25	UP	UDP-N-acetyl-D-mannosamine dehydrogenase	unclassified	K02472
Porphyromonas gingivalis ATCC 33277	PGN_0225	gi|188993864|ref|NC_010729.1|:244251-245238	241	0.707369	8.41235	5.23801e-62	1.32499e-60	UP	glycosyl transferase	unclassified	K00745
Porphyromonas gingivalis ATCC 33277	PGN_0226	gi|188993864|ref|NC_010729.1|:245243-246413	339.353	0.298412	10.1513	8.75e-83	4.6626e-81	UP	hypothetical protein	unclassified
Porphyromonas gingivalis ATCC 33277	PGN_0227	gi|188993864|ref|NC_010729.1|:246422-247481	237.151	0.824151	8.16868	9.45324e-63	2.44843e-61	UP	glycosyl transferase family 1	unclassified	K03857
Porphyromonas gingivalis ATCC 33277	PGN_0228	gi|188993864|ref|NC_010729.1|:247493-248828	360.964	3.53102	6.67563	2.49262e-68	7.82827e-67	UP	coenzyme F390 synthetase	unclassified	K01912
Porphyromonas gingivalis ATCC 33277	PGN_0229	gi|188993864|ref|NC_010729.1|:249122-249608	342.745	7.53413	5.50755	8.37929e-37	7.97566e-36	UP	histidinol phosphate phosphatase	unclassified
Porphyromonas gingivalis ATCC 33277	PGN_0230	gi|188993864|ref|NC_010729.1|:249727-250162	892.978	3.20587	8.12176	3.79281e-75	1.44193e-73	UP	serine O-acetyltransferase	E
Porphyromonas gingivalis ATCC 33277	PGN_0231	gi|188993864|ref|NC_010729.1|:250155-251340	103.774	1.32587	6.29036	6.35067e-37	6.11641e-36	UP	delta-aminolevulinic acid dehydratase	unclassified
Porphyromonas gingivalis ATCC 33277	PGN_0232	gi|188993864|ref|NC_010729.1|:251360-252401	103.833	2.51516	5.36747	2.59582e-29	1.72374e-28	UP	glycosyl transferase family 2	unclassified	K19427
Porphyromonas gingivalis ATCC 33277	PGN_0233	gi|188993864|ref|NC_010729.1|:252442-253141	104	0	Inf	6.1733e-33	4.85867e-32	UP	conserved hypothetical protein with glycosyl transferase WecB/TagA/CpsF family domain	unclassified	K02852
Porphyromonas gingivalis ATCC 33277	PGN_0234	gi|188993864|ref|NC_010729.1|:253146-254307	128.07	8.72097	3.8763	1.63999e-19	6.68018e-19	UP	UDP-N-acetylglucosamine 2-epimerase	unclassified	K01791
Porphyromonas gingivalis ATCC 33277	PGN_0237	gi|188993864|ref|NC_010729.1|:255709-256330	56.2575	13.2023	2.09125	0.0248254	0.0317884	UP	hypothetical protein	S
Porphyromonas gingivalis ATCC 33277	PGN_0238	gi|188993864|ref|NC_010729.1|:256333-256882	62.1596	11.4362	2.44237	0.00162899	0.00231832	UP	hypothetical protein	unclassified
Porphyromonas gingivalis ATCC 33277	PGN_0240	gi|188993864|ref|NC_010729.1|:258610-259648	99.1006	27.2422	1.86305	0.0374697	0.0467814	UP	ferrochelatase	unclassified	K01772
Porphyromonas gingivalis ATCC 33277	PGN_0242	gi|188993864|ref|NC_010729.1|:260645-261794	140.249	32.9689	2.08881	0.00152083	0.00216723	UP	probable glycosyl transferase family 1	unclassified
Porphyromonas gingivalis ATCC 33277	PGN_0243	gi|188993864|ref|NC_010729.1|:261929-262676	521.043	111.886	2.21937	5.88394e-05	9.4169e-05	UP	phosphoglycerate mutase	G	K01834
Porphyromonas gingivalis ATCC 33277	PGN_0244	gi|188993864|ref|NC_010729.1|:262689-262899	24.7806	0	Inf	0.000352487	0.000528242	UP	hypothetical protein	unclassified
Porphyromonas gingivalis ATCC 33277	PGN_0252	gi|188993864|ref|NC_010729.1|:271792-273139	91.8994	15.5537	2.5628	1.73942e-06	3.14809e-06	UP	membrane-bound lytic murein transglycosylase D	unclassified	K08307
Porphyromonas gingivalis ATCC 33277	PGN_0253	gi|188993864|ref|NC_010729.1|:273157-273865	108.92	25.6289	2.08742	0.0054533	0.00742448	UP	hypothetical protein	unclassified
Porphyromonas gingivalis ATCC 33277	PGN_0254	gi|188993864|ref|NC_010729.1|:273884-274754	214.727	55.9666	1.93987	0.00916282	0.0121591	UP	chromosome partitioning protein ParB	K	K03497
Porphyromonas gingivalis ATCC 33277	PGN_0255	gi|188993864|ref|NC_010729.1|:274761-275538	201.104	48.2838	2.05833	0.00248788	0.00347896	UP	chromosome partitioning protein ParA	unclassified	K03496
Porphyromonas gingivalis ATCC 33277	PGN_0267	gi|188993864|ref|NC_010729.1|:287799-288792	59.8862	13.1831	2.18353	0.00366823	0.00507421	UP	putative riboflavin biosynthesis protein	unclassified	K11752
Porphyromonas gingivalis ATCC 33277	PGN_0268	gi|188993864|ref|NC_010729.1|:288816-289698	202.699	32.0551	2.66071	5.65278e-08	1.1283e-07	UP	protoporphyrinogen oxidase	J	K02493
Porphyromonas gingivalis ATCC 33277	PGN_0269	gi|188993864|ref|NC_010729.1|:289694-290180	131.317	16.1446	3.02393	6.71774e-08	1.33635e-07	UP	transcriptional regulatory protein	R
Porphyromonas gingivalis ATCC 33277	PGN_0270	gi|188993864|ref|NC_010729.1|:290163-290904	208.693	31.7887	2.7148	3.66198e-08	7.39794e-08	UP	amidophosphoribosyltransferase	R	K02242
Porphyromonas gingivalis ATCC 33277	PGN_0271	gi|188993864|ref|NC_010729.1|:291033-293103	397.354	89.1739	2.15573	0.000105407	0.0001652	UP	endopeptidase PepO	O	K07386
Porphyromonas gingivalis ATCC 33277	PGN_0273	gi|188993864|ref|NC_010729.1|:294205-294340	1384.07	209.407	2.72454	1.15274e-08	2.4182e-08	UP	conserved hypothetical protein	unclassified
Porphyromonas gingivalis ATCC 33277	PGN_0275	gi|188993864|ref|NC_010729.1|:295173-296823	146.9	35.452	2.0509	0.00165954	0.00235972	UP	phosphofructokinase	G	K00895
Porphyromonas gingivalis ATCC 33277	PGN_0277	gi|188993864|ref|NC_010729.1|:297307-297745	139.261	29.8497	2.22201	0.00225438	0.00318464	UP	heat-shock protein Hsp15	J	K04762
Porphyromonas gingivalis ATCC 33277	PGN_0278	gi|188993864|ref|NC_010729.1|:297750-298308	169.806	22.1916	2.9358	1.18834e-08	2.48965e-08	UP	peptidyl-tRNA hydrolase	J	K01056
Porphyromonas gingivalis ATCC 33277	PGN_0280	gi|188993864|ref|NC_010729.1|:299184-299475	50.9648	0	Inf	4.26767e-10	9.89802e-10	UP	hypothetical protein	unclassified
Porphyromonas gingivalis ATCC 33277	PGN_0281	gi|188993864|ref|NC_010729.1|:299636-301679	179.262	38.2948	2.22685	5.55121e-05	8.89974e-05	UP	methionine--tRNA ligase	J	K01874
Porphyromonas gingivalis ATCC 33277	PGN_0282	gi|188993864|ref|NC_010729.1|:301699-303481	122.039	34.1993	1.8353	0.0271723	0.0346775	UP	2',3'-cyclic-nucleotide 2'-phosphodiesterase precursor	F	K01119
Porphyromonas gingivalis ATCC 33277	PGN_0286	gi|188993864|ref|NC_010729.1|:307238-307562	96.5301	0	Inf	1.47817e-18	5.72338e-18	UP	hypothetical protein frame-shifted with PGN0285	unclassified
Porphyromonas gingivalis ATCC 33277	PGN_0288	gi|188993864|ref|NC_010729.1|:310363-311338	153.301	6.80263	4.49413	6.90143e-26	3.88452e-25	UP	hypothetical protein	unclassified
Porphyromonas gingivalis ATCC 33277	PGN_0289	gi|188993864|ref|NC_010729.1|:311638-312979	121.082	8.59279	3.81672	1.31558e-19	5.39936e-19	UP	hypothetical protein	unclassified
Porphyromonas gingivalis ATCC 33277	PGN_0290	gi|188993864|ref|NC_010729.1|:312987-313989	109.074	12.5422	3.12044	1.05687e-10	2.56465e-10	UP	immunoreactive 32 kDa antigen	unclassified
Porphyromonas gingivalis ATCC 33277	PGN_0291	gi|188993864|ref|NC_010729.1|:314138-317825	152.028	14.2126	3.4191	7.92592e-20	3.29242e-19	UP	hypothetical protein	unclassified
Porphyromonas gingivalis ATCC 33277	PGN_0292	gi|188993864|ref|NC_010729.1|:318211-318334	249.759	0	Inf	2.32769e-18	8.91184e-18	UP	hypothetical protein	unclassified
Porphyromonas gingivalis ATCC 33277	PGN_0293	gi|188993864|ref|NC_010729.1|:318766-321877	840.865	158.438	2.40795	2.56502e-07	4.89151e-07	UP	receptor antigen A	P
Porphyromonas gingivalis ATCC 33277	PGN_0294	gi|188993864|ref|NC_010729.1|:321910-323422	1550.09	200.241	2.95254	2.27403e-14	6.88884e-14	UP	receptor antigen B	unclassified
Porphyromonas gingivalis ATCC 33277	PGN_0295	gi|188993864|ref|NC_010729.1|:323590-324472	1800.6	166.014	3.43911	5.56961e-22	2.56794e-21	UP	C-terminal domain of Arg- and Lys-gingipain proteinase	unclassified
Porphyromonas gingivalis ATCC 33277	PGN_0304	gi|188993864|ref|NC_010729.1|:335559-335721	69.0911	2.1438	5.01025	6.10365e-06	1.05728e-05	UP	conserved hypothetical protein	unclassified
Porphyromonas gingivalis ATCC 33277	PGN_0305	gi|188993864|ref|NC_010729.1|:335937-336096	374.557	4.368	6.42207	4.57055e-24	2.34516e-23	UP	conserved hypothetical protein	unclassified
Porphyromonas gingivalis ATCC 33277	PGN_0306	gi|188993864|ref|NC_010729.1|:336238-337081	139.629	2.48417	5.81269	1.48748e-33	1.22252e-32	UP	conserved hypothetical protein	S
Porphyromonas gingivalis ATCC 33277	PGN_0307	gi|188993864|ref|NC_010729.1|:337033-337759	188.103	17.3038	3.44237	1.09717e-14	3.38684e-14	UP	conserved hypothetical protein	unclassified	K03424
Porphyromonas gingivalis ATCC 33277	PGN_0311	gi|188993864|ref|NC_010729.1|:339113-339821	247.339	4.18934	5.88362	1.19068e-40	1.35325e-39	UP	conserved hypothetical protein	unclassified
Porphyromonas gingivalis ATCC 33277	PGN_0312	gi|188993864|ref|NC_010729.1|:339871-340117	115.615	24.7579	2.22336	0.0168121	0.0219337	UP	hypothetical protein	unclassified
Porphyromonas gingivalis ATCC 33277	PGN_0313	gi|188993864|ref|NC_010729.1|:340122-341703	133.731	32.691	2.03237	0.00239913	0.00338544	UP	peptide chain release factor 3	J	K02837
Porphyromonas gingivalis ATCC 33277	PGN_0315	gi|188993864|ref|NC_010729.1|:342989-344798	112.885	17.9547	2.65243	3.6474e-08	7.37305e-08	UP	precorrin-6x reductase	unclassified	K02188
Porphyromonas gingivalis ATCC 33277	PGN_0316	gi|188993864|ref|NC_010729.1|:344794-346639	146.416	28.489	2.3616	6.85316e-06	1.18459e-05	UP	precorrin-4 C(11)-methyltransferase	unclassified	K05936
Porphyromonas gingivalis ATCC 33277	PGN_0324	gi|188993864|ref|NC_010729.1|:353425-354511	22.201	0	Inf	4.49613e-15	1.41615e-14	UP	transposase in ISPg1	unclassified	K07481
Porphyromonas gingivalis ATCC 33277	PGN_0325	gi|188993864|ref|NC_010729.1|:354679-355045	97.5384	0	Inf	1.14433e-20	4.91365e-20	UP	hypothetical protein	unclassified
Porphyromonas gingivalis ATCC 33277	PGN_0326	gi|188993864|ref|NC_010729.1|:355911-356379	55.7432	2.23522	4.64031	7.4142e-10	1.69636e-09	UP	DNA-binding protein histone-like family	unclassified
Porphyromonas gingivalis ATCC 33277	PGN_0329	gi|188993864|ref|NC_010729.1|:358493-361187	229.983	41.6865	2.46388	1.88162e-07	3.63411e-07	UP	hypothetical protein	E
Porphyromonas gingivalis ATCC 33277	PGN_0330	gi|188993864|ref|NC_010729.1|:361248-362634	95.985	15.2423	2.65472	2.35684e-07	4.50112e-07	UP	DNA repair protein RadA	O	K04485
Porphyromonas gingivalis ATCC 33277	PGN_0331	gi|188993864|ref|NC_010729.1|:362679-363564	139.366	15.9733	3.12514	2.99996e-11	7.54457e-11	UP	hypothetical protein	E
Porphyromonas gingivalis ATCC 33277	PGN_0332	gi|188993864|ref|NC_010729.1|:363577-363982	88.169	0.430345	7.67863	3.55541e-19	1.43208e-18	UP	hypothetical protein	unclassified
Porphyromonas gingivalis ATCC 33277	PGN_0334	gi|188993864|ref|NC_010729.1|:364743-366042	333.215	54.9696	2.59975	1.27078e-08	2.64447e-08	UP	hypothetical protein	S
Porphyromonas gingivalis ATCC 33277	PGN_0335	gi|188993864|ref|NC_010729.1|:366120-368586	474.76	83.5002	2.50735	3.06228e-08	6.22899e-08	UP	conserved hypothetical protein with Zinc carboxypeptidase domain	R	K07752
Porphyromonas gingivalis ATCC 33277	PGN_0336	gi|188993864|ref|NC_010729.1|:369406-370030	120.984	13.6981	3.14278	2.12536e-09	4.70285e-09	UP	immunoreactive 23 kDa antigen	unclassified
Porphyromonas gingivalis ATCC 33277	PGN_0337	gi|188993864|ref|NC_010729.1|:370231-370390	170.939	0	Inf	9.51107e-17	3.29416e-16	UP	conserved hypothetical protein	unclassified
Porphyromonas gingivalis ATCC 33277	PGN_0338	gi|188993864|ref|NC_010729.1|:370524-370725	83.6276	0	Inf	2.79657e-11	7.04399e-11	UP	hypothetical protein	unclassified
Porphyromonas gingivalis ATCC 33277	PGN_0339	gi|188993864|ref|NC_010729.1|:370816-370948	30.2413	0	Inf	0.00242129	0.00338982	UP	hypothetical protein	unclassified
Porphyromonas gingivalis ATCC 33277	PGN_0340	gi|188993864|ref|NC_010729.1|:370965-372567	151.801	19.6192	2.95184	1.40336e-11	3.65077e-11	UP	carboxyl-terminal processing protease	unclassified	K03797
Porphyromonas gingivalis ATCC 33277	PGN_0341	gi|188993864|ref|NC_010729.1|:372638-374159	198.99	28.9287	2.78213	3.8362e-10	8.99357e-10	UP	hypothetical protein	unclassified
Porphyromonas gingivalis ATCC 33277	PGN_0342	gi|188993864|ref|NC_010729.1|:374192-374861	166.887	9.12717	4.19256	1.69786e-20	7.25693e-20	UP	uracil-DNA glycosylase	unclassified	K03648
Porphyromonas gingivalis ATCC 33277	PGN_0343	gi|188993864|ref|NC_010729.1|:375659-375797	167.828	1.25698	7.06088	2.7628e-13	7.91928e-13	UP	hypothetical protein	unclassified
Porphyromonas gingivalis ATCC 33277	PGN_0344	gi|188993864|ref|NC_010729.1|:375802-376618	110.767	18.6054	2.57374	4.9664e-06	8.64897e-06	UP	probable haloacid dehalogenase-like hydrolase	R	K07025
Porphyromonas gingivalis ATCC 33277	PGN_0350	gi|188993864|ref|NC_010729.1|:380916-381249	308.28	42.3722	2.86305	1.87198e-08	3.86095e-08	UP	translation initiation factor	J
Porphyromonas gingivalis ATCC 33277	PGN_0352	gi|188993864|ref|NC_010729.1|:383311-383488	219.181	13.742	3.99546	1.32516e-10	3.20493e-10	UP	conserved hypothetical protein	unclassified
Porphyromonas gingivalis ATCC 33277	PGN_0356	gi|188993864|ref|NC_010729.1|:388965-389457	58.7405	12.0497	2.28536	0.0106535	0.0140855	UP	conserved hypothetical protein	R
Porphyromonas gingivalis ATCC 33277	PGN_0361	gi|188993864|ref|NC_010729.1|:395354-396422	169.312	26.6411	2.66795	4.51541e-08	9.04055e-08	UP	glycosyl transferase family 2	R	K07011
Porphyromonas gingivalis ATCC 33277	PGN_0362	gi|188993864|ref|NC_010729.1|:396599-396725	69.674	0	Inf	2.47519e-06	4.41461e-06	UP	hypothetical protein	unclassified
Porphyromonas gingivalis ATCC 33277	PGN_0363	gi|188993864|ref|NC_010729.1|:396721-396916	20.5209	0.891429	4.52483	0.0139512	0.0183412	UP	conserved hypothetical protein	unclassified
Porphyromonas gingivalis ATCC 33277	PGN_0364	gi|188993864|ref|NC_010729.1|:397290-397491	97.5655	0	Inf	1.17118e-12	3.2358e-12	UP	hypothetical protein	unclassified
Porphyromonas gingivalis ATCC 33277	PGN_0365	gi|188993864|ref|NC_010729.1|:397662-399456	317.958	92.1782	1.78634	0.0333852	0.0421651	UP	arginine--tRNA ligase	J	K01887
Porphyromonas gingivalis ATCC 33277	PGN_0366	gi|188993864|ref|NC_010729.1|:399460-400546	195.369	39.2196	2.31656	2.66164e-05	4.39616e-05	UP	putative tRNA 5-methylaminomethyl-2-thiouridylate 5-methyltransferase	J	K00566
Porphyromonas gingivalis ATCC 33277	PGN_0367	gi|188993864|ref|NC_010729.1|:400590-401355	90.8383	17.3352	2.3896	0.000220628	0.000336612	UP	exodeoxyribonuclease III	unclassified	K01142
Porphyromonas gingivalis ATCC 33277	PGN_0368	gi|188993864|ref|NC_010729.1|:401427-402354	104.886	17.5097	2.5826	3.79584e-06	6.70381e-06	UP	DNA-binding transcriptional regulator OxyR	K	K04761
Porphyromonas gingivalis ATCC 33277	PGN_0370	gi|188993864|ref|NC_010729.1|:402892-404221	170.863	11.4291	3.90206	7.81555e-23	3.74697e-22	UP	conserved hypothetical protein	R	K06189
Porphyromonas gingivalis ATCC 33277	PGN_0371	gi|188993864|ref|NC_010729.1|:404256-404853	48.4265	5.55131	3.1249	1.15793e-05	1.95677e-05	UP	conserved hypothetical protein	unclassified
Porphyromonas gingivalis ATCC 33277	PGN_0372	gi|188993864|ref|NC_010729.1|:404908-405001	89.8552	3.71745	4.59522	0.000243751	0.000370846	UP	hypothetical protein	unclassified
Porphyromonas gingivalis ATCC 33277	PGN_0373	gi|188993864|ref|NC_010729.1|:405468-405978	361.28	842.486	-1.22154	1.66274e-29	1.11784e-28	DOWN	putative thioredoxin	O	K03671
Porphyromonas gingivalis ATCC 33277	PGN_0375	gi|188993864|ref|NC_010729.1|:407333-408998	241.422	18.8773	3.67683	1.00029e-22	4.77101e-22	UP	phosphoribulose/uridine kinase	F	K00876
Porphyromonas gingivalis ATCC 33277	PGN_0378	gi|188993864|ref|NC_010729.1|:412725-413634	160	21.888	2.86986	2.08478e-09	4.61462e-09	UP	exopolyphosphatase	F/P	K01524
Porphyromonas gingivalis ATCC 33277	PGN_0379	gi|188993864|ref|NC_010729.1|:413732-414665	67.609	8.41799	3.00567	9.8599e-08	1.94358e-07	UP	hypothetical protein	unclassified
Porphyromonas gingivalis ATCC 33277	PGN_0383	gi|188993864|ref|NC_010729.1|:416473-417385	68.283	0.574108	6.89406	7.1468e-26	4.01915e-25	UP	transporter	R
Porphyromonas gingivalis ATCC 33277	PGN_0384	gi|188993864|ref|NC_010729.1|:417381-417819	93.4517	1.19399	6.29036	4.48071e-18	1.69948e-17	UP	hypothetical protein	unclassified
Porphyromonas gingivalis ATCC 33277	PGN_0385	gi|188993864|ref|NC_010729.1|:417858-418785	76.281	19.5807	1.96189	0.0213051	0.0274375	UP	integrase	unclassified	K04763
Porphyromonas gingivalis ATCC 33277	PGN_0386	gi|188993864|ref|NC_010729.1|:418902-419328	151.653	31.5069	2.26703	0.00124892	0.00180508	UP	3-dehydroquinate dehydratase	E	K03786
Porphyromonas gingivalis ATCC 33277	PGN_0387	gi|188993864|ref|NC_010729.1|:419428-420079	127.695	12.5949	3.3418	2.92564e-11	7.36623e-11	UP	O-methyltransferase	R
Porphyromonas gingivalis ATCC 33277	PGN_0388	gi|188993864|ref|NC_010729.1|:420124-420664	582.125	3854.18	-2.72702	1.16711e-66	3.4965e-65	DOWN	2-Cys peroxiredoxin	O	K11065
Porphyromonas gingivalis ATCC 33277	PGN_0389	gi|188993864|ref|NC_010729.1|:420859-421339	118.739	7.99135	3.89322	1.26306e-12	3.48224e-12	UP	putative cytidine/deoxycytidylate deaminase	F/J	K11991
Porphyromonas gingivalis ATCC 33277	PGN_0390	gi|188993864|ref|NC_010729.1|:421384-422248	112.061	17.169	2.7064	4.35847e-07	8.20574e-07	UP	hypothetical protein	S	K00243
Porphyromonas gingivalis ATCC 33277	PGN_0391	gi|188993864|ref|NC_010729.1|:422257-423676	360.855	103.356	1.8038	0.0282432	0.0360018	UP	hypothetical protein	unclassified
Porphyromonas gingivalis ATCC 33277	PGN_0392	gi|188993864|ref|NC_010729.1|:423708-424191	97.2282	11.1907	3.11907	2.7933e-07	5.31906e-07	UP	conserved hypothetical protein with competence-damaged protein domain	R	K03743
Porphyromonas gingivalis ATCC 33277	PGN_0395	gi|188993864|ref|NC_010729.1|:426068-426374	75.9874	2.8456	4.73895	3.40004e-09	7.39253e-09	UP	hypothetical protein	unclassified
Porphyromonas gingivalis ATCC 33277	PGN_0399	gi|188993864|ref|NC_010729.1|:432199-432475	60.9847	0	Inf	2.79657e-11	7.04399e-11	UP	conserved hypothetical protein	unclassified
Porphyromonas gingivalis ATCC 33277	PGN_0401	gi|188993864|ref|NC_010729.1|:436188-436380	118.787	0	Inf	1.98699e-14	6.02964e-14	UP	conserved hypothetical protein	unclassified
Porphyromonas gingivalis ATCC 33277	PGN_0402	gi|188993864|ref|NC_010729.1|:436434-436653	159.055	0.794182	7.64584	8.32003e-19	3.28806e-18	UP	hypothetical protein	unclassified
Porphyromonas gingivalis ATCC 33277	PGN_0406	gi|188993864|ref|NC_010729.1|:440229-442533	139.944	14.6295	3.2579	5.38676e-16	1.80141e-15	UP	conserved hypothetical protein with glycosyl hydrolase family 92 domain	G
Porphyromonas gingivalis ATCC 33277	PGN_0407	gi|188993864|ref|NC_010729.1|:442690-442897	117.956	3.36	5.13364	2.18352e-10	5.20919e-10	UP	hypothetical protein	unclassified
Porphyromonas gingivalis ATCC 33277	PGN_0415	gi|188993864|ref|NC_010729.1|:452502-456477	114.209	14.9409	2.93434	1.29189e-12	3.55571e-12	UP	restriction endonuclease	K	K01155
Porphyromonas gingivalis ATCC 33277	PGN_0417	gi|188993864|ref|NC_010729.1|:457692-457986	59.9905	0	Inf	1.63617e-11	4.19761e-11	UP	conserved hypothetical protein	unclassified
Porphyromonas gingivalis ATCC 33277	PGN_0425	gi|188993864|ref|NC_010729.1|:463895-464033	225.7	7.54187	4.90334	6.31736e-12	1.67766e-11	UP	partial transposase in ISPg3	unclassified
Porphyromonas gingivalis ATCC 33277	PGN_0430	gi|188993864|ref|NC_010729.1|:470145-470847	42.9099	3.23095	3.73128	5.22052e-08	1.0433e-07	UP	ATP-binding protein	V	K01990
Porphyromonas gingivalis ATCC 33277	PGN_0431	gi|188993864|ref|NC_010729.1|:470881-472240	54.7122	1.02777	5.73428	2.24072e-25	1.23868e-24	UP	hypothetical protein	unclassified
Porphyromonas gingivalis ATCC 33277	PGN_0432	gi|188993864|ref|NC_010729.1|:472259-472367	180.81	1.60294	6.81761	2.34568e-11	5.97073e-11	UP	conserved hypothetical protein	unclassified
Porphyromonas gingivalis ATCC 33277	PGN_0436	gi|188993864|ref|NC_010729.1|:476040-476403	92.8174	2.4	5.27329	1.30135e-13	3.80571e-13	UP	partial hemagglutinin-related protein	unclassified
Porphyromonas gingivalis ATCC 33277	PGN_0437	gi|188993864|ref|NC_010729.1|:476630-476939	10.3796	0	Inf	0.00894141	0.0118774	UP	conserved hypothetical protein	unclassified
Porphyromonas gingivalis ATCC 33277	PGN_0441	gi|188993864|ref|NC_010729.1|:482817-482919	42.9544	0	Inf	0.00126829	0.00181772	UP	hypothetical protein	unclassified
Porphyromonas gingivalis ATCC 33277	PGN_0442	gi|188993864|ref|NC_010729.1|:482968-483871	12.4578	0	Inf	7.04324e-08	1.39343e-07	UP	transposase in ISPg3	unclassified
Porphyromonas gingivalis ATCC 33277	PGN_0443	gi|188993864|ref|NC_010729.1|:484198-484372	222.939	3.9936	5.80281	2.17372e-16	7.41415e-16	UP	hypothetical protein	unclassified
Porphyromonas gingivalis ATCC 33277	PGN_0444	gi|188993864|ref|NC_010729.1|:484844-486212	356.083	38.6707	3.2029	2.62342e-16	8.87439e-16	UP	probable outer membrane efflux protein	unclassified	K12340
Porphyromonas gingivalis ATCC 33277	PGN_0445	gi|188993864|ref|NC_010729.1|:486208-487315	859.595	58.9759	3.86546	9.31575e-29	6.0683e-28	UP	membrane fusion efflux protein	unclassified	K02005
Porphyromonas gingivalis ATCC 33277	PGN_0446	gi|188993864|ref|NC_010729.1|:487384-488647	532.354	37.3215	3.83431	3.49289e-27	2.12615e-26	UP	ABC transporter ATP-binding protein	V	K02004
Porphyromonas gingivalis ATCC 33277	PGN_0447	gi|188993864|ref|NC_010729.1|:488669-489944	757.767	60.1114	3.65604	5.03666e-25	2.74462e-24	UP	ABC transporter permease	V	K05685
Porphyromonas gingivalis ATCC 33277	PGN_0448	gi|188993864|ref|NC_010729.1|:489968-490628	2349.36	169.698	3.79123	2.06641e-28	1.31574e-27	UP	ABC transporter ATP-binding protein	V	K02003
Porphyromonas gingivalis ATCC 33277	PGN_0449	gi|188993864|ref|NC_010729.1|:490646-491054	2590.26	149.516	4.11473	9.94324e-34	8.22405e-33	UP	hypothetical protein	unclassified
Porphyromonas gingivalis ATCC 33277	PGN_0450	gi|188993864|ref|NC_010729.1|:491539-492064	3931.1	127.884	4.94202	3.01866e-53	5.42109e-52	UP	DNA-directed RNA polymerase sigma-70 factor	K	K03088
Porphyromonas gingivalis ATCC 33277	PGN_0451	gi|188993864|ref|NC_010729.1|:492060-492453	1713.98	166.738	3.3617	2.22087e-19	9.00678e-19	UP	hypothetical protein	unclassified
Porphyromonas gingivalis ATCC 33277	PGN_0453	gi|188993864|ref|NC_010729.1|:492649-492766	64.7625	0	Inf	1.54285e-05	2.57908e-05	UP	partial transposase Orf1 in ISPg5	unclassified
Porphyromonas gingivalis ATCC 33277	PGN_0454	gi|188993864|ref|NC_010729.1|:492789-493692	4.44921	0	Inf	0.00242129	0.00338982	UP	transposase in ISPg3	unclassified
Porphyromonas gingivalis ATCC 33277	PGN_0455	gi|188993864|ref|NC_010729.1|:493798-494002	43.1639	0	Inf	2.47519e-06	4.41461e-06	UP	partial transposase Orf1 in ISPg5	unclassified
Porphyromonas gingivalis ATCC 33277	PGN_0458	gi|188993864|ref|NC_010729.1|:498706-500233	106.87	2.05822	5.69831	5.98899e-38	6.08351e-37	UP	hypothetical protein	unclassified
Porphyromonas gingivalis ATCC 33277	PGN_0459	gi|188993864|ref|NC_010729.1|:501113-502016	9.34335	0.386549	4.59522	0.000243751	0.000370846	UP	transposase in ISPg3	unclassified
Porphyromonas gingivalis ATCC 33277	PGN_0460	gi|188993864|ref|NC_010729.1|:502075-502513	40.3125	3.58196	3.49241	6.81982e-05	0.000108933	UP	DNA-binding protein	unclassified
Porphyromonas gingivalis ATCC 33277	PGN_0465	gi|188993864|ref|NC_010729.1|:510666-512907	145.312	29.2239	2.31393	1.30065e-05	2.19396e-05	UP	GTP pyrophosphokinase	T/K	K00951
Porphyromonas gingivalis ATCC 33277	PGN_0466	gi|188993864|ref|NC_010729.1|:512974-514396	129.453	28.1173	2.2029	0.000230442	0.000351173	UP	cardiolipin synthase	unclassified	K06131
Porphyromonas gingivalis ATCC 33277	PGN_0467	gi|188993864|ref|NC_010729.1|:514627-514804	42.9324	0	Inf	1.54285e-05	2.57908e-05	UP	conserved hypothetical protein	unclassified
Porphyromonas gingivalis ATCC 33277	PGN_0468	gi|188993864|ref|NC_010729.1|:514793-515546	180.834	12.9766	3.80069	2.53636e-18	9.69364e-18	UP	hypothetical protein	S	K09789
Porphyromonas gingivalis ATCC 33277	PGN_0469	gi|188993864|ref|NC_010729.1|:515536-516292	128.579	3.9237	5.0343	3.77551e-25	2.07127e-24	UP	probable biotin synthesis protein	unclassified	K02169
Porphyromonas gingivalis ATCC 33277	PGN_0474	gi|188993864|ref|NC_010729.1|:522299-522398	132.729	0	Inf	3.99443e-09	8.60716e-09	UP	hypothetical protein	unclassified
Porphyromonas gingivalis ATCC 33277	PGN_0475	gi|188993864|ref|NC_010729.1|:522486-522897	79.0751	1.69631	5.54275	7.98101e-14	2.37132e-13	UP	hypothetical protein	unclassified
Porphyromonas gingivalis ATCC 33277	PGN_0478	gi|188993864|ref|NC_010729.1|:526318-526489	278.272	0	Inf	8.82606e-26	4.9464e-25	UP	partial transposase in ISPg4	unclassified
Porphyromonas gingivalis ATCC 33277	PGN_0479	gi|188993864|ref|NC_010729.1|:527099-527192	282.402	1.85872	7.24729	6.20701e-15	1.94186e-14	UP	hypothetical protein	unclassified
Porphyromonas gingivalis ATCC 33277	PGN_0480	gi|188993864|ref|NC_010729.1|:527563-528007	46.0959	0	Inf	4.15962e-13	1.17777e-12	UP	partial transposase in ISPg4	unclassified
Porphyromonas gingivalis ATCC 33277	PGN_0481	gi|188993864|ref|NC_010729.1|:528037-529306	133.331	17.3344	2.9433	1.32413e-10	3.20363e-10	UP	hypothetical protein	unclassified
Porphyromonas gingivalis ATCC 33277	PGN_0484	gi|188993864|ref|NC_010729.1|:531282-532437	349.323	93.4057	1.90298	0.00865844	0.0116227	UP	galactokinase	G	K00849
Porphyromonas gingivalis ATCC 33277	PGN_0485	gi|188993864|ref|NC_010729.1|:532569-532995	1306.47	3121.64	-1.25663	3.0486e-32	2.3153e-31	DOWN	hypothetical protein	unclassified
Porphyromonas gingivalis ATCC 33277	PGN_0491	gi|188993864|ref|NC_010729.1|:539106-539610	72.4773	145.658	-1.00698	5.06408e-19	2.02097e-18	DOWN	phosphotyrosine protein phosphatase	T	K01104
Porphyromonas gingivalis ATCC 33277	PGN_0494	gi|188993864|ref|NC_010729.1|:542232-542379	92.3993	1.18054	6.29036	3.4461e-08	6.97699e-08	UP	hypothetical protein	unclassified
Porphyromonas gingivalis ATCC 33277	PGN_0495	gi|188993864|ref|NC_010729.1|:542411-542804	572.688	17.7381	5.01283	2.6766e-36	2.49649e-35	UP	hypothetical protein	unclassified
Porphyromonas gingivalis ATCC 33277	PGN_0502	gi|188993864|ref|NC_010729.1|:549552-549789	802.728	172.518	2.21817	0.00016728	0.000259049	UP	hypothetical protein	unclassified
Porphyromonas gingivalis ATCC 33277	PGN_0505	gi|188993864|ref|NC_010729.1|:551409-551571	59.2209	0	Inf	7.44748e-07	1.38095e-06	UP	hypothetical protein	unclassified
Porphyromonas gingivalis ATCC 33277	PGN_0506	gi|188993864|ref|NC_010729.1|:551989-552127	60.7654	0	Inf	4.53786e-06	7.92388e-06	UP	hypothetical protein	unclassified
Porphyromonas gingivalis ATCC 33277	PGN_0507	gi|188993864|ref|NC_010729.1|:552507-553230	209.438	8.44641	4.63204	2.38947e-27	1.46823e-26	UP	ion transporter	unclassified	K10716
Porphyromonas gingivalis ATCC 33277	PGN_0508	gi|188993864|ref|NC_010729.1|:553556-554960	220.141	29.4724	2.901	1.79715e-11	4.59608e-11	UP	aminopeptidase	E	K01372
[truncated: 896 more rows]
