# Supplementary material for: Metatranscriptomic analysis of an in vitro biofilm model reveals strain-specific interactions among multiple bacterial species
Source: J Oral Microbiol. 2019 Apr 11;11(1):1599670. doi: 10.1080/20002297.2019.1599670 (PMC6461087; doi:10.1080/20002297.2019.1599670)
Supplement: Supplemental Material [file ZJOM_A_1599670_SM3409.zip › Supplemental files/S4.xlsx]

## Sheet: Sheet1
Table S4 differentially expressed genes between C3 and C5
Species	gene_id	locus	C3	C5	log2FC	Pvalue	Qvalue	updown	Description	COG claasification	KO number
Fusobacterium nucleatum	FN0001	gi_19703352_ref_NC_003454.1:639954-641868	1.20662	12.5428	-3.37782	1.14e-20	8.02e-20	DOWN	chromosome replication initiator DnaA
Fusobacterium nucleatum	FN0007	gi_19703352_ref_NC_003454.1:646077-647964	4.7072	11.0627	-1.23277	0.02582	0.0398682	DOWN	tRNA uridine 5-carboxymethylaminomethyl modification protein GidA		K03495
Fusobacterium nucleatum	FN0008	gi_19703352_ref_NC_003454.1:648149-649046	0.692765	7.94676	-3.51993	2.15e-11	7.84e-11	DOWN	quinolinate synthetase		K03517
Fusobacterium nucleatum	FN0009	gi_19703352_ref_NC_003454.1:649047-650355	0.611037	7.37965	-3.59422	2.05e-14	9.32e-14	DOWN	L-aspartate oxidase		K00278
Fusobacterium nucleatum	FN0012	gi_19703352_ref_NC_003454.1:651706-652204	0.1781	1.74402	-3.29166	0.0267805	0.0412684	DOWN	DNA topology modulation protein	F
Fusobacterium nucleatum	FN0019	gi_19703352_ref_NC_003454.1:656688-659634	0.768996	18.1909	-4.56409	5.96e-43	1.5e-41	DOWN	transcription-repair coupling factor	K	K03723
Fusobacterium nucleatum	FN0023	gi_19703352_ref_NC_003454.1:661340-662840	6.60174	19.597	-1.56971	0.000202755	0.000417392	DOWN	hypothetical protein	S
Fusobacterium nucleatum	FN0024	gi_19703352_ref_NC_003454.1:663190-663877	12.2716	4.17425	1.55573	5.86e-12	2.21e-11	UP	hypothetical protein	S
Fusobacterium nucleatum	FN0033	gi_19703352_ref_NC_003454.1:670235-675059	1.40906	6.18656	-2.13441	5.34e-09	1.66e-08	DOWN	hypothetical protein
Fusobacterium nucleatum	FN0036	gi_19703352_ref_NC_003454.1:677066-677699	0	1.09813	#NAME?	0.00464265	0.00786832	DOWN	hypothetical protein
Fusobacterium nucleatum	FN0039	gi_19703352_ref_NC_003454.1:678750-679302	16.3923	8.02597	1.03027	1.17e-08	3.54e-08	UP	DNA primase and small primase-like proteins		K05985
Fusobacterium nucleatum	FN0041	gi_19703352_ref_NC_003454.1:680708-680897	39.0568	134.662	-1.7857	9.22e-06	2.18e-05	DOWN	hypothetical protein	S
Fusobacterium nucleatum	FN0044	gi_19703352_ref_NC_003454.1:682840-683101	3.56166	1.32865	1.42259	0.0101133	0.0162654	UP	shikimate 5-dehydrogenase	E
Fusobacterium nucleatum	FN0055	gi_19703352_ref_NC_003454.1:692297-692804	3.84878	19.5296	-2.34319	3.14e-07	8.35e-07	DOWN	ribosomal-protein-alanine acetyltransferase	J
Fusobacterium nucleatum	FN0056	gi_19703352_ref_NC_003454.1:692831-693311	0.277147	15.0171	-5.75981	1.08e-18	6.64e-18	DOWN	acetyltransferase	J
Fusobacterium nucleatum	FN0059	gi_19703352_ref_NC_003454.1:695292-695679	38.8242	14.5792	1.41304	5.65e-14	2.48e-13	UP	FeS cluster assembly scaffold protein NifU	C	K04488
Fusobacterium nucleatum	FN0060	gi_19703352_ref_NC_003454.1:695913-697020	0.481256	2.19923	-2.19212	0.00360939	0.00632285	DOWN	D-alanyl-D-alanine carboxypeptidase		K07258
Fusobacterium nucleatum	FN0066	gi_19703352_ref_NC_003454.1:702466-704680	3.83172	11.1976	-1.54712	0.000376826	0.000746968	DOWN	two component system histidine kinase	T	K07697
Fusobacterium nucleatum	FN0068	gi_19703352_ref_NC_003454.1:707447-707945	18.2552	45.1702	-1.30706	0.0103493	0.0166319	DOWN	lipoprotein signal peptidase		K03101
Fusobacterium nucleatum	FN0078	gi_19703352_ref_NC_003454.1:716344-717775	1.64463	10.0883	-2.61685	1.55e-10	5.27e-10	DOWN	ethanolamine utilization protein EutA	E	K04019
Fusobacterium nucleatum	FN0083	gi_19703352_ref_NC_003454.1:721319-721604	20.1982	99.1983	-2.29609	2.02e-10	6.85e-10	DOWN	ethanolamine utilization protein EutM	C
Fusobacterium nucleatum	FN0086	gi_19703352_ref_NC_003454.1:724176-724764	3.47038	9.75172	-1.49056	0.0195408	0.0305876	DOWN	hypothetical protein
Fusobacterium nucleatum	FN0087	gi_19703352_ref_NC_003454.1:724765-725014	3.37713	16.7091	-2.30677	0.000289093	0.000587455	DOWN	ethanolamine utilization protein EutN	C
Fusobacterium nucleatum	FN0089	gi_19703352_ref_NC_003454.1:725361-726444	4.30422	11.1593	-1.37443	0.0128979	0.020593	DOWN	ethanolamine permease	E	K04023
Fusobacterium nucleatum	FN0091	gi_19703352_ref_NC_003454.1:726927-728028	1.5726	6.9495	-2.14376	1.81e-05	4.17e-05	DOWN	phosphoserine phosphatase	E
Fusobacterium nucleatum	FN0093	gi_19703352_ref_NC_003454.1:729308-729620	975.603	480.176	1.02273	1.44e-15	7.1e-15	UP	thioredoxin	O	K03671
Fusobacterium nucleatum	FN0099	gi_19703352_ref_NC_003454.1:734821-735175	0	2.94175	#NAME?	0.000352487	0.000699624	DOWN	inorganic pyrophosphatase	C	K01507
Fusobacterium nucleatum	FN0102	gi_19703352_ref_NC_003454.1:736372-738640	4.60222	13.2324	-1.52367	0.000396265	0.000783984	DOWN	ribonucleoside-diphosphate reductase subunit alpha	F	K00525
Fusobacterium nucleatum	FN0106	gi_19703352_ref_NC_003454.1:741099-741522	10.061	49.2604	-2.29166	1.66e-09	5.33e-09	DOWN	hypothetical protein
Fusobacterium nucleatum	FN0107	gi_19703352_ref_NC_003454.1:741851-743300	0.0919364	1.32041	-3.8442	2.95e-05	6.62e-05	DOWN	sodium/proline symporter	E/R	K11928
Fusobacterium nucleatum	FN0108	gi_19703352_ref_NC_003454.1:743358-744375	8.07529	19.4913	-1.27124	0.017328	0.0273116	DOWN	microcin C7 self-immunity protein mccF	V	K01297
Fusobacterium nucleatum	FN0109	gi_19703352_ref_NC_003454.1:744422-744899	2.04517	9.46734	-2.21074	0.000206754	0.000425341	DOWN	hypothetical protein
Fusobacterium nucleatum	FN0117	gi_19703352_ref_NC_003454.1:750477-750990	0.259354	4.23282	-4.02863	6.1e-06	1.47e-05	DOWN	O6-methylguanine-DNA methyltransferase		K00567
Fusobacterium nucleatum	FN0118	gi_19703352_ref_NC_003454.1:751037-752216	0.753151	8.92393	-3.56667	6.96e-15	3.28e-14	DOWN	molecular chaperone DnaJ	O	K03686
Fusobacterium nucleatum	FN0127	gi_19703352_ref_NC_003454.1:755547-756402	0.726756	3.05	-2.06927	0.00607118	0.0101688	DOWN	Fe-S oxidoreductase	C
Fusobacterium nucleatum	FN0128	gi_19703352_ref_NC_003454.1:756790-757735	4.65027	12.1433	-1.38477	0.0139607	0.022169	DOWN	hypothetical protein	P
Fusobacterium nucleatum	FN0129	gi_19703352_ref_NC_003454.1:757734-758430	5.61028	24.9718	-2.15416	7.6e-08	2.12e-07	DOWN	urease accessory protein UreG	O/K
Fusobacterium nucleatum	FN0130	gi_19703352_ref_NC_003454.1:758725-759532	5.55449	26.9266	-2.2773	1.95e-09	6.23e-09	DOWN	ABC transporter ATP-binding protein	V
Fusobacterium nucleatum	FN0132	gi_19703352_ref_NC_003454.1:761854-769243	0.144312	1.69578	-3.55469	1.58e-16	8.26e-16	DOWN	hemolysin		K15125
Fusobacterium nucleatum	FN0134	gi_19703352_ref_NC_003454.1:769878-770190	0	3.05845	#NAME?	0.000667207	0.00128046	DOWN	hypothetical protein
Fusobacterium nucleatum	FN0163	gi_19703352_ref_NC_003454.1:791457-792387	0.238646	3.55211	-3.89573	1.46e-07	3.99e-07	DOWN	5-methyltetrahydrofolate--homocysteine methyltransferase	E	K00548
Fusobacterium nucleatum	FN0165	gi_19703352_ref_NC_003454.1:793573-793858	0.621482	18.5616	-4.90047	2.9e-13	1.19e-12	DOWN	hypothetical protein
Fusobacterium nucleatum	FN0185	gi_19703352_ref_NC_003454.1:809356-810559	1.14411	5.63794	-2.30094	8.29e-06	1.98e-05	DOWN	hypothetical protein
Fusobacterium nucleatum	FN0186	gi_19703352_ref_NC_003454.1:810992-811646	0	13.818	#NAME?	2.8e-25	2.67e-24	DOWN	cytochrome C-type biogenesis protein CcdA	O	K06196
Fusobacterium nucleatum	FN0187	gi_19703352_ref_NC_003454.1:811729-812359	0.140843	8.55096	-5.92393	1.55e-15	7.6e-15	DOWN	thiol:disulfide interchange protein TlpA	O/C
Fusobacterium nucleatum	FN0188	gi_19703352_ref_NC_003454.1:812415-813312	3.21641	14.0522	-2.12727	1.19e-06	3.05e-06	DOWN	bifunctional methionine sulfoxide reductase A/B	O	K12267
Fusobacterium nucleatum	FN0189	gi_19703352_ref_NC_003454.1:813342-814128	3.72652	25.4335	-2.77083	1.37e-13	5.88e-13	DOWN	two-component response regulator YesN	T
Fusobacterium nucleatum	FN0190	gi_19703352_ref_NC_003454.1:814114-815773	2.70363	11.6909	-2.11242	9.43e-08	2.62e-07	DOWN	two-component sensor kinase YesM	T	K07718
Fusobacterium nucleatum	FN0198	gi_19703352_ref_NC_003454.1:823900-825883	0.0223971	0.877286	-5.29166	1.48e-05	3.45e-05	DOWN	transcriptional regulatory protein	K
Fusobacterium nucleatum	FN0205	gi_19703352_ref_NC_003454.1:831608-832868	1.83241	0.897183	1.03027	0.000299766	0.000608742	UP	sodium/glutamate symport carrier protein	E	K03312
Fusobacterium nucleatum	FN0213	gi_19703352_ref_NC_003454.1:838241-838748	23.7925	64.4135	-1.43686	0.00132592	0.00244685	DOWN	N-acylneuraminate-9-phosphatase	R	K03270
Fusobacterium nucleatum	FN0215	gi_19703352_ref_NC_003454.1:839329-840064	7.36574	21.6384	-1.55469	0.000939581	0.0017848	DOWN	MGTC/SAPB family membrane protein	S	K07507
Fusobacterium nucleatum	FN0216	gi_19703352_ref_NC_003454.1:840201-840954	5.71656	17.1976	-1.58899	0.00120716	0.00226993	DOWN	3-oxoacyl-ACP reductase	R	K00059
Fusobacterium nucleatum	FN0217	gi_19703352_ref_NC_003454.1:841141-841795	0.881935	3.58736	-2.02418	0.0126641	0.0202251	DOWN	catabolite gene activator	T
Fusobacterium nucleatum	FN0219	gi_19703352_ref_NC_003454.1:842683-843406	0.122751	3.12527	-4.67017	5.23e-07	1.37e-06	DOWN	autolysin response regulator	T/K	K02477
Fusobacterium nucleatum	FN0223	gi_19703352_ref_NC_003454.1:848579-849716	0.15619	2.75304	-4.13966	7.82e-08	2.18e-07	DOWN	competence protein ComE	R	K02238
Fusobacterium nucleatum	FN0224	gi_19703352_ref_NC_003454.1:849741-851733	3.81262	10.7419	-1.49439	0.00127092	0.00235028	DOWN	excinuclease ABC subunit B		K03702
Fusobacterium nucleatum	FN0236	gi_19703352_ref_NC_003454.1:860501-861506	1.63432	7.61268	-2.21971	1.15e-05	2.7e-05	DOWN	ABC transporter substrate-binding protein	P
Fusobacterium nucleatum	FN0237	gi_19703352_ref_NC_003454.1:861492-862218	1.22245	7.90064	-2.6922	6.04e-07	1.57e-06	DOWN	ABC transporter permease	P
Fusobacterium nucleatum	FN0242	gi_19703352_ref_NC_003454.1:865367-866726	2.51586	6.84696	-1.44441	0.0109604	0.0175819	DOWN	potassium transporter peripheral membrane component	P	K03499
Fusobacterium nucleatum	FN0253	gi_19703352_ref_NC_003454.1:874649-875123	23.0131	64.4914	-1.48665	0.000659562	0.00128046	DOWN	hypothetical protein
Fusobacterium nucleatum	FN0261	gi_19703352_ref_NC_003454.1:886868-887600	1.69742	0.35618	2.25266	0.000165623	0.000346996	UP	pyruvate formate-lyase activating enzyme	O	K04069
Fusobacterium nucleatum	FN0280	gi_19703352_ref_NC_003454.1:906558-907842	2.45521	7.72066	-1.65287	0.00119763	0.0022527	DOWN	hypothetical protein
Fusobacterium nucleatum	FN0285	gi_19703352_ref_NC_003454.1:914021-914261	18.2538	53.4438	-1.54983	0.00196226	0.00357498	DOWN	RNA binding protein	R	K06960
Fusobacterium nucleatum	FN0291	gi_19703352_ref_NC_003454.1:919443-925089	1.32198	3.71409	-1.4903	0.00129207	0.0023858	DOWN	hemolysin		K15125
Fusobacterium nucleatum	FN0302	gi_19703352_ref_NC_003454.1:936873-937638	2.20439	9.77062	-2.14807	2.84e-05	6.43e-05	DOWN	Iron(III) dicitrate transport ATP-binding protein fecE	P	K02013
Fusobacterium nucleatum	FN0303	gi_19703352_ref_NC_003454.1:937665-938496	7.04993	36.9236	-2.38886	1.45e-11	5.33e-11	DOWN	nitrogenase iron protein	P	K02588
Fusobacterium nucleatum	FN0314	gi_19703352_ref_NC_003454.1:951343-951991	1.71171	6.83877	-1.9983	0.00123242	0.0023146	DOWN	caffeoyl-CoA O-methyltransferase	R
Fusobacterium nucleatum	FN0316	gi_19703352_ref_NC_003454.1:953323-953779	0	1.14258	#NAME?	0.0336166	0.0496495	DOWN	hypothetical protein
Fusobacterium nucleatum	FN0317	gi_19703352_ref_NC_003454.1:953908-955096	0.710078	6.66058	-3.2296	5.22e-11	1.83e-10	DOWN	tryptophan synthase subunit beta	E	K01696
Fusobacterium nucleatum	FN0319	gi_19703352_ref_NC_003454.1:955907-956945	3.37867	12.6478	-1.90436	1.76e-05	4.06e-05	DOWN	[citrate (pro-3S)-lyase] ligase	C	K01910
Fusobacterium nucleatum	FN0328	gi_19703352_ref_NC_003454.1:962424-963861	0.463518	5.20466	-3.48911	1.21e-11	4.46e-11	DOWN	Na(+)-linked D-alanine glycine permease	E	K03310
Fusobacterium nucleatum	FN0334	gi_19703352_ref_NC_003454.1:967908-969156	1.2452	0.278708	2.15955	3.36e-05	7.51e-05	UP	aspartate/aromatic aminotransferase	E	K00832
Fusobacterium nucleatum	FN0340	gi_19703352_ref_NC_003454.1:972727-974038	1.21928	0.596982	1.03027	0.00179023	0.00327127	UP	hypothetical protein	S
Fusobacterium nucleatum	FN0352	gi_19703352_ref_NC_003454.1:983680-985060	0	1.51241	#NAME?	1.26e-07	3.45e-07	DOWN	Na+/H+ antiporter NhaC	C	K03315
Fusobacterium nucleatum	FN0357	gi_19703352_ref_NC_003454.1:987961-988366	11.4921	5.57314	1.04407	2.61e-06	6.48e-06	UP	ATP synthase subunit epsilon	C	K02114
Fusobacterium nucleatum	FN0365	gi_19703352_ref_NC_003454.1:994631-994949	5.9898	1.63687	1.87157	1.43e-05	3.34e-05	UP	ATP synthase subunit I
Fusobacterium nucleatum	FN0395	gi_19703352_ref_NC_003454.1:1033245-1034106	0.927897	0.201918	2.20019	0.00118753	0.00223576	UP	transporter	E/R/G
Fusobacterium nucleatum	FN0397	gi_19703352_ref_NC_003454.1:1035961-1036888	33.2791	10.4094	1.67672	9.78e-21	6.98e-20	UP	peptide ABC transporter permease	E/P	K12369
Fusobacterium nucleatum	FN0400	gi_19703352_ref_NC_003454.1:1038797-1039760	45.9571	17.1526	1.42186	9.78e-19	6.01e-18	UP	peptide ABC transporter ATP-binding protein	E/P	K02032
Fusobacterium nucleatum	FN0418	gi_19703352_ref_NC_003454.1:1059257-1059791	27.4091	74.8267	-1.4489	0.000823488	0.00156912	DOWN	bifunctional pyrimidine regulatory protein PyrR uracil phosphoribosyltransferase	F	K02825
Fusobacterium nucleatum	FN0420	gi_19703352_ref_NC_003454.1:1060780-1062058	3.23107	14.9014	-2.20536	1.97e-08	5.85e-08	DOWN	PyrC dihydroorotase	F	K01465
Fusobacterium nucleatum	FN0425	gi_19703352_ref_NC_003454.1:1068169-1068835	0.0666206	2.34855	-5.13966	8.08e-05	0.000174711	DOWN	cytoplasmic protein
Fusobacterium nucleatum	FN0429	gi_19703352_ref_NC_003454.1:1071088-1071412	4.2385	12.5854	-1.57012	0.0285292	0.0438314	DOWN	hypothetical protein
Fusobacterium nucleatum	FN0455	gi_19703352_ref_NC_003454.1:1101333-1101873	176.84	86.705	1.02826	9.89e-15	4.6e-14	UP	rubrerythrin	C
Fusobacterium nucleatum	FN0458	gi_19703352_ref_NC_003454.1:1103877-1104705	0.375213	8.92313	-4.57177	3.19e-16	1.64e-15	DOWN	hypothetical protein	S
Fusobacterium nucleatum	FN0459	gi_19703352_ref_NC_003454.1:1104748-1105609	1.2372	8.58152	-2.79416	2.17e-08	6.4e-08	DOWN	hypothetical protein	S
Fusobacterium nucleatum	FN0466	gi_19703352_ref_NC_003454.1:1111440-1112922	63.1631	30.5151	1.04956	5.12e-15	2.42e-14	UP	lysyl-tRNA synthetase	J	K04567
Fusobacterium nucleatum	FN0470	gi_19703352_ref_NC_003454.1:1114880-1116419	6.03059	1.75184	1.78343	3.37e-14	1.51e-13	UP	efflux pump component MtrF		K12942
Fusobacterium nucleatum	FN0472	gi_19703352_ref_NC_003454.1:1117751-1118255	1426.09	523.539	1.44569	4.04e-23	3.34e-22	UP	flavodoxin FldA	C	K03839
Fusobacterium nucleatum	FN0473	gi_19703352_ref_NC_003454.1:1118431-1119001	2.5681	8.99225	-1.80798	0.00250094	0.00443927	DOWN	regulatory protein BetI	K
Fusobacterium nucleatum	FN0474	gi_19703352_ref_NC_003454.1:1119078-1122117	0.993962	15.8022	-3.99079	2.89e-34	4.48e-33	DOWN	acriflavin resistance protein B	V	K03296
Fusobacterium nucleatum	FN0479	gi_19703352_ref_NC_003454.1:1127142-1127592	120.302	283.464	-1.2365	0.00825273	0.0136223	DOWN	RNA polymerase sigma-E factor	K	K03088
Fusobacterium nucleatum	FN0482	gi_19703352_ref_NC_003454.1:1128434-1128680	603.573	205.059	1.55749	7.58e-24	6.59e-23	UP	50S ribosomal protein L31	J	K02909
Fusobacterium nucleatum	FN0487	gi_19703352_ref_NC_003454.1:1131845-1132862	24.0513	8.89075	1.43574	1.19e-16	6.29e-16	UP	D-lactate dehydrogenase	R/C	K03778
Fusobacterium nucleatum	FN0493	gi_19703352_ref_NC_003454.1:1137712-1138642	0	1.2152	#NAME?	0.000187	0.000385994	DOWN	hypothetical protein	K
Fusobacterium nucleatum	FN0498	gi_19703352_ref_NC_003454.1:1141627-1143379	0.0253485	2.13471	-6.396	1.97e-12	7.71e-12	DOWN	hypothetical protein
Fusobacterium nucleatum	FN0499	gi_19703352_ref_NC_003454.1:1146262-1148494	0	3.07887	#NAME?	1.76e-20	1.22e-19	DOWN	hemin receptor	P	K02014
Fusobacterium nucleatum	FN0508	gi_19703352_ref_NC_003454.1:1157896-1158742	0.209851	2.87692	-3.77709	6.44e-06	1.55e-05	DOWN	serine protease	R
Fusobacterium nucleatum	FN0520	gi_19703352_ref_NC_003454.1:1171767-1172385	1.36395	15.7464	-3.52916	4.54e-14	2.02e-13	DOWN	hypothetical protein
Fusobacterium nucleatum	FN0521	gi_19703352_ref_NC_003454.1:1172377-1173046	1.65806	12.5994	-2.92579	1.14e-09	3.7e-09	DOWN	DNA integration/recombination/invertion protein	S	K09765
Fusobacterium nucleatum	FN0522	gi_19703352_ref_NC_003454.1:1173054-1175820	1.50957	18.6823	-3.62946	9.07e-30	1.11e-28	DOWN	exonuclease SbcC		K03546
Fusobacterium nucleatum	FN0528	gi_19703352_ref_NC_003454.1:1184590-1184806	1661.94	780.433	1.09053	1.05e-16	5.58e-16	UP	cold shock protein	K	K03704
Fusobacterium nucleatum	FN0541	gi_19703352_ref_NC_003454.1:1194301-1195357	3.48929	10.5387	-1.59469	0.00154741	0.00283855	DOWN	cytoplasmic protein	G
Fusobacterium nucleatum	FN0550	gi_19703352_ref_NC_003454.1:1202800-1203226	8.74149	4.28	1.03027	1.31e-05	3.06e-05	UP	mannose-1-phosphate guanylyltransferase	G
Fusobacterium nucleatum	FN0557	gi_19703352_ref_NC_003454.1:1209689-1210424	37.4928	15.8445	1.24263	9.43e-15	4.39e-14	UP	hypothetical protein
Fusobacterium nucleatum	FN0563	gi_19703352_ref_NC_003454.1:1215425-1216427	4.20879	11.7135	-1.47669	0.00474949	0.00804051	DOWN	tRNA (5-methylaminomethyl-2-thiouridylate) -methyltransferase	J	K00566
Fusobacterium nucleatum	FN0571	gi_19703352_ref_NC_003454.1:1221535-1222450	0.0485108	1.14009	-4.55469	0.00250381	0.00443927	DOWN	DNA processing chain A		K04096
Fusobacterium nucleatum	FN0575	gi_19703352_ref_NC_003454.1:1225470-1225644	1.2696	26.854	-4.40269	4.2e-11	1.5e-10	DOWN	hypothetical protein
Fusobacterium nucleatum	FN0577	gi_19703352_ref_NC_003454.1:1227376-1228102	4.15632	12.8086	-1.62374	0.00207295	0.0037666	DOWN	hypothetical protein
Fusobacterium nucleatum	FN0578	gi_19703352_ref_NC_003454.1:1228080-1229925	2.09422	5.79864	-1.4693	0.00705141	0.011718	DOWN	ATP-dependent DNA helicase RecQ		K03654
Fusobacterium nucleatum	FN0580	gi_19703352_ref_NC_003454.1:1235069-1237244	1.34778	7.47886	-2.47223	4.49e-10	1.48e-09	DOWN	penicillin-binding protein		K05367
Fusobacterium nucleatum	FN0581	gi_19703352_ref_NC_003454.1:1237247-1238417	3.60496	8.9182	-1.30677	0.0296888	0.0455218	DOWN	lipoprotein releasing system transmembrane protein LolE		K09808
Fusobacterium nucleatum	FN0585	gi_19703352_ref_NC_003454.1:1239927-1240602	5.39016	34.2442	-2.66746	2.34e-13	9.75e-13	DOWN	two-component response regulator CzcR	T/K	K02483
Fusobacterium nucleatum	FN0596	gi_19703352_ref_NC_003454.1:1250140-1250944	6.12719	23.3513	-1.9302	2.35e-06	5.85e-06	DOWN	hypothetical protein	S	K09949
Fusobacterium nucleatum	FN0597	gi_19703352_ref_NC_003454.1:1250953-1252024	4.64256	17.6164	-1.92393	2.65e-06	6.56e-06	DOWN	lipid-A-disaccharide synthase		K00748
Fusobacterium nucleatum	FN0615	gi_19703352_ref_NC_003454.1:1273326-1275051	3.8875	12.5044	-1.68552	7.3e-05	0.00015849	DOWN	ABC transporter	V	K06147
Fusobacterium nucleatum	FN0616	gi_19703352_ref_NC_003454.1:1275113-1276601	4.89422	1.6365	1.58047	2.02e-11	7.34e-11	UP	hypothetical protein
Fusobacterium nucleatum	FN0619	gi_19703352_ref_NC_003454.1:1278899-1279745	0	1.33571	#NAME?	0.000187	0.000385994	DOWN	small-conductance mechanosensitive channel		K03442
Fusobacterium nucleatum	FN0633	gi_19703352_ref_NC_003454.1:1291067-1292312	0	8.8703	#NAME?	2.73e-29	3.26e-28	DOWN	replication protein
Fusobacterium nucleatum	FN0643	gi_19703352_ref_NC_003454.1:1299523-1299961	1.82197	7.13659	-1.96973	0.00764597	0.012665	DOWN	hypothetical protein	S
Fusobacterium nucleatum	FN0644	gi_19703352_ref_NC_003454.1:1299976-1301434	1.49237	8.76829	-2.55469	1.25e-09	4.03e-09	DOWN	uroporphyrinogen-III synthase		K13542
Fusobacterium nucleatum	FN0645	gi_19703352_ref_NC_003454.1:1301457-1302354	0.346383	1.74441	-2.3323	0.0143062	0.0227001	DOWN	porphobilinogen deaminase		K01749
Fusobacterium nucleatum	FN0657	gi_19703352_ref_NC_003454.1:1314405-1314927	0.424818	3.49438	-3.04012	0.000672116	0.00128948	DOWN	acetyltransferase	R
Fusobacterium nucleatum	FN0658	gi_19703352_ref_NC_003454.1:1314979-1315765	116.595	41.357	1.4953	7.49e-22	5.79e-21	UP	ABC transporter substrate-binding protein	P	K02073
Fusobacterium nucleatum	FN0663	gi_19703352_ref_NC_003454.1:1319425-1319857	0.205247	3.61774	-4.13966	0.00041343	0.000815321	DOWN	hypothetical protein
Fusobacterium nucleatum	FN0664	gi_19703352_ref_NC_003454.1:1319897-1321046	6.10511	15.2864	-1.32416	0.0121076	0.0193615	DOWN	2-nitropropane dioxygenase	R	K00459
Fusobacterium nucleatum	FN0671	gi_19703352_ref_NC_003454.1:1326755-1327598	1.15828	0.206224	2.4897	0.000910749	0.00173057	UP	high-affinity zinc uptake system protein ZnuB	P	K11709
Fusobacterium nucleatum	FN0672	gi_19703352_ref_NC_003454.1:1327785-1329102	0.236003	3.69765	-3.96973	4.2e-10	1.4e-09	DOWN	ATPase	R	K07133
Fusobacterium nucleatum	FN0678	gi_19703352_ref_NC_003454.1:1334108-1334711	11.3297	27.6641	-1.28791	0.017906	0.0281864	DOWN	Ser/Thr protein kinase	S	K12132
Fusobacterium nucleatum	FN0680	gi_19703352_ref_NC_003454.1:1335594-1336242	15.4738	69.9968	-2.17746	2.1e-10	7.1e-10	DOWN	ribulose-phosphate 3-epimerase	G	K01783
Fusobacterium nucleatum	FN0682	gi_19703352_ref_NC_003454.1:1336933-1338559	2.53998	8.23732	-1.69736	0.000291567	0.000592288	DOWN	fibronectin-binding protein-like protein A	K
Fusobacterium nucleatum	FN0684	gi_19703352_ref_NC_003454.1:1339039-1340731	2.75592	12.2341	-2.1503	2.54e-08	7.41e-08	DOWN	hydroxylamine reductase	C	K05601
Fusobacterium nucleatum	FN0687	gi_19703352_ref_NC_003454.1:1342702-1344106	0	0.371644	#NAME?	0.0336166	0.0496495	DOWN	hypothetical protein
Fusobacterium nucleatum	FN0689	gi_19703352_ref_NC_003454.1:1344797-1345259	4.51078	1.31574	1.7775	7.7e-06	1.85e-05	UP	hypothetical protein
Fusobacterium nucleatum	FN0692	gi_19703352_ref_NC_003454.1:1346567-1347491	1.34509	4.61006	-1.77709	0.00690226	0.0114826	DOWN	nitrogen regulation protein NifR	J	K05540
Fusobacterium nucleatum	FN0694	gi_19703352_ref_NC_003454.1:1350992-1352924	1.7241	5.13246	-1.5738	0.00295385	0.00521014	DOWN	S-layer protein
Fusobacterium nucleatum	FN0706	gi_19703352_ref_NC_003454.1:1364962-1365862	3.9948	17.386	-2.12173	2.75e-07	7.33e-07	DOWN	cytoplasmic protein	S	K05540
Fusobacterium nucleatum	FN0709	gi_19703352_ref_NC_003454.1:1367478-1368948	1.1177	3.90467	-1.80467	0.00230502	0.00417716	DOWN	virulence factor MviN	R	K03980
Fusobacterium nucleatum	FN0715	gi_19703352_ref_NC_003454.1:1373243-1374116	0.76263	2.88761	-1.92082	0.013932	0.0221406	DOWN	hypothetical protein	P/C
Fusobacterium nucleatum	FN0722	gi_19703352_ref_NC_003454.1:1378607-1381664	0.4214	0.170752	1.30329	0.00190528	0.0034753	UP	hypothetical protein	R
Fusobacterium nucleatum	FN0723	gi_19703352_ref_NC_003454.1:1381667-1383524	0.23916	1.03046	-2.10724	0.0219259	0.0341385	DOWN	hypothetical protein
Fusobacterium nucleatum	FN0731	gi_19703352_ref_NC_003454.1:1387859-1388393	4.23595	1.464	1.53277	2.47e-05	5.64e-05	UP	hypothetical protein
Fusobacterium nucleatum	FN0737	gi_19703352_ref_NC_003454.1:1395504-1395834	0	5.25841	#NAME?	1.36e-06	3.42e-06	DOWN	hypothetical protein
Fusobacterium nucleatum	FN0742	gi_19703352_ref_NC_003454.1:1400260-1400731	12.2387	37.982	-1.63386	0.00024718	0.000505724	DOWN	hypothetical protein	S
Fusobacterium nucleatum	FN0743	gi_19703352_ref_NC_003454.1:1400989-1403215	6.74421	16.3737	-1.27966	0.00895205	0.0144659	DOWN	ATP-dependent helicase DinG	K	K03722
Fusobacterium nucleatum	FN0744	gi_19703352_ref_NC_003454.1:1403211-1403418	0.427269	6.69436	-3.96973	0.00118753	0.00223576	DOWN	metal dependent phosphohydrolase
Fusobacterium nucleatum	FN0746	gi_19703352_ref_NC_003454.1:1405320-1405809	30.3797	13.498	1.17036	1.14e-11	4.24e-11	UP	metal-binding protein	R	K07042
Fusobacterium nucleatum	FN0770	gi_19703352_ref_NC_003454.1:1426811-1427588	0.114231	5.14554	-5.49329	5.23e-12	2e-11	DOWN	hemin transport system ATP-binding protein hmuV	P	K02013
Fusobacterium nucleatum	FN0771	gi_19703352_ref_NC_003454.1:1427601-1428837	1.72427	4.85436	-1.49329	0.0192606	0.030172	DOWN	oxygen-independent coproporphyrinogen III oxidase		K02495
Fusobacterium nucleatum	FN0779	gi_19703352_ref_NC_003454.1:1436185-1437070	0.401227	1.96449	-2.29166	0.0131976	0.0210279	DOWN	G3E family GTPase	R	K02234
Fusobacterium nucleatum	FN0782	gi_19703352_ref_NC_003454.1:1438370-1439102	0	0.831087	#NAME?	0.00894141	0.0144525	DOWN	methyltransferase	R
Fusobacterium nucleatum	FN0784	gi_19703352_ref_NC_003454.1:1440471-1441260	291.308	129.659	1.16783	9.12e-18	5.26e-17	UP	electron transfer flavoprotein subunit beta	C
Fusobacterium nucleatum	FN0785	gi_19703352_ref_NC_003454.1:1441285-1442461	451.948	204.517	1.14394	1.08e-17	6.18e-17	UP	electron transfer flavoprotein subunit alpha	C
Fusobacterium nucleatum	FN0800	gi_19703352_ref_NC_003454.1:1460036-1460729	19.977	8.65251	1.20715	8.66e-12	3.25e-11	UP	amino acid-binding protein	E/T	K02030
Fusobacterium nucleatum	FN0802	gi_19703352_ref_NC_003454.1:1461515-1462226	6.61546	16.1342	-1.28621	0.02922	0.0448366	DOWN	amino acid ABC transporter permease	E	K02029
Fusobacterium nucleatum	FN0805	gi_19703352_ref_NC_003454.1:1464921-1465677	0	2.7591	#NAME?	1.26e-07	3.45e-07	DOWN	hypothetical protein
Fusobacterium nucleatum	FN0808	gi_19703352_ref_NC_003454.1:1468094-1468715	2.92906	12.5923	-2.10403	2.24e-05	5.13e-05	DOWN	phosphoglycerate mutase	G	K15634
Fusobacterium nucleatum	FN0810	gi_19703352_ref_NC_003454.1:1469177-1470200	2.86403	7.73382	-1.43313	0.0170809	0.0269485	DOWN	low-specificity threonine aldolase	E	K01620
Fusobacterium nucleatum	FN0811	gi_19703352_ref_NC_003454.1:1470214-1471168	1.2563	4.55637	-1.8587	0.00371809	0.00650031	DOWN	hypothetical protein
Fusobacterium nucleatum	FN0818	gi_19703352_ref_NC_003454.1:1476848-1477124	99.1387	14.1379	2.80988	3.14e-34	4.84e-33	UP	DNA-binding protein HU		K04764
Fusobacterium nucleatum	FN0823	gi_19703352_ref_NC_003454.1:1482506-1484309	4.23669	12.6391	-1.57689	0.000309907	0.000628712	DOWN	GTP-binding protein HflX	R	K03665
Fusobacterium nucleatum	FN0824	gi_19703352_ref_NC_003454.1:1484327-1485179	0.41675	2.44858	-2.55469	0.00282728	0.00498975	DOWN	DeoR family transcriptional regulator	K
Fusobacterium nucleatum	FN0825	gi_19703352_ref_NC_003454.1:1485263-1486496	0	0.916813	#NAME?	0.000187	0.000385994	DOWN	cytoplasmic protein
Fusobacterium nucleatum	FN0826	gi_19703352_ref_NC_003454.1:1486634-1487651	0.349202	1.79525	-2.36205	0.00903825	0.0145975	DOWN	efflux system periplasmic protein
Fusobacterium nucleatum	FN0827	gi_19703352_ref_NC_003454.1:1487679-1488342	0	1.8349	#NAME?	9.96e-05	0.000211226	DOWN	ABC transporter ATP-binding protein	V	K02003
Fusobacterium nucleatum	FN0828	gi_19703352_ref_NC_003454.1:1488338-1489565	0.217114	1.1339	-2.38477	0.0231566	0.0359726	DOWN	ABC transporter permease	V	K02004
Fusobacterium nucleatum	FN0832	gi_19703352_ref_NC_003454.1:1494444-1494909	0	1.12052	#NAME?	0.0336166	0.0496495	DOWN	hypothetical protein
Fusobacterium nucleatum	FN0833	gi_19703352_ref_NC_003454.1:1494992-1496612	1.04168	3.91916	-1.91163	0.00061055	0.00119069	DOWN	hypothetical protein	V
Fusobacterium nucleatum	FN0836	gi_19703352_ref_NC_003454.1:1498941-1499238	0	3.50443	#NAME?	0.000352487	0.000699624	DOWN	hypothetical protein
Fusobacterium nucleatum	FN0837	gi_19703352_ref_NC_003454.1:1499264-1500251	0.989464	3.52335	-1.83223	0.00749061	0.012421	DOWN	integrase/recombinase		K04763
Fusobacterium nucleatum	FN0851	gi_19703352_ref_NC_003454.1:1509659-1510328	1.26012	9.22224	-2.87155	5.62e-08	1.59e-07	DOWN	biotin synthesis protein BioC		K02169
Fusobacterium nucleatum	FN0852	gi_19703352_ref_NC_003454.1:1510363-1510963	1.4048	6.51614	-2.21366	0.000704966	0.00135082	DOWN	hydrolase	R	K06889
Fusobacterium nucleatum	FN0854	gi_19703352_ref_NC_003454.1:1512413-1513577	36.159	117.505	-1.70029	1.75e-06	4.37e-06	DOWN	glucose-1-phosphate adenylyltransferase	G	K00975
Fusobacterium nucleatum	FN0867	gi_19703352_ref_NC_003454.1:1524639-1527138	12.5309	5.01274	1.32182	3.47e-16	1.78e-15	UP	long-chain-fatty-acid--CoA ligase		K01897
Fusobacterium nucleatum	FN0871	gi_19703352_ref_NC_003454.1:1529862-1531857	1.2467	6.62729	-2.4103	7.29e-09	2.23e-08	DOWN	Exopolyphosphatase	E	K01735
Fusobacterium nucleatum	FN0872	gi_19703352_ref_NC_003454.1:1531963-1532737	3.15352	12.8014	-2.02126	1.97e-05	4.53e-05	DOWN	hypothetical protein
Fusobacterium nucleatum	FN0873	gi_19703352_ref_NC_003454.1:1532792-1534277	3.10992	13.5284	-2.12104	6.98e-08	1.96e-07	DOWN	endopeptidase IV	O	K04773
Fusobacterium nucleatum	FN0874	gi_19703352_ref_NC_003454.1:1534461-1534977	5.24292	23.9029	-2.18874	4.58e-07	1.2e-06	DOWN	NUDIX family phosphohydrolase	F	K01515
Fusobacterium nucleatum	FN0875	gi_19703352_ref_NC_003454.1:1534978-1535764	1.12925	5.6396	-2.32023	8.63e-05	0.000186085	DOWN	23S rRNA methyltransferase	J	K03437
Fusobacterium nucleatum	FN0879	gi_19703352_ref_NC_003454.1:1540250-1541036	0.112925	2.43277	-4.42916	4.81e-06	1.17e-05	DOWN	ABC transporter	R
Fusobacterium nucleatum	FN0880	gi_19703352_ref_NC_003454.1:1541051-1542068	1.92061	9.74563	-2.34319	3.14e-07	8.35e-07	DOWN	ABC transporter ATP-binding protein	R	K01990
Fusobacterium nucleatum	FN0896	gi_19703352_ref_NC_003454.1:1555486-1555870	2.42378	0.904174	1.42259	0.0101133	0.0162654	UP	hypothetical protein
Fusobacterium nucleatum	FN0898	gi_19703352_ref_NC_003454.1:1556715-1558587	0.332143	2.27673	-2.77709	6.58e-06	1.58e-05	DOWN	hypothetical protein		K03716
Fusobacterium nucleatum	FN0899	gi_19703352_ref_NC_003454.1:1558596-1559313	4.33219	14.06	-1.69843	0.000600879	0.0011722	DOWN	3-oxoacyl-ACP reductase	R	K00059
Fusobacterium nucleatum	FN0912	gi_19703352_ref_NC_003454.1:1569412-1570249	3.4467	9.2427	-1.4231	0.0184199	0.0289584	DOWN	adenosylcobinamide-GDP ribazoletransferase		K02233
Fusobacterium nucleatum	FN0913	gi_19703352_ref_NC_003454.1:1570261-1570825	11.4039	60.3796	-2.40453	3.89e-12	1.5e-11	DOWN	adenosylcobinamide kinase/adenosylcobinamide phosphate guanyltransferase		K02231
Fusobacterium nucleatum	FN0917	gi_19703352_ref_NC_003454.1:1572734-1573703	0	0.53831	#NAME?	0.0336166	0.0496495	DOWN	hypothetical protein
Fusobacterium nucleatum	FN0921	gi_19703352_ref_NC_003454.1:1575642-1576572	0.0477293	0.747813	-3.96973	0.0246349	0.0380959	DOWN	hypothetical protein
Fusobacterium nucleatum	FN0927	gi_19703352_ref_NC_003454.1:1581782-1582442	0	3.81812	#NAME?	7.04e-09	2.15e-08	DOWN	hypothetical protein
Fusobacterium nucleatum	FN0929	gi_19703352_ref_NC_003454.1:1583096-1583558	7.86986	28.9463	-1.87897	2.6e-05	5.92e-05	DOWN	ATP/GTP hydrolase	R	K06925
Fusobacterium nucleatum	FN0930	gi_19703352_ref_NC_003454.1:1583571-1584054	20.0145	57.7181	-1.52798	0.000451894	0.000888042	DOWN	glycerol-3-phosphate cytidylyltransferase		K03272
Fusobacterium nucleatum	FN0934	gi_19703352_ref_NC_003454.1:1586579-1587653	1.1574	5.01922	-2.11657	0.000228795	0.000470055	DOWN	chorismate synthase	E	K01736
Fusobacterium nucleatum	FN0944	gi_19703352_ref_NC_003454.1:1597577-1598945	0.324587	2.60635	-3.00536	3.46e-06	8.51e-06	DOWN	Na+ driven multidrug efflux pump	V
Fusobacterium nucleatum	FN0945	gi_19703352_ref_NC_003454.1:1599114-1599714	0	1.01362	#NAME?	0.00894141	0.0144525	DOWN	Ser/Thr and Tyr protein phosphatase
Fusobacterium nucleatum	FN0949	gi_19703352_ref_NC_003454.1:1602571-1606849	1.90039	6.79293	-1.83774	2.26e-06	5.63e-06	DOWN	DNA helicase
Fusobacterium nucleatum	FN0950	gi_19703352_ref_NC_003454.1:1607064-1607865	1.44057	4.34049	-1.59122	0.033068	0.0496495	DOWN	precorrin-6x reductase		K05895
Fusobacterium nucleatum	FN0951	gi_19703352_ref_NC_003454.1:1607836-1608586	4.02349	15.2963	-1.92666	2.39e-05	5.45e-05	DOWN	precorrin-3B C17-methyltransferase		K05934
Fusobacterium nucleatum	FN0954	gi_19703352_ref_NC_003454.1:1610458-1611706	2.4904	7.73416	-1.63486	0.00146242	0.00268905	DOWN	cytoplasmic protein	R
Fusobacterium nucleatum	FN0961	gi_19703352_ref_NC_003454.1:1615789-1616254	6.19815	16.0607	-1.37363	0.0275264	0.0423754	DOWN	hypothetical protein
Fusobacterium nucleatum	FN0964	gi_19703352_ref_NC_003454.1:1617826-1618396	4.59145	12.3453	-1.42694	0.0237649	0.0368709	DOWN	precorrin-8W decarboxylase		K02191
Fusobacterium nucleatum	FN0965	gi_19703352_ref_NC_003454.1:1618417-1619383	2.34357	6.65975	-1.50676	0.0174168	0.0274374	DOWN	D-3-phosphoglycerate dehydrogenase	R/C	K00058
Fusobacterium nucleatum	FN0972	gi_19703352_ref_NC_003454.1:1624362-1625697	0.432386	1.56335	-1.85425	0.0324683	0.0495489	DOWN	cobyrinic acid a,c-diamide synthase		K02224
Fusobacterium nucleatum	FN0973	gi_19703352_ref_NC_003454.1:1625715-1626789	0.0826715	2.75247	-5.05719	4.09e-09	1.27e-08	DOWN	threonine-phosphate decarboxylase	E	K00817
Fusobacterium nucleatum	FN0993	gi_19703352_ref_NC_003454.1:1647816-1649268	1.25387	0.598945	1.06589	0.00118125	0.0022261	UP	Trk system potassium uptake protein TrkG	P	K03498
Fusobacterium nucleatum	FN0998	gi_19703352_ref_NC_003454.1:1652386-1653889	22.5134	7.58012	1.57049	8.23e-20	5.53e-19	UP	dipeptide-binding protein	E	K12368
Fusobacterium nucleatum	FN1000	gi_19703352_ref_NC_003454.1:1655078-1656161	4.01727	16.0566	-1.99888	1.06e-06	2.71e-06	DOWN	biotin synthase		K01012
Fusobacterium nucleatum	FN1008	gi_19703352_ref_NC_003454.1:1662617-1663157	0.657093	3.86071	-2.55469	0.00282728	0.00498975	DOWN	hypothetical protein
Fusobacterium nucleatum	FN1010	gi_19703352_ref_NC_003454.1:1664401-1664698	191.462	471.346	-1.29973	0.00322793	0.00567566	DOWN	cytoplasmic protein	S
Fusobacterium nucleatum	FN1011	gi_19703352_ref_NC_003454.1:1664784-1665750	1.37857	11.1596	-3.01704	8.12e-12	3.05e-11	DOWN	exopolyphosphatase-like protein	R	K06881
Fusobacterium nucleatum	FN1016	gi_19703352_ref_NC_003454.1:1670512-1671409	0.445349	3.19809	-2.8442	0.000124562	0.000262309	DOWN	lipid A biosynthesis lauroyl acyltransferase		K02517
Fusobacterium nucleatum	FN1017	gi_19703352_ref_NC_003454.1:1671405-1672224	0.921233	0.31839	1.53277	0.0161862	0.0255841	UP	hypothetical protein
Fusobacterium nucleatum	FN1024	gi_19703352_ref_NC_003454.1:1678261-1678570	2324.43	743.938	1.64362	6.09e-27	6.39e-26	UP	DNA-binding protein HU		K03530
Fusobacterium nucleatum	FN1026	gi_19703352_ref_NC_003454.1:1680043-1680913	0.35712	3.59697	-3.3323	4.85e-06	1.17e-05	DOWN	tRNA pseudouridine synthase A	J	K06179
Fusobacterium nucleatum	FN1029	gi_19703352_ref_NC_003454.1:1682474-1683701	0.542784	1.98432	-1.8702	0.0187538	0.0294306	DOWN	zinc protease	R
Fusobacterium nucleatum	FN1034	gi_19703352_ref_NC_003454.1:1687787-1688405	0	3.37422	#NAME?	1.26e-07	3.45e-07	DOWN	TetR family transcriptional regulator	K
Fusobacterium nucleatum	FN1038	gi_19703352_ref_NC_003454.1:1690214-1691126	0.146011	1.14383	-2.96973	0.0264707	0.040832	DOWN	transporter	E/R/G
Fusobacterium nucleatum	FN1047	gi_19703352_ref_NC_003454.1:1697314-1698031	0	2.42414	#NAME?	1.36e-06	3.42e-06	DOWN	hypothetical protein
Fusobacterium nucleatum	FN1063	gi_19703352_ref_NC_003454.1:1709464-1710649	0.149868	3.81567	-4.67017	2.59e-11	9.38e-11	DOWN	N-acyl-L-amino acid amidohydrolase	R	K01436
Fusobacterium nucleatum	FN1064	gi_19703352_ref_NC_003454.1:1710667-1711429	0	2.16711	#NAME?	4.54e-06	1.1e-05	DOWN	hypothetical protein	R
Fusobacterium nucleatum	FN1066	gi_19703352_ref_NC_003454.1:1711991-1713206	5.84683	15.1724	-1.37572	0.00661493	0.0110315	DOWN	exodeoxyribonuclease VII large subunit		K03601
Fusobacterium nucleatum	FN1077	gi_19703352_ref_NC_003454.1:1723843-1724095	31.2632	8.2555	1.92104	6.16e-14	2.7e-13	UP	hypothetical protein	O
Fusobacterium nucleatum	FN1079	gi_19703352_ref_NC_003454.1:1725102-1725537	1.01917	0.199603	2.3522	0.0246349	0.0380959	UP	neutrophil-activating protein A	P	K04047
Fusobacterium nucleatum	FN1085	gi_19703352_ref_NC_003454.1:1729073-1729622	48.6371	140.35	-1.5289	9.94e-05	0.000211226	DOWN	4-methyl-5(B-hydroxyethyl)-thiazole monophosphate biosynthesis protein	R	K03152
Fusobacterium nucleatum	FN1087	gi_19703352_ref_NC_003454.1:1731097-1731676	1.6855	9.15281	-2.44104	1.11e-05	2.62e-05	DOWN	hypothetical protein
Fusobacterium nucleatum	FN1092	gi_19703352_ref_NC_003454.1:1737406-1738321	94.3536	46.7436	1.01331	2.17e-14	9.83e-14	UP	hypothetical protein	R
Fusobacterium nucleatum	FN1101	gi_19703352_ref_NC_003454.1:1744686-1746099	0.188554	8.67805	-5.52432	1.44e-26	1.47e-25	DOWN	ATPase	R
Fusobacterium nucleatum	FN1102	gi_19703352_ref_NC_003454.1:1746091-1746631	0	1.2869	#NAME?	0.00464265	0.00786832	DOWN	tRNA 2'phosphotransferase	J	K07559
Fusobacterium nucleatum	FN1103	gi_19703352_ref_NC_003454.1:1746698-1749581	5.7779	15.0577	-1.38188	0.00199037	0.00362513	DOWN	excinuclease ABC subunit A		K03701
Fusobacterium nucleatum	FN1104	gi_19703352_ref_NC_003454.1:1749592-1750177	6.218	19.1578	-1.62341	0.00109634	0.00207232	DOWN	Holliday junction DNA helicase RuvA		K03550
Fusobacterium nucleatum	FN1105	gi_19703352_ref_NC_003454.1:1750180-1750678	0.3562	3.66245	-3.36205	0.000206996	0.000425695	DOWN	hypothetical protein
Fusobacterium nucleatum	FN1107	gi_19703352_ref_NC_003454.1:1751959-1752427	1.98967	10.2057	-2.35877	4.78e-05	0.000106006	DOWN	acetyltransferase
Fusobacterium nucleatum	FN1112	gi_19703352_ref_NC_003454.1:1756254-1757067	9.77154	23.3069	-1.2541	0.022386	0.0348258	DOWN	peptide ABC transporter permease	E/P	K02034
Fusobacterium nucleatum	FN1115	gi_19703352_ref_NC_003454.1:1758924-1759659	0	0.945943	#NAME?	0.00464265	0.00786832	DOWN	hypothetical protein	R
Fusobacterium nucleatum	FN1116	gi_19703352_ref_NC_003454.1:1759660-1760272	1.81223	8.94402	-2.30316	3.75e-05	8.38e-05	DOWN	peptidase E	E	K05995
Fusobacterium nucleatum	FN1119	gi_19703352_ref_NC_003454.1:1761028-1761313	196.077	80.6367	1.28192	1.98e-17	1.12e-16	UP	50S ribosomal protein L21	J	K02899
Fusobacterium nucleatum	FN1124	gi_19703352_ref_NC_003454.1:1768147-1769332	10.8654	3.81567	1.50974	3.76e-14	1.68e-13	UP	porin		K03286
Fusobacterium nucleatum	FN1131	gi_19703352_ref_NC_003454.1:1778962-1779736	0.286683	1.68439	-2.55469	0.0161862	0.0255841	DOWN	hypothetical protein
Fusobacterium nucleatum	FN1136	gi_19703352_ref_NC_003454.1:1783196-1783940	1.37185	9.11152	-2.73157	1.07e-07	2.96e-07	DOWN	phosphonate ABC transporter ATP-binding protein	P	K02041
Fusobacterium nucleatum	FN1137	gi_19703352_ref_NC_003454.1:1783908-1785477	0.622669	2.71612	-2.12501	0.000486586	0.000953472	DOWN	phosphonate ABC transporter permease	P	K02042
Fusobacterium nucleatum	FN1140	gi_19703352_ref_NC_003454.1:1789309-1790533	1.45097	0.63938	1.18227	0.000426762	0.000839995	UP	(R)-2-hydroxyglutaryl-CoA dehydratase activator	S
Fusobacterium nucleatum	FN1142	gi_19703352_ref_NC_003454.1:1791668-1792583	0.727663	3.42026	-2.23277	0.00157061	0.00287852	DOWN	oxygen-independent coproporphyrinogen III oxidase	R	K07139
Fusobacterium nucleatum	FN1143	gi_19703352_ref_NC_003454.1:1792600-1793425	2.52844	18.3325	-2.85809	8.88e-13	3.55e-12	DOWN	glucosamine-6-phosphate deaminase nagB	G	K02564
Fusobacterium nucleatum	FN1145	gi_19703352_ref_NC_003454.1:1794341-1796021	0.211474	1.34604	-2.67017	0.00128011	0.00236514	DOWN	oligoendopeptidase F	E
Fusobacterium nucleatum	FN1148	gi_19703352_ref_NC_003454.1:1798151-1799324	10.2574	4.59596	1.15822	9.4e-11	3.25e-10	UP	serine/threonine sodium symporter	C	K05614
Fusobacterium nucleatum	FN1149	gi_19703352_ref_NC_003454.1:1799366-1802537	1.05066	5.56949	-2.40625	6.68e-10	2.19e-09	DOWN	ATP-dependent nuclease subunit A		K03657
Fusobacterium nucleatum	FN1150	gi_19703352_ref_NC_003454.1:1802529-1805241	1.11376	5.13243	-2.2042	1.4e-07	3.81e-07	DOWN	unknown	T/B
Fusobacterium nucleatum	FN1151	gi_19703352_ref_NC_003454.1:1805252-1806599	0.923002	3.42167	-1.8903	0.00269915	0.00477184	DOWN	Na+ driven multidrug efflux pump	V
Fusobacterium nucleatum	FN1156	gi_19703352_ref_NC_003454.1:1811732-1814033	2.08474	6.69146	-1.68245	0.000231535	0.000475365	DOWN	primosomal protein N		K04066
Fusobacterium nucleatum	FN1157	gi_19703352_ref_NC_003454.1:1814042-1814567	3.37916	13.7324	-2.02284	8.43e-05	0.000181877	DOWN	polypeptide deformylase	J	K01462
Fusobacterium nucleatum	FN1164	gi_19703352_ref_NC_003454.1:1821893-1822841	3.1372	1.46726	1.09636	3.54e-05	7.91e-05	UP	glucokinase	G/K	K00845
Fusobacterium nucleatum	FN1172	gi_19703352_ref_NC_003454.1:1833701-1834715	10.507	4.88722	1.10427	9.9e-10	3.21e-09	UP	phosphate acetyltransferase	C	K00625
Fusobacterium nucleatum	FN1186	gi_19703352_ref_NC_003454.1:1848895-1849975	2.30195	0.885563	1.37819	2.89e-05	6.48e-05	UP	amidohydrolase	R
Fusobacterium nucleatum	FN1192	gi_19703352_ref_NC_003454.1:1854818-1855091	117.415	35.573	1.72276	1.44e-21	1.08e-20	UP	hypothetical protein
Fusobacterium nucleatum	FN1212	gi_19703352_ref_NC_003454.1:1872835-1873258	0.838414	9.23633	-3.46158	2.27e-07	6.09e-07	DOWN	hypothetical protein
Fusobacterium nucleatum	FN1226	gi_19703352_ref_NC_003454.1:1884912-1885593	0	0.765631	#NAME?	0.0336166	0.0496495	DOWN	uracil-DNA glycosylase		K03648
Fusobacterium nucleatum	FN1232	gi_19703352_ref_NC_003454.1:1889089-1889431	2.46147	10.4026	-2.07936	0.00225486	0.00408988	DOWN	MarR family transcriptional regulator	K
Fusobacterium nucleatum	FN1256	gi_19703352_ref_NC_003454.1:1912009-1913296	8.10749	3.98647	1.02414	4.08e-09	1.27e-08	UP	C4-dicarboxylate transporter large subunit	G	K21393
Fusobacterium nucleatum	FN1258	gi_19703352_ref_NC_003454.1:1913881-1914883	239.325	81.2134	1.55918	1.02e-24	9.3e-24	UP	C4-dicarboxylate-binding protein	G	K21395
Fusobacterium nucleatum	FN1262	gi_19703352_ref_NC_003454.1:1918182-1919742	24.7088	6.91308	1.83762	4.76e-24	4.18e-23	UP	hypothetical protein
Fusobacterium nucleatum	FN1264	gi_19703352_ref_NC_003454.1:1920803-1921268	3.62353	10.4581	-1.52916	0.0224387	0.0348927	DOWN	hypothetical protein
Fusobacterium nucleatum	FN1274	gi_19703352_ref_NC_003454.1:1930752-1931865	0.757884	0.156242	2.2782	0.00394482	0.00688495	UP	acriflavin resistance protein E		K18302
Fusobacterium nucleatum	FN1282	gi_19703352_ref_NC_003454.1:1941358-1941709	193.019	79.1152	1.28671	6.15e-18	3.56e-17	UP	50S ribosomal protein L17	J	K02879
Fusobacterium nucleatum	FN1289	gi_19703352_ref_NC_003454.1:1944821-1946537	0.07764	4.30825	-5.79416	4.79e-19	3.03e-18	DOWN	hypothetical protein
Fusobacterium nucleatum	FN1294	gi_19703352_ref_NC_003454.1:1952606-1953158	2.08921	14.6356	-2.80845	3.52e-09	1.1e-08	DOWN	ribosomal-protein-alanine acetyltransferase	J
Fusobacterium nucleatum	FN1301	gi_19703352_ref_NC_003454.1:1957808-1959428	3.28952	9.5563	-1.53857	0.00145984	0.00268511	DOWN	ABC transporter ATP-binding protein	R
Fusobacterium nucleatum	FN1307	gi_19703352_ref_NC_003454.1:1963516-1964116	1.33086	4.4889	-1.754	0.0299068	0.0458446	DOWN	CDP-diacylglycerol--glycerol-3-phosphate 3-phosphatidyltransferase		K00995
Fusobacterium nucleatum	FN1309	gi_19703352_ref_NC_003454.1:1964995-1965190	297.449	41.7373	2.83323	2.78e-42	6.77e-41	UP	hypothetical protein
Fusobacterium nucleatum	FN1310	gi_19703352_ref_NC_003454.1:1965237-1965966	0.365227	3.09958	-3.08521	0.000200837	0.000413721	DOWN	TonB protein
Fusobacterium nucleatum	FN1311	gi_19703352_ref_NC_003454.1:1966037-1966427	1.47741	9.12556	-2.62684	5.09e-05	0.000112781	DOWN	biopolymer transport protein ExbD
Fusobacterium nucleatum	FN1314	gi_19703352_ref_NC_003454.1:1968589-1968772	471.89	68.5808	2.78257	1.56e-44	4.23e-43	UP	hypothetical protein
Fusobacterium nucleatum	FN1322	gi_19703352_ref_NC_003454.1:1977544-1978564	2.61132	8.43844	-1.6922	0.00111419	0.00210542	DOWN	membrane metalloprotease		K11749
Fusobacterium nucleatum	FN1325	gi_19703352_ref_NC_003454.1:1980410-1981295	0.451381	2.8485	-2.65779	0.00059626	0.00116356	DOWN	phosphatidate cytidylyltransferase		K00981
Fusobacterium nucleatum	FN1326	gi_19703352_ref_NC_003454.1:1981287-1981980	13.1259	31.9767	-1.28461	0.0131758	0.0209987	DOWN	undecaprenyl pyrophosphate synthetase		K00806
Fusobacterium nucleatum	FN1327	gi_19703352_ref_NC_003454.1:1982111-1983005	5.31245	12.8352	-1.27266	0.0332218	0.0496495	DOWN	dimethylallyltransferase		K13789
Fusobacterium nucleatum	FN1335	gi_19703352_ref_NC_003454.1:1988816-1989101	84.8322	34.3847	1.30285	4.81e-15	2.28e-14	UP	protein translocase subunit YajC
Fusobacterium nucleatum	FN1341	gi_19703352_ref_NC_003454.1:1995059-1995986	3.92645	18.4744	-2.23423	2.62e-08	7.63e-08	DOWN	peptide chain release factor 2	J	K02836
Fusobacterium nucleatum	FN1347	gi_19703352_ref_NC_003454.1:1999733-2000390	0.810382	5.5549	-2.77709	1.54e-05	3.56e-05	DOWN	cytoplasmic protein	S
Fusobacterium nucleatum	FN1348	gi_19703352_ref_NC_003454.1:2000559-2001231	0.660266	3.3621	-2.34824	0.00546398	0.00919438	DOWN	ABC transporter ATP-binding protein	V	K02003
Fusobacterium nucleatum	FN1349	gi_19703352_ref_NC_003454.1:2001239-2002445	0.515413	7.78698	-3.91726	3.9e-16	1.99e-15	DOWN	ABC transporter permease	V
Fusobacterium nucleatum	FN1352	gi_19703352_ref_NC_003454.1:2003595-2004270	3.35242	14.0324	-2.06549	1.16e-05	2.72e-05	DOWN	ABC transporter ATP-binding protein	V	K02003
Fusobacterium nucleatum	FN1353	gi_19703352_ref_NC_003454.1:2004273-2005476	2.6573	8.74604	-1.71867	0.000472556	0.000926867	DOWN	ABC transporter permease	V	K02004
Fusobacterium nucleatum	FN1354	gi_19703352_ref_NC_003454.1:2005485-2006772	3.89849	15.3378	-1.9761	9.2e-07	2.36e-06	DOWN	ABC transporter permease	V
Fusobacterium nucleatum	FN1355	gi_19703352_ref_NC_003454.1:2006768-2008055	0.482999	2.16215	-2.16238	0.00318237	0.00559875	DOWN	hypothetical protein	S
Fusobacterium nucleatum	FN1359	gi_19703352_ref_NC_003454.1:2010776-2012264	3.70051	8.88386	-1.26346	0.029438	0.0451485	DOWN	dipeptide-binding protein	E	K02035
Fusobacterium nucleatum	FN1364	gi_19703352_ref_NC_003454.1:2015471-2015651	345.176	70.1984	2.29782	6.99e-34	1.04e-32	UP	50S ribosomal protein L32	J
Fusobacterium nucleatum	FN1371	gi_19703352_ref_NC_003454.1:2019444-2020092	2.39639	10.057	-2.06927	0.000117311	0.000247635	DOWN	ribonuclease HII		K03470
Fusobacterium nucleatum	FN1373	gi_19703352_ref_NC_003454.1:2021087-2021576	0.272057	2.66408	-3.29166	0.00200946	0.00365665	DOWN	deacylase domain-containing protein	S	K03976
Fusobacterium nucleatum	FN1376	gi_19703352_ref_NC_003454.1:2024018-2025365	87.9818	43.0614	1.03081	5.38e-15	2.54e-14	UP	oxaloacetate decarboxylase	C	K01960
Fusobacterium nucleatum	FN1380	gi_19703352_ref_NC_003454.1:2027387-2028938	32.9547	15.0839	1.12748	4.2e-15	2.01e-14	UP	citrate lyase subunit beta	C	K01643
Fusobacterium nucleatum	FN1382	gi_19703352_ref_NC_003454.1:2033288-2034497	0	1.87	#NAME?	3.94e-08	1.13e-07	DOWN	ATPase	R	K07133
Fusobacterium nucleatum	FN1386	gi_19703352_ref_NC_003454.1:2040277-2042956	2.2218	6.72184	-1.59713	0.000434379	0.00085444	DOWN	SWF/SNF family helicase	K
Fusobacterium nucleatum	FN1387	gi_19703352_ref_NC_003454.1:2042979-2043693	1.05652	6.45093	-2.61019	1.21e-05	2.85e-05	DOWN	metal dependent hydrolase	R
Fusobacterium nucleatum	FN1392	gi_19703352_ref_NC_003454.1:2049285-2049549	41.5853	12.4793	1.73654	5.99e-15	2.82e-14	UP	30S ribosomal protein S16	J	K02959
Fusobacterium nucleatum	FN1400	gi_19703352_ref_NC_003454.1:2055478-2058535	0.0581242	4.80952	-6.37061	7.32e-33	1.05e-31	DOWN	serine/threonine kinase	R
Fusobacterium nucleatum	FN1401	gi_19703352_ref_NC_003454.1:2058731-2060486	1.26526	7.48351	-2.56428	7.65e-10	2.49e-09	DOWN	urocanate hydratase	E	K01712
Fusobacterium nucleatum	FN1403	gi_19703352_ref_NC_003454.1:2061882-2063193	0	3.91355	#NAME?	3.97e-16	2.02e-15	DOWN	histidine permease	R	K07084
Fusobacterium nucleatum	FN1405	gi_19703352_ref_NC_003454.1:2064426-2064996	0	4.41992	#NAME?	7.04e-09	2.15e-08	DOWN	formiminotetrahydrofolate cyclodeaminase	E
Fusobacterium nucleatum	FN1406	gi_19703352_ref_NC_003454.1:2065016-2066552	0.289108	6.28495	-4.44222	1.71e-18	1.03e-17	DOWN	histidine ammonia-lyase	E	K01745
Fusobacterium nucleatum	FN1407	gi_19703352_ref_NC_003454.1:2066569-2067451	0.603886	8.08176	-3.74232	1.98e-12	7.74e-12	DOWN	glutamate formiminotransferase	E	K13990
Fusobacterium nucleatum	FN1408	gi_19703352_ref_NC_003454.1:2067534-2069004	0	0.532454	#NAME?	0.00242129	0.00430537	DOWN	aminoacyl-histidine dipeptidase	E	K01270
Fusobacterium nucleatum	FN1415	gi_19703352_ref_NC_003454.1:2075697-2076855	0.728458	5.40632	-2.89173	4.08e-08	1.17e-07	DOWN	NADH-dependent butanol dehydrogenase	C	K19955
Fusobacterium nucleatum	FN1419	gi_19703352_ref_NC_003454.1:2080704-2081892	12.4451	4.75756	1.38728	1.15e-13	4.94e-13	UP	methionine gamma-lyase	E	K01758
Fusobacterium nucleatum	FN1421	gi_19703352_ref_NC_003454.1:2083444-2087017	38.7167	17.1911	1.1713	2.72e-17	1.52e-16	UP	pyruvate-flavodoxin oxidoreductase	C	K03737
Fusobacterium nucleatum	FN1428	gi_19703352_ref_NC_003454.1:2096949-2097663	0.248593	5.35549	-4.42916	1.06e-09	3.43e-09	DOWN	ABC transporter ATP-binding protein	E	K01996
Fusobacterium nucleatum	FN1430	gi_19703352_ref_NC_003454.1:2098434-2099292	0.0517298	6.88919	-7.05719	2.33e-18	1.39e-17	DOWN	branched chain amino acid ABC transporter permease	E	K01998
Fusobacterium nucleatum	FN1431	gi_19703352_ref_NC_003454.1:2099415-2100342	0.383068	12.7539	-5.05719	7.05e-24	6.13e-23	DOWN	branched chain amino acid ABC transporter permease	E	K01997
Fusobacterium nucleatum	FN1432	gi_19703352_ref_NC_003454.1:2100518-2101670	0.693709	4.60419	-2.73054	1.91e-06	4.78e-06	DOWN	leucine-, isoleucine-, valine-, threonine-, and alanine-binding protein	E	K01999
Fusobacterium nucleatum	FN1434	gi_19703352_ref_NC_003454.1:2102627-2104601	0.359987	1.49818	-2.05719	0.00512099	0.00865276	DOWN	hypothetical protein	R
Fusobacterium nucleatum	FN1436	gi_19703352_ref_NC_003454.1:2105378-2105903	0.675832	2.9781	-2.13966	0.0276789	0.0425888	DOWN	ABC transporter	V	K06147
Fusobacterium nucleatum	FN1437	gi_19703352_ref_NC_003454.1:2105979-2106237	201.248	27.5529	2.8687	9.88e-42	2.36e-40	UP	50S ribosomal protein L28	J	K02902
Fusobacterium nucleatum	FN1440	gi_19703352_ref_NC_003454.1:2107377-2108322	6.62311	20.5148	-1.63108	0.000206689	0.000425341	DOWN	1-phosphofructokinase	G	K00882
Fusobacterium nucleatum	FN1441	gi_19703352_ref_NC_003454.1:2108350-2110183	8.11671	25.8613	-1.67183	1.37e-05	3.21e-05	DOWN	PTS system transporter subunit fructose-specific transporter subunit IIABC	G	K02770
Fusobacterium nucleatum	FN1449	gi_19703352_ref_NC_003454.1:2118701-2128199	1.31918	0.577185	1.19254	3.12e-11	1.12e-10	UP	hypothetical protein
Fusobacterium nucleatum	FN1453	gi_19703352_ref_NC_003454.1:2134162-2134738	2.5414	18.5516	-2.86785	9.4e-11	3.25e-10	DOWN	hypothetical protein
Fusobacterium nucleatum	FN1455	gi_19703352_ref_NC_003454.1:2135763-2136609	7.03001	28.4609	-2.01738	1.74e-07	4.71e-07	DOWN	UDP-N-acetylenolpyruvoylglucosamine reductase		K00075
Fusobacterium nucleatum	FN1458	gi_19703352_ref_NC_003454.1:2139066-2140431	6.21322	20.2595	-1.70519	2.51e-05	5.72e-05	DOWN	UDP-N-acetylmuramoylalanine--D-glutamate ligase		K01925
Fusobacterium nucleatum	FN1459	gi_19703352_ref_NC_003454.1:2140364-2141450	4.29234	14.6512	-1.77119	6.22e-05	0.000135828	DOWN	phospho-N-acetylmuramoyl-pentapeptide- transferase		K01000
Fusobacterium nucleatum	FN1461	gi_19703352_ref_NC_003454.1:2141692-2143534	2.62806	6.70526	-1.35129	0.0153284	0.0242782	DOWN	histidinol-phosphatase		K01929
Fusobacterium nucleatum	FN1468	gi_19703352_ref_NC_003454.1:2149881-2150475	0.149364	2.34021	-3.96973	0.00118753	0.00223576	DOWN	flavoredoxin	R
Fusobacterium nucleatum	FN1479	gi_19703352_ref_NC_003454.1:2160792-2161359	0.938787	3.8304	-2.02863	0.023845	0.0369766	DOWN	hypothetical protein
Fusobacterium nucleatum	FN1484	gi_19703352_ref_NC_003454.1:2166627-2167365	1.44312	10.0098	-2.79416	2.17e-08	6.4e-08	DOWN	hypothetical protein	R
Fusobacterium nucleatum	FN1490	gi_19703352_ref_NC_003454.1:2171923-2172373	8.67043	28.5587	-1.71975	0.00026028	0.000530836	DOWN	family transcriptional regulator NrdR	K	K07738
Fusobacterium nucleatum	FN1497	gi_19703352_ref_NC_003454.1:1103-2228	6.62987	21.3316	-1.68594	5.92e-05	0.000129385	DOWN	multidrug resistance protein 2	E/R/G/P
Fusobacterium nucleatum	FN1506	gi_19703352_ref_NC_003454.1:11010-12120	3.51968	8.77317	-1.31766	0.0319328	0.04878	DOWN	5-amino-6-(5-phosphoribosylamino)uracilreductase		K11752
Fusobacterium nucleatum	FN1535	gi_19703352_ref_NC_003454.1:47213-48350	3.35808	8.41207	-1.32483	0.0293928	0.0450905	DOWN	acyl-CoA dehydrogenase		K00248
Fusobacterium nucleatum	FN1536	gi_19703352_ref_NC_003454.1:48380-49808	2.79862	7.97796	-1.5113	0.00417301	0.00726878	DOWN	(S)-2-hydroxy-acid oxidase subunit D	C	K00104
Fusobacterium nucleatum	FN1578	gi_19703352_ref_NC_003454.1:88496-88886	4.31858	12.6868	-1.55469	0.0186462	0.0292841	DOWN	hypothetical protein	S
Fusobacterium nucleatum	FN1580	gi_19703352_ref_NC_003454.1:90313-91009	1.78509	8.61527	-2.2709	3.79e-05	8.45e-05	DOWN	2-C-methyl-D-erythritol 4-phosphate cytidylyltransferase		K00991
Fusobacterium nucleatum	FN1582	gi_19703352_ref_NC_003454.1:93676-95047	0.194326	2.2835	-3.55469	1.45e-06	3.64e-06	DOWN	hypothetical protein
Fusobacterium nucleatum	FN1583	gi_19703352_ref_NC_003454.1:95128-95482	0.375515	3.67719	-3.29166	0.00200946	0.00365665	DOWN	hypothetical protein
Fusobacterium nucleatum	FN1585	gi_19703352_ref_NC_003454.1:96302-97484	0.563431	8.53347	-3.92082	1.15e-16	6.1e-16	DOWN	hypothetical protein	S
Fusobacterium nucleatum	FN1586	gi_19703352_ref_NC_003454.1:97504-98632	2.67639	9.63538	-1.84805	0.000115244	0.000243438	DOWN	hypothetical protein	R	K19802
Fusobacterium nucleatum	FN1591	gi_19703352_ref_NC_003454.1:102067-103225	15.4126	7.3586	1.06661	1.89e-11	6.88e-11	UP	RnfB-like protein	C	K03616
Fusobacterium nucleatum	FN1592	gi_19703352_ref_NC_003454.1:103251-103836	74.3885	28.9594	1.36105	7.15e-18	4.14e-17	UP	Na(+)-translocating NADH-quinone reductase subunit D"	C	K03617
Fusobacterium nucleatum	FN1593	gi_19703352_ref_NC_003454.1:103832-104450	72.9352	31.3521	1.21805	4.98e-16	2.52e-15	UP	electron transport complex RsxE subunit	C	K03613
Fusobacterium nucleatum	FN1594	gi_19703352_ref_NC_003454.1:104449-104983	6.81074	2.60267	1.38782	1.02e-06	2.62e-06	UP	nitrogen fixation protein RnfG	C
Fusobacterium nucleatum	FN1595	gi_19703352_ref_NC_003454.1:104972-105917	55.3335	21.8027	1.34365	3.94e-18	2.32e-17	UP	Na(+)-translocating NADH-quinone reductase subunit B	C	K03614
Fusobacterium nucleatum	FN1597	gi_19703352_ref_NC_003454.1:107324-107900	0.77012	30.7685	-5.32023	2.89e-32	4e-31	DOWN	peptidyl-tRNA hydrolase	J	K01056
Fusobacterium nucleatum	FN1602	gi_19703352_ref_NC_003454.1:111111-111582	0.564864	3.31882	-2.55469	0.00662995	0.0110535	DOWN	cytoplasmic protein	S
Fusobacterium nucleatum	FN1604	gi_19703352_ref_NC_003454.1:113747-113912	10.4398	72.8718	-2.80327	4.75e-11	1.69e-10	DOWN	hypothetical protein
Fusobacterium nucleatum	FN1605	gi_19703352_ref_NC_003454.1:114088-115366	11.5346	29.8027	-1.36948	0.00273318	0.00482782	DOWN	adenylosuccinate synthetase	F	K01939
Fusobacterium nucleatum	FN1606	gi_19703352_ref_NC_003454.1:115375-117298	3.34886	8.86551	-1.40453	0.00525556	0.00886507	DOWN	SAM-dependent methyltransferase		K02527
Fusobacterium nucleatum	FN1610	gi_19703352_ref_NC_003454.1:119829-120687	2.01746	10.3338	-2.35675	4.71e-07	1.23e-06	DOWN	heat shock protein 33	O	K04083
Fusobacterium nucleatum	FN1611	gi_19703352_ref_NC_003454.1:120686-121166	1.38574	8.14179	-2.55469	5.69e-05	0.00012462	DOWN	competence protein
Fusobacterium nucleatum	FN1612	gi_19703352_ref_NC_003454.1:121213-122623	2.67686	13.5073	-2.33513	1.33e-09	4.28e-09	DOWN	coproporphyrinogen III oxidase
Fusobacterium nucleatum	FN1613	gi_19703352_ref_NC_003454.1:122625-123576	2.00709	11.5182	-2.52075	1.13e-08	3.43e-08	DOWN	hypothetical protein	N	K02669
Fusobacterium nucleatum	FN1614	gi_19703352_ref_NC_003454.1:123598-125092	1.87255	18.6278	-3.31438	3.79e-21	2.77e-20	DOWN	Mg(2+) chelatase family protein	O	K07391
Fusobacterium nucleatum	FN1624	gi_19703352_ref_NC_003454.1:131169-132450	165.786	62.7923	1.40066	1.04e-21	7.93e-21	UP	preprotein translocase subunit SecY		K03076
Fusobacterium nucleatum	FN1632	gi_19703352_ref_NC_003454.1:135357-135909	71.2743	34.6218	1.0417	2.23e-13	9.32e-13	UP	50S ribosomal protein L5	J	K02931
Fusobacterium nucleatum	FN1647	gi_19703352_ref_NC_003454.1:142122-142542	3.16646	0.826857	1.93716	0.000200837	0.000413721	UP	hypothetical protein
Fusobacterium nucleatum	FN1660	gi_19703352_ref_NC_003454.1:155928-157998	6.56562	15.4639	-1.23591	0.0172392	0.0271856	DOWN	ATP-dependent DNA helicase RecG	K	K03655
Fusobacterium nucleatum	FN1662	gi_19703352_ref_NC_003454.1:158981-160436	1.95323	19.7842	-3.34042	1.2e-21	9.11e-21	DOWN	hypothetical protein	K
Fusobacterium nucleatum	FN1663	gi_19703352_ref_NC_003454.1:160453-161824	1.587	14.7159	-3.213	1.64e-17	9.32e-17	DOWN	hypothetical protein
Fusobacterium nucleatum	FN1664	gi_19703352_ref_NC_003454.1:162254-162590	5.40615	22.2086	-2.03844	6.63e-05	0.000144298	DOWN	hypothetical protein
Fusobacterium nucleatum	FN1675	gi_19703352_ref_NC_003454.1:172295-172568	1.9461	17.7865	-3.19212	5.56e-08	1.58e-07	DOWN	transposase		K07491
Fusobacterium nucleatum	FN1711	gi_19703352_ref_NC_003454.1:206464-207409	6.76403	17.3869	-1.36205	0.00826456	0.0136382	DOWN	S-adenosyl-methyltransferase MraW		K03438
Fusobacterium nucleatum	FN1712	gi_19703352_ref_NC_003454.1:207401-207668	2.8187	17.86	-2.66363	6.32e-06	1.52e-05	DOWN	hypothetical protein
Fusobacterium nucleatum	FN1713	gi_19703352_ref_NC_003454.1:207633-209028	0.859434	4.17678	-2.28093	3.79e-05	8.45e-05	DOWN	tRNA (uracil-5-) -methyltransferase	J	K03215
Fusobacterium nucleatum	FN1720	gi_19703352_ref_NC_003454.1:218860-219589	0.973938	19.0744	-4.29166	2.65e-22	2.08e-21	DOWN	hypothetical protein
Fusobacterium nucleatum	FN1721	gi_19703352_ref_NC_003454.1:219750-220035	0.621482	17.0402	-4.77709	2.68e-12	1.04e-11	DOWN	hypothetical protein
Fusobacterium nucleatum	FN1727	gi_19703352_ref_NC_003454.1:226151-227717	2.55216	8.77487	-1.78166	7.72e-05	0.000167114	DOWN	chloride channel protein	P
Fusobacterium nucleatum	FN1729	gi_19703352_ref_NC_003454.1:228427-229177	0.887535	4.51936	-2.34824	0.000425204	0.000837197	DOWN	4-amino-4-deoxychorismate lyase	E	K02619
Fusobacterium nucleatum	FN1730	gi_19703352_ref_NC_003454.1:229170-230532	6.1617	16.09	-1.38477	0.00459049	0.00786832	DOWN	anthranilate synthase component I	E	K01657
Fusobacterium nucleatum	FN1732	gi_19703352_ref_NC_003454.1:231370-232168	3.05879	11.4366	-1.90262	0.000121597	0.00025633	DOWN	hypothetical protein	E
Fusobacterium nucleatum	FN1738	gi_19703352_ref_NC_003454.1:236429-237434	1.81101	0.865077	1.06589	0.00118125	0.0022261	UP	V-type ATP synthase subunit C	C	K02119
Fusobacterium nucleatum	FN1753	gi_19703352_ref_NC_003454.1:249303-250434	0.0392544	0.922545	-4.55469	0.00250381	0.00443927	DOWN	thiamine biosynthesis protein ThiH	R	K03150
Fusobacterium nucleatum	FN1754	gi_19703352_ref_NC_003454.1:250433-251207	0.114673	4.60399	-5.32728	1.08e-10	3.7e-10	DOWN	thiazole synthase thiG	F	K03149
Fusobacterium nucleatum	FN1757	gi_19703352_ref_NC_003454.1:252037-253339	0.0341028	5.34316	-7.29166	7.44e-21	5.33e-20	DOWN	thiamine biosynthesis protein ThiC		K03147
Fusobacterium nucleatum	FN1759	gi_19703352_ref_NC_003454.1:253985-254855	0	1.19899	#NAME?	0.000352487	0.000699624	DOWN	hydroxymethylpyrimidine kinase		K00941
Fusobacterium nucleatum	FN1780	gi_19703352_ref_NC_003454.1:261010-261754	1.07362	4.32213	-2.00926	0.00575899	0.00967756	DOWN	hypothetical protein
Fusobacterium nucleatum	FN1783	gi_19703352_ref_NC_003454.1:264765-265590	0.107593	2.52862	-4.55469	1.58e-06	3.97e-06	DOWN	ethanolamine utilization protein EutJ	E	K04024
Fusobacterium nucleatum	FN1786	gi_19703352_ref_NC_003454.1:266909-267881	1.68975	6.52924	-1.9501	0.000417566	0.000822949	DOWN	ADP-heptose synthase		K03272
Fusobacterium nucleatum	FN1788	gi_19703352_ref_NC_003454.1:269810-270293	2.11162	7.73171	-1.87243	0.00525818	0.00886507	DOWN	2-C-methyl-D-erythritol 2,4-cyclodiphosphate synthase		K01770
Fusobacterium nucleatum	FN1791	gi_19703352_ref_NC_003454.1:272180-272939	1.2863	13.3975	-3.38066	1.67e-13	7e-13	DOWN	mutator protein MutT	S	K03574
Fusobacterium nucleatum	FN1792	gi_19703352_ref_NC_003454.1:272988-273354	817.282	188.993	2.1125	1.08e-35	1.89e-34	UP	hypothetical protein
Fusobacterium nucleatum	FN1799	gi_19703352_ref_NC_003454.1:280915-281710	7.03383	2.51459	1.48399	3.69e-09	1.16e-08	UP	spermidine/putrescine ABC transporter permease	E	K11070
Fusobacterium nucleatum	FN1800	gi_19703352_ref_NC_003454.1:281769-282594	85.4289	34.6632	1.30132	3.13e-18	1.86e-17	UP	peptidyl-prolyl cis-trans isomerase	O	K03768
Fusobacterium nucleatum	FN1804	gi_19703352_ref_NC_003454.1:285064-286525	0.0303939	1.19052	-5.29166	1.48e-05	3.45e-05	DOWN	aminoacyl-histidine dipeptidase	E	K01270
Fusobacterium nucleatum	FN1805	gi_19703352_ref_NC_003454.1:286592-287759	0.0380445	4.76859	-6.96973	2.33e-17	1.31e-16	DOWN	hypothetical protein
Fusobacterium nucleatum	FN1806	gi_19703352_ref_NC_003454.1:287863-288727	0	2.11279	#NAME?	7.45e-07	1.92e-06	DOWN	hypothetical protein	E/R/G
Fusobacterium nucleatum	FN1813	gi_19703352_ref_NC_003454.1:293861-294770	5.17605	21.3263	-2.04271	2.84e-07	7.56e-07	DOWN	manganese-binding protein	P	K09815
Fusobacterium nucleatum	FN1817	gi_19703352_ref_NC_003454.1:296942-305363	0	0.433997	#NAME?	3.33e-12	1.28e-11	DOWN	hemolysin		K15125
Fusobacterium nucleatum	FN1819	gi_19703352_ref_NC_003454.1:307658-309404	0.0763067	8.6678	-6.82771	4.98e-35	8.26e-34	DOWN	ABC transporter	O/C	K06148
Fusobacterium nucleatum	FN1820	gi_19703352_ref_NC_003454.1:309384-311076	0.0524937	7.65917	-7.1889	2.69e-31	3.53e-30	DOWN	ABC transporter	V	K06148
Fusobacterium nucleatum	FN1823	gi_19703352_ref_NC_003454.1:311859-312330	0.564864	0	Inf	0.0336166	0.0496495	UP	TetR family transcriptional regulator	K
Fusobacterium nucleatum	FN1825	gi_19703352_ref_NC_003454.1:314133-314571	2.02442	45.0002	-4.47435	2.43e-28	2.75e-27	DOWN	hypothetical protein
Fusobacterium nucleatum	FN1828	gi_19703352_ref_NC_003454.1:317340-317790	5.32049	27.7868	-2.38477	2.57e-08	7.5e-08	DOWN	50S ribosomal protein L9	J	K02939
Fusobacterium nucleatum	FN1829	gi_19703352_ref_NC_003454.1:317806-318646	1.32093	5.6914	-2.10724	0.000430601	0.00084728	DOWN	hypothetical protein	R
Fusobacterium nucleatum	FN1830	gi_19703352_ref_NC_003454.1:318660-320115	5.55449	17.1543	-1.62684	0.000115182	0.000243397	DOWN	DNA polymerase III subunits gamma/tau		K02343
Fusobacterium nucleatum	FN1832	gi_19703352_ref_NC_003454.1:321529-322234	5.28699	16.0248	-1.59978	0.00147147	0.00270488	DOWN	TonB protein
Fusobacterium nucleatum	FN1839	gi_19703352_ref_NC_003454.1:328411-329905	27.048	65.6048	-1.27828	0.00512365	0.00865487	DOWN	glycerol kinase glpK	C	K00864
Fusobacterium nucleatum	FN1840	gi_19703352_ref_NC_003454.1:329974-330973	8.13178	22.801	-1.48745	0.00109384	0.00206823	DOWN	dihydroxyacetone kinase subunit DhaK	G	K05878
Fusobacterium nucleatum	FN1844	gi_19703352_ref_NC_003454.1:333732-334506	0.974724	5.39004	-2.46723	8.42e-05	0.000181732	DOWN	ketoacyl reductase HetN	R	K07124
Fusobacterium nucleatum	FN1846	gi_19703352_ref_NC_003454.1:335658-336285	0.424547	5.12737	-3.59422	9.25e-07	2.37e-06	DOWN	hypothetical protein
Fusobacterium nucleatum	FN1847	gi_19703352_ref_NC_003454.1:336281-337268	1.39424	14.7981	-3.40785	1.43e-16	7.53e-16	DOWN	dTDP-4-dehydrorhamnose 3,5-epimerase	G	K07748
Fusobacterium nucleatum	FN1848	gi_19703352_ref_NC_003454.1:337251-338043	7.7889	3.73128	1.06175	2.04e-07	5.53e-07	UP	metal dependent hydrolase	R
Fusobacterium nucleatum	FN1850	gi_19703352_ref_NC_003454.1:339344-340274	6.96847	2.43039	1.51965	3.03e-10	1.01e-09	UP	3-oxoacyl-ACP synthase		K00648
Fusobacterium nucleatum	FN1855	gi_19703352_ref_NC_003454.1:344088-345546	2.43651	7.93321	-1.70309	0.000404642	0.000799271	DOWN	methylaspartate mutase	E
Fusobacterium nucleatum	FN1858	gi_19703352_ref_NC_003454.1:346985-348362	3.19242	1.57886	1.01577	6.75e-06	1.62e-05	UP	short-chain fatty acids transporter		K02106
Fusobacterium nucleatum	FN1859	gi_19703352_ref_NC_003454.1:348638-349745	788.778	342.687	1.20273	8.59e-19	5.35e-18	UP	major outer membrane protein
Fusobacterium nucleatum	FN1861	gi_19703352_ref_NC_003454.1:351774-352398	13.153	5.29122	1.31372	2.46e-10	8.25e-10	UP	L-lysine permease	R	K06895
Fusobacterium nucleatum	FN1879	gi_19703352_ref_NC_003454.1:367294-367567	208.719	54.6299	1.9338	1.64e-27	1.79e-26	UP	30S ribosomal protein S20	J	K02968
Fusobacterium nucleatum	FN1885	gi_19703352_ref_NC_003454.1:370823-371471	1.02702	0.268187	1.93716	0.00572059	0.00961566	UP	hemolysin III	R	K11068
Fusobacterium nucleatum	FN1895	gi_19703352_ref_NC_003454.1:382631-382961	1.07398	4.99549	-2.21766	0.0191693	0.0300412	DOWN	hypothetical protein
Fusobacterium nucleatum	FN1900	gi_19703352_ref_NC_003454.1:388383-389376	0.804675	5.42823	-2.754	4.6e-07	1.21e-06	DOWN	hypothetical protein	R
Fusobacterium nucleatum	FN1902	gi_19703352_ref_NC_003454.1:390116-390641	2.78781	12.7397	-2.19212	2.93e-05	6.57e-05	DOWN	deoxycytidylate deaminase	F	K01493
Fusobacterium nucleatum	FN1903	gi_19703352_ref_NC_003454.1:390761-393194	0.182563	5.79225	-4.98765	5.05e-26	5.03e-25	DOWN	coenzyme A disulfide reductase	R
Fusobacterium nucleatum	FN1904	gi_19703352_ref_NC_003454.1:393246-393693	1.38862	8.35301	-2.58864	5.42e-05	0.000118803	DOWN	MarR family transcriptional regulator	K
Fusobacterium nucleatum	FN1905	gi_19703352_ref_NC_003454.1:393742-398206	0.0597123	3.54734	-5.89256	2.16e-32	3e-31	DOWN	168 kDa surface-layer protein	W
Fusobacterium nucleatum	FN1912	gi_19703352_ref_NC_003454.1:405507-409035	0.100733	0.616511	-2.61359	0.00190528	0.0034753	DOWN	hypothetical protein
Fusobacterium nucleatum	FN1918	gi_19703352_ref_NC_003454.1:413829-415116	6.86549	43.8512	-2.67518	6.13e-17	3.32e-16	DOWN	GTPase ObgE	R	K03979
Fusobacterium nucleatum	FN1919	gi_19703352_ref_NC_003454.1:415222-415972	0.118338	4.17172	-5.13966	1.43e-09	4.59e-09	DOWN	methyltransferase
Fusobacterium nucleatum	FN1920	gi_19703352_ref_NC_003454.1:415968-417000	0	0.842466	#NAME?	0.00126829	0.00234613	DOWN	tRNA (5-methylaminomethyl-2-thiouridylate)-methyltransferase	J	K00566
Fusobacterium nucleatum	FN1921	gi_19703352_ref_NC_003454.1:416999-417704	0.629404	3.57475	-2.50578	0.00127928	0.00236433	DOWN	biotin operon repressor		K03524
Fusobacterium nucleatum	FN1923	gi_19703352_ref_NC_003454.1:419696-421187	0.446742	2.09984	-2.23277	0.00157061	0.00287852	DOWN	adenine-specific methyltransferase		K07318
Fusobacterium nucleatum	FN1942	gi_19703352_ref_NC_003454.1:444089-444779	0	1.00755	#NAME?	0.00464265	0.00786832	DOWN	cytoplasmic protein	S
Fusobacterium nucleatum	FN1943	gi_19703352_ref_NC_003454.1:444990-446628	109.694	39.6638	1.46758	1.65e-22	1.31e-21	UP	tryptophanase	E
Fusobacterium nucleatum	FN1949	gi_19703352_ref_NC_003454.1:453623-455012	1.24676	6.01048	-2.26929	2.35e-06	5.84e-06	DOWN	Xaa-Pro dipeptidase	E	K01667
Fusobacterium nucleatum	FN1953	gi_19703352_ref_NC_003454.1:459286-459589	0	1.71763	#NAME?	0.0336166	0.0496495	DOWN	Na(+)-linked D-alanine glycine permease	E
Fusobacterium nucleatum	FN1972	gi_19703352_ref_NC_003454.1:471792-472161	22.218	6.3506	1.80676	1.2e-13	5.15e-13	UP	hypothetical protein	G
Fusobacterium nucleatum	FN1973	gi_19703352_ref_NC_003454.1:472319-472706	302.577	122.241	1.30757	2.99e-19	1.93e-18	UP	translation initiation inhibitor	J	K09022
Fusobacterium nucleatum	FN1974	gi_19703352_ref_NC_003454.1:472787-475616	1.06772	10.0865	-3.23982	1.37e-20	9.58e-20	DOWN	DNA/RNA helicase	K
Fusobacterium nucleatum	FN1976	gi_19703352_ref_NC_003454.1:477334-478267	10.4667	3.168	1.72417	3.95e-14	1.76e-13	UP	4-amino-4-deoxychorismate lyase	R	K07082
Fusobacterium nucleatum	FN1985	gi_19703352_ref_NC_003454.1:487362-488727	8.32767	4.07739	1.03027	1.45e-09	4.65e-09	UP	hypothetical protein	V	K06143
Fusobacterium nucleatum	FN1987	gi_19703352_ref_NC_003454.1:490107-490758	2.0446	6.94078	-1.76328	0.00718682	0.0119315	DOWN	GntR family transcriptional regulator	K
Fusobacterium nucleatum	FN1995	gi_19703352_ref_NC_003454.1:498384-499098	0.497185	2.55603	-2.36205	0.00903825	0.0145975	DOWN	hypothetical protein
Fusobacterium nucleatum	FN2004	gi_19703352_ref_NC_003454.1:504442-505237	3.07032	12.245	-1.99573	2.85e-05	6.43e-05	DOWN	cobalt transport ATP-binding protein CbiO	P	K16786
Fusobacterium nucleatum	FN2006	gi_19703352_ref_NC_003454.1:506218-507019	0	4.01495	#NAME?	4.79e-11	1.69e-10	DOWN	cobalt transport protein CbiQ	P	K16785
Fusobacterium nucleatum	FN2009	gi_19703352_ref_NC_003454.1:508408-509950	10.5114	24.478	-1.21953	0.0181941	0.0286254	DOWN	glycine betaine transport system permease		K05845
Fusobacterium nucleatum	FN2033	gi_19703352_ref_NC_003454.1:537436-537994	8.7441	43.7469	-2.3228	3.31e-10	1.11e-09	DOWN	guanylate kinase	F	K00942
Fusobacterium nucleatum	FN2068	gi_19703352_ref_NC_003454.1:577534-579076	8.00596	32.2614	-2.01066	8.2e-09	2.5e-08	DOWN	dGTP triphosphohydrolase	R	K06885
Fusobacterium nucleatum	FN2069	gi_19703352_ref_NC_003454.1:579111-580467	0.425694	4.29682	-3.33538	1.96e-09	6.27e-09	DOWN	amino acid carrier protein	E	K03310
Fusobacterium nucleatum	FN2079	gi_19703352_ref_NC_003454.1:590431-591208	0.171347	5.70484	-5.05719	5.18e-12	1.98e-11	DOWN	ABC transporter ATP-binding protein	R	K05833
Fusobacterium nucleatum	FN2081	gi_19703352_ref_NC_003454.1:592164-593064	0.197274	56.5046	-8.16202	3.43e-70	3.35e-68	DOWN	ABC transporter substrate-binding protein	R	K01989
Fusobacterium nucleatum	FN2086	gi_19703352_ref_NC_003454.1:597596-598805	0.18362	10.9323	-5.89573	2.8e-29	3.34e-28	DOWN	general secretion pathway protein D	N	K02453
Fusobacterium nucleatum	FN2087	gi_19703352_ref_NC_003454.1:599128-599809	0.0651553	3.95576	-5.92393	2.27e-09	7.17e-09	DOWN	hypothetical protein
Fusobacterium nucleatum	FN2088	gi_19703352_ref_NC_003454.1:599937-601107	0.303576	7.58047	-4.64216	1.76e-18	1.06e-17	DOWN	hypothetical protein
Fusobacterium nucleatum	FN2089	gi_19703352_ref_NC_003454.1:601099-601639	0	2.89553	#NAME?	8.35e-06	1.98e-05	DOWN	hypothetical protein
Fusobacterium nucleatum	FN2090	gi_19703352_ref_NC_003454.1:601625-602195	0.155642	6.09644	-5.29166	1.79e-10	6.08e-10	DOWN	hypothetical protein
Fusobacterium nucleatum	FN2091	gi_19703352_ref_NC_003454.1:602184-602571	0	4.03732	#NAME?	8.35e-06	1.98e-05	DOWN	hypothetical protein
Fusobacterium nucleatum	FN2092	gi_19703352_ref_NC_003454.1:602703-603201	0.7124	3.31364	-2.21766	0.0191693	0.0300412	DOWN	hypothetical protein
Fusobacterium nucleatum	FN2094	gi_19703352_ref_NC_003454.1:603888-604929	0.170579	5.51225	-5.01413	2.13e-14	9.66e-14	DOWN	general secretion pathway protein F	N	K02653
Fusobacterium nucleatum	FN2095	gi_19703352_ref_NC_003454.1:604925-606170	0.392292	9.42906	-4.58712	2.07e-21	1.54e-20	DOWN	general secretion pathway protein E	N	K02454
Fusobacterium nucleatum	FN2096	gi_19703352_ref_NC_003454.1:606356-606554	1.56307	10.4957	-2.74734	0.00124544	0.00233835	DOWN	hypothetical protein
Fusobacterium nucleatum	FN2100	gi_19703352_ref_NC_003454.1:609125-610376	1.91657	10.218	-2.41452	1.45e-08	4.3e-08	DOWN	hypothetical protein
Fusobacterium nucleatum	FN2102	gi_19703352_ref_NC_003454.1:611316-613212	2.76407	7.34016	-1.40902	0.00760423	0.0126026	DOWN	ABC transporter ATP-binding protein	R	K06158
Fusobacterium nucleatum	FN2128	gi_19703352_ref_NC_003454.1:638565-639675	2.59976	9.00817	-1.79285	0.000283396	0.00057626	DOWN	recombination protein RecF		K03629
Actinomyces naeslundii	HMPREF1129_RS01030	gi_400291523_ref_NZ_ALJK01000018.1:25635-26067	0	1.20591	#NAME?	0.0336166	0.0496495	DOWN	division/cell wall cluster transcriptional repressor MraZ		K03925
Actinomyces naeslundii	HMPREF1129_RS01460	gi_400291640_ref_NZ_ALJK01000025.1:10441-11236	0	0.76531	#NAME?	0.00894141	0.0144525	DOWN	anaerobic ribonucleoside-triphosphate reductase activating protein	O
Actinomyces naeslundii	HMPREF1129_RS02300	gi_400291810_ref_NZ_ALJK01000038.1:27515-29138	0	0.535879	#NAME?	0.00126829	0.00234613	DOWN	DNA polymerase III subunit epsilon		K02342
Actinomyces naeslundii	HMPREF1129_RS02645	gi_400291908_ref_NZ_ALJK01000044.1:7551-8520	0	0.628028	#NAME?	0.00894141	0.0144525	DOWN	oxidoreductase	S
Actinomyces naeslundii	HMPREF1129_RS02855	gi_400291963_ref_NZ_ALJK01000047.1:477-2868	0	0.291059	#NAME?	0.00464265	0.00786832	DOWN	carbon starvation protein A	T	K06200
Actinomyces naeslundii	HMPREF1129_RS02915	gi_400291963_ref_NZ_ALJK01000047.1:12896-13721	0	0.842874	#NAME?	0.00464265	0.00786832	DOWN	alpha/beta hydrolase
Actinomyces naeslundii	HMPREF1129_RS04000	gi_400292214_ref_NZ_ALJK01000064.1:9993-11322	0	0.392602	#NAME?	0.0336166	0.0496495	DOWN	M18 family aminopeptidase	E	K01267
Actinomyces naeslundii	HMPREF1129_RS04190	gi_400292268_ref_NZ_ALJK01000068.1:1983-3210	0	0.566949	#NAME?	0.00464265	0.00786832	DOWN	ABC transporter permease	E/P	K15585
Actinomyces naeslundii	HMPREF1129_RS04500	gi_400292333_ref_NZ_ALJK01000073.1:6622-9667	0	0.199996	#NAME?	0.00894141	0.0144525	DOWN	hypothetical protein
Actinomyces naeslundii	HMPREF1129_RS04535	gi_400292333_ref_NZ_ALJK01000073.1:16313-16880	0	1.37894	#NAME?	0.00242129	0.00430537	DOWN	TetR family transcriptional regulator
Actinomyces naeslundii	HMPREF1129_RS06120	gi_400292703_ref_NZ_ALJK01000103.1:19179-19860	0	0.765631	#NAME?	0.0336166	0.0496495	DOWN	bifunctional pyr operon transcriptional regulator/uracil phosphoribosyltransferase PyrR	F	K02825
Actinomyces naeslundii	HMPREF1129_RS06395	gi_400292790_ref_NZ_ALJK01000112.1:1-5731	0	0.0911116	#NAME?	0.0336166	0.0496495	DOWN	type I polyketide synthase		K11533
Actinomyces naeslundii	HMPREF1129_RS06665	gi_400292852_ref_NZ_ALJK01000118.1:793-1735	0	0.738297	#NAME?	0.00464265	0.00786832	DOWN	hypothetical protein
Actinomyces naeslundii	HMPREF1129_RS06875	gi_400292898_ref_NZ_ALJK01000124.1:7435-10342	0	0.17956	#NAME?	0.0336166	0.0496495	DOWN	DUF3372 domain-containing protein	G
Actinomyces naeslundii	HMPREF1129_RS07105	gi_400292952_ref_NZ_ALJK01000129.1:10940-12197	0	0.415072	#NAME?	0.0336166	0.0496495	DOWN	hypothetical protein
Actinomyces naeslundii	HMPREF1129_RS07425	gi_400293032_ref_NZ_ALJK01000139.1:5382-6393	0	0.515969	#NAME?	0.0336166	0.0496495	DOWN	tRNA (guanosine(46)-N7)-methyltransferase TrmB		K03439
Actinomyces naeslundii	HMPREF1129_RS08155	gi_400293182_ref_NZ_ALJK01000143.1:5707-6670	0	0.631937	#NAME?	0.00894141	0.0144525	DOWN	AEC family transporter
Actinomyces naeslundii	HMPREF1129_RS09750	gi_400293551_ref_NZ_ALJK01000160.1:893-2141	0	0.557417	#NAME?	0.00464265	0.00786832	DOWN	phosphotransferase
Actinomyces naeslundii	HMPREF1129_RS10240	gi_400293651_ref_NZ_ALJK01000168.1:18303-21889	0	0.194094	#NAME?	0.00464265	0.00786832	DOWN	type I polyketide synthase		K11533
Actinomyces naeslundii	HMPREF1129_RS10760	gi_400293783_ref_NZ_ALJK01000184.1:9279-10125	0	0.616482	#NAME?	0.0336166	0.0496495	DOWN	PHP domain-containing protein		K07053
Actinomyces naeslundii	HMPREF1129_RS11000	gi_400293845_ref_NZ_ALJK01000188.1:4199-5063	0	0.603654	#NAME?	0.0336166	0.0496495	DOWN	ABC transporter ATP-binding protein	V	K01990
Actinomyces naeslundii	HMPREF1129_RS11590	gi_400293985_ref_NZ_ALJK01000200.1:4229-5522	0	0.403524	#NAME?	0.0336166	0.0496495	DOWN	alpha-amylase	G
Actinomyces naeslundii	HMPREF1129_RS12880	gi_400294298_ref_NZ_ALJK01000229.1:8787-10134	0	0.387359	#NAME?	0.0336166	0.0496495	DOWN	HlyC/CorC family transporter
Actinomyces naeslundii	HMPREF1129_RS13400	gi_400294417_ref_NZ_ALJK01000239.1:6777-7929	0	0.452871	#NAME?	0.0336166	0.0496495	DOWN	lactaldehyde reductase	C	K00048
Streptococcus mitis	HMPREF8571_RS0101820	gi_306830257_ref_NZ_GL397179.1:157084-157924	0	1.75916	#NAME?	1.54e-05	3.56e-05	DOWN	energy-coupling factor transporter ATPase	P	K16787
Streptococcus mitis	HMPREF8571_RS0101865	gi_306830257_ref_NZ_GL397179.1:544323-545280	0	1.54432	#NAME?	1.54e-05	3.56e-05	DOWN	transport protein	S
Streptococcus mitis	HMPREF8571_RS02040	gi_306830257_ref_NZ_GL397179.1:1075-2362	0.0344999	1.01351	-4.87662	0.000447975	0.000880622	DOWN	adenylosuccinate synthase	F	K01939
Streptococcus mitis	HMPREF8571_RS02075	gi_306830257_ref_NZ_GL397179.1:6212-6728	0	3.19827	#NAME?	4.54e-06	1.1e-05	DOWN	histidine phosphatase family protein	G
Streptococcus mitis	HMPREF8571_RS02080	gi_306830257_ref_NZ_GL397179.1:6909-8103	0	0.436954	#NAME?	0.0336166	0.0496495	DOWN	DNA repair protein RadA	O	K04485
Streptococcus mitis	HMPREF8571_RS02115	gi_306830257_ref_NZ_GL397179.1:13324-14494	0	0.594546	#NAME?	0.00464265	0.00786832	DOWN	pyridoxal phosphate-dependent aminotransferase	E	K00841
Streptococcus mitis	HMPREF8571_RS02120	gi_306830257_ref_NZ_GL397179.1:14490-15261	0	1.01456	#NAME?	0.00242129	0.00430537	DOWN	DNA repair protein RecO	Unclassified	K03584
Streptococcus mitis	HMPREF8571_RS02125	gi_306830257_ref_NZ_GL397179.1:15257-16250	0	0.963072	#NAME?	0.000667207	0.00128046	DOWN	phosphate acetyltransferase PlsX	Unclassified	K03621
Streptococcus mitis	HMPREF8571_RS02160	gi_306830257_ref_NZ_GL397179.1:18095-20249	0	0.767289	#NAME?	4.54e-06	1.1e-05	DOWN	peptide cleavage/export ABC transporter	V	K12292
Streptococcus mitis	HMPREF8571_RS02165	gi_306830257_ref_NZ_GL397179.1:20261-21611	0	0.837415	#NAME?	0.000187	0.000385994	DOWN	HlyD family secretion protein	Unclassified	K12293
Streptococcus mitis	HMPREF8571_RS02170	gi_306830257_ref_NZ_GL397179.1:21779-22487	0	3.80512	#NAME?	2.27e-09	7.17e-09	DOWN	phosphoribosylaminoimidazolesuccinocarboxamide synthase	F	K01923
Streptococcus mitis	HMPREF8571_RS02175	gi_306830257_ref_NZ_GL397179.1:22688-26414	0	0.233503	#NAME?	0.00126829	0.00234613	DOWN	phosphoribosylformylglycinamidine synthase	F	K01952
Streptococcus mitis	HMPREF8571_RS02180	gi_306830257_ref_NZ_GL397179.1:26426-27869	0	0.361607	#NAME?	0.0336166	0.0496495	DOWN	amidophosphoribosyltransferase	F	K00764
Streptococcus mitis	HMPREF8571_RS02240	gi_306830257_ref_NZ_GL397179.1:38897-40196	0	0.401662	#NAME?	0.0336166	0.0496495	DOWN	adenylosuccinate lyase	F	K01756
Streptococcus mitis	HMPREF8571_RS02245	gi_306830257_ref_NZ_GL397179.1:40253-44285	0	0.47473	#NAME?	4.11e-07	1.08e-06	DOWN	beta-N-acetylhexosaminidase	G	K12373
Streptococcus mitis	HMPREF8571_RS02255	gi_306830257_ref_NZ_GL397179.1:45628-47416	0	0.5351	#NAME?	0.000667207	0.00128046	DOWN	beta-galactosidase	G	K12308
Streptococcus mitis	HMPREF8571_RS02280	gi_306830257_ref_NZ_GL397179.1:50141-51308	0	0.447055	#NAME?	0.0336166	0.0496495	DOWN	SIS domain-containing protein	Unclassified	K02082
Streptococcus mitis	HMPREF8571_RS02295	gi_306830257_ref_NZ_GL397179.1:53608-54463	0	0.813334	#NAME?	0.00464265	0.00786832	DOWN	glyoxalase	R	K07104
Streptococcus mitis	HMPREF8571_RS02345	gi_306830257_ref_NZ_GL397179.1:59404-61060	0	0.525207	#NAME?	0.00126829	0.00234613	DOWN	CoA-disulfide reductase	R
Streptococcus mitis	HMPREF8571_RS02365	gi_306830257_ref_NZ_GL397179.1:63761-64526	0	1.36334	#NAME?	0.000352487	0.000699624	DOWN	phosphorylase	F
Streptococcus mitis	HMPREF8571_RS02370	gi_306830257_ref_NZ_GL397179.1:64559-65939	0	1.26034	#NAME?	1.36e-06	3.42e-06	DOWN	potassium transporter Trk	P	K03498
Streptococcus mitis	HMPREF8571_RS02375	gi_306830257_ref_NZ_GL397179.1:65952-66618	0	0.913324	#NAME?	0.00894141	0.0144525	DOWN	TrkA family potassium uptake protein	P	K03499
Streptococcus mitis	HMPREF8571_RS02380	gi_306830257_ref_NZ_GL397179.1:66775-68863	0	0.249957	#NAME?	0.0336166	0.0496495	DOWN	cell wall surface anchor protein	Unclassified
Streptococcus mitis	HMPREF8571_RS02385	gi_306830257_ref_NZ_GL397179.1:68943-69642	0	1.61621	#NAME?	0.000187	0.000385994	DOWN	DNA-binding response regulator	T/K	K10682
Streptococcus mitis	HMPREF8571_RS02430	gi_306830257_ref_NZ_GL397179.1:75382-76630	0	0.97548	#NAME?	9.96e-05	0.000211226	DOWN	hypothetical protein	P
Streptococcus mitis	HMPREF8571_RS02450	gi_306830257_ref_NZ_GL397179.1:77830-79534	0	1.12293	#NAME?	4.11e-07	1.08e-06	DOWN	dihydroxy-acid dehydratase	E/G	K01687
Streptococcus mitis	HMPREF8571_RS02460	gi_306830257_ref_NZ_GL397179.1:80164-81016	0	0.612146	#NAME?	0.0336166	0.0496495	DOWN	MutR family transcriptional regulator	Unclassified
Streptococcus mitis	HMPREF8571_RS02465	gi_306830257_ref_NZ_GL397179.1:81205-82453	0	0.418063	#NAME?	0.0336166	0.0496495	DOWN	hypothetical protein	Unclassified
Streptococcus mitis	HMPREF8571_RS02490	gi_306830257_ref_NZ_GL397179.1:85463-86288	0	1.05359	#NAME?	0.00126829	0.00234613	DOWN	ABC transporter ATP-binding protein	V	K01990
Streptococcus mitis	HMPREF8571_RS02500	gi_306830257_ref_NZ_GL397179.1:86988-87630	0	0.947414	#NAME?	0.00894141	0.0144525	DOWN	CPBP family intramembrane metalloprotease	R	K07052
Streptococcus mitis	HMPREF8571_RS02510	gi_306830257_ref_NZ_GL397179.1:88017-89781	0	0.443762	#NAME?	0.00242129	0.00430537	DOWN	aspartate--tRNA ligase	J	K01876
Streptococcus mitis	HMPREF8571_RS02515	gi_306830257_ref_NZ_GL397179.1:89758-90700	0	0.64601	#NAME?	0.00894141	0.0144525	DOWN	YitT family protein	S
Streptococcus mitis	HMPREF8571_RS02525	gi_306830257_ref_NZ_GL397179.1:91726-92527	0	0.759585	#NAME?	0.00894141	0.0144525	DOWN	hypothetical protein	S
Streptococcus mitis	HMPREF8571_RS02540	gi_306830257_ref_NZ_GL397179.1:94972-96244	0.0349065	0.683635	-4.29166	0.00788025	0.0130285	DOWN	sugar ABC transporter substrate-binding protein	G	K15770
Streptococcus mitis	HMPREF8571_RS02565	gi_306830257_ref_NZ_GL397179.1:102882-105378	0	0.55764	#NAME?	2.86e-05	6.43e-05	DOWN	penicillin-binding protein	Unclassified	K03693
Streptococcus mitis	HMPREF8571_RS02570	gi_306830257_ref_NZ_GL397179.1:105454-106366	0	1.52511	#NAME?	2.86e-05	6.43e-05	DOWN	EamA/RhaT family transporter	E/R/G
Streptococcus mitis	HMPREF8571_RS02575	gi_306830257_ref_NZ_GL397179.1:106451-107150	0	0.745943	#NAME?	0.0336166	0.0496495	DOWN	2,3,4,5-tetrahydropyridine-2,6-dicarboxylate N-acetyltransferase	E	K00674
Streptococcus mitis	HMPREF8571_RS02585	gi_306830257_ref_NZ_GL397179.1:108353-108893	0	1.2869	#NAME?	0.00464265	0.00786832	DOWN	5-formyltetrahydrofolate cyclo-ligase	Unclassified	K01934
Streptococcus mitis	HMPREF8571_RS02605	gi_306830257_ref_NZ_GL397179.1:111333-112350	0	0.683904	#NAME?	0.00464265	0.00786832	DOWN	NAD(P)H-dependent glycerol-3-phosphate dehydrogenase	C	K00057
Streptococcus mitis	HMPREF8571_RS02610	gi_306830257_ref_NZ_GL397179.1:112556-114263	0	0.968096	#NAME?	4.54e-06	1.1e-05	DOWN	ABC transporter ATP-binding protein	V	K18891
Streptococcus mitis	HMPREF8571_RS02615	gi_306830257_ref_NZ_GL397179.1:114264-116031	0.0251334	0.689126	-4.77709	0.000794618	0.00151599	DOWN	multidrug ABC transporter permease	V	K18892
Streptococcus mitis	HMPREF8571_RS02630	gi_306830257_ref_NZ_GL397179.1:117027-118377	0.0328911	1.22391	-5.21766	4.58e-05	0.000101727	DOWN	glucose-6-phosphate isomerase	G	K01810
Streptococcus mitis	HMPREF8571_RS02635	gi_306830257_ref_NZ_GL397179.1:118504-119965	0	0.357155	#NAME?	0.0336166	0.0496495	DOWN	glutamate--tRNA ligase	J	K09698
Streptococcus mitis	HMPREF8571_RS02640	gi_306830257_ref_NZ_GL397179.1:120462-122421	0	1.06563	#NAME?	1.26e-07	3.45e-07	DOWN	ATP-dependent zinc metalloprotease FtsH	O	K03798
Streptococcus mitis	HMPREF8571_RS02655	gi_306830257_ref_NZ_GL397179.1:124257-125526	0.0349889	0.753775	-4.42916	0.00444385	0.00772303	DOWN	serine hydrolase	V	K01467
Streptococcus mitis	HMPREF8571_RS02670	gi_306830257_ref_NZ_GL397179.1:126006-126273	0	2.27309	#NAME?	0.00894141	0.0144525	DOWN	RNA-binding S4 domain-containing protein	J
Streptococcus mitis	HMPREF8571_RS02675	gi_306830257_ref_NZ_GL397179.1:126330-129834	0	0.620733	#NAME?	7.04e-08	1.96e-07	DOWN	transcription-repair coupling factor	K	K03723
Streptococcus mitis	HMPREF8571_RS02680	gi_306830257_ref_NZ_GL397179.1:129834-130404	0	2.28617	#NAME?	5.33e-05	0.000116934	DOWN	aminoacyl-tRNA hydrolase	J	K01056
Streptococcus mitis	HMPREF8571_RS02685	gi_306830257_ref_NZ_GL397179.1:130476-131592	0.0397815	1.55822	-5.29166	1.48e-05	3.45e-05	DOWN	GTP-binding protein YchF	J	K06942
Streptococcus mitis	HMPREF8571_RS02690	gi_306830257_ref_NZ_GL397179.1:131935-133072	0.0780948	1.52947	-4.29166	1.48e-05	3.45e-05	DOWN	DNA polymerase III subunit beta	Unclassified	K02338
Streptococcus mitis	HMPREF8571_RS02695	gi_306830257_ref_NZ_GL397179.1:133230-134592	0.0326016	1.02159	-4.96973	0.000252789	0.000516588	DOWN	chromosomal replication initiation protein DnaA	Unclassified	K02313
Streptococcus mitis	HMPREF8571_RS02700	gi_306830257_ref_NZ_GL397179.1:134808-135567	0.0584683	1.14509	-4.29166	0.00788025	0.0130285	DOWN	chromosome partitioning protein ParB	K	K03497
Streptococcus mitis	HMPREF8571_RS02705	gi_306830257_ref_NZ_GL397179.1:135624-136815	0	0.949117	#NAME?	0.000187	0.000385994	DOWN	serine protease	O	K04771
Streptococcus mitis	HMPREF8571_RS02710	gi_306830257_ref_NZ_GL397179.1:137001-137481	0	1.62836	#NAME?	0.00242129	0.00430537	DOWN	23S rRNA(pseudouridine(1915)-N(3))-methyltransferase RlmH	S	K00783
Streptococcus mitis	HMPREF8571_RS02750	gi_306830257_ref_NZ_GL397179.1:140885-143540	0	0.524257	#NAME?	2.86e-05	6.43e-05	DOWN	YhgE/Pip domain-containing protein	S	K01421
Streptococcus mitis	HMPREF8571_RS02755	gi_306830257_ref_NZ_GL397179.1:143561-146114	0	0.647419	#NAME?	4.54e-06	1.1e-05	DOWN	copper ABC transporter permease	S
Streptococcus mitis	HMPREF8571_RS02760	gi_306830257_ref_NZ_GL397179.1:146175-147798	0.027362	0.75023	-4.77709	0.000794618	0.00151599	DOWN	ABC-F family ATPase	R
Streptococcus mitis	HMPREF8571_RS02765	gi_306830257_ref_NZ_GL397179.1:147993-149019	0	0.593171	#NAME?	0.00894141	0.0144525	DOWN	tryptophan--tRNA ligase	J	K01867
Streptococcus mitis	HMPREF8571_RS02770	gi_306830257_ref_NZ_GL397179.1:149172-150651	0	1.35244	#NAME?	2.27e-07	6.09e-07	DOWN	IMP dehydrogenase	F	K00088
Streptococcus mitis	HMPREF8571_RS02775	gi_306830257_ref_NZ_GL397179.1:150710-151802	0	0.557353	#NAME?	0.00894141	0.0144525	DOWN	DNA replication and repair protein RecF	Unclassified	K03629
Streptococcus mitis	HMPREF8571_RS02785	gi_306830257_ref_NZ_GL397179.1:152331-153582	0	2.15482	#NAME?	2.27e-09	7.17e-09	DOWN	insulinase family protein	R
Streptococcus mitis	HMPREF8571_RS02790	gi_306830257_ref_NZ_GL397179.1:153578-154862	0	1.8963	#NAME?	1.25e-08	3.72e-08	DOWN	insulinase family protein	R
Streptococcus mitis	HMPREF8571_RS02795	gi_306830257_ref_NZ_GL397179.1:154898-155720	0	1.26892	#NAME?	0.000352487	0.000699624	DOWN	helix-turn-helix domain-containing protein	S
Streptococcus mitis	HMPREF8571_RS02800	gi_306830257_ref_NZ_GL397179.1:155730-156276	0	2.70467	#NAME?	1.54e-05	3.56e-05	DOWN	CDP-diacylglycerol--glycerol-3-phosphate 3-phosphatidyltransferase	Unclassified	K00995
Streptococcus mitis	HMPREF8571_RS02805	gi_306830257_ref_NZ_GL397179.1:156272-157100	0	0.734846	#NAME?	0.00894141	0.0144525	DOWN	energy-coupling factor transporter ATPase	P	K16786
Streptococcus mitis	HMPREF8571_RS02810	gi_306830257_ref_NZ_GL397179.1:157916-158711	0	1.20263	#NAME?	0.000667207	0.00128046	DOWN	energy-coupling factor transporter transmembrane protein EcfT	P	K16785
Streptococcus mitis	HMPREF8571_RS02815	gi_306830257_ref_NZ_GL397179.1:158770-159589	0	2.01647	#NAME?	4.54e-06	1.1e-05	DOWN	rod shape-determining protein MreC	Unclassified	K03570
Streptococcus mitis	HMPREF8571_RS02820	gi_306830257_ref_NZ_GL397179.1:159588-160083	0	2.80731	#NAME?	2.86e-05	6.43e-05	DOWN	rod shape-determining protein MreD	Unclassified	K03571
Streptococcus mitis	HMPREF8571_RS02825	gi_306830257_ref_NZ_GL397179.1:160176-161382	0	0.43261	#NAME?	0.0336166	0.0496495	DOWN	CHAP domain-containing protein	S	K21471
Streptococcus mitis	HMPREF8571_RS02835	gi_306830257_ref_NZ_GL397179.1:162460-163501	0	0.501114	#NAME?	0.0336166	0.0496495	DOWN	elongation factor Ts	J	K02357
Streptococcus mitis	HMPREF8571_RS02840	gi_306830257_ref_NZ_GL397179.1:163604-164531	0	0.656452	#NAME?	0.00894141	0.0144525	DOWN	cysteine synthase A	E	K01738
Streptococcus mitis	HMPREF8571_RS02855	gi_306830257_ref_NZ_GL397179.1:165778-167077	0	1.74053	#NAME?	3.94e-08	1.13e-07	DOWN	helicase	Unclassified	K02240
Streptococcus mitis	HMPREF8571_RS02860	gi_306830257_ref_NZ_GL397179.1:167073-167736	0	1.44171	#NAME?	0.000667207	0.00128046	DOWN	amidophosphoribosyltransferase	R	K02242
Streptococcus mitis	HMPREF8571_RS02865	gi_306830257_ref_NZ_GL397179.1:167815-168364	0	1.5823	#NAME?	0.00126829	0.00234613	DOWN	ribosomal subunit interface protein	J	K05808
Streptococcus mitis	HMPREF8571_RS02870	gi_306830257_ref_NZ_GL397179.1:168611-169820	0	1.07884	#NAME?	5.33e-05	0.000116934	DOWN	glutaryl-CoA dehydrogenase	Unclassified	K00252
Streptococcus mitis	HMPREF8571_RS02875	gi_306830257_ref_NZ_GL397179.1:169900-170749	0	1.331	#NAME?	0.000187	0.000385994	DOWN	3-hydroxybutyryl-CoA dehydrogenase	Unclassified	K00074
Streptococcus mitis	HMPREF8571_RS02880	gi_306830257_ref_NZ_GL397179.1:170767-171946	0	1.69628	#NAME?	2.27e-07	6.09e-07	DOWN	acetyl-CoA C-acetyltransferase	Unclassified	K00626
Streptococcus mitis	HMPREF8571_RS02885	gi_306830257_ref_NZ_GL397179.1:172266-173046	0	1.22573	#NAME?	0.000667207	0.00128046	DOWN	3-hydroxybutyryl-CoA dehydratase	Unclassified	K01715
Streptococcus mitis	HMPREF8571_RS02905	gi_306830257_ref_NZ_GL397179.1:175596-176667	0	2.84136	#NAME?	1.42e-10	4.83e-10	DOWN	acyl-CoA dehydrogenase	Unclassified	K00253
Streptococcus mitis	HMPREF8571_RS02910	gi_306830257_ref_NZ_GL397179.1:176670-177588	0	0.757578	#NAME?	0.00464265	0.00786832	DOWN	MBL fold metallo-hydrolase	R
Streptococcus mitis	HMPREF8571_RS02915	gi_306830257_ref_NZ_GL397179.1:177694-178633	0	1.0184	#NAME?	0.000667207	0.00128046	DOWN	2-nitropropane dioxygenase	Unclassified	K02371
Streptococcus mitis	HMPREF8571_RS02920	gi_306830257_ref_NZ_GL397179.1:178808-180782	0	1.58631	#NAME?	8.24e-11	2.85e-10	DOWN	DHH family phosphoesterase	T
Streptococcus mitis	HMPREF8571_RS02925	gi_306830257_ref_NZ_GL397179.1:180778-181231	0	2.30027	#NAME?	0.000352487	0.000699624	DOWN	50S ribosomal protein L9	J	K02939
Streptococcus mitis	HMPREF8571_RS02930	gi_306830257_ref_NZ_GL397179.1:181274-182627	0	0.707012	#NAME?	0.000667207	0.00128046	DOWN	replicative DNA helicase	Unclassified	K02314
Streptococcus mitis	HMPREF8571_RS02935	gi_306830257_ref_NZ_GL397179.1:182628-182901	0	2.22331	#NAME?	0.00894141	0.0144525	DOWN	hypothetical protein	S
Streptococcus mitis	HMPREF8571_RS02940	gi_306830257_ref_NZ_GL397179.1:182990-184112	0	1.08493	#NAME?	9.96e-05	0.000211226	DOWN	choline-binding protein D	R
Streptococcus mitis	HMPREF8571_RS02945	gi_306830257_ref_NZ_GL397179.1:184229-186942	0	0.448922	#NAME?	9.96e-05	0.000211226	DOWN	hypothetical protein	Unclassified
Streptococcus mitis	HMPREF8571_RS02955	gi_306830257_ref_NZ_GL397179.1:187800-190434	0	0.561463	#NAME?	1.54e-05	3.56e-05	DOWN	DNA polymerase I	Unclassified	K02335
Streptococcus mitis	HMPREF8571_RS02970	gi_306830257_ref_NZ_GL397179.1:191758-192766	0	0.603753	#NAME?	0.00894141	0.0144525	DOWN	hypothetical protein	P
Streptococcus mitis	HMPREF8571_RS02980	gi_306830257_ref_NZ_GL397179.1:193695-198147	0	0.234521	#NAME?	0.000352487	0.000699624	DOWN	cell surface protein	Unclassified
Streptococcus mitis	HMPREF8571_RS02990	gi_306830257_ref_NZ_GL397179.1:198779-201212	0	0.250282	#NAME?	0.00894141	0.0144525	DOWN	ATP-dependent Clp protease ATP-binding subunit	O	K03696
Streptococcus mitis	HMPREF8571_RS03005	gi_306830257_ref_NZ_GL397179.1:203199-203973	0	0.673755	#NAME?	0.0336166	0.0496495	DOWN	NUDIX hydrolase	F	K03574
Streptococcus mitis	HMPREF8571_RS03010	gi_306830257_ref_NZ_GL397179.1:204267-204951	0	1.77865	#NAME?	9.96e-05	0.000211226	DOWN	hypothetical protein	Unclassified
Streptococcus mitis	HMPREF8571_RS03025	gi_306830257_ref_NZ_GL397179.1:208603-210112	0	0.749237	#NAME?	0.000187	0.000385994	DOWN	glycerol kinase	C	K00864
Streptococcus mitis	HMPREF8571_RS03030	gi_306830257_ref_NZ_GL397179.1:210153-211980	0	0.571291	#NAME?	0.000352487	0.000699624	DOWN	type 1 glycerol-3-phosphate oxidase	C	K00105
Streptococcus mitis	HMPREF8571_RS03045	gi_306830257_ref_NZ_GL397179.1:213133-214684	0	0.448591	#NAME?	0.00464265	0.00786832	DOWN	D-alanine--poly(phosphoribitol) ligase subunit 1	Unclassified	K03367
Streptococcus mitis	HMPREF8571_RS03050	gi_306830257_ref_NZ_GL397179.1:214680-215925	0	1.95566	#NAME?	1.25e-08	3.72e-08	DOWN	D-alanyl-lipoteichoic acid biosynthesis protein DltB	Unclassified	K03739
Streptococcus mitis	HMPREF8571_RS03060	gi_306830257_ref_NZ_GL397179.1:216170-217439	0	1.02787	#NAME?	5.33e-05	0.000116934	DOWN	D-alanyl-lipoteichoic acid biosynthesis protein DltD	Unclassified	K03740
Streptococcus mitis	HMPREF8571_RS03065	gi_306830257_ref_NZ_GL397179.1:217580-219617	0	1.06755	#NAME?	7.04e-08	1.96e-07	DOWN	metallophosphatase	F
Streptococcus mitis	HMPREF8571_RS03085	gi_306830257_ref_NZ_GL397179.1:221719-223225	0	0.635232	#NAME?	0.000667207	0.00128046	DOWN	zinc-binding protein	R	K09815
Streptococcus mitis	HMPREF8571_RS03090	gi_306830257_ref_NZ_GL397179.1:223279-224608	0.233873	1.96301	-3.06927	6.4e-05	0.000139455	DOWN	hypothetical protein	E
Streptococcus mitis	HMPREF8571_RS03095	gi_306830257_ref_NZ_GL397179.1:224628-226140	0.0587388	1.03535	-4.13966	0.00041343	0.000815321	DOWN	arginine:ornithine antiporter	S
Streptococcus mitis	HMPREF8571_RS03105	gi_306830257_ref_NZ_GL397179.1:227490-228507	0.0436502	0.769391	-4.13966	0.0139512	0.0221598	DOWN	ornithine carbamoyltransferase	E	K00611
Streptococcus mitis	HMPREF8571_RS03140	gi_306830257_ref_NZ_GL397179.1:243578-244859	0	0.543068	#NAME?	0.00464265	0.00786832	DOWN	metal-independent alpha-mannosidase	S	K09704
Streptococcus mitis	HMPREF8571_RS03155	gi_306830257_ref_NZ_GL397179.1:247895-248765	0	0.799327	#NAME?	0.00464265	0.00786832	DOWN	ROK family protein	G/K
Streptococcus mitis	HMPREF8571_RS03160	gi_306830257_ref_NZ_GL397179.1:248758-250639	0	0.554899	#NAME?	0.000352487	0.000699624	DOWN	beta-N-acetylhexosaminidase	Unclassified	K12373
Streptococcus mitis	HMPREF8571_RS03170	gi_306830257_ref_NZ_GL397179.1:250997-251927	0	0.84129	#NAME?	0.00242129	0.00430537	DOWN	sugar ABC transporter permease	G	K17319
Streptococcus mitis	HMPREF8571_RS03215	gi_306830257_ref_NZ_GL397179.1:260471-261458	0	0.70467	#NAME?	0.00464265	0.00786832	DOWN	rhodanese domain-containing protein	R	K07146
Streptococcus mitis	HMPREF8571_RS03245	gi_306830257_ref_NZ_GL397179.1:265492-266659	0	0.447055	#NAME?	0.0336166	0.0496495	DOWN	MFS transporter	P	K03449
Streptococcus mitis	HMPREF8571_RS03250	gi_306830257_ref_NZ_GL397179.1:266880-267711	0	1.67359	#NAME?	2.86e-05	6.43e-05	DOWN	amylovoran biosynthesis protein AmsE	Unclassified
Streptococcus mitis	HMPREF8571_RS03255	gi_306830257_ref_NZ_GL397179.1:267793-269650	0.047832	1.0773	-4.49329	2.75e-06	6.81e-06	DOWN	short-chain dehydrogenase	G
Streptococcus mitis	HMPREF8571_RS03275	gi_306830257_ref_NZ_GL397179.1:271895-272567	0	0.77587	#NAME?	0.0336166	0.0496495	DOWN	L-serine ammonia-lyase, iron-sulfur-dependent,subunit beta	E	K01752
Streptococcus mitis	HMPREF8571_RS03285	gi_306830257_ref_NZ_GL397179.1:273787-274909	0	0.542464	#NAME?	0.00894141	0.0144525	DOWN	tRNA 2-thiouridine(34) synthase MnmA	J	K00566
Streptococcus mitis	HMPREF8571_RS03295	gi_306830257_ref_NZ_GL397179.1:275512-277426	0	0.363558	#NAME?	0.00464265	0.00786832	DOWN	tRNA uridine-5-carboxymethylaminomethyl(34) synthesis enzyme MnmG	Unclassified	K03495
Streptococcus mitis	HMPREF8571_RS03305	gi_306830257_ref_NZ_GL397179.1:279166-280849	0	0.310071	#NAME?	0.0336166	0.0496495	DOWN	ribonuclease J	R	K12574
Streptococcus mitis	HMPREF8571_RS03370	gi_306830257_ref_NZ_GL397179.1:289698-290541	0	2.06224	#NAME?	1.36e-06	3.42e-06	DOWN	amino acid ABC transporter substrate-binding protein	E/T	K02030
Streptococcus mitis	HMPREF8571_RS03375	gi_306830257_ref_NZ_GL397179.1:290695-291550	0	0.61	#NAME?	0.0336166	0.0496495	DOWN	O-sialoglycoprotein endopeptidase	P	K02073
Streptococcus mitis	HMPREF8571_RS03380	gi_306830257_ref_NZ_GL397179.1:291670-293044	0	0.379753	#NAME?	0.0336166	0.0496495	DOWN	peptidase M20	E	K01439
Streptococcus mitis	HMPREF8571_RS03395	gi_306830257_ref_NZ_GL397179.1:294820-295390	0	1.21929	#NAME?	0.00464265	0.00786832	DOWN	membrane protein	S	K16926
Streptococcus mitis	HMPREF8571_RS03400	gi_306830257_ref_NZ_GL397179.1:295523-296138	0	1.27149	#NAME?	0.00242129	0.00430537	DOWN	DUF624 domain-containing protein	S
Streptococcus mitis	HMPREF8571_RS03405	gi_306830257_ref_NZ_GL397179.1:296187-297786	0	0.489525	#NAME?	0.00242129	0.00430537	DOWN	sensor histidine kinase	T	K07718
Streptococcus mitis	HMPREF8571_RS03410	gi_306830257_ref_NZ_GL397179.1:297797-299084	0.0344999	1.08108	-4.96973	0.000252789	0.000516588	DOWN	DNA-binding response regulator	T	K07720
Streptococcus mitis	HMPREF8571_RS03415	gi_306830257_ref_NZ_GL397179.1:299143-299677	0	1.464	#NAME?	0.00242129	0.00430537	DOWN	hypothetical protein	Unclassified
Streptococcus mitis	HMPREF8571_RS03430	gi_306830257_ref_NZ_GL397179.1:300938-302627	0	0.875417	#NAME?	1.54e-05	3.56e-05	DOWN	arginine--tRNA ligase	J	K01887
Streptococcus mitis	HMPREF8571_RS03440	gi_306830257_ref_NZ_GL397179.1:303280-305815	0	0.583381	#NAME?	1.54e-05	3.56e-05	DOWN	DNA mismatch repair protein MutS	Unclassified	K03555
Streptococcus mitis	HMPREF8571_RS03455	gi_306830257_ref_NZ_GL397179.1:307065-309015	0	0.267637	#NAME?	0.0336166	0.0496495	DOWN	DNA mismatch repair endonuclease MutL	Unclassified	K03572
Streptococcus mitis	HMPREF8571_RS03460	gi_306830257_ref_NZ_GL397179.1:309166-309664	0	1.04641	#NAME?	0.0336166	0.0496495	DOWN	XRE family transcriptional regulator	K
Streptococcus mitis	HMPREF8571_RS03465	gi_306830257_ref_NZ_GL397179.1:309822-310416	0	1.02384	#NAME?	0.00894141	0.0144525	DOWN	Holliday junction branch migration protein RuvA	Unclassified	K03550
Streptococcus mitis	HMPREF8571_RS03495	gi_306830257_ref_NZ_GL397179.1:313803-314748	0	0.643961	#NAME?	0.00894141	0.0144525	DOWN	magnesium transporter CorA family protein	P	K03284
Streptococcus mitis	HMPREF8571_RS03515	gi_306830257_ref_NZ_GL397179.1:320114-322775	0.0166927	1.07884	-6.01413	4.27e-10	1.41e-09	DOWN	magnesium-translocating P-type ATPase	P	K01531
Streptococcus mitis	HMPREF8571_RS03530	gi_306830257_ref_NZ_GL397179.1:324031-324298	0	1.94836	#NAME?	0.0336166	0.0496495	DOWN	DUF965 domain-containing protein	S
Streptococcus mitis	HMPREF8571_RS03560	gi_306830257_ref_NZ_GL397179.1:328727-330260	0	0.794247	#NAME?	9.96e-05	0.000211226	DOWN	cardiolipin synthase	Unclassified	K06131
Streptococcus mitis	HMPREF8571_RS03565	gi_306830257_ref_NZ_GL397179.1:330513-332028	0	1.32033	#NAME?	2.27e-07	6.09e-07	DOWN	hypothetical protein	Unclassified
Streptococcus mitis	HMPREF8571_RS03570	gi_306830257_ref_NZ_GL397179.1:332157-334365	0	0.630343	#NAME?	2.86e-05	6.43e-05	DOWN	anaerobic ribonucleoside-triphosphate reductase	F	K21636
Streptococcus mitis	HMPREF8571_RS03625	gi_306830257_ref_NZ_GL397179.1:339638-340472	0	1.25068	#NAME?	0.000352487	0.000699624	DOWN	50S ribosomal protein L2	J	K02886
Streptococcus mitis	HMPREF8571_RS03640	gi_306830257_ref_NZ_GL397179.1:341224-341878	0	0.930057	#NAME?	0.00894141	0.0144525	DOWN	30S ribosomal protein S3	J	K02982
Streptococcus mitis	HMPREF8571_RS03645	gi_306830257_ref_NZ_GL397179.1:341881-342295	0	2.51644	#NAME?	0.000352487	0.000699624	DOWN	50S ribosomal protein L16	J	K02878
Streptococcus mitis	HMPREF8571_RS03665	gi_306830257_ref_NZ_GL397179.1:343373-343679	0	2.55127	#NAME?	0.00242129	0.00430537	DOWN	50S ribosomal protein L24	J	K02895
Streptococcus mitis	HMPREF8571_RS03710	gi_306830257_ref_NZ_GL397179.1:347599-348910	0	0.596982	#NAME?	0.00242129	0.00430537	DOWN	preprotein translocase subunit SecY	Unclassified	K03076
Streptococcus mitis	HMPREF8571_RS03740	gi_306830257_ref_NZ_GL397179.1:350996-351932	0	1.11454	#NAME?	0.000352487	0.000699624	DOWN	DNA-directed RNA polymerase subunit alpha	K	K03040
Streptococcus mitis	HMPREF8571_RS03760	gi_306830257_ref_NZ_GL397179.1:354443-355136	0	1.75558	#NAME?	9.96e-05	0.000211226	DOWN	histidine phosphatase family protein	G	K15634
Streptococcus mitis	HMPREF8571_RS03775	gi_306830257_ref_NZ_GL397179.1:357988-359029	0	1.00223	#NAME?	0.000352487	0.000699624	DOWN	iron ABC transporter substrate-binding protein	P	K02012
Streptococcus mitis	HMPREF8571_RS03780	gi_306830257_ref_NZ_GL397179.1:359343-361845	0	0.34769	#NAME?	0.00126829	0.00234613	DOWN	leucine--tRNA ligase	J	K01869
Streptococcus mitis	HMPREF8571_RS03790	gi_306830257_ref_NZ_GL397179.1:362747-363164	0	3.12297	#NAME?	5.33e-05	0.000116934	DOWN	N-acetyltransferase	R
Streptococcus mitis	HMPREF8571_RS03805	gi_306830257_ref_NZ_GL397179.1:365421-366180	0	1.37411	#NAME?	0.000352487	0.000699624	DOWN	isoprenyl transferase	Unclassified	K00806
Streptococcus mitis	HMPREF8571_RS03835	gi_306830257_ref_NZ_GL397179.1:372279-374088	0	0.384649	#NAME?	0.00464265	0.00786832	DOWN	glutamine--fructose-6-phosphate transaminase(isomerizing)	Unclassified	K00820
Streptococcus mitis	HMPREF8571_RS03885	gi_306830257_ref_NZ_GL397179.1:382244-385961	0	0.585172	#NAME?	7.04e-08	1.96e-07	DOWN	pullulanase	G	K01176
Streptococcus mitis	HMPREF8571_RS03890	gi_306830257_ref_NZ_GL397179.1:386403-390015	0	0.481742	#NAME?	1.36e-06	3.42e-06	DOWN	DNA-directed RNA polymerase subunit beta	K	K03043
Streptococcus mitis	HMPREF8571_RS03895	gi_306830257_ref_NZ_GL397179.1:390047-393713	0	0.735705	#NAME?	2.27e-09	7.17e-09	DOWN	DNA-directed RNA polymerase subunit beta'	K	K03046
Streptococcus mitis	HMPREF8571_RS03900	gi_306830257_ref_NZ_GL397179.1:393822-394242	0	1.447	#NAME?	0.00894141	0.0144525	DOWN	nucleoside-diphosphate kinase	F	K00940
Streptococcus mitis	HMPREF8571_RS03920	gi_306830257_ref_NZ_GL397179.1:396042-397083	0	1.50334	#NAME?	8.35e-06	1.98e-05	DOWN	LytR family transcriptional regulator	K
Streptococcus mitis	HMPREF8571_RS03925	gi_306830257_ref_NZ_GL397179.1:397154-398411	0	0.48425	#NAME?	0.00894141	0.0144525	DOWN	competence/damage-inducible protein A	R	K03742
Streptococcus mitis	HMPREF8571_RS03950	gi_306830257_ref_NZ_GL397179.1:402290-403007	0	0.727243	#NAME?	0.0336166	0.0496495	DOWN	YebC/PmpR family DNA-binding transcriptional regulator	S
Streptococcus mitis	HMPREF8571_RS03955	gi_306830257_ref_NZ_GL397179.1:403054-403759	0	0.986139	#NAME?	0.00464265	0.00786832	DOWN	hypothetical protein	Unclassified
Streptococcus mitis	HMPREF8571_RS03960	gi_306830257_ref_NZ_GL397179.1:403949-404411	0	1.31574	#NAME?	0.00894141	0.0144525	DOWN	MarR family transcriptional regulator	K
Streptococcus mitis	HMPREF8571_RS04000	gi_306830257_ref_NZ_GL397179.1:410565-412230	0	0.313422	#NAME?	0.0336166	0.0496495	DOWN	dihydroxyacetone kinase	R	K07030
Streptococcus mitis	HMPREF8571_RS04020	gi_306830257_ref_NZ_GL397179.1:421352-422228	0	0.694626	#NAME?	0.00894141	0.0144525	DOWN	ABC transporter ATP-binding protein	V	K01990
Streptococcus mitis	HMPREF8571_RS04025	gi_306830257_ref_NZ_GL397179.1:422240-422975	0	0.945943	#NAME?	0.00464265	0.00786832	DOWN	ABC transporter permease	V	K01992
Streptococcus mitis	HMPREF8571_RS04030	gi_306830257_ref_NZ_GL397179.1:422979-424077	0.0404331	0.633498	-3.96973	0.0246349	0.0380959	DOWN	two-component sensor histidine kinase	T	K07778
Streptococcus mitis	HMPREF8571_RS04050	gi_306830257_ref_NZ_GL397179.1:426292-428374	0	0.334236	#NAME?	0.00464265	0.00786832	DOWN	elongation factor G	J	K02355
Streptococcus mitis	HMPREF8571_RS04055	gi_306830257_ref_NZ_GL397179.1:428698-430399	0	0.613584	#NAME?	0.000352487	0.000699624	DOWN	acetolactate synthase	E	K01652
Streptococcus mitis	HMPREF8571_RS04065	gi_306830257_ref_NZ_GL397179.1:430959-431982	0	1.9547	#NAME?	2.27e-07	6.09e-07	DOWN	ketol-acid reductoisomerase	E	K00053
Streptococcus mitis	HMPREF8571_RS04075	gi_306830257_ref_NZ_GL397179.1:433387-434284	0	1.35676	#NAME?	9.96e-05	0.000211226	DOWN	SPFH domain-containing protein	O
Streptococcus mitis	HMPREF8571_RS04095	gi_306830257_ref_NZ_GL397179.1:437130-439026	0	0.734016	#NAME?	2.86e-05	6.43e-05	DOWN	DUF2207 domain-containing protein	S
Streptococcus mitis	HMPREF8571_RS04100	gi_306830257_ref_NZ_GL397179.1:439085-439931	0	0.821976	#NAME?	0.00464265	0.00786832	DOWN	undecaprenyl-diphosphate phosphatase	V	K06153
Streptococcus mitis	HMPREF8571_RS04115	gi_306830257_ref_NZ_GL397179.1:442973-445289	0	1.38972	#NAME?	4.79e-11	1.69e-10	DOWN	formate C-acetyltransferase	C
Streptococcus mitis	HMPREF8571_RS04140	gi_306830257_ref_NZ_GL397179.1:454841-456452	0	0.755815	#NAME?	9.96e-05	0.000211226	DOWN	alpha-glucosidase	G	K01215
Streptococcus mitis	HMPREF8571_RS04150	gi_306830257_ref_NZ_GL397179.1:458737-460696	0	0.488415	#NAME?	0.000667207	0.00128046	DOWN	peptide ABC transporter substrate-binding protein	E	K15580
Streptococcus mitis	HMPREF8571_RS04155	gi_306830257_ref_NZ_GL397179.1:460888-462334	0	1.50357	#NAME?	7.04e-08	1.96e-07	DOWN	LytR family transcriptional regulator	K
Streptococcus mitis	HMPREF8571_RS04165	gi_306830257_ref_NZ_GL397179.1:463075-463768	0	1.00319	#NAME?	0.00464265	0.00786832	DOWN	capsular polysaccharide biosynthesis protein CpsC	Unclassified
Streptococcus mitis	HMPREF8571_RS04230	gi_306830257_ref_NZ_GL397179.1:476939-478922	0	0.657964	#NAME?	5.33e-05	0.000116934	DOWN	peptide ABC transporter substrate-binding protein	E	K02035
Streptococcus mitis	HMPREF8571_RS04235	gi_306830257_ref_NZ_GL397179.1:480020-485624	0	0.201846	#NAME?	0.000187	0.000385994	DOWN	membrane protein	Unclassified	K17624
Streptococcus mitis	HMPREF8571_RS04240	gi_306830257_ref_NZ_GL397179.1:485765-494021	0	0.453209	#NAME?	1.97e-12	7.71e-12	DOWN	YSIRK signal domain/LPXTG anchor domain surface protein	G	K15719
Streptococcus mitis	HMPREF8571_RS04245	gi_306830257_ref_NZ_GL397179.1:494191-496345	0	0.767289	#NAME?	4.54e-06	1.1e-05	DOWN	penicillin-binding protein 1A	Unclassified	K05366
Streptococcus mitis	HMPREF8571_RS04265	gi_306830257_ref_NZ_GL397179.1:498425-499583	0	0.67579	#NAME?	0.00242129	0.00430537	DOWN	class I SAM-dependent RNA methyltransferase	Unclassified	K07444
Streptococcus mitis	HMPREF8571_RS04270	gi_306830257_ref_NZ_GL397179.1:499595-501035	0	0.483146	#NAME?	0.00464265	0.00786832	DOWN	hypothetical protein	Unclassified	K20073
Streptococcus mitis	HMPREF8571_RS04285	gi_306830257_ref_NZ_GL397179.1:503335-504346	0	1.03194	#NAME?	0.000352487	0.000699624	DOWN	choline-binding protein J	R
Streptococcus mitis	HMPREF8571_RS04290	gi_306830257_ref_NZ_GL397179.1:504363-505383	0	0.511421	#NAME?	0.0336166	0.0496495	DOWN	choline-binding protein J	R
Streptococcus mitis	HMPREF8571_RS04300	gi_306830257_ref_NZ_GL397179.1:506360-507314	0	1.09353	#NAME?	0.000352487	0.000699624	DOWN	diphosphomevalonate decarboxylase	Unclassified	K01597
Streptococcus mitis	HMPREF8571_RS04325	gi_306830257_ref_NZ_GL397179.1:511114-511747	0	1.50993	#NAME?	0.000667207	0.00128046	DOWN	DNA-binding response regulator	T/K	K11618
Streptococcus mitis	HMPREF8571_RS04335	gi_306830257_ref_NZ_GL397179.1:512494-513778	0	0.812701	#NAME?	0.000352487	0.000699624	DOWN	trigger factor	O	K03545
Streptococcus mitis	HMPREF8571_RS04365	gi_306830257_ref_NZ_GL397179.1:518856-521193	0	0.40945	#NAME?	0.000667207	0.00128046	DOWN	endonuclease MutS2	Unclassified	K07456
Streptococcus mitis	HMPREF8571_RS04370	gi_306830257_ref_NZ_GL397179.1:521539-522862	0	0.591571	#NAME?	0.00242129	0.00430537	DOWN	sodium:alanine symporter family protein	E	K03310
Streptococcus mitis	HMPREF8571_RS04380	gi_306830257_ref_NZ_GL397179.1:523652-524552	0	1.64201	#NAME?	1.54e-05	3.56e-05	DOWN	C4-dicarboxylate ABC transporter	P	K11041
Streptococcus mitis	HMPREF8571_RS04385	gi_306830257_ref_NZ_GL397179.1:524576-525851	0	1.36406	#NAME?	1.36e-06	3.42e-06	DOWN	serine--tRNA ligase	J	K01875
Streptococcus mitis	HMPREF8571_RS04395	gi_306830257_ref_NZ_GL397179.1:526440-527805	0	0.382255	#NAME?	0.0336166	0.0496495	DOWN	aspartate kinase	E	K00928
Streptococcus mitis	HMPREF8571_RS04400	gi_306830257_ref_NZ_GL397179.1:528082-528868	0	1.43754	#NAME?	0.000187	0.000385994	DOWN	enoyl-CoA hydratase	Unclassified	K18474
Streptococcus mitis	HMPREF8571_RS04405	gi_306830257_ref_NZ_GL397179.1:528957-529392	0	1.99603	#NAME?	0.00126829	0.00234613	DOWN	MarR family transcriptional regulator	K
Streptococcus mitis	HMPREF8571_RS04410	gi_306830257_ref_NZ_GL397179.1:529391-530366	0	1.3375	#NAME?	5.33e-05	0.000116934	DOWN	ketoacyl-ACP synthase III	Unclassified	K00648
Streptococcus mitis	HMPREF8571_RS04415	gi_306830257_ref_NZ_GL397179.1:530422-530647	0	2.31044	#NAME?	0.0336166	0.0496495	DOWN	acyl carrier protein	Unclassified	K02078
Streptococcus mitis	HMPREF8571_RS04420	gi_306830257_ref_NZ_GL397179.1:530766-531741	0	0.624167	#NAME?	0.00894141	0.0144525	DOWN	enoyl-[acyl-carrier-protein] reductase FabK	R	K02371
Streptococcus mitis	HMPREF8571_RS04425	gi_306830257_ref_NZ_GL397179.1:531733-532654	0	0.566334	#NAME?	0.0336166	0.0496495	DOWN	[acyl-carrier-protein] S-malonyltransferase	Unclassified	K00645
Streptococcus mitis	HMPREF8571_RS04435	gi_306830257_ref_NZ_GL397179.1:533454-534690	0	0.703531	#NAME?	0.00126829	0.00234613	DOWN	beta-ketoacyl-[acyl-carrier-protein] synthase II	Unclassified	K09458
Streptococcus mitis	HMPREF8571_RS04440	gi_306830257_ref_NZ_GL397179.1:534692-535181	0	1.42084	#NAME?	0.00464265	0.00786832	DOWN	acetyl-CoA carboxylase biotin carboxyl carrier protein	Unclassified	K02160
Streptococcus mitis	HMPREF8571_RS04450	gi_306830257_ref_NZ_GL397179.1:535611-536979	0	0.635696	#NAME?	0.00126829	0.00234613	DOWN	acetyl-CoA carboxylase biotin carboxylase subunit	Unclassified	K01961
Streptococcus mitis	HMPREF8571_RS04465	gi_306830257_ref_NZ_GL397179.1:538876-539602	0	0.837946	#NAME?	0.00894141	0.0144525	DOWN	CPBP family intramembrane metalloprotease	R
Streptococcus mitis	HMPREF8571_RS04520	gi_306830257_ref_NZ_GL397179.1:550046-551591	0	0.675499	#NAME?	0.000352487	0.000699624	DOWN	peptide chain release factor 3	J	K02837
Streptococcus mitis	HMPREF8571_RS04655	gi_306830257_ref_NZ_GL397179.1:586574-587483	0	1.14761	#NAME?	0.000352487	0.000699624	DOWN	magnesium transporter CorA family protein	P
Streptococcus mitis	HMPREF8571_RS04680	gi_306830257_ref_NZ_GL397179.1:590339-590933	0	1.17011	#NAME?	0.00464265	0.00786832	DOWN	HD domain-containing protein	Unclassified
Streptococcus mitis	HMPREF8571_RS04710	gi_306830257_ref_NZ_GL397179.1:594303-595917	0	0.323319	#NAME?	0.0336166	0.0496495	DOWN	ribonuclease Y	R	K18682
Streptococcus mitis	HMPREF8571_RS04735	gi_306830257_ref_NZ_GL397179.1:600419-601733	0	0.52944	#NAME?	0.00464265	0.00786832	DOWN	16S rRNA (cytosine(967)-C(5))-methyltransferase RsmB	J	K03500
Streptococcus mitis	HMPREF8571_RS04740	gi_306830257_ref_NZ_GL397179.1:601748-602489	0.0598867	0.938294	-3.96973	0.0246349	0.0380959	DOWN	protein phosphatase	T	K20074
Streptococcus mitis	HMPREF8571_RS04745	gi_306830257_ref_NZ_GL397179.1:602485-604399	0	1.27245	#NAME?	1.25e-08	3.72e-08	DOWN	serine/threonine protein kinase	T/R/K	K12132
Streptococcus mitis	HMPREF8571_RS04795	gi_306830257_ref_NZ_GL397179.1:615040-617674	0	1.12293	#NAME?	2.46e-10	8.25e-10	DOWN	helicase	K
Streptococcus mitis	HMPREF8571_RS04830	gi_306830257_ref_NZ_GL397179.1:622854-625104	0	0.27063	#NAME?	0.00894141	0.0144525	DOWN	5-methyltetrahydropteroyltriglutamate--homocysteine S-methyltransferase	E	K00549
Streptococcus mitis	HMPREF8571_RS04840	gi_306830257_ref_NZ_GL397179.1:626852-629066	0	0.235738	#NAME?	0.0336166	0.0496495	DOWN	polyribonucleotide nucleotidyltransferase	J	K00962
Streptococcus mitis	HMPREF8571_RS04870	gi_306830257_ref_NZ_GL397179.1:632233-633103	0	1.39882	#NAME?	9.96e-05	0.000211226	DOWN	hypothetical protein	T
Streptococcus mitis	HMPREF8571_RS04880	gi_306830257_ref_NZ_GL397179.1:634495-636712	0	0.353129	#NAME?	0.00242129	0.00430537	DOWN	bifunctional (p)ppGpp synthetase/guanosine-3',5'-bis(diphosphate)3'-pyrophosphohydrolase	T/K	K00951
Streptococcus mitis	HMPREF8571_RS04890	gi_306830257_ref_NZ_GL397179.1:637204-637618	0	1.25822	#NAME?	0.0336166	0.0496495	DOWN	hypothetical protein	Unclassified
Streptococcus mitis	HMPREF8571_RS04935	gi_306830257_ref_NZ_GL397179.1:645353-646547	0	0.801083	#NAME?	0.000667207	0.00128046	DOWN	oxidoreductase	P
Streptococcus mitis	HMPREF8571_RS04950	gi_306830257_ref_NZ_GL397179.1:654451-655228	0	0.894876	#NAME?	0.00464265	0.00786832	DOWN	hypothetical protein	C
Streptococcus mitis	HMPREF8571_RS04985	gi_306830257_ref_NZ_GL397179.1:660938-661562	0	1.11394	#NAME?	0.00464265	0.00786832	DOWN	hypothetical protein	F
Streptococcus mitis	HMPREF8571_RS05010	gi_306830257_ref_NZ_GL397179.1:665081-665864	0	0.888028	#NAME?	0.00464265	0.00786832	DOWN	nucleotidyltransferase	Unclassified
Streptococcus mitis	HMPREF8571_RS05035	gi_306830257_ref_NZ_GL397179.1:669094-671314	0	0.470203	#NAME?	0.000352487	0.000699624	DOWN	single-stranded-DNA-specific exonuclease RecJ	Unclassified	K07462
Streptococcus mitis	HMPREF8571_RS05105	gi_306830257_ref_NZ_GL397179.1:684806-685358	0	2.04584	#NAME?	0.000187	0.000385994	DOWN	DUF1307 domain-containing protein	S
Streptococcus mitis	HMPREF8571_RS05110	gi_306830257_ref_NZ_GL397179.1:685495-686533	0	1.00512	#NAME?	0.000352487	0.000699624	DOWN	peptidase M42	G
Streptococcus mitis	HMPREF8571_RS05125	gi_306830257_ref_NZ_GL397179.1:687852-688278	0	1.22286	#NAME?	0.0336166	0.0496495	DOWN	50S ribosomal protein L11	J	K02867
Streptococcus mitis	HMPREF8571_RS05135	gi_306830257_ref_NZ_GL397179.1:689547-690306	0	1.83214	#NAME?	2.86e-05	6.43e-05	DOWN	class I SAM-dependent methyltransferase	Unclassified
Streptococcus mitis	HMPREF8571_RS05155	gi_306830257_ref_NZ_GL397179.1:692813-693572	0	0.687053	#NAME?	0.0336166	0.0496495	DOWN	triose-phosphate isomerase	G	K01803
Streptococcus mitis	HMPREF8571_RS05160	gi_306830257_ref_NZ_GL397179.1:693764-694283	0	1.00415	#NAME?	0.0336166	0.0496495	DOWN	DNA starvation/stationary phase protection protein	P	K04047
Streptococcus mitis	HMPREF8571_RS05175	gi_306830257_ref_NZ_GL397179.1:695571-696723	0	1.58505	#NAME?	7.45e-07	1.92e-06	DOWN	MFS transporter	G
Streptococcus mitis	HMPREF8571_RS05180	gi_306830257_ref_NZ_GL397179.1:696822-697572	0	0.695287	#NAME?	0.0336166	0.0496495	DOWN	tRNA pseudouridine(38-40) synthase TruA	J	K06173
Streptococcus mitis	HMPREF8571_RS05220	gi_306830257_ref_NZ_GL397179.1:704800-706027	0	1.48824	#NAME?	7.45e-07	1.92e-06	DOWN	MFS transporter	P	K08177
Streptococcus mitis	HMPREF8571_RS05235	gi_306830257_ref_NZ_GL397179.1:708868-709444	0	0.904957	#NAME?	0.0336166	0.0496495	DOWN	cysteine hydrolase	Unclassified
Streptococcus mitis	HMPREF8571_RS05250	gi_306830257_ref_NZ_GL397179.1:710376-711654	0	0.816513	#NAME?	0.000352487	0.000699624	DOWN	ABC transporter permease	V	K02004
Streptococcus mitis	HMPREF8571_RS05270	gi_306830257_ref_NZ_GL397179.1:714539-715868	0	0.458035	#NAME?	0.00894141	0.0144525	DOWN	sensor histidine kinase	T	K10819
Streptococcus mitis	HMPREF8571_RS05280	gi_306830257_ref_NZ_GL397179.1:717027-717951	0	0.752664	#NAME?	0.00464265	0.00786832	DOWN	alpha/beta hydrolase	R
Streptococcus mitis	HMPREF8571_RS05290	gi_306830257_ref_NZ_GL397179.1:719317-720136	0	0.636781	#NAME?	0.0336166	0.0496495	DOWN	antibiotic ABC transporter permease	R	K01992
Streptococcus mitis	HMPREF8571_RS05300	gi_306830257_ref_NZ_GL397179.1:721353-727785	0	1.12284	#NAME?	3.17e-21	2.32e-20	DOWN	serine protease	O
Streptococcus mitis	HMPREF8571_RS05315	gi_306830257_ref_NZ_GL397179.1:729661-731461	0	0.918105	#NAME?	4.54e-06	1.1e-05	DOWN	N-acetylmuramoyl-L-alanine amidase	Unclassified	K01448
Streptococcus mitis	HMPREF8571_RS05330	gi_306830257_ref_NZ_GL397179.1:732747-733128	0	3.87292	#NAME?	1.54e-05	3.56e-05	DOWN	rhodanese-like domain-containing protein	P
Streptococcus mitis	HMPREF8571_RS05375	gi_306830257_ref_NZ_GL397179.1:741205-742264	0	0.492604	#NAME?	0.0336166	0.0496495	DOWN	UDP-N-acetylglucosamine--N-acetylmuramyl-(pentapeptide) pyrophosphoryl-undecaprenol N-acetylglucosamine transferase	Unclassified	K02563
Streptococcus mitis	HMPREF8571_RS05380	gi_306830257_ref_NZ_GL397179.1:742273-743398	0	1.08204	#NAME?	9.96e-05	0.000211226	DOWN	cell division protein DivIB	Unclassified	K03589
Streptococcus mitis	HMPREF8571_RS05385	gi_306830257_ref_NZ_GL397179.1:743603-744305	0	0.990347	#NAME?	0.00464265	0.00786832	DOWN	orotidine-5'-phosphate decarboxylase	F	K01591
Streptococcus mitis	HMPREF8571_RS05395	gi_306830257_ref_NZ_GL397179.1:745142-746279	0	0.45884	#NAME?	0.0336166	0.0496495	DOWN	L-lactate oxidase	C	K10530
Streptococcus mitis	HMPREF8571_RS05400	gi_306830257_ref_NZ_GL397179.1:746739-747408	0	0.909234	#NAME?	0.00894141	0.0144525	DOWN	transcriptional regulator	K
Streptococcus mitis	HMPREF8571_RS05410	gi_306830257_ref_NZ_GL397179.1:748339-749725	0	0.815679	#NAME?	0.000187	0.000385994	DOWN	ABC transporter ATP-binding protein	P	K16787
Streptococcus mitis	HMPREF8571_RS05435	gi_306830257_ref_NZ_GL397179.1:752403-753036	0	0.960863	#NAME?	0.00894141	0.0144525	DOWN	thiamine phosphate synthase	Unclassified	K00788
Streptococcus mitis	HMPREF8571_RS05440	gi_306830257_ref_NZ_GL397179.1:753084-753876	0	0.987693	#NAME?	0.00242129	0.00430537	DOWN	bifunctional hydroxymethylpyrimidine kinase/phosphomethylpyrimidine kinase	Unclassified	K00941
Streptococcus mitis	HMPREF8571_RS05455	gi_306830257_ref_NZ_GL397179.1:755027-757250	0	0.54783	#NAME?	9.96e-05	0.000211226	DOWN	copper-translocating P-type ATPase	P	K17686
Streptococcus mitis	HMPREF8571_RS05460	gi_306830257_ref_NZ_GL397179.1:757571-759347	0	0.636661	#NAME?	0.000187	0.000385994	DOWN	pyruvate oxidase	E	K00158
Streptococcus mitis	HMPREF8571_RS05485	gi_306830257_ref_NZ_GL397179.1:763068-763809	0	0.70372	#NAME?	0.0336166	0.0496495	DOWN	MerR family transcriptional regulator	K
Streptococcus mitis	HMPREF8571_RS05500	gi_306830257_ref_NZ_GL397179.1:765545-766391	0	1.02747	#NAME?	0.00126829	0.00234613	DOWN	DegV domain-containing protein	S
Streptococcus mitis	HMPREF8571_RS05530	gi_306830257_ref_NZ_GL397179.1:769482-770643	0	0.599151	#NAME?	0.00464265	0.00786832	DOWN	branched-chain amino acid ABC transporter substrate-binding protein	E	K01999
Streptococcus mitis	HMPREF8571_RS05545	gi_306830257_ref_NZ_GL397179.1:772591-773356	0	1.02251	#NAME?	0.00242129	0.00430537	DOWN	ABC transporter ATP-binding protein	E	K01995
Streptococcus mitis	HMPREF8571_RS05550	gi_306830257_ref_NZ_GL397179.1:773355-774066	0	0.977828	#NAME?	0.00464265	0.00786832	DOWN	ABC transporter ATP-binding protein	E	K01996
Streptococcus mitis	HMPREF8571_RS05560	gi_306830257_ref_NZ_GL397179.1:775503-776481	0	0.533361	#NAME?	0.0336166	0.0496495	DOWN	peptide chain release factor 2	J	K02836
Streptococcus mitis	HMPREF8571_RS05570	gi_306830257_ref_NZ_GL397179.1:777183-778110	0	0.937788	#NAME?	0.00126829	0.00234613	DOWN	ABC transporter permease	Unclassified	K09811
Streptococcus mitis	HMPREF8571_RS05575	gi_306830257_ref_NZ_GL397179.1:778333-780517	0	0.517779	#NAME?	0.000187	0.000385994	DOWN	PTS glucose/maltose transporter subunit IIBCA	G	K02777
Streptococcus mitis	HMPREF8571_RS05580	gi_306830257_ref_NZ_GL397179.1:780568-781384	0	1.17172	#NAME?	0.000667207	0.00128046	DOWN	hydrolase	R	K06896
Streptococcus mitis	HMPREF8571_RS05590	gi_306830257_ref_NZ_GL397179.1:783175-784366	0	0.511063	#NAME?	0.00894141	0.0144525	DOWN	methionine adenosyltransferase	Unclassified
Streptococcus mitis	HMPREF8571_RS05605	gi_306830257_ref_NZ_GL397179.1:785374-787636	0	0.230738	#NAME?	0.0336166	0.0496495	DOWN	ATP-dependent Clp protease ATP-binding subunit	O	K03697
Streptococcus mitis	HMPREF8571_RS05645	gi_306830257_ref_NZ_GL397179.1:792957-795447	0	0.314428	#NAME?	0.00242129	0.00430537	DOWN	bifunctional DnaQ family exonuclease/ATP-dependent helicase	K	K03722
Streptococcus mitis	HMPREF8571_RS05650	gi_306830257_ref_NZ_GL397179.1:795452-796676	0	0.63938	#NAME?	0.00242129	0.00430537	DOWN	FtsW/RodA/SpoVE family cell cycle protein	Unclassified	K05837
Streptococcus mitis	HMPREF8571_RS05655	gi_306830257_ref_NZ_GL397179.1:796688-797243	0	1.09566	#NAME?	0.00894141	0.0144525	DOWN	4-methyl-5(B-hydroxyethyl)-thiazole monophosphate biosynthesis protein	R	K03152
Streptococcus mitis	HMPREF8571_RS05660	gi_306830257_ref_NZ_GL397179.1:797327-797891	0	1.23224	#NAME?	0.00464265	0.00786832	DOWN	DNA gyrase subunit B	R
Streptococcus mitis	HMPREF8571_RS05665	gi_306830257_ref_NZ_GL397179.1:797905-799852	0	0.804148	#NAME?	8.35e-06	1.98e-05	DOWN	DNA topoisomerase (ATP-hydrolyzing) subunit B	Unclassified	K02470
Streptococcus mitis	HMPREF8571_RS05675	gi_306830257_ref_NZ_GL397179.1:801762-803154	0.0318994	0.687218	-4.42916	0.00444385	0.00772303	DOWN	peptidoglycan GlcNAc deacetylase	G
Streptococcus mitis	HMPREF8571_RS05685	gi_306830257_ref_NZ_GL397179.1:804362-808874	0	0.501373	#NAME?	3.94e-08	1.13e-07	DOWN	serine protease	O	K14647
Streptococcus mitis	HMPREF8571_RS05695	gi_306830257_ref_NZ_GL397179.1:809197-810115	0	0.66288	#NAME?	0.00894141	0.0144525	DOWN	glycine--tRNA ligase subunit alpha	J	K01878
Streptococcus mitis	HMPREF8571_RS05705	gi_306830257_ref_NZ_GL397179.1:810326-812363	0	0.469722	#NAME?	0.000667207	0.00128046	DOWN	glycine--tRNA ligase subunit beta	J	K01879
Streptococcus mitis	HMPREF8571_RS05715	gi_306830257_ref_NZ_GL397179.1:812747-813992	0	0.558759	#NAME?	0.00464265	0.00786832	DOWN	NAD(P)H-dependent oxidoreductase	S
Streptococcus mitis	HMPREF8571_RS05735	gi_306830257_ref_NZ_GL397179.1:817403-818279	0	1.19079	#NAME?	0.000352487	0.000699624	DOWN	pyridoxal 5'-phosphate synthase lyase subunit PdxS	Unclassified	K06215
Streptococcus mitis	HMPREF8571_RS05785	gi_306830257_ref_NZ_GL397179.1:823547-824459	0	0.571917	#NAME?	0.0336166	0.0496495	DOWN	thioredoxin-disulfide reductase	O	K00384
Streptococcus mitis	HMPREF8571_RS05810	gi_306830257_ref_NZ_GL397179.1:827378-828206	0	1.36471	#NAME?	0.000187	0.000385994	DOWN	Cof-type HAD-IIB family hydrolase	R
Streptococcus mitis	HMPREF8571_RS05830	gi_306830257_ref_NZ_GL397179.1:831217-831958	0	1.7593	#NAME?	5.33e-05	0.000116934	DOWN	DeoR/GlpR transcriptional regulator	G/K	K03436
Streptococcus mitis	HMPREF8571_RS05880	gi_306830257_ref_NZ_GL397179.1:843240-844110	0	0.599495	#NAME?	0.0336166	0.0496495	DOWN	aquaporin family protein	G	K02440
Streptococcus mitis	HMPREF8571_RS05885	gi_306830257_ref_NZ_GL397179.1:844220-844946	0	1.07736	#NAME?	0.00242129	0.00430537	DOWN	proteinase	Unclassified
Streptococcus mitis	HMPREF8571_RS05890	gi_306830257_ref_NZ_GL397179.1:844942-845878	0	1.11454	#NAME?	0.000352487	0.000699624	DOWN	serine hydrolase	V
Streptococcus mitis	HMPREF8571_RS05915	gi_306830257_ref_NZ_GL397179.1:849794-850694	0	0.772712	#NAME?	0.00464265	0.00786832	DOWN	zinc metalloprotease HtpX	O	K03799
Streptococcus mitis	HMPREF8571_RS05960	gi_306830257_ref_NZ_GL397179.1:858506-861683	0	0.383378	#NAME?	9.96e-05	0.000211226	DOWN	carbamoyl-phosphate synthase large subunit	E/F	K01955
Streptococcus mitis	HMPREF8571_RS05975	gi_306830257_ref_NZ_GL397179.1:862576-863377	0	1.30215	#NAME?	0.000352487	0.000699624	DOWN	hypothetical protein	Unclassified
Streptococcus mitis	HMPREF8571_RS05985	gi_306830257_ref_NZ_GL397179.1:864525-864969	0	1.95566	#NAME?	0.00126829	0.00234613	DOWN	flavodoxin	C
Streptococcus mitis	HMPREF8571_RS06065	gi_306830257_ref_NZ_GL397179.1:881361-882048	0	1.01194	#NAME?	0.00464265	0.00786832	DOWN	DUF1275 domain-containing protein	S
Streptococcus mitis	HMPREF8571_RS06165	gi_306830257_ref_NZ_GL397179.1:896645-897632	0	1.40934	#NAME?	2.86e-05	6.43e-05	DOWN	PhoH family protein	T	K06217
Streptococcus mitis	HMPREF8571_RS06185	gi_306830257_ref_NZ_GL397179.1:900243-902484	0	1.12568	#NAME?	7.04e-09	2.15e-08	DOWN	DNA internalization-related competence protein ComEC/Rec2	R	K02238
Streptococcus mitis	HMPREF8571_RS06205	gi_306830257_ref_NZ_GL397179.1:904053-905718	0	1.30592	#NAME?	7.04e-08	1.96e-07	DOWN	molecular chaperone HscC	O	K04043
Streptococcus mitis	HMPREF8571_RS06210	gi_306830257_ref_NZ_GL397179.1:905731-908503	0	0.564905	#NAME?	8.35e-06	1.98e-05	DOWN	J domain-containing protein	Unclassified
Streptococcus mitis	HMPREF8571_RS06220	gi_306830257_ref_NZ_GL397179.1:909227-910028	0	0.868097	#NAME?	0.00464265	0.00786832	DOWN	dihydroorotate dehydrogenase electron transfer subunit	Unclassified	K02823
Streptococcus mitis	HMPREF8571_RS06230	gi_306830257_ref_NZ_GL397179.1:911087-913340	0	0.424709	#NAME?	0.000667207	0.00128046	DOWN	endo-beta-N-acetylglucosaminidase	G	K01227
Streptococcus mitis	HMPREF8571_RS06235	gi_306830257_ref_NZ_GL397179.1:913486-914305	0	0.955171	#NAME?	0.00242129	0.00430537	DOWN	hypothetical protein	Unclassified
Streptococcus mitis	HMPREF8571_RS06255	gi_306830257_ref_NZ_GL397179.1:917427-917928	0	1.38688	#NAME?	0.00464265	0.00786832	DOWN	NUDIX domain-containing protein	F
Streptococcus mitis	HMPREF8571_RS06270	gi_306830257_ref_NZ_GL397179.1:919311-921858	0	0.204929	#NAME?	0.0336166	0.0496495	DOWN	aminopeptidase N	E	K01256
Streptococcus mitis	HMPREF8571_RS06290	gi_306830257_ref_NZ_GL397179.1:924703-925759	0	0.494002	#NAME?	0.0336166	0.0496495	DOWN	ABC transporter permease	V	K02004
Streptococcus mitis	HMPREF8571_RS06295	gi_306830257_ref_NZ_GL397179.1:925772-926453	0	1.27605	#NAME?	0.00126829	0.00234613	DOWN	ABC transporter ATP-binding protein	V	K02003
Streptococcus mitis	HMPREF8571_RS06330	gi_306830257_ref_NZ_GL397179.1:932324-933056	0	0.712361	#NAME?	0.0336166	0.0496495	DOWN	NAD-dependent protein deacylase	K	K12410
Streptococcus mitis	HMPREF8571_RS06335	gi_306830257_ref_NZ_GL397179.1:933256-934912	0	0.420165	#NAME?	0.00464265	0.00786832	DOWN	fibronectin-binding protein PavA	K
Streptococcus mitis	HMPREF8571_RS06365	gi_306830257_ref_NZ_GL397179.1:938270-939479	0	0.575383	#NAME?	0.00464265	0.00786832	DOWN	MFS transporter	G
Streptococcus mitis	HMPREF8571_RS06380	gi_306830257_ref_NZ_GL397179.1:939987-942342	0	0.517137	#NAME?	9.96e-05	0.000211226	DOWN	ribonuclease R	K	K12573
Streptococcus mitis	HMPREF8571_RS06395	gi_306830257_ref_NZ_GL397179.1:943823-944972	0	0.605403	#NAME?	0.00464265	0.00786832	DOWN	DUF1887 domain-containing protein	Unclassified
Streptococcus mitis	HMPREF8571_RS06415	gi_306830257_ref_NZ_GL397179.1:948608-949550	0	0.738297	#NAME?	0.00464265	0.00786832	DOWN	foldase PrsA	O	K07533
Streptococcus mitis	HMPREF8571_RS06430	gi_306830257_ref_NZ_GL397179.1:954108-955104	0	0.785597	#NAME?	0.00242129	0.00430537	DOWN	peptide ABC transporter substrate-binding protein	R	K01989
Streptococcus mitis	HMPREF8571_RS06435	gi_306830257_ref_NZ_GL397179.1:955169-956036	0	0.601567	#NAME?	0.0336166	0.0496495	DOWN	ABC transporter permease	R	K05832
Streptococcus mitis	HMPREF8571_RS06445	gi_306830257_ref_NZ_GL397179.1:956987-958748	0	0.444518	#NAME?	0.00242129	0.00430537	DOWN	DNA primase	Unclassified	K02316
Streptococcus mitis	HMPREF8571_RS06450	gi_306830257_ref_NZ_GL397179.1:958750-959860	0	0.626655	#NAME?	0.00464265	0.00786832	DOWN	RNA polymerase sigma factor RpoD	K	K03086
Streptococcus mitis	HMPREF8571_RS06460	gi_306830257_ref_NZ_GL397179.1:960315-961359	0	1.08263	#NAME?	0.000187	0.000385994	DOWN	glycosyl transferase	Unclassified	K13678
Streptococcus mitis	HMPREF8571_RS06500	gi_306830257_ref_NZ_GL397179.1:968336-971438	0	0.476782	#NAME?	1.54e-05	3.56e-05	DOWN	DNA polymerase III subunit alpha	Unclassified	K02337
Streptococcus mitis	HMPREF8571_RS06510	gi_306830257_ref_NZ_GL397179.1:972592-974098	0	0.635232	#NAME?	0.000667207	0.00128046	DOWN	pyruvate kinase	G	K00873
Streptococcus mitis	HMPREF8571_RS06555	gi_306830257_ref_NZ_GL397179.1:982368-983565	0.0370918	0.581147	-3.96973	0.0246349	0.0380959	DOWN	elongation factor Tu	J	K02358
Streptococcus mitis	HMPREF8571_RS06570	gi_306830257_ref_NZ_GL397179.1:984274-985846	0	0.331952	#NAME?	0.0336166	0.0496495	DOWN	signal recognition particle protein	Unclassified	K03106
Streptococcus mitis	HMPREF8571_RS06625	gi_306830257_ref_NZ_GL397179.1:994223-995786	0	0.333862	#NAME?	0.0336166	0.0496495	DOWN	glutamine-hydrolyzing GMP synthase	F	K01951
Streptococcus mitis	HMPREF8571_RS06630	gi_306830257_ref_NZ_GL397179.1:995926-996625	0	0.745943	#NAME?	0.0336166	0.0496495	DOWN	GntR family transcriptional regulator	K	K03710
Streptococcus mitis	HMPREF8571_RS06665	gi_306830257_ref_NZ_GL397179.1:1002133-1003012	0	0.593364	#NAME?	0.0336166	0.0496495	DOWN	F0F1 ATP synthase subunit gamma	C	K02115
Streptococcus mitis	HMPREF8571_RS06680	gi_306830257_ref_NZ_GL397179.1:1005076-1006090	0	0.943147	#NAME?	0.000667207	0.00128046	DOWN	hypothetical protein	G	K07404
Streptococcus mitis	HMPREF8571_RS06685	gi_306830257_ref_NZ_GL397179.1:1006234-1007401	0	0.447055	#NAME?	0.0336166	0.0496495	DOWN	AI-2E family transporter	R
Streptococcus mitis	HMPREF8571_RS06690	gi_306830257_ref_NZ_GL397179.1:1007390-1008620	0	0.565568	#NAME?	0.00464265	0.00786832	DOWN	tetratricopeptide repeat protein	R
Streptococcus mitis	HMPREF8571_RS06720	gi_306830257_ref_NZ_GL397179.1:1013228-1013714	0	1.0722	#NAME?	0.0336166	0.0496495	DOWN	aminoacyl-tRNA deacylase	S	K03976
Streptococcus mitis	HMPREF8571_RS06725	gi_306830257_ref_NZ_GL397179.1:1013713-1014556	0	0.92801	#NAME?	0.00242129	0.00430537	DOWN	DUF368 domain-containing protein	S	K08974
Streptococcus mitis	HMPREF8571_RS06735	gi_306830257_ref_NZ_GL397179.1:1015616-1016996	0	0.378103	#NAME?	0.0336166	0.0496495	DOWN	bifunctional UDP-N-acetylglucosamine diphosphorylase/glucosamine-1-phosphate N-acetyltransferase GlmU	Unclassified	K04042
Streptococcus mitis	HMPREF8571_RS06765	gi_306830257_ref_NZ_GL397179.1:1019835-1021599	0	0.739604	#NAME?	5.33e-05	0.000116934	DOWN	glycerophosphoryl diester phosphodiesterase	C	K01126
Streptococcus mitis	HMPREF8571_RS06825	gi_306830257_ref_NZ_GL397179.1:1031710-1032583	0	0.896156	#NAME?	0.00242129	0.00430537	DOWN	EfeM/EfeO family lipoprotein	P	K07224
Streptococcus mitis	HMPREF8571_RS06830	gi_306830257_ref_NZ_GL397179.1:1032588-1033803	0	0.572544	#NAME?	0.00464265	0.00786832	DOWN	deferrochelatase/peroxidase EfeB	P	K16301
Streptococcus mitis	HMPREF8571_RS06835	gi_306830257_ref_NZ_GL397179.1:1033777-1035466	0	0.566446	#NAME?	0.000667207	0.00128046	DOWN	OFeT family oxidase-dependent iron (Fe2+) transporter	P	K07243
Streptococcus mitis	HMPREF8571_RS06885	gi_306830257_ref_NZ_GL397179.1:1041972-1043448	0	0.353528	#NAME?	0.0336166	0.0496495	DOWN	PTS galactitol transporter subunit IIC	G	K20114
Streptococcus mitis	HMPREF8571_RS06915	gi_306830257_ref_NZ_GL397179.1:1047702-1048470	0	0.792181	#NAME?	0.00894141	0.0144525	DOWN	DeoR/GlpR transcriptional regulator	G/K	K02530
Streptococcus mitis	HMPREF8571_RS06940	gi_306830257_ref_NZ_GL397179.1:1052858-1054592	0	0.702233	#NAME?	9.96e-05	0.000211226	DOWN	phosphoenolpyruvate--protein phosphotransferase	G	K08483
Streptococcus mitis	HMPREF8571_RS06945	gi_306830257_ref_NZ_GL397179.1:1054837-1057375	0	0.616968	#NAME?	8.35e-06	1.98e-05	DOWN	hypothetical protein	Unclassified
Streptococcus mitis	HMPREF8571_RS06955	gi_306830257_ref_NZ_GL397179.1:1058496-1061550	0	0.25638	#NAME?	0.00242129	0.00430537	DOWN	hydrolase	Unclassified
Streptococcus mitis	HMPREF8571_RS06965	gi_306830257_ref_NZ_GL397179.1:1063167-1065753	0	0.3364	#NAME?	0.00126829	0.00234613	DOWN	VWA domain-containing protein	Unclassified
Streptococcus mitis	HMPREF8571_RS06990	gi_306830257_ref_NZ_GL397179.1:1069609-1070704	0	0.873443	#NAME?	0.000667207	0.00128046	DOWN	ferrochelatase	Unclassified	K01772
Streptococcus mitis	HMPREF8571_RS07000	gi_306830257_ref_NZ_GL397179.1:1071190-1071643	0	1.7252	#NAME?	0.00242129	0.00430537	DOWN	GtrA family protein	S
Streptococcus mitis	HMPREF8571_RS07075	gi_306830257_ref_NZ_GL397179.1:1083023-1083626	0	1.58492	#NAME?	0.000667207	0.00128046	DOWN	lysozyme family protein	Unclassified
Streptococcus mitis	HMPREF8571_RS07155	gi_306830257_ref_NZ_GL397179.1:1102621-1103881	0	0.552112	#NAME?	0.00464265	0.00786832	DOWN	saccharopine dehydrogenase	E	K00290
Streptococcus mitis	HMPREF8571_RS07230	gi_306830257_ref_NZ_GL397179.1:1121759-1122611	0	0.918219	#NAME?	0.00242129	0.00430537	DOWN	ribosome biogenesis GTPase YlqF	R	K14540
Streptococcus mitis	HMPREF8571_RS07275	gi_306830257_ref_NZ_GL397179.1:1131976-1132969	0	1.05062	#NAME?	0.000352487	0.000699624	DOWN	alpha-ketoacid dehydrogenase subunit beta	C	K00162
Streptococcus mitis	HMPREF8571_RS07280	gi_306830257_ref_NZ_GL397179.1:1132985-1133954	0	0.807464	#NAME?	0.00242129	0.00430537	DOWN	pyruvate dehydrogenase E1 subunit alpha	C	K00161
Streptococcus mitis	HMPREF8571_RS07285	gi_306830257_ref_NZ_GL397179.1:1134112-1135471	0	0.703893	#NAME?	0.000667207	0.00128046	DOWN	MATE family efflux transporter	V	K03327
Streptococcus mitis	HMPREF8571_RS07370	gi_306830257_ref_NZ_GL397179.1:1149742-1150882	0.0389447	0.838996	-4.42916	0.00444385	0.00772303	DOWN	glucose-1-phosphate adenylyltransferase subunit GlgD	G	K00975
Streptococcus mitis	HMPREF8571_RS07375	gi_306830257_ref_NZ_GL397179.1:1150871-1152014	0.0388426	0.912868	-4.55469	0.00250381	0.00443927	DOWN	glucose-1-phosphate adenylyltransferase	G	K00975
Streptococcus mitis	HMPREF8571_RS07380	gi_306830257_ref_NZ_GL397179.1:1152175-1154071	0.0234243	0.45876	-4.29166	0.00788025	0.0130285	DOWN	1,4-alpha-glucan branching protein GlgB	G	K00700
Streptococcus mitis	HMPREF8571_RS07385	gi_306830257_ref_NZ_GL397179.1:1154340-1155765	0	1.15954	#NAME?	4.54e-06	1.1e-05	DOWN	NADP-dependent glyceraldehyde-3-phosphate dehydrogenase	C	K00131
Streptococcus mitis	HMPREF8571_RS07390	gi_306830257_ref_NZ_GL397179.1:1155960-1158246	0	1.06548	#NAME?	1.25e-08	3.72e-08	DOWN	type I pullulanase	G	K01200
Streptococcus mitis	HMPREF8571_RS07395	gi_306830257_ref_NZ_GL397179.1:1158400-1160359	0	0.532817	#NAME?	0.000352487	0.000699624	DOWN	NAD-dependent DNA ligase LigA	Unclassified	K01972
Streptococcus mitis	HMPREF8571_RS07410	gi_306830257_ref_NZ_GL397179.1:1162575-1164477	0	0.274388	#NAME?	0.0336166	0.0496495	DOWN	ABC transporter ATP-binding protein	R	K06158
Streptococcus mitis	HMPREF8571_RS07415	gi_306830257_ref_NZ_GL397179.1:1164554-1165709	0	0.677544	#NAME?	0.00242129	0.00430537	DOWN	DUF4352 domain-containing protein	Unclassified
Streptococcus mitis	HMPREF8571_RS07430	gi_306830257_ref_NZ_GL397179.1:1168309-1169083	0	1.23522	#NAME?	0.000667207	0.00128046	DOWN	potassium/ion channel protein	Unclassified	K10716
Streptococcus mitis	HMPREF8571_RS07440	gi_306830257_ref_NZ_GL397179.1:1169979-1171329	0	0.515332	#NAME?	0.00464265	0.00786832	DOWN	cell wall metabolism sensor histidine kinase VicK	T	K07652
Streptococcus mitis	HMPREF8571_RS07450	gi_306830257_ref_NZ_GL397179.1:1172105-1173266	0	0.524257	#NAME?	0.00894141	0.0144525	DOWN	A/G-specific adenine glycosylase	Unclassified	K03575
Streptococcus mitis	HMPREF8571_RS07460	gi_306830257_ref_NZ_GL397179.1:1174366-1175263	0	1.35676	#NAME?	9.96e-05	0.000211226	DOWN	RluA family pseudouridine synthase	J	K06180
Streptococcus mitis	HMPREF8571_RS07470	gi_306830257_ref_NZ_GL397179.1:1176061-1176733	0	0.905181	#NAME?	0.00894141	0.0144525	DOWN	GTP pyrophosphokinase	S	K07816
Streptococcus mitis	HMPREF8571_RS07510	gi_306830257_ref_NZ_GL397179.1:1181627-1182308	0	1.40366	#NAME?	0.000667207	0.00128046	DOWN	JAB domain-containing protein	Unclassified	K03630
Streptococcus mitis	HMPREF8571_RS07515	gi_306830257_ref_NZ_GL397179.1:1182350-1184642	0	0.493392	#NAME?	0.000187	0.000385994	DOWN	DNA helicase PcrA	Unclassified	K03657
Streptococcus mitis	HMPREF8571_RS07520	gi_306830257_ref_NZ_GL397179.1:1184844-1186515	0	0.676643	#NAME?	0.000187	0.000385994	DOWN	formate--tetrahydrofolate ligase	F	K01938
Streptococcus mitis	HMPREF8571_RS07535	gi_306830257_ref_NZ_GL397179.1:1189449-1190139	0	0.755659	#NAME?	0.0336166	0.0496495	DOWN	phosphopantothenate--cysteine ligase	Unclassified	K21977
Streptococcus mitis	HMPREF8571_RS07550	gi_306830257_ref_NZ_GL397179.1:1191288-1191657	0	1.88166	#NAME?	0.00464265	0.00786832	DOWN	hypothetical protein	Unclassified
Streptococcus mitis	HMPREF8571_RS07555	gi_306830257_ref_NZ_GL397179.1:1191792-1192320	0	0.987071	#NAME?	0.0336166	0.0496495	DOWN	membrane protein	Unclassified	K16788
Streptococcus mitis	HMPREF8571_RS07565	gi_306830257_ref_NZ_GL397179.1:1193116-1193884	0	0.792181	#NAME?	0.00894141	0.0144525	DOWN	class I SAM-dependent methyltransferase	Unclassified	K03183
Streptococcus mitis	HMPREF8571_RS07610	gi_306830257_ref_NZ_GL397179.1:1198325-1200314	0	0.612248	#NAME?	9.96e-05	0.000211226	DOWN	excinuclease ABC subunit B	Unclassified	K03702
Streptococcus mitis	HMPREF8571_RS07630	gi_306830257_ref_NZ_GL397179.1:1205080-1206388	0	0.3989	#NAME?	0.0336166	0.0496495	DOWN	signal recognition particle-docking protein FtsY	Unclassified	K03110
Streptococcus mitis	HMPREF8571_RS07645	gi_306830257_ref_NZ_GL397179.1:1208206-1208902	0	0.749154	#NAME?	0.0336166	0.0496495	DOWN	VIT family protein	S
Streptococcus mitis	HMPREF8571_RS07650	gi_306830257_ref_NZ_GL397179.1:1208941-1210930	0	0.524784	#NAME?	0.000352487	0.000699624	DOWN	ABC transporter permease	V	K02004
Streptococcus mitis	HMPREF8571_RS07705	gi_306830257_ref_NZ_GL397179.1:1219136-1222676	0.012549	0.39323	-4.96973	0.000252789	0.000516588	DOWN	chromosome segregation protein SMC	Unclassified	K03529
Streptococcus mitis	HMPREF8571_RS07710	gi_306830257_ref_NZ_GL397179.1:1222666-1223365	0	0.745943	#NAME?	0.0336166	0.0496495	DOWN	ribonuclease III	K	K03685
Streptococcus mitis	HMPREF8571_RS07745	gi_306830257_ref_NZ_GL397179.1:1229637-1231020	0	0.503045	#NAME?	0.00464265	0.00786832	DOWN	3-isopropylmalate dehydratase large subunit	E	K01703
Streptococcus mitis	HMPREF8571_RS07760	gi_306830257_ref_NZ_GL397179.1:1232338-1233901	0	0.556437	#NAME?	0.00126829	0.00234613	DOWN	2-isopropylmalate synthase	E	K01649
Streptococcus mitis	HMPREF8571_RS07780	gi_306830257_ref_NZ_GL397179.1:1236106-1238194	0	0.291617	#NAME?	0.00894141	0.0144525	DOWN	type I DNA topoisomerase	Unclassified	K03168
Streptococcus mitis	HMPREF8571_RS07785	gi_306830257_ref_NZ_GL397179.1:1238310-1239159	0	0.819075	#NAME?	0.00464265	0.00786832	DOWN	DNA-protecting protein DprA	Unclassified	K04096
Streptococcus mitis	HMPREF8571_RS07790	gi_306830257_ref_NZ_GL397179.1:1239321-1241145	0	0.381487	#NAME?	0.00464265	0.00786832	DOWN	elongation factor 4	Unclassified	K03596
Streptococcus mitis	HMPREF8571_RS07795	gi_306830257_ref_NZ_GL397179.1:1241223-1241952	0	1.19215	#NAME?	0.00126829	0.00234613	DOWN	serine/threonine protein phosphatase	T	K07313
Streptococcus mitis	HMPREF8571_RS07800	gi_306830257_ref_NZ_GL397179.1:1241952-1243620	0	0.312858	#NAME?	0.0336166	0.0496495	DOWN	DNA repair protein RecN	Unclassified	K03631
Streptococcus mitis	HMPREF8571_RS07845	gi_306830257_ref_NZ_GL397179.1:1250397-1251678	0	0.475185	#NAME?	0.00894141	0.0144525	DOWN	O-acetylhomoserine aminocarboxypropyltransferase/cysteine synthase	E	K01740
Streptococcus mitis	HMPREF8571_RS07860	gi_306830257_ref_NZ_GL397179.1:1253571-1256040	0	0.281868	#NAME?	0.00464265	0.00786832	DOWN	DNA gyrase subunit A	Unclassified	K02469
Streptococcus mitis	HMPREF8571_RS07880	gi_306830257_ref_NZ_GL397179.1:1258712-1259561	0	1.84292	#NAME?	8.35e-06	1.98e-05	DOWN	YitT family protein	S
Streptococcus mitis	HMPREF8571_RS07885	gi_306830257_ref_NZ_GL397179.1:1259588-1260986	0	0.559857	#NAME?	0.00242129	0.00430537	DOWN	amino acid permease	E	K03294
Streptococcus mitis	HMPREF8571_RS07890	gi_306830257_ref_NZ_GL397179.1:1261112-1262525	0	0.553918	#NAME?	0.00242129	0.00430537	DOWN	Fe-S cluster assembly protein SufB	O	K09014
Streptococcus mitis	HMPREF8571_RS07910	gi_306830257_ref_NZ_GL397179.1:1265514-1266285	0	1.46548	#NAME?	0.000187	0.000385994	DOWN	Fe-S cluster assembly ATPase SufC	O	K09013
Streptococcus mitis	HMPREF8571_RS07920	gi_306830257_ref_NZ_GL397179.1:1266656-1268315	0	0.524257	#NAME?	0.00126829	0.00234613	DOWN	DNA polymerase III subunit gamma/tau	Unclassified	K02343
Streptococcus mitis	HMPREF8571_RS07930	gi_306830257_ref_NZ_GL397179.1:1268894-1270097	0	1.1565	#NAME?	2.86e-05	6.43e-05	DOWN	30S ribosomal protein S1	J	K02945
Streptococcus mitis	HMPREF8571_RS07950	gi_306830257_ref_NZ_GL397179.1:1270813-1271836	0	0.764883	#NAME?	0.00242129	0.00430537	DOWN	branched-chain amino acid aminotransferase	E	K00826
Streptococcus mitis	HMPREF8571_RS08005	gi_306830257_ref_NZ_GL397179.1:1284325-1285861	0	0.736075	#NAME?	0.000187	0.000385994	DOWN	ABC transporter ATP-binding protein	R	K02056
Streptococcus mitis	HMPREF8571_RS08010	gi_306830257_ref_NZ_GL397179.1:1285997-1287053	0	0.988004	#NAME?	0.000352487	0.000699624	DOWN	BMP family ABC transporter substrate-binding protein	R	K07335
Streptococcus mitis	HMPREF8571_RS08015	gi_306830257_ref_NZ_GL397179.1:1287143-1287533	0	1.33545	#NAME?	0.0336166	0.0496495	DOWN	cytidine deaminase	F	K01489
Streptococcus mitis	HMPREF8571_RS08055	gi_306830257_ref_NZ_GL397179.1:1292698-1294696	0	0.261211	#NAME?	0.0336166	0.0496495	DOWN	methionine--tRNA ligase	J	K01874
Streptococcus mitis	HMPREF8571_RS08070	gi_306830257_ref_NZ_GL397179.1:1296775-1297960	0	0.44027	#NAME?	0.0336166	0.0496495	DOWN	efflux RND transporter periplasmic adaptor subunit	Unclassified	K02005
Streptococcus mitis	HMPREF8571_RS08075	gi_306830257_ref_NZ_GL397179.1:1298227-1299574	0	0.903838	#NAME?	9.96e-05	0.000211226	DOWN	glutathione-disulfide reductase	C	K00383
Streptococcus mitis	HMPREF8571_RS08090	gi_306830257_ref_NZ_GL397179.1:1301876-1304402	0	0.344388	#NAME?	0.00126829	0.00234613	DOWN	adhesin	Unclassified
Streptococcus mitis	HMPREF8571_RS08125	gi_306830257_ref_NZ_GL397179.1:1307900-1308758	0	0.60787	#NAME?	0.0336166	0.0496495	DOWN	alpha/beta hydrolase	R
Streptococcus mitis	HMPREF8571_RS08135	gi_306830257_ref_NZ_GL397179.1:1309939-1310491	0	0.944232	#NAME?	0.0336166	0.0496495	DOWN	hypothetical protein	Unclassified
Streptococcus mitis	HMPREF8571_RS08230	gi_306830257_ref_NZ_GL397179.1:1324285-1325560	0	1.09124	#NAME?	2.86e-05	6.43e-05	DOWN	chlorohydrolase	F/R	K12960
Streptococcus mitis	HMPREF8571_RS08235	gi_306830257_ref_NZ_GL397179.1:1325664-1327413	0	1.14378	#NAME?	2.27e-07	6.09e-07	DOWN	ABC transporter ATP-binding protein	V	K06147
Streptococcus mitis	HMPREF8571_RS08240	gi_306830257_ref_NZ_GL397179.1:1327414-1329139	0	0.403368	#NAME?	0.00464265	0.00786832	DOWN	ABC transporter ATP-binding protein	V	K06148
Streptococcus mitis	HMPREF8571_RS08265	gi_306830257_ref_NZ_GL397179.1:1333570-1335049	0	0.764424	#NAME?	0.000187	0.000385994	DOWN	virulence factor MviN	R
Streptococcus mitis	HMPREF8571_RS08280	gi_306830257_ref_NZ_GL397179.1:1338508-1340662	0	0.484604	#NAME?	0.000352487	0.000699624	DOWN	LPS cholinephosphotransferase	Unclassified	K07271
Streptococcus mitis	HMPREF8571_RS08310	gi_306830257_ref_NZ_GL397179.1:1345221-1346505	0	0.812701	#NAME?	0.000352487	0.000699624	DOWN	3-phosphoshikimate 1-carboxyvinyltransferase	E	K00800
Streptococcus mitis	HMPREF8571_RS08320	gi_306830257_ref_NZ_GL397179.1:1346943-1348047	0	0.472543	#NAME?	0.0336166	0.0496495	DOWN	prephenate dehydrogenase	E	K04517
Streptococcus mitis	HMPREF8571_RS08415	gi_306830257_ref_NZ_GL397179.1:1368273-1369089	0	0.639119	#NAME?	0.0336166	0.0496495	DOWN	amino acid ABC transporter substrate-binding protein	E/T	K02030
Streptococcus mitis	HMPREF8571_RS08440	gi_306830257_ref_NZ_GL397179.1:1372014-1372899	0	0.884019	#NAME?	0.00242129	0.00430537	DOWN	phosphate ABC transporter, permease protein PstA	P	K02038
Streptococcus mitis	HMPREF8571_RS08445	gi_306830257_ref_NZ_GL397179.1:1372888-1373806	0	0.946972	#NAME?	0.00126829	0.00234613	DOWN	phosphate ABC transporter permease subunit PstC	P	K02037
Streptococcus mitis	HMPREF8571_RS08450	gi_306830257_ref_NZ_GL397179.1:1373805-1374684	0	0.890046	#NAME?	0.00242129	0.00430537	DOWN	phosphate-binding protein	P	K02040
Streptococcus mitis	HMPREF8571_RS08460	gi_306830257_ref_NZ_GL397179.1:1376201-1376975	0	1.01063	#NAME?	0.00242129	0.00430537	DOWN	inositol monophosphatase family protein	G	K01092
Streptococcus mitis	HMPREF8571_RS08485	gi_306830257_ref_NZ_GL397179.1:1379256-1379994	0	0.706577	#NAME?	0.0336166	0.0496495	DOWN	acyl-ACP thioesterase	Unclassified	K01071
Streptococcus mitis	HMPREF8571_RS08505	gi_306830257_ref_NZ_GL397179.1:1381999-1382788	0	0.771123	#NAME?	0.00894141	0.0144525	DOWN	prolipoprotein diacylglyceryl transferase	Unclassified	K13292
Streptococcus mitis	HMPREF8571_RS08510	gi_306830257_ref_NZ_GL397179.1:1382780-1383716	0	0.92878	#NAME?	0.00126829	0.00234613	DOWN	HPr kinase/phosphorylase	T	K06023
Streptococcus mitis	HMPREF8571_RS08535	gi_306830257_ref_NZ_GL397179.1:1394059-1395088	0	0.591444	#NAME?	0.00894141	0.0144525	DOWN	tRNA preQ1(34) S-adenosylmethionine ribosyltransferase-isomerase QueA	J	K07568
Streptococcus mitis	HMPREF8571_RS08545	gi_306830257_ref_NZ_GL397179.1:1396023-1398078	0	0.93122	#NAME?	4.11e-07	1.08e-06	DOWN	sodium:hydrogen antiporter	P	K03316
Streptococcus mitis	HMPREF8571_RS08570	gi_306830257_ref_NZ_GL397179.1:1400365-1401106	0	1.52473	#NAME?	0.000187	0.000385994	DOWN	SAM-dependent methyltransferase	Unclassified	K03183
Streptococcus mitis	HMPREF8571_RS08580	gi_306830257_ref_NZ_GL397179.1:1402927-1405450	0	0.551675	#NAME?	2.86e-05	6.43e-05	DOWN	adhesin	Unclassified
Streptococcus mitis	HMPREF8571_RS08595	gi_306830257_ref_NZ_GL397179.1:1411478-1418717	0	0.312527	#NAME?	3.94e-08	1.13e-07	DOWN	DUF4982 domain-containing protein	G	K01190
Streptococcus mitis	HMPREF8571_RS08620	gi_306830257_ref_NZ_GL397179.1:1422534-1423419	0	1.17869	#NAME?	0.000352487	0.000699624	DOWN	tRNA (adenosine(37)-N6)-dimethylallyltransferase MiaA	J	K00791
Streptococcus mitis	HMPREF8571_RS08635	gi_306830257_ref_NZ_GL397179.1:1424689-1425649	0	0.724468	#NAME?	0.00464265	0.00786832	DOWN	glucokinase	G/K	K00845
Streptococcus mitis	HMPREF8571_RS08640	gi_306830257_ref_NZ_GL397179.1:1425774-1428252	0	1.01806	#NAME?	7.04e-09	2.15e-08	DOWN	hypothetical protein	R
Streptococcus mitis	HMPREF8571_RS08645	gi_306830257_ref_NZ_GL397179.1:1428978-1430238	0.0352386	0.828169	-4.55469	0.00250381	0.00443927	DOWN	surface protein	R
Streptococcus mitis	HMPREF8571_RS08700	gi_306830257_ref_NZ_GL397179.1:1445461-1446922	0	0.595258	#NAME?	0.00126829	0.00234613	DOWN	nicotinate phosphoribosyltransferase	Unclassified	K00763
Streptococcus mitis	HMPREF8571_RS08720	gi_306830257_ref_NZ_GL397179.1:1448425-1449790	0	0.573383	#NAME?	0.00242129	0.00430537	DOWN	amino acid permease	E	K03293
Streptococcus mitis	HMPREF8571_RS08755	gi_306830257_ref_NZ_GL397179.1:1455222-1458318	0	0.702508	#NAME?	7.04e-08	1.96e-07	DOWN	RNA helicase	K
Streptococcus mitis	HMPREF8571_RS08760	gi_306830257_ref_NZ_GL397179.1:1458410-1459577	0	0.521564	#NAME?	0.00894141	0.0144525	DOWN	pyridoxal phosphate-dependent aminotransferase	E
Streptococcus mitis	HMPREF8571_RS08770	gi_306830257_ref_NZ_GL397179.1:1460824-1462783	0	0.266408	#NAME?	0.0336166	0.0496495	DOWN	peptide ABC transporter substrate-binding protein	E	K15580
Streptococcus mitis	HMPREF8571_RS08815	gi_306830257_ref_NZ_GL397179.1:1470188-1471589	0	0.744879	#NAME?	0.000352487	0.000699624	DOWN	Cof-type HAD-IIB family hydrolase	R	K03768
Streptococcus mitis	HMPREF8571_RS08860	gi_306830257_ref_NZ_GL397179.1:1478757-1479966	0	0.719229	#NAME?	0.00126829	0.00234613	DOWN	MFS transporter	G
Streptococcus mitis	HMPREF8571_RS08905	gi_306830257_ref_NZ_GL397179.1:1487642-1490339	0	0.451584	#NAME?	9.96e-05	0.000211226	DOWN	cation-translocating P-type ATPase	P	K01537
Streptococcus mitis	HMPREF8571_RS08920	gi_306830257_ref_NZ_GL397179.1:1492500-1494369	0	0.372307	#NAME?	0.00464265	0.00786832	DOWN	ABC transporter ATP-binding protein	R	K15738
Streptococcus mitis	HMPREF8571_RS08930	gi_306830257_ref_NZ_GL397179.1:1495561-1496329	0	1.24486	#NAME?	0.000667207	0.00128046	DOWN	4-hydroxy-tetrahydrodipicolinate reductase	E	K00215
Streptococcus mitis	HMPREF8571_RS08935	gi_306830257_ref_NZ_GL397179.1:1496481-1497330	0	1.63815	#NAME?	2.86e-05	6.43e-05	DOWN	DegV family protein	S
Streptococcus mitis	HMPREF8571_RS08945	gi_306830257_ref_NZ_GL397179.1:1497781-1499134	0	0.964107	#NAME?	5.33e-05	0.000116934	DOWN	phosphoglucosamine mutase	G	K03431
Streptococcus mitis	HMPREF8571_RS08955	gi_306830257_ref_NZ_GL397179.1:1499948-1500806	0	1.51968	#NAME?	5.33e-05	0.000116934	DOWN	TIGR00159 family protein	S	K18672
Streptococcus mitis	HMPREF8571_RS08995	gi_306830257_ref_NZ_GL397179.1:1506169-1507402	0	0.423145	#NAME?	0.0336166	0.0496495	DOWN	ATP-dependent Clp protease ATP-binding subunit ClpX	O	K03544
Streptococcus mitis	HMPREF8571_RS09040	gi_306830257_ref_NZ_GL397179.1:1513745-1514423	0	1.02535	#NAME?	0.00464265	0.00786832	DOWN	tRNA (adenine-N(1))-methyltransferase	R	K06967
Streptococcus mitis	HMPREF8571_RS09045	gi_306830257_ref_NZ_GL397179.1:1514524-1516843	0	1.01281	#NAME?	2.21e-08	6.49e-08	DOWN	ATPase	P	K12952
Streptococcus mitis	HMPREF8571_RS09065	gi_306830257_ref_NZ_GL397179.1:1519487-1520243	0	0.804739	#NAME?	0.00894141	0.0144525	DOWN	ABC transporter ATP-binding protein	P	K02013
Streptococcus mitis	HMPREF8571_RS09070	gi_306830257_ref_NZ_GL397179.1:1520244-1521291	0	1.57777	#NAME?	4.54e-06	1.1e-05	DOWN	iron ABC transporter permease	P	K02015
Streptococcus mitis	HMPREF8571_RS09075	gi_306830257_ref_NZ_GL397179.1:1521617-1522229	0	1.13575	#NAME?	0.00464265	0.00786832	DOWN	cadmium resistance protein CadD	P
Streptococcus mitis	HMPREF8571_RS09100	gi_306830257_ref_NZ_GL397179.1:1527922-1528615	0	1.12859	#NAME?	0.00242129	0.00430537	DOWN	phosphoglycerate mutase	G	K01834
Streptococcus mitis	HMPREF8571_RS09110	gi_306830257_ref_NZ_GL397179.1:1529461-1535029	0	0.093762	#NAME?	0.0336166	0.0496495	DOWN	peptidase M26	S	K01390
Streptococcus mitis	HMPREF8571_RS09120	gi_306830257_ref_NZ_GL397179.1:1535890-1542337	0	0.350914	#NAME?	3.94e-08	1.13e-07	DOWN	peptidase	S
Streptococcus mitis	HMPREF8571_RS09150	gi_306830257_ref_NZ_GL397179.1:1547781-1548312	0	0.981504	#NAME?	0.0336166	0.0496495	DOWN	cell division protein SepF	S	K09772
Streptococcus mitis	HMPREF8571_RS09160	gi_306830257_ref_NZ_GL397179.1:1548996-1550253	0	1.10686	#NAME?	2.86e-05	6.43e-05	DOWN	cell division protein FtsZ	Unclassified	K03531
Streptococcus mitis	HMPREF8571_RS09165	gi_306830257_ref_NZ_GL397179.1:1550269-1551640	0	0.697736	#NAME?	0.000667207	0.00128046	DOWN	cell division protein FtsA	Unclassified	K03590
Streptococcus mitis	HMPREF8571_RS09190	gi_306830257_ref_NZ_GL397179.1:1556042-1558085	0	0.25546	#NAME?	0.0336166	0.0496495	DOWN	penicillin-binding protein 2	Unclassified	K00687
Streptococcus mitis	HMPREF8571_RS09245	gi_306830257_ref_NZ_GL397179.1:1568739-1572135	0	0.409899	#NAME?	2.86e-05	6.43e-05	DOWN	YSIRK signal domain/LPXTG anchor domain surface protein	G	K01186
Streptococcus mitis	HMPREF8571_RS09250	gi_306830257_ref_NZ_GL397179.1:1572470-1573454	0	0.88352	#NAME?	0.00126829	0.00234613	DOWN	acetylxylan esterase	Unclassified	K01060
Streptococcus mitis	HMPREF8571_RS09255	gi_306830257_ref_NZ_GL397179.1:1573718-1574201	0	1.79807	#NAME?	0.00126829	0.00234613	DOWN	thioesterase	Unclassified
Streptococcus mitis	HMPREF8571_RS09265	gi_306830257_ref_NZ_GL397179.1:1576548-1577652	0	0.551301	#NAME?	0.00894141	0.0144525	DOWN	alanine racemase	Unclassified	K01775
Streptococcus mitis	HMPREF8571_RS09285	gi_306830257_ref_NZ_GL397179.1:1580193-1582707	0.0176684	0.484443	-4.77709	0.000794618	0.00151599	DOWN	preprotein translocase subunit SecA	Unclassified	K03070
Streptococcus mitis	HMPREF8571_RS09305	gi_306830257_ref_NZ_GL397179.1:1584509-1585106	0	1.16424	#NAME?	0.00464265	0.00786832	DOWN	LemA family protein	S	K03744
Streptococcus mitis	HMPREF8571_RS09325	gi_306830257_ref_NZ_GL397179.1:1588424-1589321	0	0.678382	#NAME?	0.00894141	0.0144525	DOWN	primosomal protein DnaI	Unclassified	K11144
Streptococcus mitis	HMPREF8571_RS09335	gi_306830257_ref_NZ_GL397179.1:1590485-1590959	0	1.83214	#NAME?	0.00126829	0.00234613	DOWN	transcriptional repressor NrdR	K	K07738
Streptococcus mitis	HMPREF8571_RS09380	gi_306830257_ref_NZ_GL397179.1:1595331-1596000	0	0.779344	#NAME?	0.0336166	0.0496495	DOWN	aquaporin	G	K06188
Streptococcus mitis	HMPREF8571_RS09450	gi_306830257_ref_NZ_GL397179.1:1606892-1608374	0	0.352097	#NAME?	0.0336166	0.0496495	DOWN	aspartate aminotransferase	K
Streptococcus mitis	HMPREF8571_RS09540	gi_306830257_ref_NZ_GL397179.1:1619627-1620989	0	0.383096	#NAME?	0.0336166	0.0496495	DOWN	anthranilate synthase component I	E	K01657
Streptococcus mitis	HMPREF8571_RS09560	gi_306830257_ref_NZ_GL397179.1:1624064-1624757	0	1.00319	#NAME?	0.00464265	0.00786832	DOWN	sugar transferase	Unclassified
Streptococcus mitis	HMPREF8571_RS09565	gi_306830257_ref_NZ_GL397179.1:1624861-1626604	0	0.399205	#NAME?	0.00464265	0.00786832	DOWN	ABC transporter ATP-binding protein	V	K18890
Streptococcus mitis	HMPREF8571_RS09610	gi_306830257_ref_NZ_GL397179.1:1633697-1635179	0	0.469463	#NAME?	0.00464265	0.00786832	DOWN	galactose-1-phosphate uridylyltransferase	G	K00965
Streptococcus mitis	HMPREF8571_RS09615	gi_306830257_ref_NZ_GL397179.1:1635197-1636376	0	0.442509	#NAME?	0.0336166	0.0496495	DOWN	galactokinase	G	K00849
Streptococcus mitis	HMPREF8571_RS09650	gi_306830257_ref_NZ_GL397179.1:1640278-1640791	0	2.03175	#NAME?	0.000352487	0.000699624	DOWN	DNA replication protein	Unclassified	K07498
Streptococcus mitis	HMPREF8571_RS09670	gi_306830257_ref_NZ_GL397179.1:1641654-1642455	0	0.976609	#NAME?	0.00242129	0.00430537	DOWN	ABC transporter ATP-binding protein	P	K02006
Streptococcus mitis	HMPREF8571_RS09675	gi_306830257_ref_NZ_GL397179.1:1642441-1643278	0	1.86931	#NAME?	8.35e-06	1.98e-05	DOWN	ABC transporter ATP-binding protein	P	K16786
Streptococcus mitis	HMPREF8571_RS09680	gi_306830257_ref_NZ_GL397179.1:1643253-1644048	0	0.983971	#NAME?	0.00242129	0.00430537	DOWN	ABC transporter permease	P
Streptococcus mitis	HMPREF8571_RS09695	gi_306830257_ref_NZ_GL397179.1:1646510-1647239	0	0.715288	#NAME?	0.0336166	0.0496495	DOWN	ABC transporter ATP-binding protein	E	K05847
Streptococcus mitis	HMPREF8571_RS09705	gi_306830257_ref_NZ_GL397179.1:1647897-1649091	0	0.436954	#NAME?	0.0336166	0.0496495	DOWN	polymerase	Unclassified
Streptococcus mitis	HMPREF8571_RS09765	gi_306830257_ref_NZ_GL397179.1:1662974-1663751	0	1.23045	#NAME?	0.000667207	0.00128046	DOWN	aminoglycoside 3'-phosphotransferase	J	K00897
Streptococcus mitis	HMPREF8571_RS09780	gi_306830257_ref_NZ_GL397179.1:1665229-1665997	0	1.24486	#NAME?	0.000667207	0.00128046	DOWN	hypothetical protein	S	K09765
Streptococcus mitis	HMPREF8571_RS09785	gi_306830257_ref_NZ_GL397179.1:1666134-1667757	0	0.535879	#NAME?	0.00126829	0.00234613	DOWN	chaperonin GroEL	O	K04077
Streptococcus mitis	HMPREF8571_RS09805	gi_306830257_ref_NZ_GL397179.1:1669489-1670116	0	1.52435	#NAME?	0.000667207	0.00128046	DOWN	DUF4479 domain-containing protein	R	K06878
Streptococcus mitis	HMPREF8571_RS09820	gi_306830257_ref_NZ_GL397179.1:1670837-1671914	0	0.807298	#NAME?	0.00126829	0.00234613	DOWN	choline-binding protein A	R
Streptococcus mitis	HMPREF8571_RS09825	gi_306830257_ref_NZ_GL397179.1:1672033-1673641	0	0.64905	#NAME?	0.000352487	0.000699624	DOWN	CTP synthase	F	K01937
Streptococcus mitis	HMPREF8571_RS09895	gi_306830257_ref_NZ_GL397179.1:1686171-1688958	0	0.374577	#NAME?	0.000352487	0.000699624	DOWN	translation initiation factor IF-2	J	K02519
Streptococcus mitis	HMPREF8571_RS09915	gi_306830257_ref_NZ_GL397179.1:1690760-1691240	0	1.2665	#NAME?	0.00894141	0.0144525	DOWN	ribosome maturation factor RimP	S	K09748
Streptococcus mitis	HMPREF8571_RS09920	gi_306830257_ref_NZ_GL397179.1:1691366-1692002	0	1.09296	#NAME?	0.00464265	0.00786832	DOWN	tRNA (guanosine(46)-N7)-methyltransferase TrmB	R	K03439
Streptococcus mitis	HMPREF8571_RS10015	gi_306830257_ref_NZ_GL397179.1:1705622-1706672	0	0.579626	#NAME?	0.00894141	0.0144525	DOWN	multidrug ABC transporter permease	Unclassified	K01992
Streptococcus mitis	HMPREF8571_RS10020	gi_306830257_ref_NZ_GL397179.1:1706668-1707400	0	0.949814	#NAME?	0.00464265	0.00786832	DOWN	ABC transporter ATP-binding protein	V	K01990
Streptococcus mitis	HMPREF8571_RS10040	gi_306830257_ref_NZ_GL397179.1:1709950-1711774	0	1.62132	#NAME?	2.46e-10	8.25e-10	DOWN	molecular chaperone DnaK	O	K04043
Streptococcus mitis	HMPREF8571_RS10120	gi_306830257_ref_NZ_GL397179.1:1743200-1744127	0	0.75023	#NAME?	0.00464265	0.00786832	DOWN	YafY family transcriptional regulator	K
Streptococcus mitis	HMPREF8571_RS10130	gi_306830257_ref_NZ_GL397179.1:1744698-1749690	0	0.435744	#NAME?	7.04e-08	1.96e-07	DOWN	endo-beta-N-acetylglucosaminidase	G
Streptococcus mitis	HMPREF8571_RS10135	gi_306830257_ref_NZ_GL397179.1:1750024-1751656	0	0.586218	#NAME?	0.000667207	0.00128046	DOWN	Na/Pi cotransporter family protein	P	K03324
Streptococcus mitis	HMPREF8571_RS10160	gi_306830257_ref_NZ_GL397179.1:1754890-1755619	0	0.715288	#NAME?	0.0336166	0.0496495	DOWN	segregation/condensation protein A	S	K05896
Streptococcus mitis	HMPREF8571_RS10200	gi_306830257_ref_NZ_GL397179.1:1765950-1768206	0.0196881	0.462703	-4.55469	0.00250381	0.00443927	DOWN	PASTA domain-containing protein	Unclassified	K12556
Streptococcus mitis	HMPREF8571_RS10240	gi_306830257_ref_NZ_GL397179.1:1772160-1778151	0	0.18881	#NAME?	0.000187	0.000385994	DOWN	alpha-L-fucosidase	G	K01206
Streptococcus mitis	HMPREF8571_RS10250	gi_306830257_ref_NZ_GL397179.1:1779197-1779482	0	2.13002	#NAME?	0.00894141	0.0144525	DOWN	hypothetical protein	Unclassified
Streptococcus mitis	HMPREF8571_RS10260	gi_306830257_ref_NZ_GL397179.1:1779833-1781249	0	0.859827	#NAME?	9.96e-05	0.000211226	DOWN	DNA-directed DNA polymerase	Unclassified	K03502
Streptococcus mitis	HMPREF8571_RS10270	gi_306830257_ref_NZ_GL397179.1:1782201-1782714	0	3.21694	#NAME?	4.54e-06	1.1e-05	DOWN	N-acetyltransferase	J	K03790
Streptococcus mitis	HMPREF8571_RS10275	gi_306830257_ref_NZ_GL397179.1:1782776-1783742	0	1.07996	#NAME?	0.000352487	0.000699624	DOWN	hypothetical protein	Unclassified
Streptococcus mitis	HMPREF8571_RS10325	gi_306830257_ref_NZ_GL397179.1:1792634-1793681	0	0.913448	#NAME?	0.000667207	0.00128046	DOWN	phenylalanine--tRNA ligase subunit alpha	J	K01889
Streptococcus mitis	HMPREF8571_RS10345	gi_306830257_ref_NZ_GL397179.1:1796473-1797820	0	0.839279	#NAME?	0.000187	0.000385994	DOWN	Trk system potassium transporter TrkA	P	K03499
Streptococcus mitis	HMPREF8571_RS10350	gi_306830257_ref_NZ_GL397179.1:1797823-1799263	0	0.724719	#NAME?	0.000352487	0.000699624	DOWN	Trk system potassium transporter TrkH	P	K03498
Streptococcus mitis	HMPREF8571_RS10365	gi_306830257_ref_NZ_GL397179.1:1801367-1802294	0	0.937788	#NAME?	0.00126829	0.00234613	DOWN	ABC transporter permease	E/P	K15582
Streptococcus mitis	HMPREF8571_RS10370	gi_306830257_ref_NZ_GL397179.1:1802293-1803790	0	0.639048	#NAME?	0.000667207	0.00128046	DOWN	ABC transporter permease	E/P	K15581
Streptococcus mitis	HMPREF8571_RS10375	gi_306830257_ref_NZ_GL397179.1:1803856-1805836	0	0.527168	#NAME?	0.000352487	0.000699624	DOWN	peptide ABC transporter substrate-binding protein	E	K15580
Streptococcus mitis	HMPREF8571_RS10385	gi_306830257_ref_NZ_GL397179.1:1806298-1807630	0.0333353	1.56687	-5.55469	1.58e-06	3.97e-06	DOWN	hypothetical protein	R	K03699
Streptococcus mitis	HMPREF8571_RS10405	gi_306830257_ref_NZ_GL397179.1:1810409-1811447	0	0.50256	#NAME?	0.0336166	0.0496495	DOWN	PDZ domain-containing protein	T	K07177
Streptococcus mitis	HMPREF8571_RS10435	gi_306830257_ref_NZ_GL397179.1:1815124-1815403	0	2.79729	#NAME?	0.00242129	0.00430537	DOWN	acylphosphatase	C	K01512
Streptococcus mitis	HMPREF8571_RS10440	gi_306830257_ref_NZ_GL397179.1:1815480-1816410	0	0.654336	#NAME?	0.00894141	0.0144525	DOWN	membrane protein insertase YidC	Unclassified	K03217
Streptococcus mitis	HMPREF8571_RS10445	gi_306830257_ref_NZ_GL397179.1:1816482-1817277	0	0.76531	#NAME?	0.00894141	0.0144525	DOWN	pyruvate formate lyase-activating protein	O	K04069
Streptococcus mitis	HMPREF8571_RS10455	gi_306830257_ref_NZ_GL397179.1:1818720-1819548	0	0.629868	#NAME?	0.0336166	0.0496495	DOWN	pur operon repressor	F	K09685
Streptococcus mitis	HMPREF8571_RS10460	gi_306830257_ref_NZ_GL397179.1:1819652-1820594	0	0.64601	#NAME?	0.00894141	0.0144525	DOWN	HD domain-containing protein	R	K03698
Streptococcus mitis	HMPREF8571_RS10505	gi_306830257_ref_NZ_GL397179.1:1826809-1828654	0	0.801438	#NAME?	1.54e-05	3.56e-05	DOWN	APC family permease	E
Streptococcus mitis	HMPREF8571_RS10515	gi_306830257_ref_NZ_GL397179.1:1828896-1830867	0.0225334	0.573706	-4.67017	0.00141036	0.00259722	DOWN	peptide-binding protein	E	K15580
Streptococcus mitis	HMPREF8571_RS10525	gi_306830257_ref_NZ_GL397179.1:1831225-1832440	0	0.644112	#NAME?	0.00242129	0.00430537	DOWN	pyridoxal phosphate-dependent aminotransferase	E	K14260
Streptococcus mitis	HMPREF8571_RS10545	gi_306830257_ref_NZ_GL397179.1:1836073-1837459	0	1.00391	#NAME?	2.86e-05	6.43e-05	DOWN	Cof-type HAD-IIB family hydrolase	S
Streptococcus mitis	HMPREF8571_RS10560	gi_306830257_ref_NZ_GL397179.1:1838825-1839836	0	1.11793	#NAME?	0.000187	0.000385994	DOWN	catabolite control protein A	K	K02529
Streptococcus mitis	HMPREF8571_RS10570	gi_306830257_ref_NZ_GL397179.1:1840408-1841692	0	0.677251	#NAME?	0.00126829	0.00234613	DOWN	hypothetical protein	Unclassified
Streptococcus mitis	HMPREF8571_RS10585	gi_306830257_ref_NZ_GL397179.1:1843106-1844405	0	2.47691	#NAME?	4.79e-11	1.69e-10	DOWN	bifunctional folylpolyglutamate synthase/dihydrofolate synthase	Unclassified	K11754
Streptococcus mitis	HMPREF8571_RS10600	gi_306830257_ref_NZ_GL397179.1:1846214-1847633	0	0.490291	#NAME?	0.00464265	0.00786832	DOWN	NCS2 family permease	R	K06901
Streptococcus mitis	HMPREF8571_RS10610	gi_306830257_ref_NZ_GL397179.1:1848910-1849900	0	0.526902	#NAME?	0.0336166	0.0496495	DOWN	PTS mannose transporter subunit IIAB	G	K02794
Streptococcus mitis	HMPREF8571_RS10615	gi_306830257_ref_NZ_GL397179.1:1849975-1850788	0	0.748387	#NAME?	0.00894141	0.0144525	DOWN	PTS mannose/fructose/sorbose transporter subunit IIC	G	K02795
Streptococcus mitis	HMPREF8571_RS10620	gi_306830257_ref_NZ_GL397179.1:1850802-1851714	0	0.571917	#NAME?	0.0336166	0.0496495	DOWN	PTS mannose transporter subunit IID	G	K02796
Streptococcus mitis	HMPREF8571_RS10660	gi_306830257_ref_NZ_GL397179.1:1858083-1862475	0.0101152	0.257534	-4.67017	0.00141036	0.00259722	DOWN	DNA polymerase III subunit alpha	Unclassified	K03763
Streptococcus mitis	HMPREF8571_RS10665	gi_306830257_ref_NZ_GL397179.1:1866017-1866491	0	1.09928	#NAME?	0.0336166	0.0496495	DOWN	hypothetical protein	Unclassified	K12296
Streptococcus mitis	HMPREF8571_RS10685	gi_306830257_ref_NZ_GL397179.1:1867591-1869787	0	1.10913	#NAME?	1.25e-08	3.72e-08	DOWN	penicillin-binding protein	Unclassified	K12555
Streptococcus mitis	HMPREF8571_RS10690	gi_306830257_ref_NZ_GL397179.1:1869912-1870749	0	0.726954	#NAME?	0.00894141	0.0144525	DOWN	RluA family pseudouridine synthase	J	K06180
Streptococcus mitis	HMPREF8571_RS10695	gi_306830257_ref_NZ_GL397179.1:1870827-1871835	0.0440396	0.776254	-4.13966	0.0139512	0.0221598	DOWN	type I glyceraldehyde-3-phosphate dehydrogenase	G	K00134
Streptococcus mitis	HMPREF8571_RS10700	gi_306830257_ref_NZ_GL397179.1:1873282-1873966	0	1.39751	#NAME?	0.000667207	0.00128046	DOWN	ABC transporter ATP-binding protein	V	K02003
Streptococcus mitis	HMPREF8571_RS10705	gi_306830257_ref_NZ_GL397179.1:1874141-1875053	0	1.14383	#NAME?	0.000352487	0.000699624	DOWN	XRE family transcriptional regulator	K	K20342
Streptococcus mitis	HMPREF8571_RS10710	gi_306830257_ref_NZ_GL397179.1:1875185-1877837	0.0502479	0.885685	-4.13966	2.15e-06	5.35e-06	DOWN	bifunctional acetaldehyde-CoA/alcohol dehydrogenase	C	K04072
Streptococcus mitis	HMPREF8571_RS10715	gi_306830257_ref_NZ_GL397179.1:1878133-1878547	0	1.25822	#NAME?	0.0336166	0.0496495	DOWN	membrane protein	S
Streptococcus mitis	HMPREF8571_RS10740	gi_306830257_ref_NZ_GL397179.1:1880627-1882604	0	0.571965	#NAME?	0.000187	0.000385994	DOWN	transketolase	G	K00615
Streptococcus mitis	HMPREF8571_RS10755	gi_306830257_ref_NZ_GL397179.1:1884398-1885232	0	1.14646	#NAME?	0.000667207	0.00128046	DOWN	protein translocase component YidC	Unclassified	K03217
Streptococcus mitis	HMPREF8571_RS10760	gi_306830257_ref_NZ_GL397179.1:1885200-1885572	0	1.39989	#NAME?	0.0336166	0.0496495	DOWN	ribonuclease P protein component	J	K03536
Streptococcus mitis	HMPREF8571_RS10765	gi_306830257_ref_NZ_GL397179.1:1885732-1886923	0	1.02213	#NAME?	9.96e-05	0.000211226	DOWN	acetate kinase	C	K00925
Streptococcus mitis	HMPREF8571_RS10770	gi_306830257_ref_NZ_GL397179.1:1886973-1887927	0	0.546765	#NAME?	0.0336166	0.0496495	DOWN	class I SAM-dependent methyltransferase	Unclassified	K00571
Streptococcus mitis	HMPREF8571_RS10810	gi_306830257_ref_NZ_GL397179.1:1891374-1892316	0	1.29202	#NAME?	9.96e-05	0.000211226	DOWN	competence protein CglA	N	K02243
Streptococcus mitis	HMPREF8571_RS10820	gi_306830257_ref_NZ_GL397179.1:1892897-1894049	0.0385394	0.830264	-4.42916	0.00444385	0.00772303	DOWN	N-acetylglucosamine-6-phosphate deacetylase	G	K01443
Streptococcus mitis	HMPREF8571_RS10825	gi_306830257_ref_NZ_GL397179.1:1894189-1896007	0	0.621961	#NAME?	0.000187	0.000385994	DOWN	acyltransferase	Unclassified
Streptococcus mitis	HMPREF8571_RS10835	gi_306830257_ref_NZ_GL397179.1:1897367-1898225	0	0.810493	#NAME?	0.00464265	0.00786832	DOWN	DUF975 domain-containing protein	S
Streptococcus mitis	HMPREF8571_RS10855	gi_306830257_ref_NZ_GL397179.1:1901652-1903137	0	0.702773	#NAME?	0.000352487	0.000699624	DOWN	threonine synthase	E	K01733
Streptococcus mitis	HMPREF8571_RS10920	gi_306830259_ref_NZ_GL397181.1:1-1367	0.0325062	0.509301	-3.96973	0.0246349	0.0380959	DOWN	adhesin	Unclassified
Porphyromonas gingivalis W83	PG0002	gi|34539880|ref|NC_002950.2|:1434-2007	79.4273	180.573	-1.18487	0.0172628	0.0272158	DOWN	N-acetyltransferase	R	K13018
Porphyromonas gingivalis W83	PG0003	gi|34539880|ref|NC_002950.2|:2008-3028	10.9675	366.603	-5.06291	5.52e-71	5.75e-69	DOWN	acyltransferase	S
Porphyromonas gingivalis W83	PG0006	gi|34539880|ref|NC_002950.2|:5093-6422	40.293	148.992	-1.88664	1.25e-08	3.73e-08	DOWN	MATE family efflux transporter	V
Porphyromonas gingivalis W83	PG0008	gi|34539880|ref|NC_002950.2|:7174-8113	2.69452	14.7205	-2.44972	3.09e-09	9.73e-09	DOWN	IS3 family transposase	unclassified	K07497
Porphyromonas gingivalis W83	PG0009	gi|34539880|ref|NC_002950.2|:8166-8556	0.795528	42.5118	-5.73981	1.5e-32	2.11e-31	DOWN	ISPg5 transposase Orf1
Porphyromonas gingivalis W83	PG0010	gi|34539880|ref|NC_002950.2|:8914-11494	4826.35	2274.23	1.08556	5.87e-17	3.22e-16	UP	ATP-dependent Clp protease ClpC	O	K03696
Porphyromonas gingivalis W83	PG0013	gi|34539880|ref|NC_002950.2|:15730-16501	76.2088	186.341	-1.28992	0.00371156	0.00649074	DOWN	2-phosphosulfolactate phosphatase	R	K05979
Porphyromonas gingivalis W83	PG0017	gi|34539880|ref|NC_002950.2|:18446-19784	51.0399	134.732	-1.4004	0.00058453	0.00114212	DOWN	ATP-binding protein	T	K07710
Porphyromonas gingivalis W83	PG0018	gi|34539880|ref|NC_002950.2|:19787-22034	40.107	243.93	-2.60454	1.76e-19	1.15e-18	DOWN	hypothetical protein	unclassified
Porphyromonas gingivalis W83	PG0019	gi|34539880|ref|NC_002950.2|:22179-23337	0.0766798	14.1916	-7.53197	9.7e-39	2e-37	DOWN	IS4 family transposase	unclassified	K07495
Porphyromonas gingivalis W83	PG0021	gi|34539880|ref|NC_002950.2|:24211-25213	70.2203	223.771	-1.67206	2.31e-06	5.75e-06	DOWN	tRNA dihydrouridine synthase DusB	J	K05540
Porphyromonas gingivalis W83	PG0030	gi|34539880|ref|NC_002950.2|:35985-36462	83.7589	186.98	-1.15857	0.0249477	0.0385601	DOWN	cytidine deaminase	F	K01489
Porphyromonas gingivalis W83	PG0031	gi|34539880|ref|NC_002950.2|:36994-37669	5.25869	136.848	-4.70173	1e-51	3.97e-50	DOWN	hypothetical protein	unclassified
Porphyromonas gingivalis W83	PG0032	gi|34539880|ref|NC_002950.2|:37716-40302	23.9786	109.128	-2.18621	1.28e-12	5.1e-12	DOWN	beta-mannosidase	G	K01192
Porphyromonas gingivalis W83	PG0037	gi|34539880|ref|NC_002950.2|:46658-47024	12545	5834.11	1.10453	2.96e-17	1.66e-16	UP	50S ribosomal protein L19	J	K02884
Porphyromonas gingivalis W83	PG0039	gi|34539880|ref|NC_002950.2|:47776-47896	80.7926	253.169	-1.6478	5.54e-05	0.000121539	DOWN	hypothetical protein
Porphyromonas gingivalis W83	PG0040	gi|34539880|ref|NC_002950.2|:48073-48463	24.775	101.272	-2.03127	1.23e-08	3.72e-08	DOWN	ISPg5 transposase Orf1
Porphyromonas gingivalis W83	PG0041	gi|34539880|ref|NC_002950.2|:48516-49455	3.4036	16.2944	-2.25924	3.76e-08	1.09e-07	DOWN	IS3 family transposase	unclassified	K07497
Porphyromonas gingivalis W83	PG0043	gi|34539880|ref|NC_002950.2|:51205-53539	98.8628	239.985	-1.27944	0.00345986	0.00606611	DOWN	beta-hexosaminidase	G	K12373
Porphyromonas gingivalis W83	PG0048	gi|34539880|ref|NC_002950.2|:59543-60647	78.8185	193.349	-1.2946	0.00312756	0.00550548	DOWN	GTP-binding protein YchF	J	K06942
Porphyromonas gingivalis W83	PG0049	gi|34539880|ref|NC_002950.2|:60665-60830	5.62141	505.384	-6.4903	2.5e-73	2.9e-71	DOWN	hypothetical protein
Porphyromonas gingivalis W83	PG0050	gi|34539880|ref|NC_002950.2|:61055-62213	0	16.3691	#NAME?	2.16e-42	5.28e-41	DOWN	IS4 family transposase	unclassified	K07495
Porphyromonas gingivalis W83	PG0052	gi|34539880|ref|NC_002950.2|:63558-64746	51.7609	147.265	-1.50848	8.18e-05	0.00017672	DOWN	sensor histidine kinase	T	K07709
Porphyromonas gingivalis W83	PG0053	gi|34539880|ref|NC_002950.2|:65056-65176	0	140.25	#NAME?	1.8e-39	3.82e-38	DOWN	hypothetical protein
Porphyromonas gingivalis W83	PG0056	gi|34539880|ref|NC_002950.2|:68141-69842	141.01	317.683	-1.1718	0.0161478	0.0255366	DOWN	hypothetical protein	unclassified
Porphyromonas gingivalis W83	PG0058	gi|34539880|ref|NC_002950.2|:71058-71652	76.848	284.482	-1.88826	1.39e-08	4.14e-08	DOWN	nicotinate-nicotinamide nucleotide adenylyltransferase	unclassified	K00969
Porphyromonas gingivalis W83	PG0059	gi|34539880|ref|NC_002950.2|:71665-72049	65.5574	179.931	-1.45661	0.000404357	0.000798966	DOWN	DUF2007 domain-containing protein	unclassified
Porphyromonas gingivalis W83	PG0060	gi|34539880|ref|NC_002950.2|:72055-72238	15.939	109.729	-2.78332	9.86e-14	4.25e-13	DOWN	hypothetical protein	unclassified
Porphyromonas gingivalis W83	PG0061	gi|34539880|ref|NC_002950.2|:72284-73823	40.3097	145.459	-1.85141	2.87e-08	8.35e-08	DOWN	hypothetical protein	S
Porphyromonas gingivalis W83	PG0062	gi|34539880|ref|NC_002950.2|:73827-75870	13.0438	130.029	-3.3174	6.57e-32	8.93e-31	DOWN	helicase	unclassified	K15255
Porphyromonas gingivalis W83	PG0063	gi|34539880|ref|NC_002950.2|:75967-77146	36.7914	106.423	-1.53237	6.35e-05	0.000138403	DOWN	TolC family protein	unclassified
Porphyromonas gingivalis W83	PG0064	gi|34539880|ref|NC_002950.2|:77163-80283	23.0936	101.276	-2.13272	6.4e-12	2.42e-11	DOWN	CusA/CzcA family heavy metal efflux RND transporter	P
Porphyromonas gingivalis W83	PG0066	gi|34539880|ref|NC_002950.2|:81353-81641	56.8903	137.316	-1.27124	0.0093365	0.0150476	DOWN	RloB-like protein
Porphyromonas gingivalis W83	PG0068	gi|34539880|ref|NC_002950.2|:81887-82139	6.14726	356.706	-5.85865	3.6e-68	3.12e-66	DOWN	hypothetical protein
Porphyromonas gingivalis W83	PG0078	gi|34539880|ref|NC_002950.2|:91655-92354	33.5174	204.264	-2.60745	3.3e-18	1.96e-17	DOWN	RloB-like protein	unclassified
Porphyromonas gingivalis W83	PG0079	gi|34539880|ref|NC_002950.2|:92326-93628	81.6421	194.357	-1.25133	0.00578028	0.00970802	DOWN	ATP-binding protein	R
Porphyromonas gingivalis W83	PG0080	gi|34539880|ref|NC_002950.2|:93658-93922	1.0061	144.497	-7.16613	4.66e-59	2.7e-57	DOWN	hypothetical protein	unclassified
Porphyromonas gingivalis W83	PG0081	gi|34539880|ref|NC_002950.2|:93944-96122	87.2812	231.965	-1.41016	0.000391989	0.000776276	DOWN	hypothetical protein	unclassified
Porphyromonas gingivalis W83	PG0085	gi|34539880|ref|NC_002950.2|:99311-100616	41.0335	219.699	-2.42066	3.99e-16	2.03e-15	DOWN	alpha-galactosidase	unclassified	K07407
Porphyromonas gingivalis W83	PG0088	gi|34539880|ref|NC_002950.2|:103414-104632	25.3711	148.067	-2.54499	1.57e-17	8.9e-17	DOWN	peptidase M16	R	K17732
Porphyromonas gingivalis W83	PG0091	gi|34539880|ref|NC_002950.2|:106272-107490	62.1155	184.905	-1.57376	1.97e-05	4.52e-05	DOWN	ABC transporter permease	V	K01992
Porphyromonas gingivalis W83	PG0092	gi|34539880|ref|NC_002950.2|:107548-108688	83.6922	206.622	-1.30383	0.00265828	0.00470364	DOWN	ABC transporter permease	V	K01992
Porphyromonas gingivalis W83	PG0095	gi|34539880|ref|NC_002950.2|:112177-114853	25.8615	147.916	-2.5159	7.76e-18	4.48e-17	DOWN	DNA mismatch repair protein MutS	unclassified	K03555
Porphyromonas gingivalis W83	PG0106	gi|34539880|ref|NC_002950.2|:128857-129994	31.7846	447.293	-3.81482	1.24e-43	3.18e-42	DOWN	undecaprenyl-phosphate alpha-N-acetylglucosaminyl 1-phosphate transferase	unclassified	K02851
Porphyromonas gingivalis W83	PG0108	gi|34539880|ref|NC_002950.2|:130240-131449	69.8856	265.252	-1.92429	3.15e-09	9.89e-09	DOWN	UDP-N-acetyl-D-mannosamine dehydrogenase	unclassified	K02472
Porphyromonas gingivalis W83	PG0109	gi|34539880|ref|NC_002950.2|:131470-132694	18.5724	356.419	-4.26234	1.95e-53	8.52e-52	DOWN	ligase	unclassified
Porphyromonas gingivalis W83	PG0110	gi|34539880|ref|NC_002950.2|:132730-133771	29.6382	216.314	-2.8676	3.37e-23	2.79e-22	DOWN	glycosyl hydrolase	unclassified
Porphyromonas gingivalis W83	PG0111	gi|34539880|ref|NC_002950.2|:133819-135088	56.997	630.909	-3.46848	7.08e-37	1.32e-35	DOWN	hypothetical protein	unclassified
Porphyromonas gingivalis W83	PG0113	gi|34539880|ref|NC_002950.2|:136064-136922	58.9203	282.052	-2.25912	1.38e-13	5.93e-13	DOWN	AAC(3) family N-acetyltransferase	V
Porphyromonas gingivalis W83	PG0114	gi|34539880|ref|NC_002950.2|:136918-138058	89.2224	219.969	-1.30183	0.00270926	0.00478833	DOWN	hypothetical protein	unclassified
Porphyromonas gingivalis W83	PG0115	gi|34539880|ref|NC_002950.2|:138177-138615	31.176	394.098	-3.66005	1.84e-37	3.56e-36	DOWN	serine acetyltransferase	E
Porphyromonas gingivalis W83	PG0116	gi|34539880|ref|NC_002950.2|:138608-139832	19.443	153.593	-2.98179	6.07e-25	5.66e-24	DOWN	hypothetical protein	unclassified
Porphyromonas gingivalis W83	PG0117	gi|34539880|ref|NC_002950.2|:139806-141345	7.55988	243.11	-5.0071	9.85e-70	9.03e-68	DOWN	hypothetical protein	R
Porphyromonas gingivalis W83	PG0118	gi|34539880|ref|NC_002950.2|:141348-142404	16.2694	128.194	-2.9781	3.92e-24	3.48e-23	DOWN	glycosyl transferase family 2	unclassified	K00745
Porphyromonas gingivalis W83	PG0119	gi|34539880|ref|NC_002950.2|:142439-143138	14.156	127.681	-3.17305	4.75e-26	4.74e-25	DOWN	glycosyltransferase	unclassified	K02852
Porphyromonas gingivalis W83	PG0120	gi|34539880|ref|NC_002950.2|:143143-144304	18.9675	207.007	-3.44808	2.84e-34	4.42e-33	DOWN	UDP-N-acetylglucosamine 2-epimerase	unclassified	K01791
Porphyromonas gingivalis W83	PG0124	gi|34539880|ref|NC_002950.2|:145703-146324	46.2219	135.297	-1.54948	6.29e-05	0.000137303	DOWN	hypothetical protein	S
Porphyromonas gingivalis W83	PG0125	gi|34539880|ref|NC_002950.2|:146327-146876	58.8978	166.617	-1.50025	0.000145367	0.000305599	DOWN	DUF4924 domain-containing protein	unclassified
Porphyromonas gingivalis W83	PG0132	gi|34539880|ref|NC_002950.2|:153018-153114	6.87154	300.556	-5.45086	1.32e-41	3.15e-40	DOWN	polysaccharide biosynthesis protein
Porphyromonas gingivalis W83	PG0133	gi|34539880|ref|NC_002950.2|:154348-155854	32.1991	110.646	-1.78086	2.16e-07	5.83e-07	DOWN	hypothetical protein	R
Porphyromonas gingivalis W83	PG0139	gi|34539880|ref|NC_002950.2|:161875-163231	51.9347	146.092	-1.49211	0.000106333	0.000225157	DOWN	lytic transglycosylase	unclassified	K08307
Porphyromonas gingivalis W83	PG0145	gi|34539880|ref|NC_002950.2|:167970-168549	5.82264	213.516	-5.19652	1.92e-63	1.39e-61	DOWN	hypothetical protein
Porphyromonas gingivalis W83	PG0147	gi|34539880|ref|NC_002950.2|:169217-169757	81.3153	227.46	-1.48401	0.000160372	0.000336453	DOWN	hypothetical protein	unclassified
Porphyromonas gingivalis W83	PG0155	gi|34539880|ref|NC_002950.2|:177950-178943	31.427	89.8284	-1.51517	0.000115722	0.000244363	DOWN	bifunctional diaminohydroxyphosphoribosylaminopyrimidine deaminase/5-amino-6-(5-phosphoribosylamino)uracil reductase	unclassified	K11752
Porphyromonas gingivalis W83	PG0157	gi|34539880|ref|NC_002950.2|:179845-180331	100.642	288.6	-1.51983	7.35e-05	0.000159425	DOWN	recombinase RecX	R
Porphyromonas gingivalis W83	PG0158	gi|34539880|ref|NC_002950.2|:180314-181055	151.573	337.551	-1.15509	0.0213473	0.0332797	DOWN	amidophosphoribosyltransferase	R	K02242
Porphyromonas gingivalis W83	PG0167	gi|34539880|ref|NC_002950.2|:188601-189180	6991.84	3140.61	1.15463	4.28e-18	2.51e-17	UP	50S ribosomal protein L25	J	K02897
Porphyromonas gingivalis W83	PG0174	gi|34539880|ref|NC_002950.2|:194901-197718	27.0905	177.574	-2.71256	2.38e-21	1.76e-20	DOWN	FAD-dependent pyridine nucleotide-disulfide oxidoreductase	R
Porphyromonas gingivalis W83	PG0177	gi|34539880|ref|NC_002950.2|:199226-200384	4.67747	20.0484	-2.09969	4.16e-08	1.19e-07	DOWN	IS4 family transposase ISPg4	unclassified	K07495
Porphyromonas gingivalis W83	PG0179	gi|34539880|ref|NC_002950.2|:201922-202897	17.0732	191.976	-3.49112	2.06e-34	3.24e-33	DOWN	hypothetical protein	unclassified
Porphyromonas gingivalis W83	PG0180	gi|34539880|ref|NC_002950.2|:203194-204535	19.9001	218.54	-3.45704	6.66e-35	1.09e-33	DOWN	hypothetical protein	unclassified
Porphyromonas gingivalis W83	PG0181	gi|34539880|ref|NC_002950.2|:204543-205545	36.0184	155.659	-2.11158	3.32e-11	1.19e-10	DOWN	hypothetical protein	unclassified
Porphyromonas gingivalis W83	PG0182	gi|34539880|ref|NC_002950.2|:205691-209372	16.6182	192.347	-3.53288	3.07e-38	6.18e-37	DOWN	VWA domain-containing protein	unclassified
Porphyromonas gingivalis W83	PG0183	gi|34539880|ref|NC_002950.2|:209568-216183	23.0642	181.38	-2.97529	1.23e-26	1.26e-25	DOWN	hypothetical protein	unclassified
Porphyromonas gingivalis W83	PG0184	gi|34539880|ref|NC_002950.2|:216541-217627	0	26.4203	#NAME?	1.92e-54	8.72e-53	DOWN	hypothetical protein	unclassified	K07481
Porphyromonas gingivalis W83	PG0194	gi|34539880|ref|NC_002950.2|:231067-231970	4.37478	51.2148	-3.54928	5.84e-28	6.52e-27	DOWN	IS982 family transposase	unclassified
Porphyromonas gingivalis W83	PG0197	gi|34539880|ref|NC_002950.2|:236030-236294	8.21646	182.92	-4.47656	1.26e-40	2.83e-39	DOWN	DUF805 domain-containing protein
Porphyromonas gingivalis W83	PG0198	gi|34539880|ref|NC_002950.2|:237021-237561	17.0844	296.631	-4.11791	4.98e-46	1.47e-44	DOWN	hypothetical protein	S
Porphyromonas gingivalis W83	PG0199	gi|34539880|ref|NC_002950.2|:237513-238227	84.5836	218.236	-1.36744	0.00107146	0.00202842	DOWN	TatD family hydrolase	unclassified	K03424
Porphyromonas gingivalis W83	PG0203	gi|34539880|ref|NC_002950.2|:239593-240301	20.8078	334.728	-4.00779	1.08e-45	3.11e-44	DOWN	DUF4271 domain-containing protein	unclassified
Porphyromonas gingivalis W83	PG0205	gi|34539880|ref|NC_002950.2|:240602-242183	90.0797	196.553	-1.12564	0.030063	0.0460496	DOWN	peptide chain release factor 3	J	K02837
Porphyromonas gingivalis W83	PG0210	gi|34539880|ref|NC_002950.2|:244250-246059	40.1642	208.576	-2.37659	1.43e-15	7.02e-15	DOWN	precorrin-6x reductase	unclassified
Porphyromonas gingivalis W83	PG0211	gi|34539880|ref|NC_002950.2|:246055-247900	87.1628	221.857	-1.34784	0.00119206	0.0022436	DOWN	precorrin-4 C(11)-methyltransferase	unclassified	K05936
Porphyromonas gingivalis W83	PG0214	gi|34539880|ref|NC_002950.2|:251102-251603	168.803	386.593	-1.19547	0.0131188	0.0209186	DOWN	sigma-70 family RNA polymerase sigma factor	K
Porphyromonas gingivalis W83	PG0217	gi|34539880|ref|NC_002950.2|:252629-253523	54.5643	141.187	-1.37158	0.00108643	0.00205486	DOWN	hypothetical protein	unclassified
Porphyromonas gingivalis W83	PG0218	gi|34539880|ref|NC_002950.2|:253434-254394	47.9501	164.907	-1.78205	2.19e-07	5.92e-07	DOWN	hypothetical protein	unclassified
Porphyromonas gingivalis W83	PG0219	gi|34539880|ref|NC_002950.2|:255099-255648	11.9573	313.929	-4.71447	3.46e-58	1.88e-56	DOWN	hypothetical protein	S
Porphyromonas gingivalis W83	PG0221	gi|34539880|ref|NC_002950.2|:255702-255924	4.78234	121.759	-4.67017	2.86e-34	4.45e-33	DOWN	hypothetical protein	unclassified
Porphyromonas gingivalis W83	PG0222	gi|34539880|ref|NC_002950.2|:256002-256470	17.907	139.169	-2.95824	1.67e-21	1.25e-20	DOWN	histidinol-phosphate aminotransferase	unclassified
Porphyromonas gingivalis W83	PG0225	gi|34539880|ref|NC_002950.2|:258574-259732	0.230039	12.5397	-5.76847	2.79e-30	3.48e-29	DOWN	IS4 family transposase ISPg4	unclassified	K07495
Porphyromonas gingivalis W83	PG0226	gi|34539880|ref|NC_002950.2|:259927-262621	112.467	264.826	-1.23555	0.00656903	0.0109579	DOWN	transglutaminase	E
Porphyromonas gingivalis W83	PG0227	gi|34539880|ref|NC_002950.2|:262682-264068	47.7038	195.951	-2.03832	1.32e-10	4.53e-10	DOWN	DNA repair protein RadA	O	K04485
Porphyromonas gingivalis W83	PG0228	gi|34539880|ref|NC_002950.2|:264113-265040	54.2521	189.621	-1.80537	1.13e-07	3.12e-07	DOWN	hypothetical protein	E
Porphyromonas gingivalis W83	PG0229	gi|34539880|ref|NC_002950.2|:265011-265410	6.33212	159.259	-4.65254	1.61e-46	4.86e-45	DOWN	hypothetical protein	unclassified
Porphyromonas gingivalis W83	PG0237	gi|34539880|ref|NC_002950.2|:274917-275586	48.4816	154.83	-1.67517	4.13e-06	1.01e-05	DOWN	uracil-DNA glycosylase	unclassified	K03648
Porphyromonas gingivalis W83	PG0240	gi|34539880|ref|NC_002950.2|:276484-277183	53.3231	176.664	-1.72818	1.06e-06	2.71e-06	DOWN	noncanonical pyrimidine nucleotidase, YjjG	R	K07025
Porphyromonas gingivalis W83	PG0242	gi|34539880|ref|NC_002950.2|:278348-279050	3583.95	1616.99	1.14824	5.76e-18	3.37e-17	UP	rRNA (cytidine-2'-O-)-methyltransferase	R	K07056
Porphyromonas gingivalis W83	PG0248	gi|34539880|ref|NC_002950.2|:281599-281932	160.448	488.809	-1.60716	1.15e-05	2.71e-05	DOWN	translation initiation factor	J
Porphyromonas gingivalis W83	PG0250	gi|34539880|ref|NC_002950.2|:283994-284171	44.1863	325.617	-2.8815	7.27e-20	4.9e-19	DOWN	ribosome maturation factor RimP
Porphyromonas gingivalis W83	PG0253	gi|34539880|ref|NC_002950.2|:284746-285205	1272.61	598.971	1.08723	8.82e-17	4.75e-16	UP	hypothetical protein	S
Porphyromonas gingivalis W83	PG0256	gi|34539880|ref|NC_002950.2|:289648-290140	56.1533	133.982	-1.2546	0.00845132	0.0139352	DOWN	colicin V production protein CvpA	R
Porphyromonas gingivalis W83	PG0261	gi|34539880|ref|NC_002950.2|:293951-294854	0.0491548	24.9335	-8.98654	3.36e-47	1.05e-45	DOWN	IS982 family transposase	unclassified
Porphyromonas gingivalis W83	PG0264	gi|34539880|ref|NC_002950.2|:297114-298182	116.972	291.609	-1.31787	0.00202593	0.00368444	DOWN	glycosyl transferase family 2	R	K07011
Porphyromonas gingivalis W83	PG0265	gi|34539880|ref|NC_002950.2|:298482-298641	2.49952	259.448	-6.69765	3.43e-58	1.88e-56	DOWN	DNA-binding transcriptional regulator OxyR
Porphyromonas gingivalis W83	PG0270	gi|34539880|ref|NC_002950.2|:303004-303931	77.7629	198.248	-1.35016	0.00134963	0.00248984	DOWN	hypothetical protein	K	K04761
Porphyromonas gingivalis W83	PG0272	gi|34539880|ref|NC_002950.2|:304538-305798	71.2173	294.207	-2.04653	8.2e-11	2.85e-10	DOWN	hemolysin	R	K06189
Porphyromonas gingivalis W83	PG0273	gi|34539880|ref|NC_002950.2|:305833-306430	33.587	107.11	-1.67311	8.06e-06	1.93e-05	DOWN	4'-phosphopantetheinyl transferase	unclassified
Porphyromonas gingivalis W83	PG0274	gi|34539880|ref|NC_002950.2|:306472-306841	10.4484	213.568	-4.35334	1.42e-44	3.87e-43	DOWN	hypothetical protein	unclassified
Porphyromonas gingivalis W83	PG0278	gi|34539880|ref|NC_002950.2|:310186-310537	82.3075	184.19	-1.1621	0.0268507	0.0413662	DOWN	hypothetical protein	unclassified
Porphyromonas gingivalis W83	PG0280	gi|34539880|ref|NC_002950.2|:313386-314715	60.8405	157.826	-1.37523	0.000857875	0.00163262	DOWN	ABC transporter permease	V
Porphyromonas gingivalis W83	PG0281	gi|34539880|ref|NC_002950.2|:314736-316113	44.6294	172.285	-1.94873	1.97e-09	6.27e-09	DOWN	ABC transporter permease	V	K05685
Porphyromonas gingivalis W83	PG0283	gi|34539880|ref|NC_002950.2|:317084-318335	78.0823	209.156	-1.42151	0.000361073	0.000716204	DOWN	RND transporter	unclassified
Porphyromonas gingivalis W83	PG0285	gi|34539880|ref|NC_002950.2|:318598-320104	47.6794	120.867	-1.34198	0.00154511	0.00283517	DOWN	TolC family protein	unclassified
Porphyromonas gingivalis W83	PG0286	gi|34539880|ref|NC_002950.2|:320256-320514	1008.3	467.391	1.10923	7.08e-17	3.83e-16	UP	hypothetical protein	unclassified
Porphyromonas gingivalis W83	PG0294	gi|34539880|ref|NC_002950.2|:329360-330251	15.3932	92.1976	-2.58244	9.77e-17	5.19e-16	DOWN	glycosyl transferase family 2	R
Porphyromonas gingivalis W83	PG0297	gi|34539880|ref|NC_002950.2|:335386-335608	14.347	86.2462	-2.58771	1.2e-11	4.43e-11	DOWN	hypothetical protein	unclassified
Porphyromonas gingivalis W83	PG0300	gi|34539880|ref|NC_002950.2|:336709-338002	50.102	188.715	-1.91327	5.14e-09	1.59e-08	DOWN	hypothetical protein	unclassified
Porphyromonas gingivalis W83	PG0307	gi|34539880|ref|NC_002950.2|:342699-343290	1191.44	383.976	1.63362	9.77e-27	1.01e-25	UP	electron transporter RsxE	C
Porphyromonas gingivalis W83	PG0308	gi|34539880|ref|NC_002950.2|:343314-343887	1483.11	636.326	1.22078	4.24e-19	2.68e-18	UP	electron transport complex subunit RsxA	C	K03617
Porphyromonas gingivalis W83	PG0309	gi|34539880|ref|NC_002950.2|:344099-345113	69.2588	306.78	-2.14714	4.1e-12	1.57e-11	DOWN	FAD:protein FMN transferase	unclassified	K03734
Porphyromonas gingivalis W83	PG0312	gi|34539880|ref|NC_002950.2|:346598-347138	153.76	352.128	-1.19542	0.0131681	0.0209917	DOWN	DUF4199 domain-containing protein	unclassified
Porphyromonas gingivalis W83	PG0313	gi|34539880|ref|NC_002950.2|:347505-347814	5.87701	131.663	-4.48562	2.05e-38	4.18e-37	DOWN	hypothetical protein	unclassified
Porphyromonas gingivalis W83	PG0317	gi|34539880|ref|NC_002950.2|:349860-352521	48.8762	132.567	-1.43952	0.000242958	0.000497841	DOWN	peptidase M49	unclassified	K01277
Porphyromonas gingivalis W83	PG0333	gi|34539880|ref|NC_002950.2|:367962-368871	109.234	401.471	-1.87787	1.05e-08	3.2e-08	DOWN	EamA/RhaT family transporter	E/R/G
Porphyromonas gingivalis W83	PG0334	gi|34539880|ref|NC_002950.2|:368881-369841	60.7122	276.022	-2.18473	1.43e-12	5.69e-12	DOWN	glycosyltransferase	unclassified	K20534
Porphyromonas gingivalis W83	PG0337	gi|34539880|ref|NC_002950.2|:371466-371619	1.73127	291.596	-7.396	1.99e-64	1.48e-62	DOWN	hypothetical protein
Porphyromonas gingivalis W83	PG0338	gi|34539880|ref|NC_002950.2|:371669-375197	91.8561	228.528	-1.31493	0.00192273	0.00350609	DOWN	hypothetical protein	unclassified
Porphyromonas gingivalis W83	PG0351	gi|34539880|ref|NC_002950.2|:386913-387174	7.63213	129.544	-4.08521	2.2e-31	2.92e-30	DOWN	hypothetical protein	unclassified
Porphyromonas gingivalis W83	PG0354	gi|34539880|ref|NC_002950.2|:389220-389373	9.52199	199.483	-4.38886	2e-33	2.91e-32	DOWN	hypothetical protein
Porphyromonas gingivalis W83	PG0362	gi|34539880|ref|NC_002950.2|:395440-397609	112.237	270.505	-1.26911	0.004038	0.00703959	DOWN	hypothetical protein	unclassified
Porphyromonas gingivalis W83	PG0363	gi|34539880|ref|NC_002950.2|:397609-398437	97.4482	230.532	-1.24226	0.0069223	0.0115128	DOWN	glutamine ABC transporter	unclassified	K18691
Porphyromonas gingivalis W83	PG0364	gi|34539880|ref|NC_002950.2|:398499-399705	77.9746	180.687	-1.21242	0.0102454	0.0164735	DOWN	class I SAM-dependent rRNA methyltransferase	R	K06969
Porphyromonas gingivalis W83	PG0365	gi|34539880|ref|NC_002950.2|:399701-400268	95.2087	268.894	-1.49787	0.00010701	0.000226435	DOWN	3'-5' exonuclease	J	K20777
Porphyromonas gingivalis W83	PG0371	gi|34539880|ref|NC_002950.2|:404182-404284	0.431417	174.053	-8.65623	5.15e-41	1.18e-39	DOWN	hypothetical protein
Porphyromonas gingivalis W83	PG0373	gi|34539880|ref|NC_002950.2|:404844-405513	56.3739	241.986	-2.10182	4.34e-11	1.55e-10	DOWN	hypothetical protein	unclassified
Porphyromonas gingivalis W83	PG0374	gi|34539880|ref|NC_002950.2|:405537-405654	6.02521	199.866	-5.05188	6.25e-35	1.02e-33	DOWN	30S ribosomal protein S9
Porphyromonas gingivalis W83	PG0376	gi|34539880|ref|NC_002950.2|:406538-406925	2052.18	887.089	1.21001	6.68e-19	4.17e-18	UP	hypothetical protein	J
Porphyromonas gingivalis W83	PG0378	gi|34539880|ref|NC_002950.2|:408043-408868	910.829	393.833	1.2096	6.96e-19	4.34e-18	UP	elongation factor Ts	J
Porphyromonas gingivalis W83	PG0380	gi|34539880|ref|NC_002950.2|:409241-411278	77.6648	200.828	-1.37063	0.000810314	0.00154498	DOWN	excinuclease ABC subunit B	unclassified	K03702
Porphyromonas gingivalis W83	PG0381	gi|34539880|ref|NC_002950.2|:411274-412795	55.2092	173.482	-1.6518	3.38e-06	8.33e-06	DOWN	K+/H+ antiporter	P	K11105
Porphyromonas gingivalis W83	PG0382	gi|34539880|ref|NC_002950.2|:413330-414803	94.2379	531.194	-2.49486	1.01e-17	5.79e-17	DOWN	molecular chaperone Tir	S
Porphyromonas gingivalis W83	PG0384	gi|34539880|ref|NC_002950.2|:416234-418757	73.8545	176.502	-1.25692	0.00496459	0.00839542	DOWN	endonuclease MutS2	unclassified	K07456
Porphyromonas gingivalis W83	PG0393	gi|34539880|ref|NC_002950.2|:424699-425077	2667.8	1089.33	1.29221	2.2e-20	1.52e-19	UP	50S ribosomal protein L7/L12	J	K02935
Porphyromonas gingivalis W83	PG0396	gi|34539880|ref|NC_002950.2|:433652-434351	50.0856	143.345	-1.51703	9.84e-05	0.000211226	DOWN	Crp/Fnr family transcriptional regulator	T	K10914
Porphyromonas gingivalis W83	PG0408	gi|34539880|ref|NC_002950.2|:441041-441575	1.32893	84.9121	-5.99764	1.37e-55	6.83e-54	DOWN	hypothetical protein
Porphyromonas gingivalis W83	PG0410	gi|34539880|ref|NC_002950.2|:442756-446641	107.934	306.385	-1.5052	5.81e-05	0.000127137	DOWN	peptidase C25	O
Porphyromonas gingivalis W83	PG0412	gi|34539880|ref|NC_002950.2|:449673-451530	38.6483	158.409	-2.03518	1.36e-10	4.66e-10	DOWN	DNA mismatch repair protein MutL	unclassified	K03572
Porphyromonas gingivalis W83	PG0422	gi|34539880|ref|NC_002950.2|:462020-462392	4.52699	192.485	-5.41005	2.76e-58	1.53e-56	DOWN	hypothetical protein	unclassified
Porphyromonas gingivalis W83	PG0423	gi|34539880|ref|NC_002950.2|:462390-462633	1262.42	593.137	1.08975	1.24e-16	6.54e-16	UP	hypothetical protein	unclassified
Porphyromonas gingivalis W83	PG0425	gi|34539880|ref|NC_002950.2|:463308-464079	24.9808	149.817	-2.58431	1.89e-17	1.07e-16	DOWN	esterase family protein	R	K03930
Porphyromonas gingivalis W83	PG0426	gi|34539880|ref|NC_002950.2|:464249-465188	1.93816	13.6095	-2.81185	2.26e-11	8.19e-11	DOWN	IS3 family transposase	unclassified	K07497
Porphyromonas gingivalis W83	PG0427	gi|34539880|ref|NC_002950.2|:465241-465631	12.1602	40.286	-1.72811	0.000119756	0.000252622	DOWN	ISPg5, transposase Orf1
Porphyromonas gingivalis W83	PG0428	gi|34539880|ref|NC_002950.2|:465842-466067	3.34253	173.283	-5.69605	6.65e-50	2.4e-48	DOWN	hypothetical protein
Porphyromonas gingivalis W83	PG0431	gi|34539880|ref|NC_002950.2|:469117-469234	3.01261	122.427	-5.34477	3.28e-28	3.7e-27	DOWN	hypothetical protein
Porphyromonas gingivalis W83	PG0432	gi|34539880|ref|NC_002950.2|:469362-470769	65.7387	215.713	-1.7143	7.46e-07	1.92e-06	DOWN	SAM-dependent methyltransferase	J	K03500
Porphyromonas gingivalis W83	PG0433	gi|34539880|ref|NC_002950.2|:470772-471486	36.4188	185.008	-2.34483	3.5e-14	1.56e-13	DOWN	S-adenosylmethionine-dependent methyltransferase	R	K07056
Porphyromonas gingivalis W83	PG0434	gi|34539880|ref|NC_002950.2|:471523-472603	75.6767	244.093	-1.68951	1.43e-06	3.59e-06	DOWN	hypothetical protein	unclassified
Porphyromonas gingivalis W83	PG0436	gi|34539880|ref|NC_002950.2|:473550-476019	125.806	286.378	-1.18672	0.0130448	0.0208222	DOWN	capsule biosynthesis protein CapM	unclassified	K16692
Porphyromonas gingivalis W83	PG0437	gi|34539880|ref|NC_002950.2|:476043-476967	72.1063	278.862	-1.95135	1.71e-09	5.48e-09	DOWN	polysaccharide biosynthesis/export protein	unclassified	K01991
Porphyromonas gingivalis W83	PG0438	gi|34539880|ref|NC_002950.2|:477023-477974	87.9383	474.076	-2.43055	1.69e-16	8.82e-16	DOWN	GLPGLI family protein	unclassified
Porphyromonas gingivalis W83	PG0439	gi|34539880|ref|NC_002950.2|:477970-478870	91.3378	420.066	-2.20133	6.02e-13	2.43e-12	DOWN	GLPGLI family protein	unclassified
Porphyromonas gingivalis W83	PG0441	gi|34539880|ref|NC_002950.2|:478873-481507	93.1047	316.17	-1.76377	1.64e-07	4.46e-07	DOWN	hypothetical protein	unclassified
Porphyromonas gingivalis W83	PG0442	gi|34539880|ref|NC_002950.2|:481603-481972	3.9632	477.236	-6.91189	3.54e-95	1.28e-92	DOWN	hypothetical protein
Porphyromonas gingivalis W83	PG0446	gi|34539880|ref|NC_002950.2|:486738-487446	52.9596	176.017	-1.73275	9.15e-07	2.35e-06	DOWN	thiazole biosynthesis protein ThiF	unclassified	K21029
Porphyromonas gingivalis W83	PG0447	gi|34539880|ref|NC_002950.2|:487501-488236	31.1535	209.29	-2.74804	1.58e-20	1.1e-19	DOWN	type III pantothenate kinase	K	K03525
Porphyromonas gingivalis W83	PG0450	gi|34539880|ref|NC_002950.2|:490951-491662	43.7494	178.82	-2.03118	4.8e-10	1.58e-09	DOWN	LPS export ABC transporter periplasmic protein LptC	unclassified
Porphyromonas gingivalis W83	PG0451	gi|34539880|ref|NC_002950.2|:491658-492912	26.6616	209.766	-2.97595	2.18e-25	2.1e-24	DOWN	HlyC/CorC family transporter	R	K03699
Porphyromonas gingivalis W83	PG0453	gi|34539880|ref|NC_002950.2|:495455-496730	55.1618	164.505	-1.57639	1.92e-05	4.41e-05	DOWN	hypothetical protein	S
Porphyromonas gingivalis W83	PG0456	gi|34539880|ref|NC_002950.2|:497854-499894	39.6462	220.573	-2.476	3.1e-17	1.73e-16	DOWN	phosphotransferase	R
Porphyromonas gingivalis W83	PG0457	gi|34539880|ref|NC_002950.2|:499874-500168	81.3404	203.554	-1.32337	0.00354379	0.00621148	DOWN	hypothetical protein	unclassified
Porphyromonas gingivalis W83	PG0458	gi|34539880|ref|NC_002950.2|:500614-501553	4.58541	38.1436	-3.05632	9.74e-20	6.54e-19	DOWN	IS3 family transposase	unclassified	K07497
Porphyromonas gingivalis W83	PG0459	gi|34539880|ref|NC_002950.2|:501606-501984	18.642	123.077	-2.72294	7.09e-17	3.83e-16	DOWN	ISPg5, transposase Orf1
Porphyromonas gingivalis W83	PG0460	gi|34539880|ref|NC_002950.2|:502076-503162	0.490553	30.6635	-5.96597	3.73e-48	1.25e-46	DOWN	IS5 family transposase ISPg8	unclassified	K07481
Porphyromonas gingivalis W83	PG0461	gi|34539880|ref|NC_002950.2|:503528-504836	65.4827	245.922	-1.90901	4.8e-09	1.49e-08	DOWN	IS5 family transposase ISPg7	unclassified
Porphyromonas gingivalis W83	PG0470	gi|34539880|ref|NC_002950.2|:511826-511973	1.20097	350.459	-8.1889	7.68e-71	7.87e-69	DOWN	hypothetical protein
Porphyromonas gingivalis W83	PG0472	gi|34539880|ref|NC_002950.2|:513478-514474	75.7684	212.897	-1.49049	0.000106877	0.00022623	DOWN	tRNA epoxyqueuosine(34) reductase QueG	C	K18979
Porphyromonas gingivalis W83	PG0474	gi|34539880|ref|NC_002950.2|:515100-516138	4.87555	85.7703	-4.13684	2.89e-42	7.02e-41	DOWN	amino acid lyase	E	K01620
Porphyromonas gingivalis W83	PG0475	gi|34539880|ref|NC_002950.2|:516177-517308	6.12368	104.786	-4.0969	1.03e-43	2.65e-42	DOWN	coproporphyrinogen III oxidase	unclassified
Porphyromonas gingivalis W83	PG0476	gi|34539880|ref|NC_002950.2|:517304-518852	57.345	131.86	-1.20127	0.0120403	0.0192639	DOWN	hypothetical protein	S
Porphyromonas gingivalis W83	PG0480	gi|34539880|ref|NC_002950.2|:520695-521409	4.28822	237.102	-5.78899	1.78e-77	2.55e-75	DOWN	precorrin-2 C(20)-methyltransferase	unclassified
Porphyromonas gingivalis W83	PG0486	gi|34539880|ref|NC_002950.2|:525496-526024	77.6999	247.59	-1.67197	3.54e-06	8.72e-06	DOWN	cysteine methyltransferase	unclassified	K00567
Porphyromonas gingivalis W83	PG0487	gi|34539880|ref|NC_002950.2|:526365-527523	0.11502	10.4372	-6.50371	9.73e-30	1.18e-28	DOWN	IS4 family transposase ISPg4	unclassified	K07495
Porphyromonas gingivalis W83	PG0489	gi|34539880|ref|NC_002950.2|:529386-530868	62.5339	223.875	-1.83998	3.04e-08	8.84e-08	DOWN	polysaccharide biosynthesis protein	R
Porphyromonas gingivalis W83	PG0492	gi|34539880|ref|NC_002950.2|:534497-534758	4.24007	286.325	-6.07742	4.63e-67	3.84e-65	DOWN	hypothetical protein	unclassified
Porphyromonas gingivalis W83	PG0493	gi|34539880|ref|NC_002950.2|:534831-534990	5.55449	366.6	-6.04441	3.57e-61	2.31e-59	DOWN	hypothetical protein
Porphyromonas gingivalis W83	PG0494	gi|34539880|ref|NC_002950.2|:535183-535456	11.5144	180.406	-3.96973	3.87e-34	5.88e-33	DOWN	hypothetical protein	unclassified
Porphyromonas gingivalis W83	PG0495	gi|34539880|ref|NC_002950.2|:535586-536996	13.8567	171.895	-3.63287	5.54e-38	1.1e-36	DOWN	T9SS C-terminal target domain-containing	unclassified
Porphyromonas gingivalis W83	PG0496	gi|34539880|ref|NC_002950.2|:537307-537400	2.83634	57.4006	-4.33897	7.35e-12	2.77e-11	DOWN	hypothetical protein
Porphyromonas gingivalis W83	PG0498	gi|34539880|ref|NC_002950.2|:538107-538587	55.2447	149.266	-1.43398	0.000554568	0.00108426	DOWN	S-ribosylhomocysteine lyase	T	K07173
Porphyromonas gingivalis W83	PG0499	gi|34539880|ref|NC_002950.2|:538848-539202	77.8568	221.857	-1.51073	0.000134871	0.000283727	DOWN	hypothetical protein	unclassified
Porphyromonas gingivalis W83	PG0501	gi|34539880|ref|NC_002950.2|:540483-541566	49.847	140.656	-1.49659	0.000109739	0.000232129	DOWN	YjgP/YjgQ family permease	R	K11720
Porphyromonas gingivalis W83	PG0502	gi|34539880|ref|NC_002950.2|:541598-542060	48.1789	170.67	-1.82474	2.19e-07	5.9e-07	DOWN	SsrA-binding protein	O	K03664
Porphyromonas gingivalis W83	PG0503	gi|34539880|ref|NC_002950.2|:542099-544271	49.1392	145.779	-1.56883	1.93e-05	4.43e-05	DOWN	S9 family peptidase	E	K08674
Porphyromonas gingivalis W83	PG0504	gi|34539880|ref|NC_002950.2|:544373-545222	36.6989	241.934	-2.72081	1.46e-20	1.02e-19	DOWN	lipoyl synthase	unclassified	K03644
Porphyromonas gingivalis W83	PG0507	gi|34539880|ref|NC_002950.2|:548055-548250	6.80142	273.069	-5.32728	4.05e-52	1.64e-50	DOWN	hypothetical protein
Porphyromonas gingivalis W83	PG0508	gi|34539880|ref|NC_002950.2|:548225-548828	9.49046	146.533	-3.94861	6.11e-39	1.27e-37	DOWN	haloacid dehalogenase	E
Porphyromonas gingivalis W83	PG0509	gi|34539880|ref|NC_002950.2|:548817-549678	7.93867	138.516	-4.12501	2.6e-44	6.89e-43	DOWN	decaprenyl-phosphate phosphoribosyltransferase	unclassified
Porphyromonas gingivalis W83	PG0510	gi|34539880|ref|NC_002950.2|:549694-550150	46.3806	199.19	-2.10255	1.41e-10	4.81e-10	DOWN	endoribonuclease YbeY	R	K07042
Porphyromonas gingivalis W83	PG0511	gi|34539880|ref|NC_002950.2|:550185-551418	28.8077	281.603	-3.28913	8.39e-32	1.13e-30	DOWN	membrane protein	R
Porphyromonas gingivalis W83	PG0512	gi|34539880|ref|NC_002950.2|:551437-552004	44.4359	125.79	-1.50122	0.000181362	0.000379066	DOWN	guanylate kinase	F	K00942
Porphyromonas gingivalis W83	PG0513	gi|34539880|ref|NC_002950.2|:552036-552927	48.222	296.398	-2.61977	3.91e-19	2.48e-18	DOWN	hypothetical protein	S
Porphyromonas gingivalis W83	PG0517	gi|34539880|ref|NC_002950.2|:559304-562187	77.1158	307.853	-1.99714	2.53e-10	8.46e-10	DOWN	PD-(D/E)XK nuclease family protein	unclassified
Porphyromonas gingivalis W83	PG0518	gi|34539880|ref|NC_002950.2|:562303-563029	151.889	390.004	-1.36047	0.00102511	0.00194366	DOWN	CPBP family intramembrane metalloprotease	R
Porphyromonas gingivalis W83	PG0519	gi|34539880|ref|NC_002950.2|:563028-563139	4.76099	292.161	-5.93936	1.46e-47	4.69e-46	DOWN	hypothetical protein
Porphyromonas gingivalis W83	PG0521	gi|34539880|ref|NC_002950.2|:565597-565867	4108.44	9970.82	-1.27912	0.00325781	0.00572492	DOWN	molecular chaperone GroES	O
Porphyromonas gingivalis W83	PG0522	gi|34539880|ref|NC_002950.2|:566082-566991	26.7592	88.9394	-1.73279	1.6e-06	4.03e-06	DOWN	tRNA (adenosine(37)-N6)-dimethylallyltransferase MiaA	unclassified	K00791
Porphyromonas gingivalis W83	PG0524	gi|34539880|ref|NC_002950.2|:568738-569023	5.59333	108.631	-4.27959	7.89e-33	1.13e-31	DOWN	hypothetical protein	unclassified
Porphyromonas gingivalis W83	PG0532	gi|34539880|ref|NC_002950.2|:581338-582238	17.3108	176.855	-3.35282	2.66e-31	3.5e-30	DOWN	VanW-like protein	J/V
Porphyromonas gingivalis W83	PG0536	gi|34539880|ref|NC_002950.2|:586679-586985	9.69774	154.21	-3.99111	3.78e-34	5.75e-33	DOWN	hypothetical protein
Porphyromonas gingivalis W83	PG0538	gi|34539880|ref|NC_002950.2|:589281-590670	78.0346	202.102	-1.3729	0.000832274	0.00158488	DOWN	TolC family protein	unclassified	K18139
Porphyromonas gingivalis W83	PG0542	gi|34539880|ref|NC_002950.2|:595466-595772	2.17114	178.589	-6.36205	7.59e-63	5.3e-61	DOWN	hypothetical protein
Porphyromonas gingivalis W83	PG0544	gi|34539880|ref|NC_002950.2|:596191-598138	100.232	221.945	-1.14686	0.0225787	0.0351015	DOWN	type I restriction-modification protein subunit M	V	K03427
Porphyromonas gingivalis W83	PG0545	gi|34539880|ref|NC_002950.2|:598182-600288	40.0493	175.293	-2.12992	6.19e-12	2.34e-11	DOWN	hypothetical protein	V
Porphyromonas gingivalis W83	PG0546	gi|34539880|ref|NC_002950.2|:600268-600481	6.22934	163.48	-4.71389	1.12e-38	2.29e-37	DOWN	DNA-binding protein	unclassified
Porphyromonas gingivalis W83	PG0549	gi|34539880|ref|NC_002950.2|:606076-607162	2.12573	57.8844	-4.76714	1.03e-47	3.36e-46	DOWN	IS5 family transposase ISPg8	unclassified	K07481
Porphyromonas gingivalis W83	PG0554	gi|34539880|ref|NC_002950.2|:611604-611721	0.376576	227.892	-9.24119	1.97e-52	8.2e-51	DOWN	hypothetical protein
Porphyromonas gingivalis W83	PG0556	gi|34539880|ref|NC_002950.2|:613417-614320	21.0383	320.285	-3.92827	1.05e-44	2.88e-43	DOWN	hypothetical protein	unclassified
Porphyromonas gingivalis W83	PG0557	gi|34539880|ref|NC_002950.2|:614374-615067	40.082	209.04	-2.38275	7.75e-15	3.62e-14	DOWN	hypothetical protein	unclassified
Porphyromonas gingivalis W83	PG0560	gi|34539880|ref|NC_002950.2|:617562-617808	3.77795	131.421	-5.12045	3.19e-41	7.48e-40	DOWN	hypothetical protein
Porphyromonas gingivalis W83	PG0562	gi|34539880|ref|NC_002950.2|:619361-621038	54.8961	165.755	-1.59428	1.17e-05	2.76e-05	DOWN	transporter	R	K07085
Porphyromonas gingivalis W83	PG0563	gi|34539880|ref|NC_002950.2|:621024-621528	20.8541	101.158	-2.27821	9.09e-12	3.41e-11	DOWN	hypothetical protein	unclassified
Porphyromonas gingivalis W83	PG0564	gi|34539880|ref|NC_002950.2|:621505-621700	64.6135	196.698	-1.60608	6.75e-05	0.000146861	DOWN	hypothetical protein	unclassified
Porphyromonas gingivalis W83	PG0565	gi|34539880|ref|NC_002950.2|:621860-622733	22.1163	215.077	-3.28168	1.96e-30	2.45e-29	DOWN	hypothetical protein	unclassified
Porphyromonas gingivalis W83	PG0569	gi|34539880|ref|NC_002950.2|:624786-626313	19.5716	183.109	-3.22587	3.32e-30	4.14e-29	DOWN	hypothetical protein	unclassified
Porphyromonas gingivalis W83	PG0572	gi|34539880|ref|NC_002950.2|:627523-627661	5.43461	312.42	-5.84516	2.98e-53	1.29e-51	DOWN	hypothetical protein
Porphyromonas gingivalis W83	PG0574	gi|34539880|ref|NC_002950.2|:629157-629631	130.221	299.006	-1.19921	0.0132665	0.0211268	DOWN	hypothetical protein	unclassified
Porphyromonas gingivalis W83	PG0577	gi|34539880|ref|NC_002950.2|:633336-634596	106.033	253.075	-1.25505	0.00529621	0.00892428	DOWN	phospho-N-acetylmuramoyl-pentapeptide-transferase	unclassified	K01000
Porphyromonas gingivalis W83	PG0578	gi|34539880|ref|NC_002950.2|:634619-635972	63.6674	228.943	-1.84636	2.66e-08	7.76e-08	DOWN	UDP-N-acetylmuramoyl-L-alanine--D-glutamate ligase	unclassified	K01925
Porphyromonas gingivalis W83	PG0579	gi|34539880|ref|NC_002950.2|:635983-637240	47.2617	239.704	-2.34251	6.1e-15	2.87e-14	DOWN	cell division protein FtsW	unclassified	K03588
Porphyromonas gingivalis W83	PG0580	gi|34539880|ref|NC_002950.2|:637236-638376	80.0704	359.853	-2.16807	1.69e-12	6.69e-12	DOWN	undecaprenyldiphospho-muramoylpentapeptide beta-N- acetylglucosaminyltransferase	unclassified	K02563
Porphyromonas gingivalis W83	PG0581	gi|34539880|ref|NC_002950.2|:638375-639746	54.3466	223.339	-2.03897	1.18e-10	4.04e-10	DOWN	UDP-N-acetylmuramate--L-alanine ligase	unclassified	K01924
Porphyromonas gingivalis W83	PG0582	gi|34539880|ref|NC_002950.2|:639739-640516	55.9733	179.758	-1.68325	2.55e-06	6.32e-06	DOWN	hypothetical protein	unclassified
Porphyromonas gingivalis W83	PG0587	gi|34539880|ref|NC_002950.2|:644701-645334	38.128	186.956	-2.29378	2.38e-13	9.9e-13	DOWN	membrane protein	S
Porphyromonas gingivalis W83	PG0590	gi|34539880|ref|NC_002950.2|:648174-648570	1.56701	43.623	-4.799	2.02e-28	2.3e-27	DOWN	ISPg5, transposase Orf1
Porphyromonas gingivalis W83	PG0591	gi|34539880|ref|NC_002950.2|:648623-649562	0.709084	16.4795	-4.53857	3.69e-25	3.52e-24	DOWN	IS3 family transposase	unclassified	K07497
Porphyromonas gingivalis W83	PG0592	gi|34539880|ref|NC_002950.2|:650027-650285	4462.64	2181.04	1.03288	5.29e-16	2.68e-15	UP	50S ribosomal protein L31 type B	J	K02909
Porphyromonas gingivalis W83	PG0594	gi|34539880|ref|NC_002950.2|:652187-653051	962.436	412.698	1.2216	4.14e-19	2.62e-18	UP	RNA polymerase sigma factor RpoD	K	K03086
Porphyromonas gingivalis W83	PG0603	gi|34539880|ref|NC_002950.2|:659709-660405	48.3249	186.165	-1.94574	4.85e-09	1.51e-08	DOWN	cytidylate kinase	F	K00945
Porphyromonas gingivalis W83	PG0604	gi|34539880|ref|NC_002950.2|:660401-661271	45.7114	209.224	-2.19442	2.09e-12	8.14e-12	DOWN	4-hydroxy-3-methylbut-2-enyl diphosphate reductase	unclassified	K03527
Porphyromonas gingivalis W83	PG0606	gi|34539880|ref|NC_002950.2|:662540-662648	8.96872	112.576	-3.64985	4.25e-17	2.34e-16	DOWN	hypothetical protein
Porphyromonas gingivalis W83	PG0608	gi|34539880|ref|NC_002950.2|:663084-663219	23.8516	122.861	-2.36487	3.04e-09	9.55e-09	DOWN	hypothetical protein
Porphyromonas gingivalis W83	PG0609	gi|34539880|ref|NC_002950.2|:663322-663415	23.6361	397.175	-4.07071	1.52e-32	2.13e-31	DOWN	hypothetical protein
Porphyromonas gingivalis W83	PG0610	gi|34539880|ref|NC_002950.2|:663693-664113	62.6958	326.402	-2.38021	9.83e-15	4.57e-14	DOWN	hypothetical protein	unclassified
Porphyromonas gingivalis W83	PG0617	gi|34539880|ref|NC_002950.2|:670198-670498	29.2303	259.056	-3.14773	3.89e-25	3.7e-24	DOWN	hypothetical protein	unclassified
Porphyromonas gingivalis W83	PG0618	gi|34539880|ref|NC_002950.2|:670511-671078	26765.8	7910.39	1.75857	1.35e-29	1.62e-28	UP	peroxiredoxin	O	K03386
Porphyromonas gingivalis W83	PG0619	gi|34539880|ref|NC_002950.2|:671243-672791	3136.13	1257.31	1.31865	5.51e-21	3.97e-20	UP	alkyl hydroperoxide reductase subunit F	O	K03387
Porphyromonas gingivalis W83	PG0628	gi|34539880|ref|NC_002950.2|:681773-682529	109.182	338.68	-1.63319	5.19e-06	1.26e-05	DOWN	ABC transporter ATP-binding protein	R	K06861
Porphyromonas gingivalis W83	PG0634	gi|34539880|ref|NC_002950.2|:686282-686828	1850.96	868.994	1.09085	6.25e-17	3.38e-16	UP	DJ-1 family protein	R	K03152
Porphyromonas gingivalis W83	PG0635	gi|34539880|ref|NC_002950.2|:686927-687863	88.8244	210.926	-1.24771	0.00636266	0.0106309	DOWN	50S ribosomal protein L11 methyltransferase	J	K02687
Porphyromonas gingivalis W83	PG0636	gi|34539880|ref|NC_002950.2|:687796-689161	64.0515	289.94	-2.17845	1.23e-12	4.91e-12	DOWN	MATE family efflux transporter	V
Porphyromonas gingivalis W83	PG0637	gi|34539880|ref|NC_002950.2|:689153-690194	147.935	401.392	-1.44005	0.000233104	0.000478268	DOWN	thiamine-phosphate kinase	unclassified	K00946
Porphyromonas gingivalis W83	PG0645	gi|34539880|ref|NC_002950.2|:696972-698049	93.7359	286.187	-1.61029	8e-06	1.92e-05	DOWN	adenosylcobinamide amidohydrolase	S
Porphyromonas gingivalis W83	PG0649	gi|34539880|ref|NC_002950.2|:701959-702544	35.1089	180.736	-2.36398	3.79e-14	1.69e-13	DOWN	hypothetical protein	unclassified
Porphyromonas gingivalis W83	PG0650	gi|34539880|ref|NC_002950.2|:702670-703054	60.3636	178.8	-1.5666	5.65e-05	0.000123775	DOWN	hypothetical protein	unclassified
Porphyromonas gingivalis W83	PG0655	gi|34539880|ref|NC_002950.2|:706851-706947	11.4526	1623.9	-7.14765	2.35e-95	9.02e-93	DOWN	hypothetical protein
Porphyromonas gingivalis W83	PG0656	gi|34539880|ref|NC_002950.2|:707034-707187	10842.4	3475.98	1.64119	4.51e-27	4.75e-26	UP	50S ribosomal protein L34	J
Porphyromonas gingivalis W83	PG0657	gi|34539880|ref|NC_002950.2|:707248-707872	100.674	310.094	-1.62301	7.42e-06	1.78e-05	DOWN	maf-like protein	unclassified	K06287
Porphyromonas gingivalis W83	PG0661	gi|34539880|ref|NC_002950.2|:709781-709943	6.81533	124.934	-4.19624	2.65e-26	2.69e-25	DOWN	hypothetical protein
Porphyromonas gingivalis W83	PG0662	gi|34539880|ref|NC_002950.2|:710006-710216	9.05566	128.684	-3.82887	2.69e-26	2.73e-25	DOWN	hypothetical protein	unclassified
Porphyromonas gingivalis W83	PG0664	gi|34539880|ref|NC_002950.2|:710432-711920	42.6752	136.823	-1.68084	1.99e-06	4.98e-06	DOWN	glycosyl hydrolase	R
Porphyromonas gingivalis W83	PG0665	gi|34539880|ref|NC_002950.2|:711966-715305	12.3197	151.619	-3.62142	2.3e-39	4.85e-38	DOWN	beta-galactosidase	G
Porphyromonas gingivalis W83	PG0670	gi|34539880|ref|NC_002950.2|:720891-722031	32.5578	194.876	-2.58148	2.33e-18	1.39e-17	DOWN	iron ABC transporter substrate-binding protein	P	K02016
Porphyromonas gingivalis W83	PG0671	gi|34539880|ref|NC_002950.2|:722027-723098	35.5239	268.549	-2.91832	1.91e-24	1.72e-23	DOWN	iron ABC transporter permease	P	K02015
Porphyromonas gingivalis W83	PG0672	gi|34539880|ref|NC_002950.2|:723141-723900	26.0184	184.474	-2.82581	1.11e-21	8.49e-21	DOWN	ABC transporter ATP-binding protein	P	K02013
Porphyromonas gingivalis W83	PG0680	gi|34539880|ref|NC_002950.2|:731107-732361	15.0834	133.21	-3.14266	1.48e-27	1.61e-26	DOWN	efflux RND transporter periplasmic adaptor subunit	unclassified	K07799
Porphyromonas gingivalis W83	PG0681	gi|34539880|ref|NC_002950.2|:732500-732809	46.0127	170.685	-1.89123	1.09e-07	3.02e-07	DOWN	hypothetical protein	unclassified
Porphyromonas gingivalis W83	PG0682	gi|34539880|ref|NC_002950.2|:733010-735362	4.83451	104.928	-4.43988	4.79e-55	2.32e-53	DOWN	ABC transporter permease	unclassified
Porphyromonas gingivalis W83	PG0683	gi|34539880|ref|NC_002950.2|:735394-737761	5.57326	117.126	-4.3934	1.23e-54	5.76e-53	DOWN	ABC transporter permease	V
Porphyromonas gingivalis W83	PG0684	gi|34539880|ref|NC_002950.2|:737787-740163	12.4877	134.037	-3.42405	2.03e-34	3.19e-33	DOWN	ABC transporter permease	unclassified
Porphyromonas gingivalis W83	PG0685	gi|34539880|ref|NC_002950.2|:740255-740915	48.94	141.929	-1.53608	7.29e-05	0.00015824	DOWN	ABC transporter ATP-binding protein	V	K02003
Porphyromonas gingivalis W83	PG0698	gi|34539880|ref|NC_002950.2|:752462-753446	77.3681	205.242	-1.40751	0.000497823	0.000975181	DOWN	hypothetical protein	unclassified
Porphyromonas gingivalis W83	PG0700	gi|34539880|ref|NC_002950.2|:756172-756685	5.61933	129.355	-4.52479	2.44e-45	6.89e-44	DOWN	hypothetical protein	unclassified
Porphyromonas gingivalis W83	PG0701	gi|34539880|ref|NC_002950.2|:756650-757187	106.712	243.61	-1.19085	0.0150661	0.0238812	DOWN	adenosylcobinamide kinase/adenosylcobinamide phosphate guanyltransferase	unclassified	K02231
Porphyromonas gingivalis W83	PG0704	gi|34539880|ref|NC_002950.2|:759067-759607	111.624	283.44	-1.3444	0.00156722	0.00287403	DOWN	alpha-ribazole phosphatase	G	K02226
Porphyromonas gingivalis W83	PG0711	gi|34539880|ref|NC_002950.2|:766209-766341	3.34105	249.956	-6.22523	5.77e-50	2.1e-48	DOWN	hypothetical protein
Porphyromonas gingivalis W83	PG0714	gi|34539880|ref|NC_002950.2|:768014-768761	32.9111	165.095	-2.32665	7.54e-14	3.29e-13	DOWN	copper homeostasis protein CutC	P	K06201
Porphyromonas gingivalis W83	PG0717	gi|34539880|ref|NC_002950.2|:770080-771184	671.525	3676.94	-2.45299	3.22e-17	1.8e-16	DOWN	hypothetical protein	unclassified
Porphyromonas gingivalis W83	PG0718	gi|34539880|ref|NC_002950.2|:771225-771663	271.677	789.981	-1.53993	3.43e-05	7.68e-05	DOWN	hypothetical protein	unclassified
Porphyromonas gingivalis W83	PG0719	gi|34539880|ref|NC_002950.2|:771785-773069	23.6185	196.945	-3.0598	7.19e-27	7.51e-26	DOWN	two-component sensor histidine kinase	T	K02484
Porphyromonas gingivalis W83	PG0720	gi|34539880|ref|NC_002950.2|:773065-773755	143.725	437.652	-1.60647	8.76e-06	2.08e-05	DOWN	DNA-binding response regulator	T/K	K02483
Porphyromonas gingivalis W83	PG0722	gi|34539880|ref|NC_002950.2|:774828-774981	6.63654	223.783	-5.07553	9.15e-42	2.2e-40	DOWN	hypothetical protein
Porphyromonas gingivalis W83	PG0725	gi|34539880|ref|NC_002950.2|:777399-778026	48.1153	125.413	-1.38211	0.00120878	0.00227228	DOWN	HAD family phosphatase	R	K20866
Porphyromonas gingivalis W83	PG0726	gi|34539880|ref|NC_002950.2|:778092-778482	1361.49	464.291	1.55209	4.8e-25	4.53e-24	UP	PEGA domain-containing protein	unclassified
Porphyromonas gingivalis W83	PG0728	gi|34539880|ref|NC_002950.2|:778730-779897	46.3382	145.963	-1.65534	3.95e-06	9.7e-06	DOWN	acyltransferase	unclassified
Porphyromonas gingivalis W83	PG0729	gi|34539880|ref|NC_002950.2|:779915-780908	53.9579	193.315	-1.84105	4.24e-08	1.21e-07	DOWN	D-alanine--D-alanine ligase	unclassified	K01921
Porphyromonas gingivalis W83	PG0732	gi|34539880|ref|NC_002950.2|:782760-783078	4.73612	211.701	-5.48218	2.45e-58	1.37e-56	DOWN	hypothetical protein	unclassified
Porphyromonas gingivalis W83	PG0734	gi|34539880|ref|NC_002950.2|:783912-784464	107.835	238.419	-1.14466	0.0267446	0.0412235	DOWN	NAD(P)H nitroreductase	C
Porphyromonas gingivalis W83	PG0736	gi|34539880|ref|NC_002950.2|:785747-786353	28.111	87.887	-1.64451	1.86e-05	4.27e-05	DOWN	ribonuclease HII	unclassified	K03470
Porphyromonas gingivalis W83	PG0739	gi|34539880|ref|NC_002950.2|:787086-788001	31.0955	127.975	-2.04109	4.24e-10	1.41e-09	DOWN	ribonuclease Z	R	K00784
Porphyromonas gingivalis W83	PG0740	gi|34539880|ref|NC_002950.2|:787975-788545	25.4475	131.226	-2.36645	1.27e-13	5.43e-13	DOWN	hydrolase Nlp/P60	unclassified
Porphyromonas gingivalis W83	PG0749	gi|34539880|ref|NC_002950.2|:795627-795744	9.79097	249.28	-4.67017	6.04e-36	1.06e-34	DOWN	hypothetical protein
Porphyromonas gingivalis W83	PG0750	gi|34539880|ref|NC_002950.2|:796035-796782	53.1687	334.262	-2.65233	1.27e-19	8.45e-19	DOWN	glycosyl transferase	unclassified	K13683
Porphyromonas gingivalis W83	PG0751	gi|34539880|ref|NC_002950.2|:796933-797668	68.1633	185.287	-1.44269	0.00031205	0.000632852	DOWN	PorT family protein	unclassified
Porphyromonas gingivalis W83	PG0752	gi|34539880|ref|NC_002950.2|:797806-798457	65.359	156.835	-1.26279	0.00624664	0.0104485	DOWN	uracil phosphoribosyltransferase	F	K00761
Porphyromonas gingivalis W83	PG0753	gi|34539880|ref|NC_002950.2|:798440-800348	20.1579	117.342	-2.5413	1.07e-17	6.18e-17	DOWN	collagenase	O	K08303
Porphyromonas gingivalis W83	PG0754	gi|34539880|ref|NC_002950.2|:801082-803449	39.5382	123.19	-1.63956	4.27e-06	1.05e-05	DOWN	DNA topoisomerase I	unclassified	K03168
Porphyromonas gingivalis W83	PG0756	gi|34539880|ref|NC_002950.2|:804410-805763	40.6618	176.56	-2.11841	1.31e-11	4.81e-11	DOWN	hypothetical protein	S
Porphyromonas gingivalis W83	PG0757	gi|34539880|ref|NC_002950.2|:805812-806460	74.7674	164.533	-1.13789	0.0303037	0.0463953	DOWN	hypothetical protein	unclassified
Porphyromonas gingivalis W83	PG0771	gi|34539880|ref|NC_002950.2|:824663-824927	1.84451	118.882	-6.01015	2.43e-47	7.65e-46	DOWN	hypothetical protein
Porphyromonas gingivalis W83	PG0772	gi|34539880|ref|NC_002950.2|:825114-825264	1.76567	197.107	-6.80262	8.91e-50	3.18e-48	DOWN	hypothetical protein
Porphyromonas gingivalis W83	PG0773	gi|34539880|ref|NC_002950.2|:825270-825408	3.51651	450.786	-7.00215	1.98e-70	1.96e-68	DOWN	hypothetical protein
Porphyromonas gingivalis W83	PG0774	gi|34539880|ref|NC_002950.2|:825786-827031	17.5461	122.298	-2.80118	2.11e-21	1.56e-20	DOWN	hypothetical protein	unclassified
Porphyromonas gingivalis W83	PG0782	gi|34539880|ref|NC_002950.2|:833807-834620	3812.1	1549.38	1.2989	1.31e-20	9.15e-20	UP	flagellar motor protein MotA	unclassified	K03561
Porphyromonas gingivalis W83	PG0783	gi|34539880|ref|NC_002950.2|:834967-835795	6.37862	191.9	-4.91096	3.69e-61	2.36e-59	DOWN	TatD family deoxyribonuclease	unclassified	K03424
Porphyromonas gingivalis W83	PG0784	gi|34539880|ref|NC_002950.2|:835841-836819	37.5822	121.162	-1.68881	2.63e-06	6.52e-06	DOWN	isoprenyl synthetase	unclassified	K02523
Porphyromonas gingivalis W83	PG0786	gi|34539880|ref|NC_002950.2|:837659-837782	1.07506	37.1969	-5.11269	2.02e-12	7.9e-12	DOWN	hypothetical protein
Porphyromonas gingivalis W83	PG0787	gi|34539880|ref|NC_002950.2|:837814-838057	7.28458	184.397	-4.66182	7.76e-42	1.87e-40	DOWN	T9SS C-terminal target domain-containing protein	unclassified
Porphyromonas gingivalis W83	PG0788	gi|34539880|ref|NC_002950.2|:838132-840766	26.8471	131.68	-2.2942	2.82e-14	1.27e-13	DOWN	hypothetical protein	unclassified
Porphyromonas gingivalis W83	PG0798	gi|34539880|ref|NC_002950.2|:852984-853887	1.17972	25.5112	-4.43462	6.45e-30	7.98e-29	DOWN	IS982 family transposase	unclassified
Porphyromonas gingivalis W83	PG0799	gi|34539880|ref|NC_002950.2|:854473-854659	3.56438	201.976	-5.82439	2.08e-50	7.65e-49	DOWN	hypothetical protein	unclassified
Porphyromonas gingivalis W83	PG0800	gi|34539880|ref|NC_002950.2|:854808-856368	38.458	104.978	-1.44874	0.000257727	0.000526504	DOWN	FAD-dependent oxidoreductase	R	K07137
Porphyromonas gingivalis W83	PG0801	gi|34539880|ref|NC_002950.2|:856352-857804	33.0899	164.77	-2.31599	2.05e-14	9.32e-14	DOWN	tRNA nucleotidyltransferase	J	K00974
Porphyromonas gingivalis W83	PG0805	gi|34539880|ref|NC_002950.2|:861888-862740	63.8148	143.344	-1.16752	0.0205602	0.0321342	DOWN	prolipoprotein diacylglyceryl transferase	unclassified	K13292
Porphyromonas gingivalis W83	PG0809	gi|34539880|ref|NC_002950.2|:865153-872104	31.0515	170.398	-2.45618	3.67e-17	2.05e-16	DOWN	cell surface protein SprA	unclassified
Porphyromonas gingivalis W83	PG0810	gi|34539880|ref|NC_002950.2|:872066-872657	33.0267	166.85	-2.33685	1.1e-13	4.74e-13	DOWN	hypothetical protein
Porphyromonas gingivalis W83	PG0811	gi|34539880|ref|NC_002950.2|:872690-873299	118.52	444.407	-1.90675	5.69e-09	1.76e-08	DOWN	Holliday junction branch migration protein RuvA	unclassified	K03550
Porphyromonas gingivalis W83	PG0814	gi|34539880|ref|NC_002950.2|:875993-876341	34.25	199.488	-2.54213	9.22e-16	4.59e-15	DOWN	hypothetical protein	unclassified
Porphyromonas gingivalis W83	PG0815	gi|34539880|ref|NC_002950.2|:876369-876507	46.0343	294.889	-2.67939	6.69e-16	3.34e-15	DOWN	hypothetical protein
Porphyromonas gingivalis W83	PG0816	gi|34539880|ref|NC_002950.2|:876475-876949	21.1421	163.61	-2.95207	5.12e-22	4e-21	DOWN	hypothetical protein	unclassified
Porphyromonas gingivalis W83	PG0829	gi|34539880|ref|NC_002950.2|:886359-886836	0.650735	12.3804	-4.24984	4.06e-13	1.66e-12	DOWN	hypothetical protein	unclassified
Porphyromonas gingivalis W83	PG0831	gi|34539880|ref|NC_002950.2|:887542-887971	17.7744	169.196	-3.25083	2.35e-26	2.4e-25	DOWN	hypothetical protein	unclassified
Porphyromonas gingivalis W83	PG0832	gi|34539880|ref|NC_002950.2|:888769-889798	85.0323	318.704	-1.90613	5.14e-09	1.59e-08	DOWN	nucleoid-associated protein	unclassified
Porphyromonas gingivalis W83	PG0833	gi|34539880|ref|NC_002950.2|:889797-891663	108.745	298.511	-1.45683	0.00016263	0.000340957	DOWN	hypothetical protein	unclassified
Porphyromonas gingivalis W83	PG0835	gi|34539880|ref|NC_002950.2|:893719-893857	0.639366	484.595	-9.56592	7.58e-84	1.46e-81	DOWN	hypothetical protein
Porphyromonas gingivalis W83	PG0839	gi|34539880|ref|NC_002950.2|:897352-898534	77.4154	484.716	-2.64645	3.13e-20	2.13e-19	DOWN	MBL fold metallo-hydrolase	R
Porphyromonas gingivalis W83	PG0840	gi|34539880|ref|NC_002950.2|:898511-902543	91.0424	392.516	-2.10814	7.11e-12	2.68e-11	DOWN	trypsin	unclassified
Porphyromonas gingivalis W83	PG0841	gi|34539880|ref|NC_002950.2|:902870-903764	4.66701	96.2642	-4.36643	9.74e-46	2.82e-44	DOWN	mobilization protein	unclassified
Porphyromonas gingivalis W83	PG0842	gi|34539880|ref|NC_002950.2|:903899-904964	3.96005	95.5988	-4.5934	3.85e-51	1.5e-49	DOWN	mobilization protein	unclassified
Porphyromonas gingivalis W83	PG0843	gi|34539880|ref|NC_002950.2|:904960-905272	6.24658	168.493	-4.75347	1.91e-45	5.43e-44	DOWN	hypothetical protein	unclassified
Porphyromonas gingivalis W83	PG0844	gi|34539880|ref|NC_002950.2|:905428-905521	260.47	1297.99	-2.31709	1.03e-13	4.46e-13	DOWN	hypothetical protein
Porphyromonas gingivalis W83	PG0847	gi|34539880|ref|NC_002950.2|:907893-909474	8.34227	244.742	-4.87468	5.39e-67	4.42e-65	DOWN	helicase	unclassified
Porphyromonas gingivalis W83	PG0849	gi|34539880|ref|NC_002950.2|:910561-911332	87.8934	221.851	-1.33576	0.00173789	0.00317846	DOWN	hypothetical protein	unclassified
Porphyromonas gingivalis W83	PG0851	gi|34539880|ref|NC_002950.2|:911655-912822	7.15236	97.9796	-3.77599	1.19e-37	2.35e-36	DOWN	topoisomerase	unclassified
Porphyromonas gingivalis W83	PG0853	gi|34539880|ref|NC_002950.2|:914523-915009	289.883	143.853	1.01087	7.34e-15	3.44e-14	UP	histidinol-phosphate aminotransferase	unclassified
Porphyromonas gingivalis W83	PG0855	gi|34539880|ref|NC_002950.2|:916049-916145	141.554	364.256	-1.3636	0.00310009	0.00546024	DOWN	hypothetical protein
Porphyromonas gingivalis W83	PG0856	gi|34539880|ref|NC_002950.2|:916329-917235	78.8285	289.577	-1.87716	1.3e-08	3.87e-08	DOWN	hypothetical protein	unclassified
Porphyromonas gingivalis W83	PG0857	gi|34539880|ref|NC_002950.2|:917458-917683	188.754	518.695	-1.45838	0.000261823	0.000533628	DOWN	transcriptional regulator	K
Porphyromonas gingivalis W83	PG0859	gi|34539880|ref|NC_002950.2|:918004-918943	73.6975	173.498	-1.23523	0.00790134	0.0130598	DOWN	toxin HipA	R	K07154
Porphyromonas gingivalis W83	PG0861	gi|34539880|ref|NC_002950.2|:919386-922869	85.8874	189.59	-1.14237	0.0233621	0.0362644	DOWN	ATP-dependent helicase	J/K
Porphyromonas gingivalis W83	PG0862	gi|34539880|ref|NC_002950.2|:922879-926278	80.4944	197.499	-1.29489	0.00268231	0.00474343	DOWN	type IIS restriction endonuclease	V	K00571
Porphyromonas gingivalis W83	PG0864	gi|34539880|ref|NC_002950.2|:927138-927759	5.78667	132.219	-4.51405	2.13e-47	6.79e-46	DOWN	invertase	unclassified	K14060
Porphyromonas gingivalis W83	PG0865	gi|34539880|ref|NC_002950.2|:927855-928986	0.667324	39.0544	-5.87095	7.6e-54	3.41e-52	DOWN	ISAs1 family transposase ISPg2	unclassified
Porphyromonas gingivalis W83	PG0866	gi|34539880|ref|NC_002950.2|:929122-930268	96.039	322.082	-1.74574	3.21e-07	8.53e-07	DOWN	hypothetical protein	unclassified
Porphyromonas gingivalis W83	PG0867	gi|34539880|ref|NC_002950.2|:930327-931023	9.05294	141.465	-3.96592	5.53e-40	1.22e-38	DOWN	hypothetical protein	unclassified
Porphyromonas gingivalis W83	PG0868	gi|34539880|ref|NC_002950.2|:931019-931943	4.03526	98.1285	-4.60394	3.89e-50	1.42e-48	DOWN	mobilization protein	unclassified
Porphyromonas gingivalis W83	PG0869	gi|34539880|ref|NC_002950.2|:931939-932293	4.50618	93.4005	-4.37345	1.29e-34	2.06e-33	DOWN	plasmid mobilization relaxosome protein MobC	unclassified
Porphyromonas gingivalis W83	PG0870	gi|34539880|ref|NC_002950.2|:932393-933452	8.13261	106.567	-3.71189	2.34e-36	4.2e-35	DOWN	hypothetical protein	unclassified
Porphyromonas gingivalis W83	PG0871	gi|34539880|ref|NC_002950.2|:933549-934926	12.6085	166.601	-3.72394	9.89e-40	2.16e-38	DOWN	hypothetical protein	unclassified
Porphyromonas gingivalis W83	PG0872	gi|34539880|ref|NC_002950.2|:934935-935295	15.5095	75.2142	-2.27785	3.44e-10	1.15e-09	DOWN	DNA-binding protein	unclassified
Porphyromonas gingivalis W83	PG0873	gi|34539880|ref|NC_002950.2|:936199-936898	1.39656	169.578	-6.92393	1.63e-86	3.71e-84	DOWN	hypothetical protein	unclassified
Porphyromonas gingivalis W83	PG0874	gi|34539880|ref|NC_002950.2|:936999-938103	2.13132	120.262	-5.8183	1.88e-74	2.35e-72	DOWN	integrase	unclassified	K04763
Porphyromonas gingivalis W83	PG0875	gi|34539880|ref|NC_002950.2|:938191-939094	1.22887	156.051	-6.98854	5.32e-91	1.49e-88	DOWN	DNA-binding protein	unclassified
Porphyromonas gingivalis W83	PG0876	gi|34539880|ref|NC_002950.2|:939339-940896	52.4219	176.12	-1.74832	3.44e-07	9.11e-07	DOWN	tRNA uridine-5-carboxymethylaminomethyl(34) synthesis GTPase MnmE	R	K03650
Porphyromonas gingivalis W83	PG0879	gi|34539880|ref|NC_002950.2|:942020-942626	4.978	171.76	-5.10868	1.04e-59	6.27e-58	DOWN	hypothetical protein
Porphyromonas gingivalis W83	PG0884	gi|34539880|ref|NC_002950.2|:946618-947869	65.4472	204.221	-1.64173	4.3e-06	1.05e-05	DOWN	glycosyltransferase group 1 family protein	unclassified
Porphyromonas gingivalis W83	PG0885	gi|34539880|ref|NC_002950.2|:947884-948985	36.3713	166.867	-2.19783	1.81e-12	7.16e-12	DOWN	cytochrome c4	E	K03856
Porphyromonas gingivalis W83	PG0888	gi|34539880|ref|NC_002950.2|:950049-950181	127.294	817.266	-2.68264	8.06e-19	5.02e-18	DOWN	hypothetical protein
Porphyromonas gingivalis W83	PG0889	gi|34539880|ref|NC_002950.2|:950239-951436	130.229	345.419	-1.4073	0.000424888	0.000836843	DOWN	peptidase M24 family protein	E	K01262
Porphyromonas gingivalis W83	PG0893	gi|34539880|ref|NC_002950.2|:954290-955931	19.6741	226.206	-3.52326	1.01e-36	1.86e-35	DOWN	hydroxylamine reductase	C	K05601
Porphyromonas gingivalis W83	PG0894	gi|34539880|ref|NC_002950.2|:956167-956851	39.895	136.956	-1.77943	4.71e-07	1.23e-06	DOWN	hypothetical protein	unclassified	K03630
Porphyromonas gingivalis W83	PG0896	gi|34539880|ref|NC_002950.2|:957388-960442	24.7561	149.441	-2.59372	3.23e-19	2.08e-18	DOWN	beta-galactosidase	G	K01190
Porphyromonas gingivalis W83	PG0897	gi|34539880|ref|NC_002950.2|:960957-962562	29.8545	164.625	-2.46316	9.49e-17	5.05e-16	DOWN	alpha-amylase	G	K16147
Porphyromonas gingivalis W83	PG0898	gi|34539880|ref|NC_002950.2|:962648-963440	32.3884	104.915	-1.69567	3.38e-06	8.33e-06	DOWN	phospholipase	R	K07001
Porphyromonas gingivalis W83	PG0902	gi|34539880|ref|NC_002950.2|:966835-969061	15.783	103.283	-2.71016	1.69e-20	1.17e-19	DOWN	alpha-1 2-mannosidase	G
Porphyromonas gingivalis W83	PG0912	gi|34539880|ref|NC_002950.2|:973880-975446	27.9603	200.711	-2.84367	3.53e-23	2.92e-22	DOWN	sugar transporter	R
Porphyromonas gingivalis W83	PG0915	gi|34539880|ref|NC_002950.2|:976724-977117	3.27067	218.671	-6.06304	1.75e-69	1.58e-67	DOWN	hypothetical protein	unclassified
Porphyromonas gingivalis W83	PG0917	gi|34539880|ref|NC_002950.2|:977791-978187	19.1399	173.396	-3.17941	4.99e-25	4.7e-24	DOWN	GtrA family protein	S
Porphyromonas gingivalis W83	PG0918	gi|34539880|ref|NC_002950.2|:978152-978908	51.9495	143.014	-1.46097	0.000259795	0.000530024	DOWN	hypothetical protein	unclassified
Porphyromonas gingivalis W83	PG0922	gi|34539880|ref|NC_002950.2|:981317-982541	58.3652	134.696	-1.20653	0.011664	0.0186715	DOWN	ABC transporter permease	unclassified	K09808
Porphyromonas gingivalis W83	PG0929	gi|34539880|ref|NC_002950.2|:986756-987239	19.1882	159.489	-3.05516	1.22e-23	1.05e-22	DOWN	hypothetical protein	unclassified
Porphyromonas gingivalis W83	PG0930	gi|34539880|ref|NC_002950.2|:987242-987632	36.2534	242.829	-2.74375	1.94e-19	1.26e-18	DOWN	hypothetical protein	unclassified
Porphyromonas gingivalis W83	PG0934	gi|34539880|ref|NC_002950.2|:992503-994408	14.8275	133.234	-3.16761	6.88e-29	8e-28	DOWN	YgiQ family radical SAM protein	C
Porphyromonas gingivalis W83	PG0935	gi|34539880|ref|NC_002950.2|:994386-995211	41.9075	260.553	-2.6363	3.36e-19	2.16e-18	DOWN	4-diphosphocytidyl-2C-methyl-D-erythritol kinase	unclassified	K00919
Porphyromonas gingivalis W83	PG0938	gi|34539880|ref|NC_002950.2|:997283-1000475	36.2947	134.724	-1.89217	6.6e-09	2.04e-08	DOWN	calcium-translocating P-type ATPase, PMCA-type	P	K01537
Porphyromonas gingivalis W83	PG0942	gi|34539880|ref|NC_002950.2|:1002202-1002598	2.46244	126.704	-5.68523	1.77e-54	8.23e-53	DOWN	ISPg5, transposase Orf1
Porphyromonas gingivalis W83	PG0943	gi|34539880|ref|NC_002950.2|:1002651-1003590	0.378178	9.90623	-4.7112	3.02e-19	1.94e-18	DOWN	IS3 family transposase	unclassified	K07497
Porphyromonas gingivalis W83	PG0949	gi|34539880|ref|NC_002950.2|:1008825-1009833	74.4269	175.088	-1.23419	0.00787994	0.0130285	DOWN	DNA polymerase III subunit delta	unclassified	K02340
Porphyromonas gingivalis W83	PG0951	gi|34539880|ref|NC_002950.2|:1010381-1010888	1972.24	975.282	1.01594	1.02e-15	5.08e-15	UP	5-(carboxyamino)imidazole ribonucleotide mutase	F	K01588
Porphyromonas gingivalis W83	PG0954	gi|34539880|ref|NC_002950.2|:1013325-1015065	64.3185	159.907	-1.31393	0.0021987	0.00399038	DOWN	hypothetical protein	R
Porphyromonas gingivalis W83	PG0955	gi|34539880|ref|NC_002950.2|:1014971-1015925	20.6127	145.257	-2.817	1.83e-21	1.37e-20	DOWN	hypothetical protein	unclassified
Porphyromonas gingivalis W83	PG0956	gi|34539880|ref|NC_002950.2|:1015936-1017232	24.8046	160.701	-2.6957	3.77e-20	2.55e-19	DOWN	peptidase M24	unclassified
Porphyromonas gingivalis W83	PG0957	gi|34539880|ref|NC_002950.2|:1017219-1018191	22.2408	123.877	-2.47762	6.21e-16	3.14e-15	DOWN	riboflavin biosynthesis protein RibF	unclassified	K11753
Porphyromonas gingivalis W83	PG0958	gi|34539880|ref|NC_002950.2|:1018224-1019460	71.9524	198.325	-1.46275	0.00017237	0.000360762	DOWN	YihY/virulence factor BrkB family protein	S	K07058
Porphyromonas gingivalis W83	PG0960	gi|34539880|ref|NC_002950.2|:1021250-1021985	106.682	308.023	-1.52971	4.83e-05	0.000107232	DOWN	tRNA (guanine(46)-N(7))-methyltransferase	R	K03439
Porphyromonas gingivalis W83	PG0963	gi|34539880|ref|NC_002950.2|:1024176-1024422	66.7439	280.811	-2.07289	6.24e-10	2.05e-09	DOWN	hypothetical protein	unclassified
Porphyromonas gingivalis W83	PG0968	gi|34539880|ref|NC_002950.2|:1026967-1027885	44.4843	341.099	-2.93882	6.37e-25	5.91e-24	DOWN	restriction endonuclease	V	K07448
Porphyromonas gingivalis W83	PG0970	gi|34539880|ref|NC_002950.2|:1029745-1030903	0.11502	22.5263	-7.61359	8.12e-50	2.92e-48	DOWN	IS4 family transposase ISPg4	unclassified	K07495
Porphyromonas gingivalis W83	PG0971	gi|34539880|ref|NC_002950.2|:1031085-1032801	50.9836	235.839	-2.2097	4.33e-13	1.76e-12	DOWN	restriction endonuclease	V
Porphyromonas gingivalis W83	PG0972	gi|34539880|ref|NC_002950.2|:1032807-1034103	34.7745	175.328	-2.33396	1.19e-14	5.52e-14	DOWN	McrBC 5-methylcytosine restriction system component	V
Porphyromonas gingivalis W83	PG0973	gi|34539880|ref|NC_002950.2|:1034306-1036622	75.4855	263.597	-1.80406	6.23e-08	1.76e-07	DOWN	alpha-1 2-mannosidase	G
Porphyromonas gingivalis W83	PG0980	gi|34539880|ref|NC_002950.2|:1041036-1043274	29.7496	118.588	-1.99501	4.8e-10	1.58e-09	DOWN	membrane protein	unclassified
Porphyromonas gingivalis W83	PG0982	gi|34539880|ref|NC_002950.2|:1044449-1046702	83.0167	297.644	-1.84211	2.22e-08	6.51e-08	DOWN	hypothetical protein	R
Porphyromonas gingivalis W83	PG0984	gi|34539880|ref|NC_002950.2|:1046802-1047009	2.77725	285.766	-6.68503	1.31e-66	1.04e-64	DOWN	hypothetical protein	unclassified
Porphyromonas gingivalis W83	PG0989	gi|34539880|ref|NC_002950.2|:1050788-1051136	2262.16	1031.35	1.13316	1.35e-17	7.75e-17	UP	50S ribosomal protein L20	J	K02887
Porphyromonas gingivalis W83	PG0991	gi|34539880|ref|NC_002950.2|:1051523-1052129	1146.4	524.884	1.12704	1.8e-17	1.02e-16	UP	translation initiation factor IF-3	J	K02520
Porphyromonas gingivalis W83	PG0994	gi|34539880|ref|NC_002950.2|:1055060-1055159	7.99847	356.81	-5.47929	3.24e-46	9.68e-45	DOWN	hypothetical protein
Porphyromonas gingivalis W83	PG0995	gi|34539880|ref|NC_002950.2|:1055558-1055675	1.5063	758.165	-8.97536	1.17e-92	3.58e-90	DOWN	hypothetical protein
Porphyromonas gingivalis W83	PG0996	gi|34539880|ref|NC_002950.2|:1055731-1056640	70.3162	275.138	-1.96823	1.09e-09	3.52e-09	DOWN	epimerase	R	K07071
Porphyromonas gingivalis W83	PG0999	gi|34539880|ref|NC_002950.2|:1057165-1057711	109.912	326.947	-1.57271	2.24e-05	5.13e-05	DOWN	HXXEE domain-containing protein	unclassified
Porphyromonas gingivalis W83	PG1000	gi|34539880|ref|NC_002950.2|:1057733-1058366	96.6517	233.49	-1.27249	0.00475867	0.00805163	DOWN	hypothetical protein	unclassified
Porphyromonas gingivalis W83	PG1002	gi|34539880|ref|NC_002950.2|:1058910-1059297	96.6596	380.854	-1.97825	1.59e-09	5.1e-09	DOWN	hypothetical protein
Porphyromonas gingivalis W83	PG1005	gi|34539880|ref|NC_002950.2|:1063112-1063853	41.3218	229.647	-2.47444	2.29e-16	1.19e-15	DOWN	DUF2807 domain-containing protein	unclassified
Porphyromonas gingivalis W83	PG1006	gi|34539880|ref|NC_002950.2|:1063883-1066568	23.2106	124.449	-2.4227	3.06e-16	1.57e-15	DOWN	TonB-dependent receptor	P
Porphyromonas gingivalis W83	PG1007	gi|34539880|ref|NC_002950.2|:1066607-1066979	50.5116	158.655	-1.6512	1.43e-05	3.35e-05	DOWN	GntR family transcriptional regulator	K
Porphyromonas gingivalis W83	PG1008	gi|34539880|ref|NC_002950.2|:1066975-1067734	43.0912	183.558	-2.09077	7.8e-11	2.72e-10	DOWN	hypothetical protein	unclassified
Porphyromonas gingivalis W83	PG1009	gi|34539880|ref|NC_002950.2|:1067730-1068585	52.586	153.517	-1.54565	4.63e-05	0.000102807	DOWN	hypothetical protein	unclassified
Porphyromonas gingivalis W83	PG1010	gi|34539880|ref|NC_002950.2|:1068598-1069426	133.147	316.509	-1.24922	0.00592686	0.00993792	DOWN	ABC transporter ATP-binding protein	V	K01990
Porphyromonas gingivalis W83	PG1014	gi|34539880|ref|NC_002950.2|:1073902-1075915	82.9588	224.999	-1.43945	0.000232621	0.000477436	DOWN	hypothetical protein	R
Porphyromonas gingivalis W83	PG1015	gi|34539880|ref|NC_002950.2|:1075966-1076110	0.919364	167.451	-7.50889	1.12e-47	3.65e-46	DOWN	hypothetical protein
Porphyromonas gingivalis W83	PG1018	gi|34539880|ref|NC_002950.2|:1079033-1079342	1.43342	99.3789	-6.11541	1.34e-47	4.34e-46	DOWN	hypothetical protein	unclassified
Porphyromonas gingivalis W83	PG1019	gi|34539880|ref|NC_002950.2|:1079354-1080536	8.11341	145.584	-4.1654	2.14e-47	6.79e-46	DOWN	DUF4876 domain-containing protein	unclassified
Porphyromonas gingivalis W83	PG1020	gi|34539880|ref|NC_002950.2|:1080707-1083518	1.89627	180.243	-6.57064	2.22e-106	1.36e-103	DOWN	TonB-dependent receptor	P
Porphyromonas gingivalis W83	PG1021	gi|34539880|ref|NC_002950.2|:1083484-1083682	4.24263	230.905	-5.7662	1.24e-53	5.44e-52	DOWN	hypothetical protein
Porphyromonas gingivalis W83	PG1022	gi|34539880|ref|NC_002950.2|:1083676-1085158	1.94763	101.639	-5.70559	1.52e-74	1.95e-72	DOWN	hypothetical protein	unclassified
Porphyromonas gingivalis W83	PG1024	gi|34539880|ref|NC_002950.2|:1086837-1086936	7.10975	417.728	-5.87662	8.76e-53	3.66e-51	DOWN	DNA recombination protein RecF
Porphyromonas gingivalis W83	PG1025	gi|34539880|ref|NC_002950.2|:1087280-1088369	38.1171	178.525	-2.22761	6.53e-13	2.63e-12	DOWN	hypothetical protein	R
Porphyromonas gingivalis W83	PG1026	gi|34539880|ref|NC_002950.2|:1088316-1089048	33.4633	260.487	-2.96056	1.43e-24	1.29e-23	DOWN	hypothetical protein	unclassified
Porphyromonas gingivalis W83	PG1027	gi|34539880|ref|NC_002950.2|:1089286-1089529	1.09269	143.38	-7.03582	7.58e-55	3.58e-53	DOWN	hypothetical protein
Porphyromonas gingivalis W83	PG1029	gi|34539880|ref|NC_002950.2|:1091219-1091396	8.7374	162.808	-4.21983	6.72e-31	8.64e-30	DOWN	hypothetical protein
Porphyromonas gingivalis W83	PG1030	gi|34539880|ref|NC_002950.2|:1091539-1092880	419.062	911.316	-1.12079	0.0299722	0.045922	DOWN	T9SS C-terminal target domain-containing protein	unclassified
Porphyromonas gingivalis W83	PG1031	gi|34539880|ref|NC_002950.2|:1093170-1094256	0.327035	8.24632	-4.65623	1.24e-18	7.58e-18	DOWN	IS5/IS1182 family transposase	unclassified	K07481
Porphyromonas gingivalis W83	PG1032	gi|34539880|ref|NC_002950.2|:1094472-1095375	5.16125	72.4902	-3.81199	1.58e-34	2.51e-33	DOWN	IS982 family transposase	unclassified
Porphyromonas gingivalis W83	PG1039	gi|34539880|ref|NC_002950.2|:1105414-1107142	47.8027	198.012	-2.05043	7.69e-11	2.68e-10	DOWN	arylsulfatase	R	K19353
Porphyromonas gingivalis W83	PG1040	gi|34539880|ref|NC_002950.2|:1107574-1108039	11.5381	126.245	-3.45175	3.28e-28	3.7e-27	DOWN	transcriptional regulator	K	K03402
Porphyromonas gingivalis W83	PG1042	gi|34539880|ref|NC_002950.2|:1109081-1110728	14.9108	111.265	-2.89957	2.05e-23	1.74e-22	DOWN	glycogen synthase	unclassified
Porphyromonas gingivalis W83	PG1043	gi|34539880|ref|NC_002950.2|:1110764-1112942	47.5968	106.876	-1.16701	0.0185119	0.0290806	DOWN	ferrous iron transporter B	P	K04759
Porphyromonas gingivalis W83	PG1050	gi|34539880|ref|NC_002950.2|:1117411-1118308	62.4478	139.844	-1.16309	0.0215881	0.0336295	DOWN	hypothetical protein	unclassified
Porphyromonas gingivalis W83	PG1051	gi|34539880|ref|NC_002950.2|:1118349-1119765	12.7005	145.495	-3.51802	3.11e-35	5.19e-34	DOWN	ligase	unclassified
Porphyromonas gingivalis W83	PG1052	gi|34539880|ref|NC_002950.2|:1119829-1120186	98.5534	244.793	-1.31258	0.00327143	0.00574557	DOWN	transcriptional regulator	K	K13640
Porphyromonas gingivalis W83	PG1053	gi|34539880|ref|NC_002950.2|:1120204-1120891	45.3402	229.71	-2.34095	2.57e-14	1.16e-13	DOWN	Crp/Fnr family transcriptional regulator	T
Porphyromonas gingivalis W83	PG1055	gi|34539880|ref|NC_002950.2|:1121291-1122737	18.9782	155.71	-3.03645	2.93e-26	2.94e-25	DOWN	thiol protease	unclassified
Porphyromonas gingivalis W83	PG1058	gi|34539880|ref|NC_002950.2|:1124173-1126192	74.9251	163.24	-1.12347	0.0307177	0.0470057	DOWN	membrane protein	unclassified	K03286
Porphyromonas gingivalis W83	PG1059	gi|34539880|ref|NC_002950.2|:1126285-1126585	8.41478	195.16	-4.53559	6.92e-44	1.82e-42	DOWN	hypothetical protein	unclassified
Porphyromonas gingivalis W83	PG1061	gi|34539880|ref|NC_002950.2|:1128819-1129908	26.7431	336.849	-3.65487	1.58e-39	3.38e-38	DOWN	ISAs1 family transposase ISPg6	unclassified
Porphyromonas gingivalis W83	PG1063	gi|34539880|ref|NC_002950.2|:1131195-1131636	116.72	264.427	-1.17982	0.0178222	0.0280621	DOWN	transcriptional regulator	R
Porphyromonas gingivalis W83	PG1065	gi|34539880|ref|NC_002950.2|:1132466-1133390	117.023	369.464	-1.65865	2.62e-06	6.49e-06	DOWN	dihydroorotate dehydrogenase	F	K17828
Porphyromonas gingivalis W83	PG1083	gi|34539880|ref|NC_002950.2|:1150982-1151924	117.663	403.571	-1.77816	1.41e-07	3.85e-07	DOWN	DUF3108 domain-containing protein	unclassified
Porphyromonas gingivalis W83	PG1085	gi|34539880|ref|NC_002950.2|:1153342-1153591	24949.9	11026.6	1.17804	1.65e-18	9.99e-18	UP	hypothetical protein	unclassified
Porphyromonas gingivalis W83	PG1088	gi|34539880|ref|NC_002950.2|:1154931-1155516	22.6729	144.203	-2.66906	5e-18	2.93e-17	DOWN	N-acetyltransferase	R
Porphyromonas gingivalis W83	PG1095	gi|34539880|ref|NC_002950.2|:1160364-1161762	24.6796	226.245	-3.19649	7.93e-30	9.77e-29	DOWN	23S rRNA (uracil-5-)-methyltransferase RumA	J	K03215
Porphyromonas gingivalis W83	PG1096	gi|34539880|ref|NC_002950.2|:1161978-1163061	48.6172	114.162	-1.23155	0.0089128	0.0144525	DOWN	GSCFA family protein	unclassified
Porphyromonas gingivalis W83	PG1097	gi|34539880|ref|NC_002950.2|:1163096-1165568	18.1481	185.244	-3.35154	6.29e-34	9.41e-33	DOWN	bifunctional UDP-N-acetylmuramoyl-tripeptide:D-alanyl-D-alanine	unclassified	K01775
Porphyromonas gingivalis W83	PG1098	gi|34539880|ref|NC_002950.2|:1165875-1167099	33.1909	177.392	-2.41808	9.24e-16	4.6e-15	DOWN	hypothetical protein	unclassified
Porphyromonas gingivalis W83	PG1103	gi|34539880|ref|NC_002950.2|:1173744-1175049	75.8405	180.384	-1.25003	0.00595997	0.00999071	DOWN	ATPase AAA	unclassified	K07478
Porphyromonas gingivalis W83	PG1104	gi|34539880|ref|NC_002950.2|:1175074-1175842	16.1795	182.881	-3.49866	1.45e-33	2.13e-32	DOWN	tRNA (adenosine(37)-N6)-methyltransferase TrmM	R	K15460
Porphyromonas gingivalis W83	PG1107	gi|34539880|ref|NC_002950.2|:1178899-1180309	51.2698	200.76	-1.96929	9.58e-10	3.11e-09	DOWN	hypothetical protein	unclassified
Porphyromonas gingivalis W83	PG1109	gi|34539880|ref|NC_002950.2|:1181514-1182882	17.8847	315.623	-4.1414	1.34e-50	5.04e-49	DOWN	mobilization protein	S
Porphyromonas gingivalis W83	PG1110	gi|34539880|ref|NC_002950.2|:1182880-1183297	5.63422	224.021	-5.31327	1.73e-61	1.13e-59	DOWN	hypothetical protein
Porphyromonas gingivalis W83	PG1112	gi|34539880|ref|NC_002950.2|:1185142-1185631	0.453428	166.772	-8.52279	1.4e-87	3.31e-85	DOWN	hypothetical protein
Porphyromonas gingivalis W83	PG1113	gi|34539880|ref|NC_002950.2|:1185612-1186836	27.9312	152.528	-2.44912	4.35e-16	2.21e-15	DOWN	integrase	unclassified
Porphyromonas gingivalis W83	PG1117	gi|34539880|ref|NC_002950.2|:1190149-1191601	22.4168	101.641	-2.18083	4.75e-12	1.82e-11	DOWN	MATE family efflux transporter	V	K03327
Porphyromonas gingivalis W83	PG1118	gi|34539880|ref|NC_002950.2|:1192172-1194764	5965.3	2641.68	1.17514	1.8e-18	1.08e-17	UP	chaperone protein ClpB	O	K03695
Porphyromonas gingivalis W83	PG1126	gi|34539880|ref|NC_002950.2|:1201835-1203023	56.1709	185.179	-1.72102	7.48e-07	1.93e-06	DOWN	uracil permease	F	K02824
Porphyromonas gingivalis W83	PG1128	gi|34539880|ref|NC_002950.2|:1203876-1205259	46.4587	111.047	-1.25715	0.00588051	0.00986557	DOWN	exodeoxyribonuclease VII large subunit	unclassified	K03601
Porphyromonas gingivalis W83	PG1130	gi|34539880|ref|NC_002950.2|:1208192-1210190	30.7873	168.873	-2.45553	9.04e-17	4.86e-16	DOWN	hypothetical protein	unclassified
Porphyromonas gingivalis W83	PG1135	gi|34539880|ref|NC_002950.2|:1215999-1216614	43.1375	113.022	-1.38959	0.00116608	0.00220076	DOWN	sugar transferase	unclassified	K03606
Porphyromonas gingivalis W83	PG1136	gi|34539880|ref|NC_002950.2|:1216788-1218417	3.29862	138.495	-5.39183	8.39e-74	1.01e-71	DOWN	asparagine synthase	E
Porphyromonas gingivalis W83	PG1137	gi|34539880|ref|NC_002950.2|:1218379-1219687	3.25886	103.049	-4.98282	8.03e-61	5.04e-59	DOWN	polysaccharide biosynthesis protein	R
Porphyromonas gingivalis W83	PG1138	gi|34539880|ref|NC_002950.2|:1219683-1220838	6.99597	232.397	-5.05393	1.67e-68	1.47e-66	DOWN	DegT/DnrJ/EryC1/StrS family aminotransferase	unclassified
Porphyromonas gingivalis W83	PG1139	gi|34539880|ref|NC_002950.2|:1221017-1222154	45.7635	148.817	-1.70127	1.41e-06	3.55e-06	DOWN	hypothetical protein	unclassified
Porphyromonas gingivalis W83	PG1140	gi|34539880|ref|NC_002950.2|:1222264-1223125	62.7361	138.213	-1.13953	0.0290238	0.0445578	DOWN	glycosyl transferase family 2	R	K07011
Porphyromonas gingivalis W83	PG1141	gi|34539880|ref|NC_002950.2|:1223130-1224324	25.0254	130.212	-2.3794	6.99e-15	3.29e-14	DOWN	glycosyl transferase	unclassified	K19002
Porphyromonas gingivalis W83	PG1142	gi|34539880|ref|NC_002950.2|:1224660-1225569	30.9098	249.03	-3.01018	9.02e-26	8.85e-25	DOWN	EpsG family protein	R
Porphyromonas gingivalis W83	PG1143	gi|34539880|ref|NC_002950.2|:1225719-1227288	120.6	334.748	-1.47285	0.00012052	0.000254147	DOWN	UDP-glucose/GDP-mannose dehydrogenase family	unclassified	K00012
Porphyromonas gingivalis W83	PG1148	gi|34539880|ref|NC_002950.2|:1231343-1231436	1.41817	271.264	-7.57953	3.54e-49	1.22e-47	DOWN	hypothetical protein
Porphyromonas gingivalis W83	PG1149	gi|34539880|ref|NC_002950.2|:1231781-1232909	66.1619	199.105	-1.58946	1.42e-05	3.31e-05	DOWN	glycosyl transferase	unclassified
Porphyromonas gingivalis W83	PG1150	gi|34539880|ref|NC_002950.2|:1233045-1233309	82.8353	226.269	-1.44972	0.000506252	0.000991061	DOWN	hypothetical protein	unclassified
Porphyromonas gingivalis W83	PG1152	gi|34539880|ref|NC_002950.2|:1234763-1235036	24.8128	123.87	-2.31967	2.95e-11	1.06e-10	DOWN	hypothetical protein
Porphyromonas gingivalis W83	PG1153	gi|34539880|ref|NC_002950.2|:1235065-1235779	1.74015	244.405	-7.13392	2.17e-97	9.51e-95	DOWN	hypothetical protein
Porphyromonas gingivalis W83	PG1154	gi|34539880|ref|NC_002950.2|:1235786-1235915	6.8363	176.731	-4.6922	3.38e-32	4.66e-31	DOWN	hypothetical protein
Porphyromonas gingivalis W83	PG1159	gi|34539880|ref|NC_002950.2|:1238046-1239057	33.0196	205.442	-2.63733	3.65e-19	2.34e-18	DOWN	cobalamin biosynthesis protein	unclassified	K02227
Porphyromonas gingivalis W83	PG1162	gi|34539880|ref|NC_002950.2|:1241562-1242129	178.135	392.999	-1.14156	0.0256002	0.0395388	DOWN	ATP--cob(I)alamin adenosyltransferase	S	K00798
Porphyromonas gingivalis W83	PG1163	gi|34539880|ref|NC_002950.2|:1242151-1243471	147.94	425.252	-1.5233	4.37e-05	9.72e-05	DOWN	cobyrinic acid a,c-diamide synthase	unclassified	K02224
Porphyromonas gingivalis W83	PG1164	gi|34539880|ref|NC_002950.2|:1244196-1247604	86.5647	223.043	-1.36547	0.000828204	0.00157762	DOWN	hypothetical protein	unclassified
Porphyromonas gingivalis W83	PG1165	gi|34539880|ref|NC_002950.2|:1247600-1248317	47.2828	231.748	-2.29317	1.1e-13	4.73e-13	DOWN	hypothetical protein	unclassified
Porphyromonas gingivalis W83	PG1166	gi|34539880|ref|NC_002950.2|:1248389-1248533	3.06455	167.451	-5.77192	1.5e-40	3.37e-39	DOWN	hypothetical protein
Porphyromonas gingivalis W83	PG1167	gi|34539880|ref|NC_002950.2|:1248566-1248704	23.9762	502.125	-4.38837	7.03e-44	1.83e-42	DOWN	hypothetical protein
Porphyromonas gingivalis W83	PG1169	gi|34539880|ref|NC_002950.2|:1249172-1249271	61.7659	173.183	-1.48742	0.00210525	0.00382304	DOWN	hypothetical protein
Porphyromonas gingivalis W83	PG1170	gi|34539880|ref|NC_002950.2|:1249302-1250175	67.2132	288.761	-2.10306	1.99e-11	7.23e-11	DOWN	phosphoserine phosphatase SerB	E	K01079
Porphyromonas gingivalis W83	PG1175	gi|34539880|ref|NC_002950.2|:1254259-1255966	9.91223	313.918	-4.98503	4.59e-71	4.86e-69	DOWN	ABC transporter ATP-binding protein	V	K06147
Porphyromonas gingivalis W83	PG1176	gi|34539880|ref|NC_002950.2|:1256012-1257734	4.48744	190.772	-5.40981	8.35e-78	1.23e-75	DOWN	ABC transporter ATP-binding protein	V	K06147
Porphyromonas gingivalis W83	PG1177	gi|34539880|ref|NC_002950.2|:1257883-1258969	0.286156	24.739	-6.43384	1.58e-45	4.52e-44	DOWN	IS5/IS1182 family transposase	unclassified	K07481
Porphyromonas gingivalis W83	PG1178	gi|34539880|ref|NC_002950.2|:1259149-1260427	4.0649	113.904	-4.80845	1.9e-58	1.07e-56	DOWN	hypothetical protein	unclassified
Porphyromonas gingivalis W83	PG1179	gi|34539880|ref|NC_002950.2|:1260430-1261222	8.18114	86.6975	-3.40562	1.51e-28	1.73e-27	DOWN	hypothetical protein	unclassified
Porphyromonas gingivalis W83	PG1180	gi|34539880|ref|NC_002950.2|:1261299-1263705	10.1721	159.88	-3.97431	1.54e-46	4.65e-45	DOWN	membrane protein	R	K07003
Porphyromonas gingivalis W83	PG1181	gi|34539880|ref|NC_002950.2|:1263745-1264345	4.73195	176.515	-5.22121	7.52e-62	5.03e-60	DOWN	TetR family transcriptional regulator	K
Porphyromonas gingivalis W83	PG1184	gi|34539880|ref|NC_002950.2|:1265424-1266960	29.0265	194.041	-2.74092	1.55e-21	1.16e-20	DOWN	MBOAT family protein	unclassified	K19294
Porphyromonas gingivalis W83	PG1186	gi|34539880|ref|NC_002950.2|:1267792-1269241	81.7928	216.486	-1.40423	0.000471706	0.000925496	DOWN	hypothetical protein	unclassified
Porphyromonas gingivalis W83	PG1195	gi|34539880|ref|NC_002950.2|:1274118-1275267	70.0929	226.497	-1.69215	1.35e-06	3.42e-06	DOWN	8-amino-7-oxononanoate synthase	unclassified	K00652
Porphyromonas gingivalis W83	PG1197	gi|34539880|ref|NC_002950.2|:1275564-1276650	0.327035	57.8844	-7.46758	7.68e-74	9.45e-72	DOWN	IS5/IS1182 family transposase	unclassified	K07481
Porphyromonas gingivalis W83	PG1198	gi|34539880|ref|NC_002950.2|:1276789-1277029	1.10629	106.888	-6.59422	2.07e-45	5.88e-44	DOWN	hypothetical protein	unclassified
Porphyromonas gingivalis W83	PG1199	gi|34539880|ref|NC_002950.2|:1277032-1277458	2.7057	181.798	-6.07019	1.29e-67	1.1e-65	DOWN	hypothetical protein	unclassified
Porphyromonas gingivalis W83	PG1200	gi|34539880|ref|NC_002950.2|:1277569-1278082	29.7392	320.34	-3.42916	8.16e-33	1.16e-31	DOWN	SRPBCC family protein	unclassified
Porphyromonas gingivalis W83	PG1202	gi|34539880|ref|NC_002950.2|:1279681-1283104	9.82418	182.161	-4.21274	3.9e-53	1.68e-51	DOWN	hypothetical protein	unclassified
Porphyromonas gingivalis W83	PG1203	gi|34539880|ref|NC_002950.2|:1283326-1283536	54.7552	233.446	-2.09202	1.27e-09	4.11e-09	DOWN	transcriptional regulator	K
Porphyromonas gingivalis W83	PG1205	gi|34539880|ref|NC_002950.2|:1284092-1284563	25.3247	324.875	-3.68127	2.38e-37	4.58e-36	DOWN	histidinol phosphate phosphatase	unclassified
Porphyromonas gingivalis W83	PG1206	gi|34539880|ref|NC_002950.2|:1284648-1284870	39.6536	144.004	-1.86058	9.57e-07	2.45e-06	DOWN	hypothetical protein	unclassified
Porphyromonas gingivalis W83	PG1207	gi|34539880|ref|NC_002950.2|:1284862-1285021	68.3202	156.104	-1.19212	0.0321869	0.049156	DOWN	hypothetical protein
Porphyromonas gingivalis W83	PG1213	gi|34539880|ref|NC_002950.2|:1292572-1293223	37.1435	96.1031	-1.37147	0.0016745	0.00306708	DOWN	ribonuclease H	R
Porphyromonas gingivalis W83	PG1214	gi|34539880|ref|NC_002950.2|:1293171-1294410	18.8494	128.364	-2.76765	6.43e-21	4.63e-20	DOWN	hypothetical protein	unclassified
Porphyromonas gingivalis W83	PG1218	gi|34539880|ref|NC_002950.2|:1296076-1296535	974.113	486.782	1.00081	2.44e-15	1.17e-14	UP	hypothetical protein	unclassified
Porphyromonas gingivalis W83	PG1222	gi|34539880|ref|NC_002950.2|:1299164-1299482	2.22876	258.352	-6.85695	1.01e-76	1.41e-74	DOWN	hypothetical protein	unclassified
Porphyromonas gingivalis W83	PG1223	gi|34539880|ref|NC_002950.2|:1299600-1299804	1.51732	209.713	-7.11074	1.12e-61	7.38e-60	DOWN	hypothetical protein	unclassified
Porphyromonas gingivalis W83	PG1226	gi|34539880|ref|NC_002950.2|:1303403-1304108	89.0607	287.336	-1.68988	1.63e-06	4.07e-06	DOWN	peptidyl-prolyl cis-trans isomerase	O	K03768
Porphyromonas gingivalis W83	PG1229	gi|34539880|ref|NC_002950.2|:1305648-1305942	2.25945	136.293	-5.91459	2e-52	8.23e-51	DOWN	hypothetical protein	unclassified
Porphyromonas gingivalis W83	PG1233	gi|34539880|ref|NC_002950.2|:1310024-1310135	9.91873	246.317	-4.63421	3.58e-34	5.46e-33	DOWN	hypothetical protein
Porphyromonas gingivalis W83	PG1234	gi|34539880|ref|NC_002950.2|:1310251-1310380	1.36726	292.544	-7.74122	3.06e-60	1.88e-58	DOWN	hypothetical protein
Porphyromonas gingivalis W83	PG1237	gi|34539880|ref|NC_002950.2|:1312368-1312968	41.9221	154.215	-1.87916	4.3e-08	1.23e-07	DOWN	helix-turn-helix transcriptional regulator	T/K	K11618
Porphyromonas gingivalis W83	PG1242	gi|34539880|ref|NC_002950.2|:1317574-1319161	41.3579	121.388	-1.55339	3.21e-05	7.2e-05	DOWN	replicative DNA helicase	unclassified	K02314
Porphyromonas gingivalis W83	PG1244	gi|34539880|ref|NC_002950.2|:1319673-1320759	0.327035	30.6635	-6.55093	3.86e-52	1.57e-50	DOWN	IS5 family transposase ISPg8	unclassified	K07481
Porphyromonas gingivalis W83	PG1248	gi|34539880|ref|NC_002950.2|:1325890-1326622	19.5203	160.4	-3.03863	8.36e-25	7.72e-24	DOWN	DNA alkylation repair protein	unclassified
Porphyromonas gingivalis W83	PG1250	gi|34539880|ref|NC_002950.2|:1327273-1327936	21.6826	111.012	-2.3561	2e-13	8.36e-13	DOWN	hypothetical protein
Porphyromonas gingivalis W83	PG1251	gi|34539880|ref|NC_002950.2|:1327918-1328272	18.1499	222.592	-3.61637	9.2e-33	1.3e-31	DOWN	hypothetical protein	unclassified
Porphyromonas gingivalis W83	PG1252	gi|34539880|ref|NC_002950.2|:1328438-1329674	44.4719	431.335	-3.27784	1.76e-32	2.45e-31	DOWN	ABC transporter permease	unclassified	K09808
Porphyromonas gingivalis W83	PG1253	gi|34539880|ref|NC_002950.2|:1329686-1331696	74.0231	242.385	-1.71126	6.81e-07	1.77e-06	DOWN	DNA ligase (NAD(+)) LigA	unclassified	K01972
Porphyromonas gingivalis W83	PG1254	gi|34539880|ref|NC_002950.2|:1331683-1332211	61.4879	144.112	-1.22882	0.0110592	0.0177264	DOWN	N-acetyltransferase	J	K03790
Porphyromonas gingivalis W83	PG1261	gi|34539880|ref|NC_002950.2|:1338510-1339668	0.268379	11.7137	-5.44778	9.84e-28	1.09e-26	DOWN	IS4 family transposase	unclassified	K07495
Porphyromonas gingivalis W83	PG1262	gi|34539880|ref|NC_002950.2|:1339821-1340724	6.97998	144.98	-4.37649	1.88e-49	6.58e-48	DOWN	IS982 family transposase	unclassified
Porphyromonas gingivalis W83	PG1267	gi|34539880|ref|NC_002950.2|:1347105-1347273	0	5.14951	#NAME?	0.00126829	0.00234613	DOWN	hypothetical protein
Porphyromonas gingivalis W83	PG1268	gi|34539880|ref|NC_002950.2|:1347510-1347609	0	107.043	#NAME?	1.13e-28	1.3e-27	DOWN	hypothetical protein
Porphyromonas gingivalis W83	PG1273	gi|34539880|ref|NC_002950.2|:1351771-1351927	0	1039.33	#NAME?	2.11e-118	2.6e-115	DOWN	hypothetical protein	unclassified
Porphyromonas gingivalis W83	PG1276	gi|34539880|ref|NC_002950.2|:1353084-1353591	60.9682	176.794	-1.53594	7.59e-05	0.000164418	DOWN	histidinol-phosphate aminotransferase	unclassified
Porphyromonas gingivalis W83	PG1277	gi|34539880|ref|NC_002950.2|:1353893-1355159	70.845	262.248	-1.88819	8.35e-09	2.54e-08	DOWN	nucleotide sugar dehydrogenase	unclassified	K02474
Porphyromonas gingivalis W83	PG1281	gi|34539880|ref|NC_002950.2|:1358987-1360151	58.6631	309.636	-2.40005	6.41e-16	3.2e-15	DOWN	DNA mismatch repair protein	unclassified
Porphyromonas gingivalis W83	PG1282	gi|34539880|ref|NC_002950.2|:1360174-1360630	91.3999	204.522	-1.16199	0.0235619	0.0365653	DOWN	adenylate cyclase	S
Porphyromonas gingivalis W83	PG1285	gi|34539880|ref|NC_002950.2|:1363033-1365001	68.7866	244.859	-1.83175	3.23e-08	9.38e-08	DOWN	glucosamine-6-phosphate deaminase-like protein	G	K02564
Porphyromonas gingivalis W83	PG1291	gi|34539880|ref|NC_002950.2|:1369540-1371268	109.047	377.703	-1.79231	8.31e-08	2.31e-07	DOWN	phospholipase	unclassified
Porphyromonas gingivalis W83	PG1294	gi|34539880|ref|NC_002950.2|:1372186-1374721	38.1806	206.208	-2.43319	1.36e-16	7.16e-16	DOWN	ferrous iron transporter B	P	K04759
Porphyromonas gingivalis W83	PG1296	gi|34539880|ref|NC_002950.2|:1374933-1375389	45.7	440.847	-3.27001	2.37e-30	2.96e-29	DOWN	hypothetical protein	unclassified
Porphyromonas gingivalis W83	PG1300	gi|34539880|ref|NC_002950.2|:1378619-1379159	22.0126	122.417	-2.4754	9.15e-15	4.27e-14	DOWN	methyltransferase	unclassified	K08316
Porphyromonas gingivalis W83	PG1303	gi|34539880|ref|NC_002950.2|:1380791-1382207	50.8332	183.45	-1.85154	2.58e-08	7.52e-08	DOWN	helicase	unclassified	K01144
Porphyromonas gingivalis W83	PG1311	gi|34539880|ref|NC_002950.2|:1389848-1390415	46.2353	379.21	-3.03593	3.72e-26	3.74e-25	DOWN	phosphodiesterase	R	K07095
Porphyromonas gingivalis W83	PG1312	gi|34539880|ref|NC_002950.2|:1390425-1391613	24.0305	129.625	-2.43141	1.25e-15	6.18e-15	DOWN	capsular polysaccharide biosynthesis protein CapA	unclassified	K07282
Porphyromonas gingivalis W83	PG1317	gi|34539880|ref|NC_002950.2|:1396833-1397244	2351.22	1140.43	1.04383	3.69e-16	1.89e-15	UP	hypothetical protein	unclassified
Porphyromonas gingivalis W83	PG1320	gi|34539880|ref|NC_002950.2|:1398891-1399527	33.0654	153.697	-2.2167	4.25e-12	1.63e-11	DOWN	IS5/IS1182 family transposase	unclassified	K07481
Porphyromonas gingivalis W83	PG1324	gi|34539880|ref|NC_002950.2|:1402951-1403521	168.016	387.734	-1.20647	0.0110835	0.0177607	DOWN	crossover junction endodeoxyribonuclease RuvC	unclassified	K01159
Porphyromonas gingivalis W83	PG1337	gi|34539880|ref|NC_002950.2|:1417952-1418378	58.1726	170.996	-1.55555	6.35e-05	0.000138403	DOWN	umuD protein	T/K	K03503
Porphyromonas gingivalis W83	PG1338	gi|34539880|ref|NC_002950.2|:1418385-1419684	39.0694	270.385	-2.7909	1.46e-22	1.16e-21	DOWN	ImpB/MucB/SamB family protein	unclassified
Porphyromonas gingivalis W83	PG1343	gi|34539880|ref|NC_002950.2|:1423767-1425246	19.2756	122.308	-2.66567	1.78e-19	1.16e-18	DOWN	octanoyltransferase	unclassified	K03801
Porphyromonas gingivalis W83	PG1345	gi|34539880|ref|NC_002950.2|:1425729-1426851	67.5442	162.739	-1.26866	0.00477458	0.00807632	DOWN	glycosyl transferase	unclassified	K16697
Porphyromonas gingivalis W83	PG1346	gi|34539880|ref|NC_002950.2|:1426847-1428119	31.346	105.348	-1.74881	5.98e-07	1.56e-06	DOWN	glycosyl transferase	unclassified
Porphyromonas gingivalis W83	PG1348	gi|34539880|ref|NC_002950.2|:1428747-1429629	80.2665	186.669	-1.21761	0.0100466	0.0161708	DOWN	lipid kinase YegS/Rv2252/BmrU family	R	K07029
Porphyromonas gingivalis W83	PG1350	gi|34539880|ref|NC_002950.2|:1431005-1432136	0.667324	33.596	-5.65376	5.43e-49	1.86e-47	DOWN	ISAs1 family transposase ISPg2	unclassified
Porphyromonas gingivalis W83	PG1351	gi|34539880|ref|NC_002950.2|:1432327-1432834	74.8763	204.89	-1.45227	0.000317322	0.000643119	DOWN	hypothetical protein	unclassified
Porphyromonas gingivalis W83	PG1357	gi|34539880|ref|NC_002950.2|:1436416-1436548	33.0764	342.218	-3.37104	1.99e-25	1.92e-24	DOWN	hypothetical protein
Porphyromonas gingivalis W83	PG1358	gi|34539880|ref|NC_002950.2|:1436742-1437423	63.7871	382.56	-2.58435	1.56e-18	9.45e-18	DOWN	RimJ/RimL family protein N-acetyltransferase	J
Porphyromonas gingivalis W83	PG1359	gi|34539880|ref|NC_002950.2|:1437733-1438705	25.4376	167.882	-2.72241	3.24e-20	2.2e-19	DOWN	hypothetical protein	unclassified
Porphyromonas gingivalis W83	PG1363	gi|34539880|ref|NC_002950.2|:1443943-1444219	0.962511	328.314	-8.41406	3.42e-90	9.15e-88	DOWN	hypothetical protein	unclassified
Porphyromonas gingivalis W83	PG1364	gi|34539880|ref|NC_002950.2|:1444477-1445635	45.9695	123.519	-1.42599	0.000409719	0.000808781	DOWN	1-deoxy-D-xylulose-5-phosphate reductoisomerase	unclassified	K00099
Porphyromonas gingivalis W83	PG1367	gi|34539880|ref|NC_002950.2|:1447500-1448103	127.128	328.079	-1.36776	0.000988256	0.00187494	DOWN	hypothetical protein	unclassified
Porphyromonas gingivalis W83	PG1373	gi|34539880|ref|NC_002950.2|:1454889-1455165	9.94595	204.843	-4.36426	5.79e-41	1.33e-39	DOWN	hypothetical protein	unclassified
Porphyromonas gingivalis W83	PG1374	gi|34539880|ref|NC_002950.2|:1455343-1456630	74.0369	197.567	-1.41602	0.000401291	0.000793418	DOWN	T9SS C-terminal target domain-containing	S
Porphyromonas gingivalis W83	PG1375	gi|34539880|ref|NC_002950.2|:1456692-1456803	5.55449	153.851	-4.79173	2.59e-28	2.94e-27	DOWN	hypothetical protein
Porphyromonas gingivalis W83	PG1378	gi|34539880|ref|NC_002950.2|:1457804-1459028	10.4833	178.032	-4.08598	5.61e-47	1.72e-45	DOWN	A/G-specific adenine glycosylase	unclassified	K03575
Porphyromonas gingivalis W83	PG1380	gi|34539880|ref|NC_002950.2|:1460066-1460765	30.7878	97.4699	-1.6626	9.22e-06	2.18e-05	DOWN	ABC transporter ATP-binding protein	P	K02049
Porphyromonas gingivalis W83	PG1381	gi|34539880|ref|NC_002950.2|:1460761-1461511	23.3126	101.744	-2.12576	1.21e-10	4.16e-10	DOWN	ABC transporter permease	P	K02050
Porphyromonas gingivalis W83	PG1383	gi|34539880|ref|NC_002950.2|:1462808-1463447	31.244	146.314	-2.22741	3.51e-12	1.35e-11	DOWN	threonine transporter RhtB	E
Porphyromonas gingivalis W83	PG1389	gi|34539880|ref|NC_002950.2|:1470959-1471418	1002.22	413.566	1.27701	6.26e-20	4.23e-19	UP	histidinol-phosphate aminotransferase	unclassified
Porphyromonas gingivalis W83	PG1392	gi|34539880|ref|NC_002950.2|:1473048-1474506	27.9285	189.562	-2.76286	1.22e-21	9.3e-21	DOWN	rod shape-determining protein RodA	unclassified	K05837
Porphyromonas gingivalis W83	PG1393	gi|34539880|ref|NC_002950.2|:1474495-1476361	41.2228	131.123	-1.6694	2.35e-06	5.84e-06	DOWN	penicillin-binding protein 2	unclassified	K05515
Porphyromonas gingivalis W83	PG1394	gi|34539880|ref|NC_002950.2|:1476353-1476872	24.867	191.459	-2.94473	8.9e-23	7.19e-22	DOWN	rod shape-determining protein MreD	unclassified
Porphyromonas gingivalis W83	PG1395	gi|34539880|ref|NC_002950.2|:1476871-1477759	64.9794	196.177	-1.5941	1.46e-05	3.4e-05	DOWN	rod shape-determining protein MreC	unclassified
Porphyromonas gingivalis W83	PG1398	gi|34539880|ref|NC_002950.2|:1480833-1481007	5.07839	247.653	-5.60781	6.27e-51	2.38e-49	DOWN	hypothetical protein
Porphyromonas gingivalis W83	PG1402	gi|34539880|ref|NC_002950.2|:1485120-1486053	13.5591	176.197	-3.69985	6.04e-38	1.2e-36	DOWN	AP endonuclease	R
Porphyromonas gingivalis W83	PG1403	gi|34539880|ref|NC_002950.2|:1486262-1487129	33.7877	169.341	-2.32536	5.1e-14	2.26e-13	DOWN	rhomboid family intramembrane serine protease	R
Porphyromonas gingivalis W83	PG1405	gi|34539880|ref|NC_002950.2|:1487903-1490759	69.9434	182.187	-1.38116	0.000654167	0.00127454	DOWN	hypothetical protein	unclassified
Porphyromonas gingivalis W83	PG1407	gi|34539880|ref|NC_002950.2|:1491201-1491738	18.9968	178.259	-3.23015	2.62e-27	2.83e-26	DOWN	5-nitroimidazole antibiotic resistance protein	R	K07005
Porphyromonas gingivalis W83	PG1409	gi|34539880|ref|NC_002950.2|:1492962-1493355	59.887	225.518	-1.91293	2.12e-08	6.27e-08	DOWN	hypothetical protein	unclassified
Porphyromonas gingivalis W83	PG1410	gi|34539880|ref|NC_002950.2|:1493400-1493496	8.70395	246.725	-4.82509	6.44e-34	9.61e-33	DOWN	hypothetical protein
Porphyromonas gingivalis W83	PG1419	gi|34539880|ref|NC_002950.2|:1505136-1505532	31.5641	73.4357	-1.2182	0.0225877	0.0351066	DOWN	ISPg5, transposase Orf1
Porphyromonas gingivalis W83	PG1420	gi|34539880|ref|NC_002950.2|:1505585-1506524	0.898173	9.62849	-3.42224	6.89e-13	2.77e-12	DOWN	IS3 family transposase	unclassified	K07497
Porphyromonas gingivalis W83	PG1422	gi|34539880|ref|NC_002950.2|:1507469-1509002	24.3036	177.684	-2.87007	1.67e-23	1.42e-22	DOWN	peptidase M15	unclassified	K07259
Porphyromonas gingivalis W83	PG1423	gi|34539880|ref|NC_002950.2|:1508980-1509178	2.23296	88.776	-5.31314	3.74e-32	5.14e-31	DOWN	hypothetical protein	unclassified
Porphyromonas gingivalis W83	PG1426	gi|34539880|ref|NC_002950.2|:1511241-1511400	0.833174	471.576	-9.14466	3.53e-86	7.75e-84	DOWN	hypothetical protein
Porphyromonas gingivalis W83	PG1427	gi|34539880|ref|NC_002950.2|:1511954-1514486	50.804	200.302	-1.97917	5.18e-10	1.71e-09	DOWN	peptidase C10	unclassified
Porphyromonas gingivalis W83	PG1428	gi|34539880|ref|NC_002950.2|:1514626-1515112	38.5963	107.756	-1.48123	0.000347484	0.000699624	DOWN	6,7-dimethyl-8-ribityllumazine synthase	unclassified
Porphyromonas gingivalis W83	PG1432	gi|34539880|ref|NC_002950.2|:1516823-1518689	64.7855	218.662	-1.75496	2.46e-07	6.59e-07	DOWN	histidine kinase	T	K07636
Porphyromonas gingivalis W83	PG1434	gi|34539880|ref|NC_002950.2|:1519161-1519830	74.7452	182.886	-1.29089	0.00385223	0.006731	DOWN	2-C-methyl-D-erythritol 4-phosphate cytidylyltransferase	unclassified	K00991
Porphyromonas gingivalis W83	PG1435	gi|34539880|ref|NC_002950.2|:1520442-1521669	3.22052	105.027	-5.02733	5.29e-61	3.35e-59	DOWN	integrase	unclassified
Porphyromonas gingivalis W83	PG1436	gi|34539880|ref|NC_002950.2|:1521795-1523814	10.537	2.49879	2.07617	2.89e-23	2.42e-22	UP	ATP-binding protein	unclassified
Porphyromonas gingivalis W83	PG1439	gi|34539880|ref|NC_002950.2|:1524674-1526750	36.7554	0.0419002	9.77678	1.6e-100	7.54e-98	UP	hypothetical protein	unclassified
Porphyromonas gingivalis W83	PG1440	gi|34539880|ref|NC_002950.2|:1526739-1527357	83.6314	1.8277	5.51594	4.39e-73	5e-71	UP	hypothetical protein	unclassified
Porphyromonas gingivalis W83	PG1441	gi|34539880|ref|NC_002950.2|:1527447-1527615	42.3325	0.514951	6.36119	8.15e-28	9.04e-27	UP	lysozyme	unclassified
Porphyromonas gingivalis W83	PG1442	gi|34539880|ref|NC_002950.2|:1527691-1528120	30.2784	2.02388	3.9031	3.91e-32	5.37e-31	UP	hypothetical protein
Porphyromonas gingivalis W83	PG1451	gi|34539880|ref|NC_002950.2|:1534836-1535244	9.66943	0	Inf	1.96e-18	1.18e-17	UP	conserved hypothetical protein	R
Porphyromonas gingivalis W83	PG1454	gi|34539880|ref|NC_002950.2|:1536966-1538196	0	1.06044	#NAME?	5.33e-05	0.000116934	DOWN	nuclear transport factor 2 family protein	unclassified
Porphyromonas gingivalis W83	PG1457	gi|34539880|ref|NC_002950.2|:1538789-1539257	33.8244	167.188	-2.30533	6.49e-13	2.62e-12	DOWN	DNA-binding protein	unclassified
Porphyromonas gingivalis W83	PG1459	gi|34539880|ref|NC_002950.2|:1539721-1539859	12.148	499.621	-5.36205	4.06e-57	2.13e-55	DOWN	hypothetical protein
Porphyromonas gingivalis W83	PG1460	gi|34539880|ref|NC_002950.2|:1540099-1540459	2.21564	264.214	-6.89784	1.62e-80	2.69e-78	DOWN	hypothetical protein	unclassified
Porphyromonas gingivalis W83	PG1461	gi|34539880|ref|NC_002950.2|:1540465-1540987	1.01956	157.913	-7.27503	1.38e-79	2.18e-77	DOWN	hypothetical protein	unclassified
Porphyromonas gingivalis W83	PG1462	gi|34539880|ref|NC_002950.2|:1540999-1541227	1.74639	110.969	-5.98963	6.86e-43	1.71e-41	DOWN	hypothetical protein	unclassified
Porphyromonas gingivalis W83	PG1463	gi|34539880|ref|NC_002950.2|:1541249-1541531	7.2228	135.307	-4.22753	7.9e-35	1.29e-33	DOWN	hypothetical protein	unclassified
Porphyromonas gingivalis W83	PG1465	gi|34539880|ref|NC_002950.2|:1542121-1542766	5.84683	179.712	-4.94188	1.89e-58	1.07e-56	DOWN	hypothetical protein	R
Porphyromonas gingivalis W83	PG1466	gi|34539880|ref|NC_002950.2|:1542762-1543335	3.40624	135.998	-5.31926	1.05e-58	6.01e-57	DOWN	membrane protein	O
Porphyromonas gingivalis W83	PG1467	gi|34539880|ref|NC_002950.2|:1543349-1543961	2.0297	98.3842	-5.59909	2.28e-57	1.21e-55	DOWN	class I SAM-dependent methyltransferase	unclassified
Porphyromonas gingivalis W83	PG1470	gi|34539880|ref|NC_002950.2|:1548260-1548491	4.21375	443.011	-6.71609	5.81e-81	9.93e-79	DOWN	hypothetical protein	unclassified
Porphyromonas gingivalis W83	PG1472	gi|34539880|ref|NC_002950.2|:1549172-1549820	50.5296	122.159	-1.27356	0.00586984	0.00985036	DOWN	hypothetical protein	unclassified
Porphyromonas gingivalis W83	PG1473	gi|34539880|ref|NC_002950.2|:1549850-1550315	32.8025	340.45	-3.37557	1.11e-31	1.49e-30	DOWN	conjugal transfer protein	unclassified
Porphyromonas gingivalis W83	PG1474	gi|34539880|ref|NC_002950.2|:1550327-1550906	5.28634	122.738	-4.53716	3.41e-46	1.01e-44	DOWN	conjugal transfer protein TraO	unclassified
Porphyromonas gingivalis W83	PG1475	gi|34539880|ref|NC_002950.2|:1550899-1551925	5.10559	106.517	-4.38286	3.79e-48	1.27e-46	DOWN	conjugative transposon protein TraN	unclassified
Porphyromonas gingivalis W83	PG1476	gi|34539880|ref|NC_002950.2|:1551947-1553309	3.65138	117.164	-5.00394	4.12e-63	2.91e-61	DOWN	conjugative transposon protein TraM	unclassified
Porphyromonas gingivalis W83	PG1477	gi|34539880|ref|NC_002950.2|:1553298-1553586	0.768788	50.5899	-6.04012	1.64e-31	2.19e-30	DOWN	hypothetical protein	unclassified
Porphyromonas gingivalis W83	PG1478	gi|34539880|ref|NC_002950.2|:1553582-1554206	1.63524	137.433	-6.39308	1.92e-73	2.27e-71	DOWN	conjugative transposon protein TraK	unclassified
Porphyromonas gingivalis W83	PG1479	gi|34539880|ref|NC_002950.2|:1554217-1555324	2.6068	193.375	-6.21298	3.02e-88	7.42e-86	DOWN	conjugative transposon protein TraJ	unclassified
Porphyromonas gingivalis W83	PG1480	gi|34539880|ref|NC_002950.2|:1555355-1555985	2.39433	91.8539	-5.26165	4.54e-53	1.94e-51	DOWN	hypothetical protein	unclassified
Porphyromonas gingivalis W83	PG1481	gi|34539880|ref|NC_002950.2|:1556011-1558537	1.354	95.3265	-6.13757	1.3e-88	3.32e-86	DOWN	TraG family conjugative transposon ATPase	unclassified
Porphyromonas gingivalis W83	PG1482	gi|34539880|ref|NC_002950.2|:1558533-1558869	2.769	69.2082	-4.6435	5.07e-32	6.94e-31	DOWN	conjugal transfer protein TraF	unclassified
Porphyromonas gingivalis W83	PG1483	gi|34539880|ref|NC_002950.2|:1558872-1559175	2.33873	81.8738	-5.1296	2.36e-36	4.21e-35	DOWN	transposase	unclassified
Porphyromonas gingivalis W83	PG1484	gi|34539880|ref|NC_002950.2|:1559364-1560069	24.9244	128.075	-2.36136	7.64e-14	3.34e-13	DOWN	hypothetical protein	unclassified
Porphyromonas gingivalis W83	PG1485	gi|34539880|ref|NC_002950.2|:1560073-1560460	3.77934	43.962	-3.54005	3.07e-19	1.98e-18	DOWN	conjugal transfer protein TraC	unclassified
Porphyromonas gingivalis W83	PG1486	gi|34539880|ref|NC_002950.2|:1560446-1561256	6.02707	104.733	-4.11911	2e-41	4.72e-40	DOWN	ParA family protein	unclassified
Porphyromonas gingivalis W83	PG1487	gi|34539880|ref|NC_002950.2|:1561607-1561859	17.9149	125.896	-2.81301	2.07e-16	1.08e-15	DOWN	hypothetical protein	unclassified
Porphyromonas gingivalis W83	PG1488	gi|34539880|ref|NC_002950.2|:1561886-1562288	5.29262	47.0765	-3.15295	1.37e-16	7.22e-16	DOWN	hypothetical protein	unclassified
Porphyromonas gingivalis W83	PG1489	gi|34539880|ref|NC_002950.2|:1562272-1563553	3.29283	395.082	-6.90668	2.94e-113	2.58e-110	DOWN	relaxase	unclassified
Porphyromonas gingivalis W83	PG1490	gi|34539880|ref|NC_002950.2|:1563554-1565564	4.15413	144.843	-5.1238	1.14e-70	1.15e-68	DOWN	conjugal transfer protein TraG	unclassified
Porphyromonas gingivalis W83	PG1494	gi|34539880|ref|NC_002950.2|:1569980-1571294	33.9267	120.183	-1.82474	7.65e-08	2.13e-07	DOWN	hypothetical protein	unclassified
Porphyromonas gingivalis W83	PG1495	gi|34539880|ref|NC_002950.2|:1571382-1573476	5.91772	113.28	-4.25871	5.51e-51	2.12e-49	DOWN	type IA DNA topoisomerase	unclassified	K03169
Porphyromonas gingivalis W83	PG1496	gi|34539880|ref|NC_002950.2|:1573481-1573757	6.0959	146.406	-4.58599	1.44e-39	3.1e-38	DOWN	hypothetical protein	unclassified
Porphyromonas gingivalis W83	PG1500	gi|34539880|ref|NC_002950.2|:1576238-1578530	30.7544	154.659	-2.33023	7.89e-15	3.68e-14	DOWN	helicase	K
Porphyromonas gingivalis W83	PG1501	gi|34539880|ref|NC_002950.2|:1578589-1579189	94.4911	341.156	-1.85218	3.01e-08	8.76e-08	DOWN	TetR family transcriptional regulator	K
Porphyromonas gingivalis W83	PG1503	gi|34539880|ref|NC_002950.2|:1580364-1581315	4.43426	192.793	-5.44222	1.27e-72	1.42e-70	DOWN	LytB	unclassified
Porphyromonas gingivalis W83	PG1504	gi|34539880|ref|NC_002950.2|:1581332-1582319	2.87844	133.359	-5.53388	7.34e-70	7.05e-68	DOWN	NAD(P)-dependent oxidoreductase	G	K01784
Porphyromonas gingivalis W83	PG1505	gi|34539880|ref|NC_002950.2|:1582382-1583261	2.82774	364.82	-7.01139	4.58e-108	3.13e-105	DOWN	radical SAM protein	C
Porphyromonas gingivalis W83	PG1507	gi|34539880|ref|NC_002950.2|:1583759-1586189	16.6521	167.968	-3.33441	5.75e-33	8.33e-32	DOWN	hypothetical protein	unclassified
Porphyromonas gingivalis W83	PG1509	gi|34539880|ref|NC_002950.2|:1586830-1587499	2.78554	84.6887	-4.92614	2.68e-48	9.11e-47	DOWN	HAD family hydrolase	R
Porphyromonas gingivalis W83	PG1510	gi|34539880|ref|NC_002950.2|:1587518-1587626	6.52271	154.892	-4.56964	1.64e-26	1.68e-25	DOWN	hypothetical protein
Porphyromonas gingivalis W83	PG1511	gi|34539880|ref|NC_002950.2|:1587748-1587910	4.36181	191.672	-5.45757	1.06e-43	2.72e-42	DOWN	hypothetical protein
Porphyromonas gingivalis W83	PG1512	gi|34539880|ref|NC_002950.2|:1587902-1588520	13.783	468.032	-5.08564	9.58e-70	8.93e-68	DOWN	DNA helicase	K
Porphyromonas gingivalis W83	PG1513	gi|34539880|ref|NC_002950.2|:1588608-1589925	33.7821	250.648	-2.89133	2.24e-24	2.01e-23	DOWN	phosphoribosyltransferase	G	K15634
Porphyromonas gingivalis W83	PG1514	gi|34539880|ref|NC_002950.2|:1589939-1590929	29.3699	848.137	-4.85189	2.28e-69	2.03e-67	DOWN	glycerol dehydrogenase	C
Porphyromonas gingivalis W83	PG1515	gi|34539880|ref|NC_002950.2|:1590916-1591930	20.8827	155.362	-2.89525	4.4e-23	3.62e-22	DOWN	ribulose-bisphosphate carboxylase	G	K01601
Porphyromonas gingivalis W83	PG1516	gi|34539880|ref|NC_002950.2|:1591880-1593257	19.8317	320.382	-4.01391	8.09e-48	2.67e-46	DOWN	hypothetical protein	G
Porphyromonas gingivalis W83	PG1519	gi|34539880|ref|NC_002950.2|:1595844-1597485	8.25393	122.59	-3.89262	1.33e-42	3.27e-41	DOWN	DUF4209 domain-containing protein	unclassified
Porphyromonas gingivalis W83	PG1521	gi|34539880|ref|NC_002950.2|:1598143-1599193	34.8384	229.863	-2.72202	9.5e-21	6.79e-20	DOWN	O-succinylbenzoic acid--CoA ligase	unclassified	K01911
Porphyromonas gingivalis W83	PG1522	gi|34539880|ref|NC_002950.2|:1599189-1600260	47.379	273.176	-2.52751	7.35e-18	4.25e-17	DOWN	o-succinylbenzoate synthase	R	K19802
Porphyromonas gingivalis W83	PG1523	gi|34539880|ref|NC_002950.2|:1600259-1601078	34.5733	294.087	-3.08851	2.44e-27	2.64e-26	DOWN	1,4-dihydroxy-2-naphthoyl-CoA synthase	unclassified	K01661
Porphyromonas gingivalis W83	PG1524	gi|34539880|ref|NC_002950.2|:1601102-1602836	47.1508	241.217	-2.35498	2.82e-15	1.35e-14	DOWN	2-succinyl-5-enolpyruvyl-6-hydroxy-3-cyclohexene-1-carboxylate synthase	unclassified	K02551
Porphyromonas gingivalis W83	PG1525	gi|34539880|ref|NC_002950.2|:1602848-1603955	61.721	384.708	-2.63993	5.53e-20	3.74e-19	DOWN	isochorismate synthase	unclassified	K02552
Porphyromonas gingivalis W83	PG1526	gi|34539880|ref|NC_002950.2|:1604021-1605461	31.8545	294.598	-3.20918	7.25e-31	9.3e-30	DOWN	ATPase AAA	K
Porphyromonas gingivalis W83	PG1527	gi|34539880|ref|NC_002950.2|:1605656-1605884	0.58213	496.318	-9.73571	6.03e-104	3.37e-101	DOWN	DNA-binding protein	unclassified
Porphyromonas gingivalis W83	PG1528	gi|34539880|ref|NC_002950.2|:1605922-1607248	75.9798	286.46	-1.91465	3.75e-09	1.18e-08	DOWN	ATPase	R	K07133
Porphyromonas gingivalis W83	PG1529	gi|34539880|ref|NC_002950.2|:1607374-1609513	25.3742	255.021	-3.32918	1.37e-33	2.01e-32	DOWN	hypothetical protein	unclassified
Porphyromonas gingivalis W83	PG1530	gi|34539880|ref|NC_002950.2|:1609509-1610400	36.4155	237.762	-2.70689	2.44e-20	1.68e-19	DOWN	GTP pyrophosphokinase	S
Porphyromonas gingivalis W83	PG1532	gi|34539880|ref|NC_002950.2|:1611611-1611806	6.5747	819.206	-6.96116	2.46e-93	8.39e-91	DOWN	DNA-binding protein	unclassified
Porphyromonas gingivalis W83	PG1533	gi|34539880|ref|NC_002950.2|:1611802-1613851	3.68493	180.124	-5.61121	5.6e-83	1.01e-80	DOWN	topoisomerase	unclassified
Porphyromonas gingivalis W83	PG1534	gi|34539880|ref|NC_002950.2|:1613847-1614237	3.29576	184.96	-5.81046	3.89e-63	2.78e-61	DOWN	DNA-binding protein	unclassified
Porphyromonas gingivalis W83	PG1535	gi|34539880|ref|NC_002950.2|:1614239-1614581	2.72057	116.966	-5.42604	9.81e-48	3.22e-46	DOWN	transcriptional regulator	K
Porphyromonas gingivalis W83	PG1544	gi|34539880|ref|NC_002950.2|:1622731-1623502	17.6708	136.289	-2.94724	6.23e-23	5.09e-22	DOWN	peroxide stress protein YaaA	S	K09861
Porphyromonas gingivalis W83	PG1545	gi|34539880|ref|NC_002950.2|:1623639-1624215	2124.99	757.6	1.48795	4.99e-24	4.38e-23	UP	superoxide dismutase [Mn/Fe]	P	K04564
Porphyromonas gingivalis W83	PG1546	gi|34539880|ref|NC_002950.2|:1624226-1624415	12.3953	70.9955	-2.51794	1.58e-09	5.08e-09	DOWN	hypothetical protein
Porphyromonas gingivalis W83	PG1547	gi|34539880|ref|NC_002950.2|:1624401-1624755	19.0261	92.4199	-2.28022	1.23e-10	4.23e-10	DOWN	hypothetical protein
Porphyromonas gingivalis W83	PG1549	gi|34539880|ref|NC_002950.2|:1627896-1628037	8.13616	213.277	-4.71224	9.07e-37	1.68e-35	DOWN	hypothetical protein
Porphyromonas gingivalis W83	PG1551	gi|34539880|ref|NC_002950.2|:1628577-1629006	44.8493	201.376	-2.16673	2.6e-11	9.42e-11	DOWN	heme-binding protein HmuY	unclassified
Porphyromonas gingivalis W83	PG1552	gi|34539880|ref|NC_002950.2|:1629020-1630961	2.58561	136.052	-5.71751	4.66e-82	8.19e-80	DOWN	TonB-dependent receptor	unclassified	K16089
Porphyromonas gingivalis W83	PG1553	gi|34539880|ref|NC_002950.2|:1630997-1635407	3.4352	137.889	-5.32697	8.53e-80	1.38e-77	DOWN	cobaltochelatase	unclassified	K02230
Porphyromonas gingivalis W83	PG1554	gi|34539880|ref|NC_002950.2|:1635403-1636081	0.916205	110.994	-6.9206	3.32e-75	4.35e-73	DOWN	hypothetical protein	unclassified
Porphyromonas gingivalis W83	PG1555	gi|34539880|ref|NC_002950.2|:1636150-1636729	3.60084	126.489	-5.13453	4.18e-55	2.04e-53	DOWN	hypothetical protein	unclassified
Porphyromonas gingivalis W83	PG1556	gi|34539880|ref|NC_002950.2|:1636734-1637061	9.3478	102.15	-3.44992	3.65e-24	3.24e-23	DOWN	hypothetical protein	S
Porphyromonas gingivalis W83	PG1564	gi|34539880|ref|NC_002950.2|:1642670-1644626	22.6607	150.574	-2.7322	3.82e-21	2.79e-20	DOWN	sulfatase	unclassified	K19005
Porphyromonas gingivalis W83	PG1565	gi|34539880|ref|NC_002950.2|:1644710-1645949	38.5589	139.664	-1.85682	3.09e-08	8.98e-08	DOWN	3-deoxy-D-manno-octulosonic acid transferase	unclassified	K02527
Porphyromonas gingivalis W83	PG1571	gi|34539880|ref|NC_002950.2|:1649027-1650443	24.5229	142.24	-2.53613	1.66e-17	9.42e-17	DOWN	MBL fold metallo-hydrolase	R
Porphyromonas gingivalis W83	PG1572	gi|34539880|ref|NC_002950.2|:1650535-1651342	20.0732	103.183	-2.36186	1.05e-13	4.51e-13	DOWN	anion permease	R	K07090
Porphyromonas gingivalis W83	PG1574	gi|34539880|ref|NC_002950.2|:1652550-1652703	2.88545	353.193	-6.93552	2.02e-66	1.58e-64	DOWN	hypothetical protein
Porphyromonas gingivalis W83	PG1578	gi|34539880|ref|NC_002950.2|:1655605-1656532	67.1327	193.559	-1.52769	5.55e-05	0.000121689	DOWN	quinolinate synthetase	unclassified	K03517
Porphyromonas gingivalis W83	PG1584	gi|34539880|ref|NC_002950.2|:1661470-1662214	55.3511	207.462	-1.90617	1.05e-08	3.19e-08	DOWN	tetratricopeptide repeat protein	N
Porphyromonas gingivalis W83	PG1585	gi|34539880|ref|NC_002950.2|:1662394-1664197	57.3677	209.704	-1.87004	1.28e-08	3.82e-08	DOWN	protein BatD	unclassified
Porphyromonas gingivalis W83	PG1586	gi|34539880|ref|NC_002950.2|:1664193-1665102	36.9648	128.149	-1.7936	2.5e-07	6.69e-07	DOWN	SH3 domain protein	unclassified
Porphyromonas gingivalis W83	PG1587	gi|34539880|ref|NC_002950.2|:1665122-1665839	17.1431	102.784	-2.58391	1.71e-16	8.94e-16	DOWN	phosphatase PAP2 family protein	unclassified
Porphyromonas gingivalis W83	PG1588	gi|34539880|ref|NC_002950.2|:1665854-1666622	34.2659	128.333	-1.90505	2.14e-08	6.32e-08	DOWN	membrane protein	S	K18672
Porphyromonas gingivalis W83	PG1593	gi|34539880|ref|NC_002950.2|:1671642-1672203	41.1942	180.867	-2.13442	4.47e-11	1.6e-10	DOWN	shikimate kinase	E	K00891
Porphyromonas gingivalis W83	PG1594	gi|34539880|ref|NC_002950.2|:1672141-1673677	10.9283	145.063	-3.73054	1.07e-39	2.32e-38	DOWN	competence protein ComEC	R	K02238
Porphyromonas gingivalis W83	PG1599	gi|34539880|ref|NC_002950.2|:1679226-1680015	92.3592	241.582	-1.38718	0.000720053	0.00137801	DOWN	hypothetical protein	unclassified
Porphyromonas gingivalis W83	PG1600	gi|34539880|ref|NC_002950.2|:1680048-1681074	9.47563	155.58	-4.0373	2.04e-44	5.45e-43	DOWN	acyltransferase	unclassified
Porphyromonas gingivalis W83	PG1601	gi|34539880|ref|NC_002950.2|:1681108-1681882	34.4593	122.174	-1.82597	1.54e-07	4.2e-07	DOWN	biotin--[acetyl-CoA-carboxylase] ligase	unclassified	K03524
Porphyromonas gingivalis W83	PG1606	gi|34539880|ref|NC_002950.2|:1686992-1687715	20.2539	229.347	-3.50125	3.12e-34	4.82e-33	DOWN	ion transporter	unclassified	K10716
Porphyromonas gingivalis W83	PG1617	gi|34539880|ref|NC_002950.2|:1697386-1697845	67.4267	551.485	-3.03193	2.45e-26	2.49e-25	DOWN	hypothetical protein	unclassified
Porphyromonas gingivalis W83	PG1618	gi|34539880|ref|NC_002950.2|:1698042-1698729	60.4535	231.101	-1.93463	4.76e-09	1.48e-08	DOWN	hypothetical protein	S	K09789
Porphyromonas gingivalis W83	PG1619	gi|34539880|ref|NC_002950.2|:1698707-1699475	25.3672	233.693	-3.20358	7.93e-29	9.18e-28	DOWN	malonyl-[acyl-carrier protein] O-methyltransferase BioC	S	K02169
Porphyromonas gingivalis W83	PG1624	gi|34539880|ref|NC_002950.2|:1706277-1707363	0	27.6212	#NAME?	8.62e-56	4.34e-54	DOWN	malonyl-[acyl-carrier protein] O-methyltransferase BioC	unclassified	K07481
Porphyromonas gingivalis W83	PG1630	gi|34539880|ref|NC_002950.2|:1711911-1712202	41.8489	123.089	-1.55644	0.000174019	0.00036409	DOWN	hypothetical protein	unclassified
Porphyromonas gingivalis W83	PG1639	gi|34539880|ref|NC_002950.2|:1719865-1720009	66.8071	226.269	-1.75997	6.7e-06	1.61e-05	DOWN	hypothetical protein
Porphyromonas gingivalis W83	PG1640	gi|34539880|ref|NC_002950.2|:1720024-1721335	64.6556	144.669	-1.1619	0.0203173	0.0317626	DOWN	MATE family multidrug exporter	V	K03327
Porphyromonas gingivalis W83	PG1644	gi|34539880|ref|NC_002950.2|:1724770-1725709	2.5527	24.349	-3.25376	4.97e-19	3.14e-18	DOWN	IS3 family transposase	unclassified	K07497
Porphyromonas gingivalis W83	PG1645	gi|34539880|ref|NC_002950.2|:1725762-1726152	0.909175	34.4991	-5.24586	1.11e-26	1.14e-25	DOWN	ISPg5, transposase Orf1
Porphyromonas gingivalis W83	PG1647	gi|34539880|ref|NC_002950.2|:1726412-1727834	72.103	190.077	-1.39845	0.00053955	0.00105558	DOWN	cardiolipin synthase	unclassified	K06131
Porphyromonas gingivalis W83	PG1648	gi|34539880|ref|NC_002950.2|:1727901-1730142	93.589	212.443	-1.18267	0.0140908	0.0223698	DOWN	bifunctional (p)ppGpp synthetase/guanosine-3',5'-bis(diphosphate) 3'-pyrophosphohydrolase	T/K	K00951
Porphyromonas gingivalis W83	PG1649	gi|34539880|ref|NC_002950.2|:1730119-1730242	1.07506	144.577	-7.07127	2.78e-39	5.82e-38	DOWN	hypothetical protein
Porphyromonas gingivalis W83	PG1655	gi|34539880|ref|NC_002950.2|:1737234-1737444	5.68611	192.614	-5.08212	5.87e-45	1.63e-43	DOWN	hypothetical protein
Porphyromonas gingivalis W83	PG1658	gi|34539880|ref|NC_002950.2|:1741836-1742994	2.03201	17.6456	-3.11833	5.87e-17	3.22e-16	DOWN	IS4 family transposase ISPg4	unclassified	K07495
Porphyromonas gingivalis W83	PG1661	gi|34539880|ref|NC_002950.2|:1744607-1744895	23.3711	175.559	-2.90916	9.53e-20	6.4e-19	DOWN	hypothetical protein
Porphyromonas gingivalis W83	PG1663	gi|34539880|ref|NC_002950.2|:1745268-1745928	3008.67	1382.95	1.12138	1.69e-17	9.56e-17	UP	ABC transporter ATP-binding protein	V	K02003
Porphyromonas gingivalis W83	PG1673	gi|34539880|ref|NC_002950.2|:1758527-1759685	0.613438	13.3656	-4.44547	1.64e-24	1.48e-23	DOWN	IS4 family transposase	unclassified	K07495
Porphyromonas gingivalis W83	PG1676	gi|34539880|ref|NC_002950.2|:1760578-1762186	1173.78	467.64	1.32769	4.27e-21	3.11e-20	UP	phosphoenolpyruvate carboxykinase (ATP)	C	K01610
Porphyromonas gingivalis W83	PG1678	gi|34539880|ref|NC_002950.2|:1763844-1763952	7.74571	354.494	-5.51622	5.23e-48	1.74e-46	DOWN	hypothetical protein
Porphyromonas gingivalis W83	PG1679	gi|34539880|ref|NC_002950.2|:1763935-1765330	6.14336	137.335	-4.48253	1.87e-54	8.63e-53	DOWN	hypothetical protein	unclassified
Porphyromonas gingivalis W83	PG1684	gi|34539880|ref|NC_002950.2|:1771066-1771543	2324.61	819.835	1.50358	2.61e-24	2.34e-23	UP	hypothetical protein	unclassified
Porphyromonas gingivalis W83	PG1685	gi|34539880|ref|NC_002950.2|:1772305-1773088	10.8256	229.777	-4.40772	2.06e-52	8.45e-51	DOWN	hypothetical protein	unclassified
Porphyromonas gingivalis W83	PG1695	gi|34539880|ref|NC_002950.2|:1779579-1779771	0	111.376	#NAME?	7.26e-46	2.12e-44	DOWN	DUF481 domain-containing protein	unclassified
Porphyromonas gingivalis W83	PG1696	gi|34539880|ref|NC_002950.2|:1780112-1781150	107.519	242.569	-1.17381	0.0167931	0.0265024	DOWN	hypothetical protein	unclassified	K01155
Porphyromonas gingivalis W83	PG1697	gi|34539880|ref|NC_002950.2|:1781159-1785134	45.3635	183.4	-2.01539	1.54e-10	5.24e-10	DOWN	DEAD/DEAH box helicase	K	K01155
Porphyromonas gingivalis W83	PG1709	gi|34539880|ref|NC_002950.2|:1795053-1795443	2.50023	41.3989	-4.04946	1.33e-22	1.06e-21	DOWN	ISPg5, transposase Orf1
Porphyromonas gingivalis W83	PG1710	gi|34539880|ref|NC_002950.2|:1795496-1796435	0.850901	6.75846	-2.98963	8.99e-09	2.74e-08	DOWN	IS3 family transposase	unclassified
Porphyromonas gingivalis W83	PG1711	gi|34539880|ref|NC_002950.2|:1796741-1799003	48.206	208.087	-2.1099	1e-11	3.72e-11	DOWN	alpha-1 2-mannosidase	G
Porphyromonas gingivalis W83	PG1718	gi|34539880|ref|NC_002950.2|:1806621-1806897	1.7646	125.985	-6.15776	1.58e-50	5.93e-49	DOWN	hypothetical protein	unclassified
Porphyromonas gingivalis W83	PG1722	gi|34539880|ref|NC_002950.2|:1812722-1813028	8.25032	142.021	-4.10551	9.36e-35	1.51e-33	DOWN	hypothetical protein	unclassified
Porphyromonas gingivalis W83	PG1723	gi|34539880|ref|NC_002950.2|:1813208-1813463	1875.68	595.929	1.6542	5.38e-27	5.66e-26	UP	30S ribosomal protein S20	J
Porphyromonas gingivalis W83	PG1728	gi|34539880|ref|NC_002950.2|:1817783-1818236	32.9844	253.988	-2.9449	3.78e-23	3.13e-22	DOWN	tRNA-specific adenosine deaminase	J/F	K11991
Porphyromonas gingivalis W83	PG1729	gi|34539880|ref|NC_002950.2|:1818431-1818971	2063.11	540.338	1.93289	4.66e-33	6.77e-32	UP	2-Cys peroxiredoxin	O	K11065
Porphyromonas gingivalis W83	PG1730	gi|34539880|ref|NC_002950.2|:1819016-1819667	90.4394	223.44	-1.30486	0.00295274	0.00520967	DOWN	O-methyltransferase	R
Porphyromonas gingivalis W83	PG1732	gi|34539880|ref|NC_002950.2|:1820310-1821237	55.3055	160.08	-1.5333	5.48e-05	0.0001202	DOWN	integrase	unclassified	K04763
Porphyromonas gingivalis W83	PG1733	gi|34539880|ref|NC_002950.2|:1821275-1821713	23.1796	128.459	-2.47038	2.73e-14	1.23e-13	DOWN	hypothetical protein	unclassified
Porphyromonas gingivalis W83	PG1734	gi|34539880|ref|NC_002950.2|:1821709-1822651	13.4297	150.705	-3.48822	2.3e-33	3.35e-32	DOWN	transporter	R
Porphyromonas gingivalis W83	PG1738	gi|34539880|ref|NC_002950.2|:1824186-1825221	25.7351	148.349	-2.52718	4.56e-17	2.51e-16	DOWN	hypothetical protein	unclassified
Porphyromonas gingivalis W83	PG1739	gi|34539880|ref|NC_002950.2|:1825217-1825799	83.1554	302.578	-1.86343	2.56e-08	7.47e-08	DOWN	hypothetical protein	F/P	K01524
Porphyromonas gingivalis W83	PG1742	gi|34539880|ref|NC_002950.2|:1827389-1827566	17.9741	218.545	-3.60394	3.37e-27	3.59e-26	DOWN	hypothetical protein
Porphyromonas gingivalis W83	PG1745	gi|34539880|ref|NC_002950.2|:1829524-1831114	24.0753	122.745	-2.35004	1.16e-14	5.4e-14	DOWN	phosphoribulokinase family protein	F	K00876
Porphyromonas gingivalis W83	PG1750	gi|34539880|ref|NC_002950.2|:1835462-1837283	53.8499	234.332	-2.12154	7.33e-12	2.76e-11	DOWN	alpha-1,3/4-fucosidase	G	K01206
Porphyromonas gingivalis W83	PG1757	gi|34539880|ref|NC_002950.2|:1844020-1845052	49.2538	160.911	-1.70796	1.22e-06	3.12e-06	DOWN	hypothetical protein	unclassified
Porphyromonas gingivalis W83	PG1758	gi|34539880|ref|NC_002950.2|:1845324-1845594	7059.41	3227.05	1.12933	1.25e-17	7.16e-17	UP	30S ribosomal protein S15	J	K02956
Porphyromonas gingivalis W83	PG1760	gi|34539880|ref|NC_002950.2|:1846646-1847276	75.8439	186.052	-1.2946	0.0037025	0.00647675	DOWN	ABC transporter ATP-binding protein	P	K09817
Porphyromonas gingivalis W83	PG1765	gi|34539880|ref|NC_002950.2|:1853151-1853388	3175.12	1289.31	1.30021	1.8e-20	1.24e-19	UP	acyl carrier protein	unclassified	K02078
Porphyromonas gingivalis W83	PG1766	gi|34539880|ref|NC_002950.2|:1853556-1854138	30.4116	113.597	-1.90124	5.36e-08	1.52e-07	DOWN	phosphoribosylglycinamide formyltransferase	F	K11175
Porphyromonas gingivalis W83	PG1767	gi|34539880|ref|NC_002950.2|:1854134-1855175	11.5141	158.018	-3.77861	1.59e-39	3.4e-38	DOWN	hypothetical protein	O
Porphyromonas gingivalis W83	PG1768	gi|34539880|ref|NC_002950.2|:1855200-1856742	12.8441	106.147	-3.04688	8.48e-26	8.38e-25	DOWN	magnesium chelatase	O	K07391
Porphyromonas gingivalis W83	PG1769	gi|34539880|ref|NC_002950.2|:1856746-1857070	6.15267	152.096	-4.62763	6.18e-43	1.54e-41	DOWN	hypothetical protein	unclassified
Porphyromonas gingivalis W83	PG1770	gi|34539880|ref|NC_002950.2|:1857423-1858101	5.82444	137.653	-4.56278	1.27e-49	4.47e-48	DOWN	hypothetical protein	unclassified
Porphyromonas gingivalis W83	PG1773	gi|34539880|ref|NC_002950.2|:1859954-1861292	18.6173	192.577	-3.37072	6.93e-33	9.97e-32	DOWN	PAP2 family phosphoesterase	unclassified
Porphyromonas gingivalis W83	PG1774	gi|34539880|ref|NC_002950.2|:1861268-1864637	69.5548	190.916	-1.45672	0.000160023	0.000335835	DOWN	transcription-repair coupling factor	K	K03723
Porphyromonas gingivalis W83	PG1782	gi|34539880|ref|NC_002950.2|:1870833-1872021	64.2434	205.6	-1.67822	1.92e-06	4.79e-06	DOWN	membrane protein	E/R/G
Porphyromonas gingivalis W83	PG1783	gi|34539880|ref|NC_002950.2|:1872007-1872718	37.6957	128.829	-1.77299	5.52e-07	1.44e-06	DOWN	glycosyl transferase family 2	unclassified	K00729
Porphyromonas gingivalis W83	PG1784	gi|34539880|ref|NC_002950.2|:1872705-1873500	20.0967	111.735	-2.47506	2.17e-15	1.05e-14	DOWN	hypothetical protein	G
Porphyromonas gingivalis W83	PG1787	gi|34539880|ref|NC_002950.2|:1875530-1875998	2.55815	229.906	-6.4898	3.49e-79	5.36e-77	DOWN	hypothetical protein	unclassified
Porphyromonas gingivalis W83	PG1791	gi|34539880|ref|NC_002950.2|:1881040-1881256	58.1558	133.949	-1.20369	0.0266288	0.0410656	DOWN	hypothetical protein	unclassified
Porphyromonas gingivalis W83	PG1799	gi|34539880|ref|NC_002950.2|:1894638-1894848	1.47418	209.112	-7.14822	1.55e-62	1.06e-60	DOWN	hypothetical protein	unclassified
Porphyromonas gingivalis W83	PG1807	gi|34539880|ref|NC_002950.2|:1902208-1902685	1463.5	448.971	1.70473	3.71e-28	4.18e-27	UP	ATP synthase subunit C	C	K02124
Porphyromonas gingivalis W83	PG1811	gi|34539880|ref|NC_002950.2|:1906942-1907035	0.472723	325.887	-9.42916	1.57e-56	8.1e-55	DOWN	hypothetical protein
Porphyromonas gingivalis W83	PG1814	gi|34539880|ref|NC_002950.2|:1908695-1910717	58.977	141.746	-1.26509	0.00463298	0.00786832	DOWN	DNA primase	unclassified	K02316
Porphyromonas gingivalis W83	PG1815	gi|34539880|ref|NC_002950.2|:1910758-1911523	138.007	331.747	-1.26534	0.00470313	0.00796423	DOWN	3-deoxy-manno-octulosonate cytidylyltransferase	unclassified	K00979
Porphyromonas gingivalis W83	PG1817	gi|34539880|ref|NC_002950.2|:1912309-1913125	35.3529	186.729	-2.40105	3.81e-15	1.83e-14	DOWN	cytochrome c assembly protein	O
Porphyromonas gingivalis W83	PG1823	gi|34539880|ref|NC_002950.2|:1917456-1918110	16187.9	6952.31	1.21935	3.11e-19	2e-18	UP	PorT family protein	unclassified
Porphyromonas gingivalis W83	PG1829	gi|34539880|ref|NC_002950.2|:1921396-1923070	45.444	176.288	-1.95577	1.37e-09	4.41e-09	DOWN	long-chain-fatty-acid--CoA ligase	unclassified	K01897
Porphyromonas gingivalis W83	PG1831	gi|34539880|ref|NC_002950.2|:1923544-1925512	62.0839	208.44	-1.74734	2.97e-07	7.91e-07	DOWN	ATP-dependent DNA helicase RecQ	unclassified	K03654
Porphyromonas gingivalis W83	PG1836	gi|34539880|ref|NC_002950.2|:1928682-1929918	10.5252	110.032	-3.386	2.43e-31	3.21e-30	DOWN	MFS transporter	E/R/G/P	K03289
Porphyromonas gingivalis W83	PG1840	gi|34539880|ref|NC_002950.2|:1937241-1937355	38.2535	129.405	-1.75823	8.12e-05	0.000175498	DOWN	neutral zinc metallopeptidase	R
Porphyromonas gingivalis W83	PG1841	gi|34539880|ref|NC_002950.2|:1937449-1938373	28.9194	166.997	-2.52972	4.17e-17	2.3e-16	DOWN	hypothetical protein	S	K01163
Porphyromonas gingivalis W83	PG1842	gi|34539880|ref|NC_002950.2|:1938380-1939373	6.52681	177.993	-4.7693	1.71e-59	1.02e-57	DOWN	acetyltransferase	R
Porphyromonas gingivalis W83	PG1846	gi|34539880|ref|NC_002950.2|:1946176-1946314	5.75429	192.21	-5.0619	1.32e-37	2.58e-36	DOWN	hypothetical protein
Porphyromonas gingivalis W83	PG1855	gi|34539880|ref|NC_002950.2|:1953931-1955566	37.4826	110.645	-1.56165	2.8e-05	6.36e-05	DOWN	peptidase S41	unclassified	K03797
Porphyromonas gingivalis W83	PG1857	gi|34539880|ref|NC_002950.2|:1956109-1956463	6.75927	165.228	-4.61145	5.09e-45	1.42e-43	DOWN	hypothetical protein	unclassified
Porphyromonas gingivalis W83	PG1861	gi|34539880|ref|NC_002950.2|:1959976-1960147	60.1952	207.447	-1.78503	2.99e-06	7.39e-06	DOWN	hypothetical protein
Porphyromonas gingivalis W83	PG1864	gi|34539880|ref|NC_002950.2|:1960598-1964399	85.9266	269.046	-1.64667	2.74e-06	6.77e-06	DOWN	hypothetical protein	S	K17550
Porphyromonas gingivalis W83	PG1870	gi|34539880|ref|NC_002950.2|:1965957-1966617	23.26	156.938	-2.75427	7.56e-20	5.09e-19	DOWN	class I SAM-dependent methyltransferase	unclassified
Porphyromonas gingivalis W83	PG1871	gi|34539880|ref|NC_002950.2|:1966658-1966949	10.6524	196.704	-4.20677	5.48e-39	1.15e-37	DOWN	hypothetical protein	unclassified
Porphyromonas gingivalis W83	PG1875	gi|34539880|ref|NC_002950.2|:1969736-1970711	65.6067	144.272	-1.13687	0.0289987	0.0445304	DOWN	hemolysin	unclassified
Porphyromonas gingivalis W83	PG1880	gi|34539880|ref|NC_002950.2|:1975620-1976631	62.1752	177.321	-1.51195	7.56e-05	0.000163881	DOWN	glycosyl transferase family 2	R	K19354
Porphyromonas gingivalis W83	PG1888	gi|34539880|ref|NC_002950.2|:1985735-1986350	33.0384	82.2233	-1.3154	0.00440916	0.00767141	DOWN	sulfurtransferase-like selenium metabolism protein YedF	unclassified
Porphyromonas gingivalis W83	PG1890	gi|34539880|ref|NC_002950.2|:1987704-1987932	89.648	298.323	-1.73453	2.07e-06	5.16e-06	DOWN	hypothetical protein	unclassified
Porphyromonas gingivalis W83	PG1891	gi|34539880|ref|NC_002950.2|:1987995-1988505	75.4802	253.416	-1.74734	6.48e-07	1.68e-06	DOWN	hypothetical protein	unclassified
Porphyromonas gingivalis W83	PG1892	gi|34539880|ref|NC_002950.2|:1989564-1989951	7.55869	508.478	-6.07191	1.4e-84	2.96e-82	DOWN	hypothetical protein	unclassified
Porphyromonas gingivalis W83	PG1893	gi|34539880|ref|NC_002950.2|:1991099-1991873	12.6141	193.705	-3.94075	3.41e-42	8.25e-41	DOWN	hypothetical protein	unclassified
Porphyromonas gingivalis W83	PG1894	gi|34539880|ref|NC_002950.2|:1992416-1992995	62.0571	202.562	-1.7067	1.8e-06	4.49e-06	DOWN	hypothetical protein	unclassified
Porphyromonas gingivalis W83	PG1895	gi|34539880|ref|NC_002950.2|:1993601-1994300	12.3786	167.962	-3.76221	1.34e-37	2.61e-36	DOWN	hypothetical protein	unclassified
Porphyromonas gingivalis W83	PG1896	gi|34539880|ref|NC_002950.2|:1994725-1996015	595.565	1347.53	-1.17799	0.0142745	0.0226556	DOWN	S-adenosylmethionine synthase	unclassified	K00789
Porphyromonas gingivalis W83	PG1897	gi|34539880|ref|NC_002950.2|:1996142-1996820	8.96572	107.662	-3.58595	9.38e-32	1.26e-30	DOWN	thiamine pyrophosphokinase	unclassified	K00949
Porphyromonas gingivalis W83	PG1898	gi|34539880|ref|NC_002950.2|:1996816-1997425	9.90703	82.0334	-3.04969	1.62e-21	1.21e-20	DOWN	nicotinamide mononucleotide transporter PnuC	unclassified	K03811
Porphyromonas gingivalis W83	PG1899	gi|34539880|ref|NC_002950.2|:1997429-1999814	29.3322	126.929	-2.11347	1.22e-11	4.49e-11	DOWN	TonB-denpendent receptor	P
Porphyromonas gingivalis W83	PG1900	gi|34539880|ref|NC_002950.2|:1999888-2000836	24.5826	116.28	-2.2419	1.44e-12	5.73e-12	DOWN	GTPase RsgA	R	K06949
Porphyromonas gingivalis W83	PG1903	gi|34539880|ref|NC_002950.2|:2002319-2004311	91.3021	214.619	-1.23306	0.00706427	0.0117362	DOWN	DUF4954 domain-containing protein	unclassified
Porphyromonas gingivalis W83	PG1904	gi|34539880|ref|NC_002950.2|:2004521-2004851	3.89318	187.725	-5.59153	8.95e-58	4.83e-56	DOWN	hypothetical protein	unclassified
Porphyromonas gingivalis W83	PG1906	gi|34539880|ref|NC_002950.2|:2005546-2006632	0.0817588	26.8206	-8.35775	4.87e-55	2.34e-53	DOWN	IS5/IS1182 family transposase	unclassified	K07481
Porphyromonas gingivalis W83	PG1918	gi|34539880|ref|NC_002950.2|:2014579-2015920	2244.45	1053.79	1.09077	5.18e-17	2.85e-16	UP	preprotein translocase subunit SecY	unclassified	K03076
Porphyromonas gingivalis W83	PG1919	gi|34539880|ref|NC_002950.2|:2015924-2016371	2026.6	981.382	1.04617	3.45e-16	1.77e-15	UP	50S ribosomal protein L15	J	K02876
Porphyromonas gingivalis W83	PG1922	gi|34539880|ref|NC_002950.2|:2017116-2017461	954.73	353.892	1.43178	1.45e-22	1.16e-21	UP	50S ribosomal protein L18	J	K02881
Porphyromonas gingivalis W83	PG1924	gi|34539880|ref|NC_002950.2|:2018049-2018445	1388.59	687.445	1.01431	1.34e-15	6.61e-15	UP	30S ribosomal protein S8	J	K02994
Porphyromonas gingivalis W83	PG1925	gi|34539880|ref|NC_002950.2|:2018495-2018765	669.818	185.614	1.85146	1.31e-29	1.58e-28	UP	30S ribosomal protein S14	J	K02954
Porphyromonas gingivalis W83	PG1931	gi|34539880|ref|NC_002950.2|:2020504-2020939	1319.62	642.521	1.03831	5.48e-16	2.77e-15	UP	50S ribosomal protein L16	J	K02878
Porphyromonas gingivalis W83	PG1937	gi|34539880|ref|NC_002950.2|:2023596-2024226	1285.47	596.361	1.10804	3.5e-17	1.95e-16	UP	50S ribosomal protein L4	J	K02926
Porphyromonas gingivalis W83	PG1941	gi|34539880|ref|NC_002950.2|:2027322-2027799	1488.42	719.518	1.04868	3.42e-16	1.75e-15	UP	30S ribosomal protein S7	J	K02992
Porphyromonas gingivalis W83	PG1943	gi|34539880|ref|NC_002950.2|:2029063-2030350	47.7479	205.81	-2.1078	1.63e-11	5.97e-11	DOWN	hypothetical protein	unclassified
Porphyromonas gingivalis W83	PG1947	gi|34539880|ref|NC_002950.2|:2033071-2036554	126.382	290.306	-1.19978	0.0107507	0.0172635	DOWN	hypothetical protein	unclassified
Porphyromonas gingivalis W83	PG1954	gi|34539880|ref|NC_002950.2|:2044652-2045672	21.5869	124.787	-2.53124	7.97e-17	4.3e-16	DOWN	NAD(P)-dependent oxidoreductase	G	K01784
Porphyromonas gingivalis W83	PG1956	gi|34539880|ref|NC_002950.2|:2046304-2047600	656.672	323.817	1.01999	9.24e-16	4.6e-15	UP	4-hydroxybutyrate CoA-transferase	C
Porphyromonas gingivalis W83	PG1966	gi|34539880|ref|NC_002950.2|:2056207-2057014	61.8693	262.803	-2.08669	3.93e-11	1.41e-10	DOWN	mechanosensitive ion channel protein	unclassified	K03442
Porphyromonas gingivalis W83	PG1967	gi|34539880|ref|NC_002950.2|:2057307-2058195	32.5397	192.164	-2.56206	9.59e-18	5.53e-17	DOWN	hypothetical protein	R	K09667
Porphyromonas gingivalis W83	PG1968	gi|34539880|ref|NC_002950.2|:2058549-2058654	14.6722	261.901	-4.15786	8.62e-30	1.06e-28	DOWN	hypothetical protein
Porphyromonas gingivalis W83	PG1970	gi|34539880|ref|NC_002950.2|:2059573-2059873	5.16697	95.7005	-4.21114	9.41e-31	1.2e-29	DOWN	hypothetical protein	unclassified
Porphyromonas gingivalis W83	PG1975	gi|34539880|ref|NC_002950.2|:2063357-2064410	2.78252	42.2748	-3.92534	1.1e-32	1.56e-31	DOWN	hypothetical protein	unclassified
Porphyromonas gingivalis W83	PG1979	gi|34539880|ref|NC_002950.2|:2067411-2067579	1.05174	314.635	-8.22476	9.58e-72	1.05e-69	DOWN	hypothetical protein	unclassified
Porphyromonas gingivalis W83	PG1980	gi|34539880|ref|NC_002950.2|:2067849-2068020	53.4781	243.371	-2.18614	2.47e-10	8.3e-10	DOWN	hypothetical protein	unclassified
Porphyromonas gingivalis W83	PG1981	gi|34539880|ref|NC_002950.2|:2069304-2069595	57.2189	238.429	-2.059	9.47e-10	3.07e-09	DOWN	CRISPR-associated protein Cas2	unclassified
Porphyromonas gingivalis W83	PG1982	gi|34539880|ref|NC_002950.2|:2069614-2072710	82.0852	258.579	-1.65541	2.31e-06	5.75e-06	DOWN	CRISPR-associated endonuclease Cas1	unclassified	K15342
Porphyromonas gingivalis W83	PG1983	gi|34539880|ref|NC_002950.2|:2072770-2073532	114.613	366.698	-1.67782	1.82e-06	4.55e-06	DOWN	type III-B CRISPR module RAMP protein Cmr6	unclassified
Porphyromonas gingivalis W83	PG1984	gi|34539880|ref|NC_002950.2|:2073528-2073972	161.367	555.798	-1.78421	1.5e-07	4.08e-07	DOWN	hypothetical protein	unclassified
Porphyromonas gingivalis W83	PG1987	gi|34539880|ref|NC_002950.2|:2075875-2077522	75.5249	395.634	-2.38914	5.94e-16	3e-15	DOWN	type III-B CRISPR-associated protein Cas10/Cmr2	R
Porphyromonas gingivalis W83	PG1988	gi|34539880|ref|NC_002950.2|:2077514-2078957	66.1923	311.585	-2.23489	1.73e-13	7.22e-13	DOWN	hypothetical protein	unclassified
Porphyromonas gingivalis W83	PG1993	gi|34539880|ref|NC_002950.2|:2083460-2085260	35.4797	193.962	-2.45071	1.04e-16	5.51e-16	DOWN	excinuclease ABC subunit C	unclassified	K03703
Porphyromonas gingivalis W83	PG1994	gi|34539880|ref|NC_002950.2|:2085266-2085719	36.8016	170.411	-2.21118	1.13e-11	4.21e-11	DOWN	D-tyrosyl-tRNA(Tyr) deacylase	J	K07560
Porphyromonas gingivalis W83	PG1995	gi|34539880|ref|NC_002950.2|:2085723-2086074	33.2007	140.429	-2.08056	1.76e-09	5.64e-09	DOWN	pyrophosphatase	R
Porphyromonas gingivalis W83	PG1996	gi|34539880|ref|NC_002950.2|:2086060-2086930	81.8825	181.247	-1.14633	0.0253693	0.039192	DOWN	2-deoxyribose-5-phosphate aldolase	F	K01619
Porphyromonas gingivalis W83	PG1997	gi|34539880|ref|NC_002950.2|:2086970-2087132	117.224	299.521	-1.3534	0.00264382	0.00467941	DOWN	hypothetical protein
Porphyromonas gingivalis W83	PG1999	gi|34539880|ref|NC_002950.2|:2088272-2088911	17.0106	158.688	-3.22168	2.43e-27	2.63e-26	DOWN	hypothetical protein	unclassified
Porphyromonas gingivalis W83	PG2000	gi|34539880|ref|NC_002950.2|:2088931-2089558	49.8843	166.57	-1.73947	9.76e-07	2.5e-06	DOWN	signal peptidase I	unclassified	K03100
Porphyromonas gingivalis W83	PG2001	gi|34539880|ref|NC_002950.2|:2089547-2090945	53.52	293.676	-2.45608	7.15e-17	3.86e-16	DOWN	signal peptidase I	unclassified	K03100
Porphyromonas gingivalis W83	PG2004	gi|34539880|ref|NC_002950.2|:2093224-2094217	31.3823	149.977	-2.25671	4.41e-13	1.79e-12	DOWN	membrane protein	S
Porphyromonas gingivalis W83	PG2008	gi|34539880|ref|NC_002950.2|:2095382-2097884	13.2615	143.213	-3.43285	8.84e-35	1.43e-33	DOWN	TonB-dependent receptor	P	K16089
Porphyromonas gingivalis W83	PG2009	gi|34539880|ref|NC_002950.2|:2098453-2099191	70.6525	257.547	-1.86602	2.23e-08	6.54e-08	DOWN	DNA repair protein RecO	unclassified
Porphyromonas gingivalis W83	PG2013	gi|34539880|ref|NC_002950.2|:2104315-2104579	45.2743	175.695	-1.95631	3.7e-08	1.07e-07	DOWN	CRISPR-associated endonuclease Cas2	unclassified
Porphyromonas gingivalis W83	PG2014	gi|34539880|ref|NC_002950.2|:2104578-2105595	25.6227	111.134	-2.11681	5.32e-11	1.87e-10	DOWN	subtype I-B CRISPR-associated endonuclease Cas1	unclassified	K15342
Porphyromonas gingivalis W83	PG2015	gi|34539880|ref|NC_002950.2|:2105591-2106104	39.3353	147.471	-1.90654	3.3e-08	9.57e-08	DOWN	CRISPR-associated protein Cas4	unclassified	K07464
Porphyromonas gingivalis W83	PG2016	gi|34539880|ref|NC_002950.2|:2106123-2108460	43.9418	218.423	-2.31346	1.05e-14	4.89e-14	DOWN	CRISPR-associated helicase/endonuclease Cas3	R	K07012
Porphyromonas gingivalis W83	PG2017	gi|34539880|ref|NC_002950.2|:2108434-2109451	188.875	442.315	-1.22764	0.0075998	0.0125987	DOWN	type I-PGING CRISPR-associated protein Cas7/Csp1	unclassified
Porphyromonas gingivalis W83	PG2018	gi|34539880|ref|NC_002950.2|:2109461-2110961	98.3452	245.02	-1.31697	0.00200559	0.00365177	DOWN	type I-PGING CRISPR-associated protein Cas8c/Csp2	unclassified
Porphyromonas gingivalis W83	PG2019	gi|34539880|ref|NC_002950.2|:2110957-2111752	47.283	292.567	-2.62938	3.46e-19	2.22e-18	DOWN	type I-PGING CRISPR-associated protein Cas5p	unclassified
Porphyromonas gingivalis W83	PG2021	gi|34539880|ref|NC_002950.2|:2113010-2114942	21.8617	155.955	-2.83465	5.52e-23	4.52e-22	DOWN	arylsulfatase	unclassified
Porphyromonas gingivalis W83	PG2027	gi|34539880|ref|NC_002950.2|:2125633-2126158	646.94	152.379	2.08596	9.55e-36	1.67e-34	UP	hypothetical protein	unclassified
Porphyromonas gingivalis W83	PG2030	gi|34539880|ref|NC_002950.2|:2129886-2130468	150.991	356.765	-1.24051	0.00698208	0.0116075	DOWN	hypothetical protein	unclassified
Porphyromonas gingivalis W83	PG2032	gi|34539880|ref|NC_002950.2|:2130957-2133471	36.7149	150.835	-2.03853	1.03e-10	3.55e-10	DOWN	primosomal protein N'	unclassified	K04066
Porphyromonas gingivalis W83	PG2035	gi|34539880|ref|NC_002950.2|:2135991-2136669	91.2933	388.224	-2.08831	3e-11	1.08e-10	DOWN	tRNA (guanosine(37)-N1)-methyltransferase TrmD	J	K00554
Porphyromonas gingivalis W83	PG2036	gi|34539880|ref|NC_002950.2|:2136700-2137612	21.999	99.7995	-2.1816	1.46e-11	5.38e-11	DOWN	ion transporter	P	K10716
Porphyromonas gingivalis W83	PG2037	gi|34539880|ref|NC_002950.2|:2137680-2137902	66.1557	231.811	-1.80901	7.18e-07	1.86e-06	DOWN	hypothetical protein	unclassified
Porphyromonas gingivalis W83	PG2038	gi|34539880|ref|NC_002950.2|:2137898-2138297	43.7694	101.386	-1.21187	0.0190837	0.0299331	DOWN	N-acetylmuramoyl-L-alanine amidase	V
Porphyromonas gingivalis W83	PG2040	gi|34539880|ref|NC_002950.2|:2138487-2138964	82.2715	386.34	-2.23141	6.35e-13	2.56e-12	DOWN	histidinol phosphate phosphatase	unclassified
Porphyromonas gingivalis W83	PG2042	gi|34539880|ref|NC_002950.2|:2140188-2141199	37.5422	246.289	-2.71377	1.2e-20	8.38e-20	DOWN	hypothetical protein	O/C
Porphyromonas gingivalis W83	PG2047	gi|34539880|ref|NC_002950.2|:2145847-2148133	53.3348	151.869	-1.50968	6.33e-05	0.000138043	DOWN	helicase	unclassified	K15255
Porphyromonas gingivalis W83	PG2057	gi|34539880|ref|NC_002950.2|:2155098-2156037	2.12725	24.4415	-3.52227	1.21e-21	9.23e-21	DOWN	IS3 family transposase	unclassified	K07497
Porphyromonas gingivalis W83	PG2058	gi|34539880|ref|NC_002950.2|:2156090-2156480	2.04564	43.6247	-4.41452	1.8e-25	1.75e-24	DOWN	hypothetical protein
Porphyromonas gingivalis W83	PG2063	gi|34539880|ref|NC_002950.2|:2160479-2160686	11.9635	271.122	-4.50223	5.28e-43	1.33e-41	DOWN	hypothetical protein	unclassified
Porphyromonas gingivalis W83	PG2064	gi|34539880|ref|NC_002950.2|:2160689-2161094	30.3171	206.635	-2.76888	1.65e-19	1.08e-18	DOWN	hypothetical protein	unclassified
Porphyromonas gingivalis W83	PG2070	gi|34539880|ref|NC_002950.2|:2165680-2166607	41.4672	150.234	-1.85717	4.2e-08	1.2e-07	DOWN	CDP-alcohol phosphatidyltransferase	unclassified
Porphyromonas gingivalis W83	PG2072	gi|34539880|ref|NC_002950.2|:2167508-2170817	34.26	140.321	-2.03413	1.05e-10	3.62e-10	DOWN	helicase UvrD	unclassified	K16898
Porphyromonas gingivalis W83	PG2075	gi|34539880|ref|NC_002950.2|:2176337-2176556	221.978	728.255	-1.71403	1.09e-06	2.79e-06	DOWN	hypothetical protein
Porphyromonas gingivalis W83	PG2076	gi|34539880|ref|NC_002950.2|:2176584-2177133	0.403963	468.995	-10.1811	1.27e-133	3.91e-130	DOWN	hypothetical protein
Porphyromonas gingivalis W83	PG2077	gi|34539880|ref|NC_002950.2|:2177094-2177481	25.7683	141.979	-2.46201	3.54e-14	1.58e-13	DOWN	hypothetical protein	unclassified
Porphyromonas gingivalis W83	PG2078	gi|34539880|ref|NC_002950.2|:2177517-2178690	33.9515	184.876	-2.44501	3.71e-16	1.89e-15	DOWN	ATP-binding protein	R
Porphyromonas gingivalis W83	PG2079	gi|34539880|ref|NC_002950.2|:2178979-2179456	13.6654	91.3963	-2.7416	7.29e-17	3.93e-16	DOWN	hypothetical protein	unclassified
Porphyromonas gingivalis W83	PG2080	gi|34539880|ref|NC_002950.2|:2179467-2180769	40.1731	95.7094	-1.25243	0.00666241	0.0111022	DOWN	adenosylmethionine--8-amino-7-oxononanoate aminotransferase BioA	unclassified
Porphyromonas gingivalis W83	PG2081	gi|34539880|ref|NC_002950.2|:2180758-2181751	50.5157	136.931	-1.43865	0.00033556	0.000678962	DOWN	biotin synthase	unclassified	K01012
Porphyromonas gingivalis W83	PG2090	gi|34539880|ref|NC_002950.2|:2190369-2191278	58.0597	129.297	-1.15508	0.0241559	0.0374304	DOWN	cation transporter	P
Porphyromonas gingivalis W83	PG2091	gi|34539880|ref|NC_002950.2|:2191316-2191670	29.6657	195.871	-2.72304	2.81e-18	1.67e-17	DOWN	dihydroneopterin aldolase	unclassified	K01633
Porphyromonas gingivalis W83	PG2094	gi|34539880|ref|NC_002950.2|:2193410-2197958	59.8308	163.512	-1.45044	0.000177551	0.000371352	DOWN	translocation/assembly module TamB	S
Porphyromonas gingivalis W83	PG2095	gi|34539880|ref|NC_002950.2|:2198379-2200707	32.6258	172.11	-2.39925	5.94e-16	3e-15	DOWN	hypothetical protein	unclassified
Porphyromonas gingivalis W83	PG2096	gi|34539880|ref|NC_002950.2|:2200714-2205505	85.3945	204.618	-1.26072	0.00445084	0.00773299	DOWN	hypothetical protein	S
Porphyromonas gingivalis W83	PG2100	gi|34539880|ref|NC_002950.2|:2208616-2210281	11.7358	324.809	-4.79061	1.69e-66	1.33e-64	DOWN	T9SS C-terminal target domain-containing protein	unclassified
Porphyromonas gingivalis W83	PG2101	gi|34539880|ref|NC_002950.2|:2210367-2211363	11.6327	286.743	-4.6235	9.83e-60	5.98e-58	DOWN	hypothetical protein	unclassified
Porphyromonas gingivalis W83	PG2102	gi|34539880|ref|NC_002950.2|:2211513-2213136	49.6894	270.297	-2.44354	1.07e-16	5.67e-16	DOWN	T9SS C-terminal target domain-containing protein	unclassified
Porphyromonas gingivalis W83	PG2103	gi|34539880|ref|NC_002950.2|:2213315-2213450	5.22776	450.491	-6.42916	6.71e-66	5.16e-64	DOWN	hypothetical protein
Porphyromonas gingivalis W83	PG2104	gi|34539880|ref|NC_002950.2|:2213574-2213709	0.980204	268.119	-8.09558	2.13e-60	1.32e-58	DOWN	hypothetical protein
Porphyromonas gingivalis W83	PG2106	gi|34539880|ref|NC_002950.2|:2214833-2215517	5969.59	2224.45	1.42418	6.28e-23	5.12e-22	UP	PorT family protein	unclassified
Porphyromonas gingivalis W83	PG2107	gi|34539880|ref|NC_002950.2|:2215635-2216748	9.33394	110.854	-3.57003	2.9e-34	4.49e-33	DOWN	2-iminoacetate synthase ThiH	R	K03150
Porphyromonas gingivalis W83	PG2108	gi|34539880|ref|NC_002950.2|:2216760-2217540	12.9723	87.1382	-2.74787	1.51e-18	9.15e-18	DOWN	thiazole synthase	F	K03149
Porphyromonas gingivalis W83	PG2109	gi|34539880|ref|NC_002950.2|:2217598-2219542	20.2189	182.465	-3.17384	1.43e-29	1.72e-28	DOWN	thiamine-phosphate diphosphorylase	unclassified	K00788
Porphyromonas gingivalis W83	PG2110	gi|34539880|ref|NC_002950.2|:2219538-2221302	20.5186	110.201	-2.42513	9.27e-16	4.61e-15	DOWN	phosphomethylpyrimidine synthase	unclassified	K03147
Porphyromonas gingivalis W83	PG2111	gi|34539880|ref|NC_002950.2|:2221371-2221572	31.8971	212.828	-2.73819	8.89e-17	4.78e-16	DOWN	thiamine biosynthesis protein ThiS	unclassified
Porphyromonas gingivalis W83	PG2114	gi|34539880|ref|NC_002950.2|:2224071-2224248	5.74172	881.023	-7.26155	1.09e-96	4.45e-94	DOWN	hypothetical protein
Porphyromonas gingivalis W83	PG2116	gi|34539880|ref|NC_002950.2|:2224774-2224927	2.30836	384.839	-7.38124	1.07e-71	1.15e-69	DOWN	hypothetical protein	unclassified
Porphyromonas gingivalis W83	PG2120	gi|34539880|ref|NC_002950.2|:2227772-2228582	26.5739	210.538	-2.986	7.88e-25	7.3e-24	DOWN	MBL fold metallo-hydrolase	R
Porphyromonas gingivalis W83	PG2121	gi|34539880|ref|NC_002950.2|:2228634-2229714	84.1857	204.082	-1.2775	0.00402514	0.00702115	DOWN	L-asparaginase 1	J/E	K01424
Porphyromonas gingivalis W83	PG2123	gi|34539880|ref|NC_002950.2|:2230030-2230303	82.8714	195.016	-1.23465	0.0124386	0.0198803	DOWN	hypothetical protein	unclassified
Porphyromonas gingivalis W83	PG2125	gi|34539880|ref|NC_002950.2|:2231465-2232344	47.0112	191.162	-2.02372	3.86e-10	1.29e-09	DOWN	AraC family transcriptional regulator	K	K02099
Porphyromonas gingivalis W83	PG2128	gi|34539880|ref|NC_002950.2|:2233956-2234895	1.3709	13.2392	-3.27162	2.25e-14	1.02e-13	DOWN	IS3 family transposase	unclassified	K07497
Porphyromonas gingivalis W83	PG2129	gi|34539880|ref|NC_002950.2|:2234948-2235338	22.5021	84.3558	-1.90643	3.49e-07	9.24e-07	DOWN	ISPg5, transposase Orf1
Porphyromonas gingivalis W83	PG2130	gi|34539880|ref|NC_002950.2|:2235706-2236288	5.25914	134.496	-4.67659	2.16e-49	7.49e-48	DOWN	DUF3575 domain-containing protein	unclassified
Porphyromonas gingivalis W83	PG2131	gi|34539880|ref|NC_002950.2|:2236313-2237786	5.33593	116.193	-4.44464	7.28e-53	3.07e-51	DOWN	hypothetical protein	unclassified
Porphyromonas gingivalis W83	PG2132	gi|34539880|ref|NC_002950.2|:2237836-2239003	36.0281	187.391	-2.37885	3.57e-15	1.71e-14	DOWN	major fimbrial subunit protein type-4	unclassified
Porphyromonas gingivalis W83	PG2133	gi|34539880|ref|NC_002950.2|:2239141-2240053	3.55293	79.9731	-4.49243	5.2e-46	1.53e-44	DOWN	hypothetical protein	unclassified
Porphyromonas gingivalis W83	PG2134	gi|34539880|ref|NC_002950.2|:2240066-2241440	3.07012	110.698	-5.17219	1.47e-65	1.1e-63	DOWN	hypothetical protein	unclassified
Porphyromonas gingivalis W83	PG2135	gi|34539880|ref|NC_002950.2|:2241460-2243473	4.43477	217.437	-5.6156	1.96e-84	3.89e-82	DOWN	hypothetical protein	unclassified
Porphyromonas gingivalis W83	PG2136	gi|34539880|ref|NC_002950.2|:2243499-2245164	26.4589	188.105	-2.82972	6.12e-23	5.01e-22	DOWN	hypothetical protein	unclassified
Porphyromonas gingivalis W83	PG2140	gi|34539880|ref|NC_002950.2|:2246273-2246459	4206.44	994.99	2.07985	3.79e-36	6.76e-35	UP	50S ribosomal protein L32	J	K02911
Porphyromonas gingivalis W83	PG2141	gi|34539880|ref|NC_002950.2|:2246638-2247646	2328.24	1082.62	1.10472	3.13e-17	1.75e-16	UP	3-oxoacyl-ACP synthase III	unclassified	K00648
Porphyromonas gingivalis W83	PG2145	gi|34539880|ref|NC_002950.2|:2253392-2253998	27.1594	113.551	-2.06381	8.22e-10	2.67e-09	DOWN	polysaccharide deacetylase	G
Porphyromonas gingivalis W83	PG2146	gi|34539880|ref|NC_002950.2|:2253954-2254710	9.62681	96.3387	-3.32299	1.75e-27	1.9e-26	DOWN	SAM-dependent methyltransferase	S	K15461
Porphyromonas gingivalis W83	PG2147	gi|34539880|ref|NC_002950.2|:2254908-2255490	48.8567	140.765	-1.52667	0.000101339	0.000214803	DOWN	xanthine phosphoribosyltransferase	F	K03816
Porphyromonas gingivalis W83	PG2148	gi|34539880|ref|NC_002950.2|:2255526-2256864	28.8054	168.074	-2.54469	8.94e-18	5.16e-17	DOWN	xanthine permease	F	K16345
Porphyromonas gingivalis W83	PG2149	gi|34539880|ref|NC_002950.2|:2257025-2257748	69.0475	163.476	-1.24341	0.00767422	0.0127049	DOWN	PorT family protein	unclassified
Porphyromonas gingivalis W83	PG2152	gi|34539880|ref|NC_002950.2|:2259889-2260375	107.486	282.703	-1.39514	0.000708375	0.00135651	DOWN	histidinol-phosphate aminotransferase	unclassified
Porphyromonas gingivalis W83	PG2161	gi|34539880|ref|NC_002950.2|:2266806-2267706	4.58662	125.373	-4.77265	2.49e-55	1.23e-53	DOWN	AraC family transcriptional regulator	K
Porphyromonas gingivalis W83	PG2162	gi|34539880|ref|NC_002950.2|:2267702-2268854	25.937	131.559	-2.34263	2.73e-14	1.23e-13	DOWN	sugar synthetase	unclassified	K00748
Porphyromonas gingivalis W83	PG2166	gi|34539880|ref|NC_002950.2|:2271948-2272059	0.793499	258.749	-8.34911	7.19e-55	3.43e-53	DOWN	hypothetical protein
Porphyromonas gingivalis W83	PG2176	gi|34539880|ref|NC_002950.2|:2283304-2284435	1.68794	36.9018	-4.45036	3.24e-38	6.5e-37	DOWN	ISAs1 family transposase ISPg2	unclassified
Porphyromonas gingivalis W83	PG2186	gi|34539880|ref|NC_002950.2|:2293373-2293709	93.6187	229.058	-1.29085	0.00475415	0.00804619	DOWN	transcriptional regulator	K
Porphyromonas gingivalis W83	PG2187	gi|34539880|ref|NC_002950.2|:2293845-2294733	45.1857	108.465	-1.26329	0.00627135	0.0104841	DOWN	1,4-dihydroxy-2-naphthoate octaprenyltransferase	unclassified	K02548
Porphyromonas gingivalis W83	PG2192	gi|34539880|ref|NC_002950.2|:2298380-2299394	2948.36	1193.17	1.30512	1.02e-20	7.24e-20	UP	peptidase M24	unclassified	K19304
Porphyromonas gingivalis W83	PG2194	gi|34539880|ref|NC_002950.2|:2301051-2302209	0.0766798	24.7039	-8.33168	1.92e-54	8.72e-53	DOWN	IS4 family transposase	unclassified	K07495
Porphyromonas gingivalis W83	PG2212	gi|34539880|ref|NC_002950.2|:2324572-2324857	95.3974	245.561	-1.36406	0.00167598	0.00306889	DOWN	hypothetical protein	unclassified
Porphyromonas gingivalis W83	PG2213	gi|34539880|ref|NC_002950.2|:2324937-2325120	19651.1	3720.39	2.40108	7.04e-44	1.83e-42	UP	(2Fe-2S)-binding protein	C
Porphyromonas gingivalis W83	PG2219	gi|34539880|ref|NC_002950.2|:2333086-2334550	46.0435	163.598	-1.82909	4.89e-08	1.39e-07	DOWN	potassium transporter	P	K03498
Porphyromonas gingivalis W83	PG2220	gi|34539880|ref|NC_002950.2|:2335074-2335428	10.8899	240.733	-4.46637	3.54e-47	1.1e-45	DOWN	hypothetical protein	unclassified
Porphyromonas gingivalis W83	PG2221	gi|34539880|ref|NC_002950.2|:2335565-2336900	90.4018	223.104	-1.30329	0.00257024	0.0045531	DOWN	tRNA (N(6)-L-threonylcarbamoyladenosine(37)-C(2))- methylthiotransferase MtaB	J	K18707
Porphyromonas gingivalis W83	PG2222	gi|34539880|ref|NC_002950.2|:2336896-2337814	41.6315	141.383	-1.76386	4.41e-07	1.16e-06	DOWN	acyltransferase	unclassified	K02517
Porphyromonas gingivalis W83	PG2223	gi|34539880|ref|NC_002950.2|:2337852-2338821	19.1029	191.638	-3.32652	3.15e-31	4.1e-30	DOWN	glycosyl transferase family 2	R	K07011
Porphyromonas gingivalis W83	PG2226	gi|34539880|ref|NC_002950.2|:2339928-2342151	45.9944	161.688	-1.81368	5.83e-08	1.65e-07	DOWN	hypothetical protein	P
