# Supplementary material for: Metatranscriptomic analysis of an in vitro biofilm model reveals strain-specific interactions among multiple bacterial species
Source: J Oral Microbiol. 2019 Apr 11;11(1):1599670. doi: 10.1080/20002297.2019.1599670 (PMC6461087; doi:10.1080/20002297.2019.1599670)
Supplement: Supplemental Material [file ZJOM_A_1599670_SM3409.zip › Supplemental files/S5.xlsx]

## Sheet: Sheet1
Table S5 differentially expressed genes between C2 and C3
Species	gene_id	locus	C2	C3	log2FC	Pvalue	Qvalue	updown	Description	COG claasification	KO number
Fusobacterium nucleatum	FN0001	gi_19703352_ref_NC_003454.1:639954-641868	44.9466	1.20662	5.21917	3.51356e-11	5.82782e-11	UP	chromosome replication initiator DnaA	unclassified
Fusobacterium nucleatum	FN0002	gi_19703352_ref_NC_003454.1:642687-643023	107.415	27.69	1.95575	2.64235e-06	3.77167e-06	UP	ribonuclease P protein component	J
Fusobacterium nucleatum	FN0004	gi_19703352_ref_NC_003454.1:643276-643894	44.8343	10.6962	2.0675	6.14071e-05	8.30703e-05	UP	hypothetical protein	unclassified	K03217
Fusobacterium nucleatum	FN0005	gi_19703352_ref_NC_003454.1:643895-644639	202.994	35.4891	2.51599	0.00128578	0.00163383	UP	hypothetical protein	R	K06346
Fusobacterium nucleatum	FN0007	gi_19703352_ref_NC_003454.1:646077-647964	72.8578	4.7072	3.95214	0.00378324	0.00472137	UP	glucose-inhibited cell division protein A	unclassified	K03495
Fusobacterium nucleatum	FN0008	gi_19703352_ref_NC_003454.1:648149-649046	48.3726	0.692765	6.12568	2.12517e-12	3.63939e-12	UP	quinolinate synthetase	unclassified	K03517
Fusobacterium nucleatum	FN0009	gi_19703352_ref_NC_003454.1:649047-650355	55.3076	0.611037	6.50007	3.77555e-19	7.34902e-19	UP	L-aspartate oxidase	unclassified	K00278
Fusobacterium nucleatum	FN0011	gi_19703352_ref_NC_003454.1:651170-651680	61.3939	2.43485	4.65619	0.000199275	0.00026369	UP	transcriptional regulator	R	K07105
Fusobacterium nucleatum	FN0019	gi_19703352_ref_NC_003454.1:656688-659634	86.5288	0.768996	6.81406	7.95279e-37	1.84967e-36	UP	transcription-repair coupling factor	K	K03723
Fusobacterium nucleatum	FN0020	gi_19703352_ref_NC_003454.1:659749-660049	105.563	19.044	2.4707	0.00842382	0.0103243	UP	heat shock protein 15	J
Fusobacterium nucleatum	FN0022	gi_19703352_ref_NC_003454.1:660929-661211	623.921	42.0807	3.89013	0.00624157	0.00769203	UP	hypothetical protein	unclassified	K06412
Fusobacterium nucleatum	FN0023	gi_19703352_ref_NC_003454.1:661340-662840	138	6.60174	4.38568	1.53155e-06	2.2094e-06	UP	hypothetical protein	S
Fusobacterium nucleatum	FN0024	gi_19703352_ref_NC_003454.1:663190-663877	47.9377	12.2716	1.96584	5.19245e-06	7.3299e-06	UP	hypothetical protein	S
Fusobacterium nucleatum	FN0033	gi_19703352_ref_NC_003454.1:670235-675059	46.7646	1.40906	5.05262	1.52733e-13	2.68137e-13	UP	hypothetical protein	unclassified
Fusobacterium nucleatum	FN0039	gi_19703352_ref_NC_003454.1:678750-679302	86.5513	16.3923	2.40054	0.00142771	0.00181184	UP	DNA primase and small primase-like proteins	unclassified	K05985
Fusobacterium nucleatum	FN0040	gi_19703352_ref_NC_003454.1:679313-680699	272.006	42.7379	2.67005	0.00690204	0.0084833	UP	asparaginyl-tRNA synthetase	J	K01893
Fusobacterium nucleatum	FN0042	gi_19703352_ref_NC_003454.1:680965-682219	5.76873	0.212443	4.76311	0.0310526	0.0365917	UP	rod shape-determining protein RodA	unclassified	K03588
Fusobacterium nucleatum	FN0053	gi_19703352_ref_NC_003454.1:689479-690754	92.0415	4.63165	4.31269	3.40268e-05	4.65594e-05	UP	branched chain amino acid ABC transporter	E	K03311
Fusobacterium nucleatum	FN0055	gi_19703352_ref_NC_003454.1:692297-692804	97.3852	3.84878	4.66123	1.15615e-05	1.61264e-05	UP	ribosomal-protein-alanine acetyltransferase	J
Fusobacterium nucleatum	FN0056	gi_19703352_ref_NC_003454.1:692831-693311	93.6536	0.277147	8.40054	5.16876e-21	1.02662e-20	UP	acetyltransferase	J
Fusobacterium nucleatum	FN0057	gi_19703352_ref_NC_003454.1:693354-693960	104.031	6.44211	4.01334	0.00701571	0.00861994	UP	endonuclease III	unclassified	K10773
Fusobacterium nucleatum	FN0059	gi_19703352_ref_NC_003454.1:695292-695679	164.823	38.8242	2.08589	2.94778e-06	4.20504e-06	UP	FeS cluster assembly scaffold protein NifU	C	K04488
Fusobacterium nucleatum	FN0060	gi_19703352_ref_NC_003454.1:695913-697020	24.3213	0.481256	5.65927	6.58257e-08	1.00277e-07	UP	D-alanyl-D-alanine carboxypeptidase	unclassified	K07258
Fusobacterium nucleatum	FN0061	gi_19703352_ref_NC_003454.1:697158-698649	23.4532	0.982832	4.5767	0.000207922	0.000274922	UP	carboxypeptidase	E	K01299
Fusobacterium nucleatum	FN0066	gi_19703352_ref_NC_003454.1:702466-704680	55.5648	3.83172	3.85811	0.0132937	0.0159979	UP	two component system histidine kinase	T
Fusobacterium nucleatum	FN0069	gi_19703352_ref_NC_003454.1:707948-708821	374.597	54.0451	2.79311	0.0349884	0.0406541	UP	glycyl-tRNA synthetase subunit alpha glyQ	J	K01878
Fusobacterium nucleatum	FN0070	gi_19703352_ref_NC_003454.1:709041-711102	42.7176	10.0423	2.08875	1.02838e-06	1.49508e-06	UP	glycyl-tRNA synthetase subunit beta	J	K01879
Fusobacterium nucleatum	FN0071	gi_19703352_ref_NC_003454.1:711101-711665	59.0856	9.83096	2.5874	0.0252207	0.0298263	UP	folE GTP cyclohydrolase I	unclassified	K01495
Fusobacterium nucleatum	FN0077	gi_19703352_ref_NC_003454.1:714843-716232	97.2246	19.8843	2.28969	2.73027e-05	3.7597e-05	UP	ethanolamine two-component sensor kinase	T	K00936
Fusobacterium nucleatum	FN0078	gi_19703352_ref_NC_003454.1:716344-717775	53.0848	1.64463	5.01247	3.93553e-09	6.21162e-09	UP	ethanolamine utilization protein EutA	E	K04019
Fusobacterium nucleatum	FN0080	gi_19703352_ref_NC_003454.1:719180-720068	36.1943	7.34767	2.3004	0.00111953	0.00143497	UP	ethanolamine ammonia-lyase small subunit	E	K03736
Fusobacterium nucleatum	FN0081	gi_19703352_ref_NC_003454.1:720174-720828	93.9511	15.8748	2.56517	0.00734208	0.00901934	UP	ethanolamine utilization protein EutL	E	K04026
Fusobacterium nucleatum	FN0083	gi_19703352_ref_NC_003454.1:721319-721604	538.622	20.1982	4.73698	3.97946e-09	6.2745e-09	UP	ethanolamine utilization protein EutM	C
Fusobacterium nucleatum	FN0087	gi_19703352_ref_NC_003454.1:724765-725014	151.231	3.37713	5.48481	1.36711e-08	2.11573e-08	UP	ethanolamine utilization protein EutN	C
Fusobacterium nucleatum	FN0090	gi_19703352_ref_NC_003454.1:726454-726904	102.559	6.89693	3.89435	0.0370402	0.0429515	UP	ethanolamine utilization protein EutQ	E	K04030
Fusobacterium nucleatum	FN0092	gi_19703352_ref_NC_003454.1:728047-729166	12.2099	2.77725	2.13633	0.00230502	0.00290969	UP	NADPH-dependent butanol dehydrogenase	C	K04072
Fusobacterium nucleatum	FN0093	gi_19703352_ref_NC_003454.1:729308-729620	3159.85	975.603	1.69549	1.94248e-13	3.40673e-13	UP	thioredoxin	O	K03671
Fusobacterium nucleatum	FN0099	gi_19703352_ref_NC_003454.1:734821-735175	10.1968	0	Inf	0.00464266	0.00574512	UP	inorganic pyrophosphatase	C	K01507
Fusobacterium nucleatum	FN0102	gi_19703352_ref_NC_003454.1:736372-738640	95.5446	4.60222	4.37577	1.62511e-06	2.34241e-06	UP	ribonucleoside-diphosphate reductase subunit alpha	F	K00525
Fusobacterium nucleatum	FN0107	gi_19703352_ref_NC_003454.1:741851-743300	10.2633	0.0919364	6.80264	3.36881e-07	4.98789e-07	UP	sodium/proline symporter	E/R	K11928
Fusobacterium nucleatum	FN0109	gi_19703352_ref_NC_003454.1:744422-744899	47.9622	2.04517	4.5516	0.00192057	0.00242972	UP	hypothetical protein	unclassified
Fusobacterium nucleatum	FN0111	gi_19703352_ref_NC_003454.1:746244-746520	45.0126	2.08544	4.4319	0.0251301	0.0297344	UP	hypothetical protein	unclassified
Fusobacterium nucleatum	FN0113	gi_19703352_ref_NC_003454.1:746696-747752	433.792	23.2479	4.22183	9.022e-06	1.26122e-05	UP	heat-inducible transcription repressor HrcA	K	K03705
Fusobacterium nucleatum	FN0116	gi_19703352_ref_NC_003454.1:748392-750216	1259.52	55.344	4.5083	2.05453e-09	3.26288e-09	UP	molecular chaperone DnaK	O	K04043
Fusobacterium nucleatum	FN0117	gi_19703352_ref_NC_003454.1:750477-750990	39.9079	0.259354	7.26561	4.14685e-10	6.717e-10	UP	O6-methylguanine-DNA methyltransferase	unclassified	K00567
Fusobacterium nucleatum	FN0118	gi_19703352_ref_NC_003454.1:751037-752216	81.8052	0.753151	6.76311	2.64005e-24	5.46191e-24	UP	molecular chaperone DnaJ	O	K03686
Fusobacterium nucleatum	FN0127	gi_19703352_ref_NC_003454.1:755547-756402	15.0358	0.726756	4.37079	0.0294307	0.034716	UP	Fe-S oxidoreductase	C
Fusobacterium nucleatum	FN0128	gi_19703352_ref_NC_003454.1:756790-757735	101.615	4.65027	4.44966	7.51719e-06	1.059e-05	UP	hypothetical protein	P
Fusobacterium nucleatum	FN0129	gi_19703352_ref_NC_003454.1:757734-758430	195.622	5.61028	5.12386	2.13578e-12	3.65665e-12	UP	urease accessory protein UreG	O/K
Fusobacterium nucleatum	FN0130	gi_19703352_ref_NC_003454.1:758725-759532	145.353	5.55449	4.70976	3.21674e-08	4.94168e-08	UP	ABC transporter ATP-binding protein	V
Fusobacterium nucleatum	FN0132	gi_19703352_ref_NC_003454.1:761854-769243	10.5587	0.144312	6.1931	5.63292e-18	1.07613e-17	UP	hemolysin	unclassified	K15125
Fusobacterium nucleatum	FN0134	gi_19703352_ref_NC_003454.1:769878-770190	7.71008	0	Inf	0.0336166	0.0391128	UP	hypothetical protein	unclassified
Fusobacterium nucleatum	FN0150	gi_19703352_ref_NC_003454.1:778592-778820	6272	1529.26	2.0361	6.579e-09	1.03203e-08	UP	acyl carrier protein	unclassified	K02078
Fusobacterium nucleatum	FN0151	gi_19703352_ref_NC_003454.1:778910-780152	969.12	144.89	2.74171	0.0147007	0.0176694	UP	3-oxoacyl-ACP synthase	unclassified	K09458
Fusobacterium nucleatum	FN0155	gi_19703352_ref_NC_003454.1:783280-784522	18.1204	1.07247	4.07861	0.0368375	0.0427236	UP	hypothetical protein	S
Fusobacterium nucleatum	FN0162	gi_19703352_ref_NC_003454.1:790063-791404	16.484	0.927128	4.15215	0.0256102	0.0302766	UP	Na+ driven multidrug efflux pump	V
Fusobacterium nucleatum	FN0163	gi_19703352_ref_NC_003454.1:791457-792387	29.3772	0.238646	6.94368	7.35336e-12	1.24417e-11	UP	5-methyltetrahydrofolate--homocysteine methyltransferase	E	K00548
Fusobacterium nucleatum	FN0165	gi_19703352_ref_NC_003454.1:793573-793858	198.292	0.621482	8.3177	2.66827e-24	5.51863e-24	UP	hypothetical protein	unclassified
Fusobacterium nucleatum	FN0170	gi_19703352_ref_NC_003454.1:795350-796673	163.132	11.411	3.83753	0.0104534	0.0126326	UP	essential Neisserial GTPase EngA	R	K03977
Fusobacterium nucleatum	FN0174	gi_19703352_ref_NC_003454.1:799566-800523	286.752	16.6055	4.11007	0.000140325	0.000187698	UP	enoyl-ACP reductase	R	K02371
Fusobacterium nucleatum	FN0182	gi_19703352_ref_NC_003454.1:805890-807156	278.403	14.9756	4.21649	1.44393e-05	2.01161e-05	UP	sarcosine oxidase subunit alpha	O
Fusobacterium nucleatum	FN0183	gi_19703352_ref_NC_003454.1:807167-808664	333.205	21.5654	3.94962	0.00119278	0.00152745	UP	glycerol-3-phosphate dehydrogenase	R	K00111
Fusobacterium nucleatum	FN0185	gi_19703352_ref_NC_003454.1:809356-810559	19.0415	1.14411	4.05684	0.0397958	0.0460696	UP	hypothetical protein	unclassified
Fusobacterium nucleatum	FN0186	gi_19703352_ref_NC_003454.1:810992-811646	77.3715	0	Inf	4.32914e-27	9.20159e-27	UP	cytochrome C-type biogenesis protein CcdA	O	K06196
Fusobacterium nucleatum	FN0187	gi_19703352_ref_NC_003454.1:811729-812359	46.5313	0.140843	8.36797	2.2359e-15	4.07654e-15	UP	thiol:disulfide interchange protein TlpA	O/C
Fusobacterium nucleatum	FN0188	gi_19703352_ref_NC_003454.1:812415-813312	89.5788	3.21641	4.79963	6.90516e-08	1.05122e-07	UP	bifunctional methionine sulfoxide reductase A/B	O	K12267
Fusobacterium nucleatum	FN0189	gi_19703352_ref_NC_003454.1:813342-814128	132.877	3.72652	5.15612	1.2155e-11	2.04259e-11	UP	two-component response regulator YesN	T
Fusobacterium nucleatum	FN0190	gi_19703352_ref_NC_003454.1:814114-815773	80.4418	2.70363	4.89497	3.37566e-10	5.4704e-10	UP	two-component sensor kinase YesM	T	K07718
Fusobacterium nucleatum	FN0198	gi_19703352_ref_NC_003454.1:823900-825883	2.22999	0.0223971	6.63758	0.00788025	0.00966671	UP	transcriptional regulatory protein	K
Fusobacterium nucleatum	FN0199	gi_19703352_ref_NC_003454.1:825922-826225	161.413	27.7725	2.53903	0.00776713	0.00952963	UP	hypothetical protein	unclassified
Fusobacterium nucleatum	FN0200	gi_19703352_ref_NC_003454.1:826262-826667	1421.6	215.175	2.72393	0.0129074	0.015541	UP	acetyl-CoA carboxylase biotin carboxyl carrier	unclassified	K01960
Fusobacterium nucleatum	FN0201	gi_19703352_ref_NC_003454.1:826681-827809	344.496	80.6065	2.09552	6.884e-08	1.04823e-07	UP	glutaconyl-COA decarboxylase subunit beta	C	K01572
Fusobacterium nucleatum	FN0202	gi_19703352_ref_NC_003454.1:827919-828885	428.413	61.2085	2.8072	0.0388231	0.0449585	UP	glutaconate CoA-transferase subunit A	unclassified	K01039
Fusobacterium nucleatum	FN0203	gi_19703352_ref_NC_003454.1:828887-829691	389.218	67.9511	2.51801	0.000721155	0.000927966	UP	glutaconate CoA-transferase subunit B	unclassified	K01040
Fusobacterium nucleatum	FN0205	gi_19703352_ref_NC_003454.1:831608-832868	7.97401	1.83241	2.12156	0.00599328	0.00738868	UP	sodium/glutamate symport carrier protein	E	K03312
Fusobacterium nucleatum	FN0207	gi_19703352_ref_NC_003454.1:833757-835086	407.652	61.6757	2.72456	0.0131886	0.0158769	UP	(R)-2-hydroxyglutaryl-CoA dehydratase subunit alpha	E
Fusobacterium nucleatum	FN0211	gi_19703352_ref_NC_003454.1:837363-837630	340.677	55.2133	2.62532	0.00957831	0.0115953	UP	plasmid addiction system poison protein	J	K06218
Fusobacterium nucleatum	FN0212	gi_19703352_ref_NC_003454.1:837672-838215	121.994	42.8839	1.5083	9.90327e-13	1.71122e-12	UP	hypothetical protein	unclassified
Fusobacterium nucleatum	FN0215	gi_19703352_ref_NC_003454.1:839329-840064	113.668	7.36574	3.94785	0.00834478	0.0102293	UP	MGTC/SAPB family membrane protein	S	K07507
Fusobacterium nucleatum	FN0218	gi_19703352_ref_NC_003454.1:841791-842661	26.3214	4.69358	2.48747	0.0175998	0.0209391	UP	anthranilate synthase component II	R	K07010
Fusobacterium nucleatum	FN0219	gi_19703352_ref_NC_003454.1:842683-843406	13.8884	0.122751	6.822	1.7433e-05	2.40732e-05	UP	autolysin response regulator	T/K	K02477
Fusobacterium nucleatum	FN0223	gi_19703352_ref_NC_003454.1:848579-849716	8.48244	0.15619	5.76311	0.000421961	0.00054952	UP	competence protein ComE	R	K02238
Fusobacterium nucleatum	FN0224	gi_19703352_ref_NC_003454.1:849741-851733	74.8718	3.81262	4.29557	2.1949e-05	3.02669e-05	UP	excinuclease ABC subunit B	unclassified	K03702
Fusobacterium nucleatum	FN0226	gi_19703352_ref_NC_003454.1:853180-854179	106.988	6.62095	4.01426	0.0026029	0.00326129	UP	pdxA 4-hydroxythreonine-4-phosphate dehydrogenase	unclassified	K00097
Fusobacterium nucleatum	FN0228	gi_19703352_ref_NC_003454.1:855496-856273	21.1961	4.85483	2.12631	0.00118179	0.00151365	UP	DeoR family transcriptional regulator	K/G	K03436
Fusobacterium nucleatum	FN0236	gi_19703352_ref_NC_003454.1:860501-861506	37.982	1.63432	4.53855	0.000178834	0.000238699	UP	ABC transporter substrate-binding protein	P
Fusobacterium nucleatum	FN0237	gi_19703352_ref_NC_003454.1:861492-862218	49.792	1.22245	5.34807	9.15106e-08	1.38549e-07	UP	ABC transporter permease	P
Fusobacterium nucleatum	FN0238	gi_19703352_ref_NC_003454.1:862471-863404	9.47387	1.90304	2.31565	0.033558	0.0391128	UP	hypothetical protein	S
Fusobacterium nucleatum	FN0240	gi_19703352_ref_NC_003454.1:864033-864861	108.679	17.6886	2.61918	0.00891248	0.0108395	UP	thymidylate synthase	F	K00560
Fusobacterium nucleatum	FN0245	gi_19703352_ref_NC_003454.1:868430-870740	501.934	32.2454	3.96033	0.000704214	0.000906673	UP	copper-exporting ATPase	P	K17686
Fusobacterium nucleatum	FN0248	gi_19703352_ref_NC_003454.1:871701-872628	15.6029	0.766137	4.34807	0.0229474	0.027203	UP	hypothetical protein	S
Fusobacterium nucleatum	FN0253	gi_19703352_ref_NC_003454.1:874649-875123	346.323	23.0131	3.91159	0.00513555	0.0063403	UP	hypothetical protein	unclassified
Fusobacterium nucleatum	FN0257	gi_19703352_ref_NC_003454.1:882655-884167	23.1277	1.4391	4.00638	0.0228191	0.0270556	UP	transporter	S
Fusobacterium nucleatum	FN0261	gi_19703352_ref_NC_003454.1:886868-887600	3.84101	1.69742	1.17815	0.000857787	0.00110153	UP	pyruvate formate-lyase activating enzyme	O	K04069
Fusobacterium nucleatum	FN0264	gi_19703352_ref_NC_003454.1:891001-891391	22657.4	3484.19	2.70109	0.00763436	0.00937172	UP	hypothetical protein	unclassified
Fusobacterium nucleatum	FN0267	gi_19703352_ref_NC_003454.1:893687-894491	88.436	5.68559	3.95925	0.0100801	0.01219	UP	ATP-NAD kinase	G
Fusobacterium nucleatum	FN0276	gi_19703352_ref_NC_003454.1:901835-903413	96.7951	27.4101	1.82022	2.04654e-10	3.34158e-10	UP	sodium-dependent phosphate transporter	P	K03324
Fusobacterium nucleatum	FN0277	gi_19703352_ref_NC_003454.1:903510-904383	53.3824	14.1341	1.91719	2.98471e-07	4.42203e-07	UP	hypothetical protein	S	K01163
Fusobacterium nucleatum	FN0278	gi_19703352_ref_NC_003454.1:904395-905754	345.426	54.434	2.6658	0.0060604	0.0074701	UP	Xaa-His dipeptidase	E	K01439
Fusobacterium nucleatum	FN0280	gi_19703352_ref_NC_003454.1:906558-907842	12.5201	2.45521	2.35033	0.0117391	0.014164	UP	hypothetical protein	unclassified
Fusobacterium nucleatum	FN0284	gi_19703352_ref_NC_003454.1:913491-914013	135.351	22.6003	2.5823	0.0083199	0.0102024	UP	16S rRNA-processing protein RimM	J	K02860
Fusobacterium nucleatum	FN0285	gi_19703352_ref_NC_003454.1:914021-914261	442.263	18.2538	4.59864	4.07106e-07	6.01476e-07	UP	RNA binding protein	R	K06960
Fusobacterium nucleatum	FN0287	gi_19703352_ref_NC_003454.1:914523-915318	98.5311	21.8272	2.17445	9.24753e-06	1.29248e-05	UP	dimethyladenosine transferase	J	K02528
Fusobacterium nucleatum	FN0288	gi_19703352_ref_NC_003454.1:915327-915855	279.037	49.7279	2.48833	0.000837292	0.00107581	UP	hypoxanthine-guanine phosphoribosyltransferase	F	K00760
Fusobacterium nucleatum	FN0291	gi_19703352_ref_NC_003454.1:919443-925089	26.2821	1.32198	4.31331	1.44976e-05	2.01932e-05	UP	hemolysin	unclassified	K15125
Fusobacterium nucleatum	FN0295	gi_19703352_ref_NC_003454.1:928125-929055	327.47	68.5869	2.25536	4.27504e-06	6.09334e-06	UP	transketolase	G	K00615
Fusobacterium nucleatum	FN0296	gi_19703352_ref_NC_003454.1:929111-929879	118.727	7.68528	3.94941	0.00667883	0.00821333	UP	cytoplasmic protein	S
Fusobacterium nucleatum	FN0297	gi_19703352_ref_NC_003454.1:930037-931261	57.4584	12.8411	2.16175	9.25876e-06	1.29379e-05	UP	recombination factor protein RarA	unclassified	K07478
Fusobacterium nucleatum	FN0298	gi_19703352_ref_NC_003454.1:931272-932514	11.0017	3.25315	1.75781	2.28023e-05	3.14248e-05	UP	histidyl-tRNA synthetase	J	K01892
Fusobacterium nucleatum	FN0299	gi_19703352_ref_NC_003454.1:932532-934311	345.945	53.373	2.69636	0.00874135	0.0107021	UP	aspartyl-tRNA synthetase	J	K01876
Fusobacterium nucleatum	FN0303	gi_19703352_ref_NC_003454.1:937665-938496	168.715	7.04993	4.58084	1.48214e-07	2.21392e-07	UP	nitrogenase iron protein	P	K02588
Fusobacterium nucleatum	FN0305	gi_19703352_ref_NC_003454.1:940218-941229	108.898	20.6372	2.39966	0.000280079	0.000369341	UP	Iron(III) dicitrate-binding protein	P	K02016
Fusobacterium nucleatum	FN0307	gi_19703352_ref_NC_003454.1:942234-943029	69.2244	22.9437	1.59318	3.26743e-11	5.42088e-11	UP	fecE Iron(III) dicitrate transport ATP-binding	P	K02013
Fusobacterium nucleatum	FN0308	gi_19703352_ref_NC_003454.1:943161-944220	311.902	57.2637	2.4454	0.000190861	0.000252701	UP	Iron(III)-binding protein	P	K02012
Fusobacterium nucleatum	FN0309	gi_19703352_ref_NC_003454.1:944238-945921	116.555	34.6991	1.74804	1.27442e-11	2.14108e-11	UP	iron ABC transporter permease	P	K02011
Fusobacterium nucleatum	FN0311	gi_19703352_ref_NC_003454.1:947264-949451	637.689	102.154	2.64211	0.00346313	0.00432891	UP	anaerobic ribonucleoside triphosphate reductase	F	K21636
Fusobacterium nucleatum	FN0312	gi_19703352_ref_NC_003454.1:949455-949962	44.338	8.39734	2.40054	0.00992211	0.012001	UP	anaerobic ribonucleoside-triphosphate reductase activating protein	O	K04068
Fusobacterium nucleatum	FN0314	gi_19703352_ref_NC_003454.1:951343-951991	30.3671	1.71171	4.149	0.0356793	0.041429	UP	caffeoyl-CoA O-methyltransferase	R
Fusobacterium nucleatum	FN0316	gi_19703352_ref_NC_003454.1:953323-953779	12.3215	0	Inf	0.000187	0.000247637	UP	hypothetical protein	unclassified
Fusobacterium nucleatum	FN0317	gi_19703352_ref_NC_003454.1:953908-955096	51.7561	0.710078	6.18761	1.02474e-15	1.88072e-15	UP	tryptophan synthase subunit beta	E	K01696
Fusobacterium nucleatum	FN0319	gi_19703352_ref_NC_003454.1:955907-956945	54.9698	3.37867	4.02411	0.00746385	0.0091673	UP	[citrate (pro-3S)-lyase] ligase	C	K01910
Fusobacterium nucleatum	FN0321	gi_19703352_ref_NC_003454.1:957773-959597	55.7583	3.70097	3.91321	0.00927688	0.0112383	UP	molecular chaperone	O	K04079
Fusobacterium nucleatum	FN0322	gi_19703352_ref_NC_003454.1:959752-960640	3882.29	595.162	2.70555	0.0083398	0.010225	UP	fructose-1,6-bisphosphate aldolase	G	K01623
Fusobacterium nucleatum	FN0326	gi_19703352_ref_NC_003454.1:961388-961595	1891.16	126.685	3.89995	0.00291135	0.00364381	UP	50S ribosomal protein L35	J
Fusobacterium nucleatum	FN0328	gi_19703352_ref_NC_003454.1:962424-963861	29.3685	0.463518	5.9855	1.49956e-11	2.51687e-11	UP	Na(+)-linked D-alanine glycine permease	E	K03310
Fusobacterium nucleatum	FN0332	gi_19703352_ref_NC_003454.1:966264-967320	13.3182	2.52238	2.40054	0.0269419	0.0318182	UP	magnesium/cobalt transporter CorA	P	K03284
Fusobacterium nucleatum	FN0333	gi_19703352_ref_NC_003454.1:967336-967897	30.774	5.45566	2.49589	0.0341522	0.0397092	UP	glycerol uptake operon antiterminator regulatory	K	K02443
Fusobacterium nucleatum	FN0334	gi_19703352_ref_NC_003454.1:967908-969156	2.5762	1.2452	1.04886	0.000124562	0.000166709	UP	aspartate/aromatic aminotransferase	E	K00832
Fusobacterium nucleatum	FN0335	gi_19703352_ref_NC_003454.1:969246-969765	1345.08	240.638	2.48276	0.000265877	0.00035088	UP	porin	unclassified
Fusobacterium nucleatum	FN0337	gi_19703352_ref_NC_003454.1:971225-971564	5.91484	2.48318	1.25215	0.0101133	0.0122258	UP	hypothetical protein	unclassified
Fusobacterium nucleatum	FN0338	gi_19703352_ref_NC_003454.1:971704-972157	21.2621	8.41738	1.33684	3.55676e-07	5.26278e-07	UP	hypothetical protein	T
Fusobacterium nucleatum	FN0340	gi_19703352_ref_NC_003454.1:972727-974038	4.59843	1.21928	1.91511	0.00843262	0.0103333	UP	hypothetical protein	S
Fusobacterium nucleatum	FN0342	gi_19703352_ref_NC_003454.1:975511-976015	168.848	35.1968	2.26221	4.02499e-05	5.50093e-05	UP	peptidyl-prolyl cis-trans isomerase	O	K03768
Fusobacterium nucleatum	FN0349	gi_19703352_ref_NC_003454.1:981931-982396	18.1253	3.62353	2.32254	0.0379493	0.0439761	UP	D-tyrosyl-tRNA(Tyr) deacylase	J	K07560
Fusobacterium nucleatum	FN0352	gi_19703352_ref_NC_003454.1:983680-985060	7.28112	0	Inf	2.27396e-07	3.37408e-07	UP	Na+/H+ antiporter NhaC	C	K03315
Fusobacterium nucleatum	FN0356	gi_19703352_ref_NC_003454.1:987570-987942	292.222	60.7569	2.26594	2.47277e-05	3.40646e-05	UP	lactoylglutathione lyase	E	K01759
Fusobacterium nucleatum	FN0357	gi_19703352_ref_NC_003454.1:987961-988366	66.3744	11.4921	2.52999	0.0210364	0.0249762	UP	ATP synthase subunit epsilon	C	K02114
Fusobacterium nucleatum	FN0358	gi_19703352_ref_NC_003454.1:988375-989764	473.391	72.568	2.70563	0.00980948	0.0118689	UP	ATP synthase F0F1 subunit beta	C	K02112
Fusobacterium nucleatum	FN0359	gi_19703352_ref_NC_003454.1:990084-990933	166.562	31.1574	2.41841	0.00026764	0.000353139	UP	ATP synthase subunit gamma	C	K02115
Fusobacterium nucleatum	FN0360	gi_19703352_ref_NC_003454.1:990943-992446	347.387	53.8904	2.68844	0.00812417	0.00996415	UP	ATP synthase F0F1 subunit alpha	C	K02111
Fusobacterium nucleatum	FN0362	gi_19703352_ref_NC_003454.1:992991-993483	220.277	48.0413	2.19697	6.06529e-06	8.5533e-06	UP	ATP synthase subunit B	C	K02109
Fusobacterium nucleatum	FN0364	gi_19703352_ref_NC_003454.1:993846-994503	105.748	17.7609	2.57386	0.00758787	0.00931631	UP	ATP synthase subunit A	C	K02108
Fusobacterium nucleatum	FN0365	gi_19703352_ref_NC_003454.1:994631-994949	12.6084	5.9898	1.07381	3.24692e-05	4.44369e-05	UP	ATP synthase subunit I	unclassified
Fusobacterium nucleatum	FN0367	gi_19703352_ref_NC_003454.1:996472-996991	32.4861	6.92175	2.23061	0.00339174	0.00424121	UP	hypothetical protein	S
Fusobacterium nucleatum	FN0368	gi_19703352_ref_NC_003454.1:997127-998561	101.183	16.8454	2.58654	0.00372563	0.00465199	UP	adenylosuccinate lyase	F	K01756
Fusobacterium nucleatum	FN0375	gi_19703352_ref_NC_003454.1:1005432-1006491	131.287	21.0861	2.63836	0.0077094	0.00946216	UP	Iron(III)-binding protein	P	K02012
Fusobacterium nucleatum	FN0376	gi_19703352_ref_NC_003454.1:1006504-1007620	79.9377	15.1568	2.39892	0.000380441	0.000496384	UP	iron ABC transporter ATP-binding protein	E	K02010
Fusobacterium nucleatum	FN0377	gi_19703352_ref_NC_003454.1:1007603-1009256	36.9624	9.21495	2.00401	6.08352e-07	8.92697e-07	UP	iron ABC transporter permease	P	K02011
Fusobacterium nucleatum	FN0388	gi_19703352_ref_NC_003454.1:1026689-1027499	15.8701	4.82165	1.71871	1.8117e-05	2.50077e-05	UP	tetracenomycin polyketide synthesis	unclassified
Fusobacterium nucleatum	FN0391	gi_19703352_ref_NC_003454.1:1028752-1029556	15.9884	3.0912	2.37079	0.0252204	0.0298263	UP	HAD superfamily hydrolase	R
Fusobacterium nucleatum	FN0396	gi_19703352_ref_NC_003454.1:1034342-1035878	247.292	43.5108	2.50677	0.000522583	0.000678896	UP	dipeptide-binding protein	E	K12368
Fusobacterium nucleatum	FN0397	gi_19703352_ref_NC_003454.1:1035961-1036888	103.153	33.2791	1.6321	4.86866e-12	8.28427e-12	UP	peptide ABC transporter permease	E/P	K12369
Fusobacterium nucleatum	FN0398	gi_19703352_ref_NC_003454.1:1036897-1037767	113.597	23.2638	2.28777	4.67902e-05	6.3872e-05	UP	peptide ABC transporter permease	E/P	K02034
Fusobacterium nucleatum	FN0399	gi_19703352_ref_NC_003454.1:1037785-1038793	256.712	48.2674	2.41103	0.000120278	0.000161038	UP	peptide ABC transporter ATP-binding protein	E/P	K15583
Fusobacterium nucleatum	FN0400	gi_19703352_ref_NC_003454.1:1038797-1039760	130.176	45.9571	1.5021	2.07335e-14	3.70107e-14	UP	peptide ABC transporter ATP-binding protein	E/P	K02032
Fusobacterium nucleatum	FN0405	gi_19703352_ref_NC_003454.1:1042554-1043532	46.8354	10.6211	2.14067	2.85364e-05	3.91779e-05	UP	tryptophanyl-tRNA synthetase	J	K01867
Fusobacterium nucleatum	FN0410	gi_19703352_ref_NC_003454.1:1047369-1048359	133.123	7.39852	4.16938	0.00020251	0.00026792	UP	6-phosphofructokinase	G	K00850
Fusobacterium nucleatum	FN0411	gi_19703352_ref_NC_003454.1:1048379-1048676	273.988	52.7863	2.37588	0.000333361	0.000439018	UP	hypothetical protein	S	K09802
Fusobacterium nucleatum	FN0412	gi_19703352_ref_NC_003454.1:1048688-1049282	199.415	47.4232	2.0721	3.41329e-07	5.05159e-07	UP	recombination protein RecR	unclassified	K06187
Fusobacterium nucleatum	FN0418	gi_19703352_ref_NC_003454.1:1059257-1059791	1075.06	27.4091	5.29362	2.70295e-19	5.26569e-19	UP	bifunctional pyrimidine regulatory protein PyrR uracil phosphoribosyltransferase	F	K02825
Fusobacterium nucleatum	FN0419	gi_19703352_ref_NC_003454.1:1059852-1060767	151.926	10.0903	3.91233	0.0059728	0.00736474	UP	aspartate carbamoyltransferase	F	K00609
Fusobacterium nucleatum	FN0420	gi_19703352_ref_NC_003454.1:1060780-1062058	101.889	3.23107	4.97884	6.63671e-11	1.0966e-10	UP	PyrC dihydroorotase	F	K01465
Fusobacterium nucleatum	FN0421	gi_19703352_ref_NC_003454.1:1062075-1063152	247.743	17.7249	3.80499	0.0133285	0.0160369	UP	carbamoyl phosphate synthase small subunit	E/F	K01956
Fusobacterium nucleatum	FN0425	gi_19703352_ref_NC_003454.1:1068169-1068835	10.2512	0.0666206	7.26561	0.000252789	0.000333736	UP	cytoplasmic protein	unclassified
Fusobacterium nucleatum	FN0426	gi_19703352_ref_NC_003454.1:1068859-1069573	69.1912	11.0002	2.65306	0.028057	0.0331013	UP	orotidine 5'-phosphate decarboxylase	F	K01591
Fusobacterium nucleatum	FN0436	gi_19703352_ref_NC_003454.1:1077940-1078951	100.155	19.0126	2.3972	0.000323183	0.000425776	UP	urea carboxylase	E	K06350
Fusobacterium nucleatum	FN0437	gi_19703352_ref_NC_003454.1:1078943-1079732	73.8232	13.9495	2.40386	0.000931401	0.00119539	UP	allophanate hydrolase	E
Fusobacterium nucleatum	FN0454	gi_19703352_ref_NC_003454.1:1099606-1101082	1023.36	189.086	2.4362	9.14909e-05	0.000123453	UP	aldehyde dehydrogenase	C	K00128
Fusobacterium nucleatum	FN0455	gi_19703352_ref_NC_003454.1:1101333-1101873	665.392	176.84	1.91176	5.30025e-10	8.52729e-10	UP	rubrerythrin	C
Fusobacterium nucleatum	FN0458	gi_19703352_ref_NC_003454.1:1103877-1104705	36.8732	0.375213	6.61872	9.34318e-12	1.58006e-11	UP	hypothetical protein	S
Fusobacterium nucleatum	FN0461	gi_19703352_ref_NC_003454.1:1106661-1107207	1287.51	328.842	1.96912	1.35091e-09	2.14839e-09	UP	sigma(54) modulation protein	J	K05808
Fusobacterium nucleatum	FN0465	gi_19703352_ref_NC_003454.1:1110185-1111418	46.9352	8.53429	2.45933	0.00201919	0.00255121	UP	hypothetical protein	unclassified
Fusobacterium nucleatum	FN0466	gi_19703352_ref_NC_003454.1:1111440-1112922	352.306	63.1631	2.47967	0.000278568	0.000367419	UP	lysyl-tRNA synthetase	J
Fusobacterium nucleatum	FN0470	gi_19703352_ref_NC_003454.1:1114880-1116419	19.8493	6.03059	1.71871	4.93442e-08	7.52192e-08	UP	efflux pump component MtrF	unclassified	K12942
Fusobacterium nucleatum	FN0472	gi_19703352_ref_NC_003454.1:1117751-1118255	6031.54	1426.09	2.08047	1.90984e-08	2.95433e-08	UP	flavodoxin FldA	C	K03839
Fusobacterium nucleatum	FN0473	gi_19703352_ref_NC_003454.1:1118431-1119001	43.6724	2.5681	4.08795	0.0269419	0.0318182	UP	regulatory protein BetI	K
Fusobacterium nucleatum	FN0474	gi_19703352_ref_NC_003454.1:1119078-1122117	68.9312	0.993962	6.11582	3.22347e-26	6.78884e-26	UP	acriflavin resistance protein B	V	K03296
Fusobacterium nucleatum	FN0475	gi_19703352_ref_NC_003454.1:1122259-1123567	594.249	41.9578	3.82406	0.00659286	0.00811628	UP	dimethylallyl)adenosine tRNA methylthiotransferase MiaB	J	K06168
Fusobacterium nucleatum	FN0476	gi_19703352_ref_NC_003454.1:1123589-1124831	692.459	51.5142	3.74869	0.0177447	0.0211079	UP	transcription termination factor Rho	K	K03628
Fusobacterium nucleatum	FN0477	gi_19703352_ref_NC_003454.1:1125011-1125977	249.561	16.9105	3.8834	0.00505075	0.00624006	UP	cell wall endopeptidase	unclassified
Fusobacterium nucleatum	FN0479	gi_19703352_ref_NC_003454.1:1127142-1127592	353.159	120.302	1.55366	4.41209e-14	7.84346e-14	UP	RNA polymerase sigma-E factor	K	K03088
Fusobacterium nucleatum	FN0482	gi_19703352_ref_NC_003454.1:1128434-1128680	3969.98	603.573	2.71753	0.0108506	0.0131057	UP	50S ribosomal protein L31	J	K02909
Fusobacterium nucleatum	FN0487	gi_19703352_ref_NC_003454.1:1131845-1132862	67.1665	24.0513	1.48163	2.80678e-13	4.90016e-13	UP	D-lactate dehydrogenase	R/C	K03778
Fusobacterium nucleatum	FN0488	gi_19703352_ref_NC_003454.1:1133196-1134516	2107.56	366.05	2.52546	0.000461288	0.000600395	UP	NAD-specific glutamate dehydrogenase	E	K00260
Fusobacterium nucleatum	FN0491	gi_19703352_ref_NC_003454.1:1136328-1137408	91.5295	19.9777	2.19585	7.63935e-06	1.07599e-05	UP	alanine racemase	unclassified	K01775
Fusobacterium nucleatum	FN0495	gi_19703352_ref_NC_003454.1:1139706-1140915	87.7547	17.0766	2.36145	0.000149457	0.000199758	UP	acetyl-CoA acetyltransferase	unclassified	K00626
Fusobacterium nucleatum	FN0498	gi_19703352_ref_NC_003454.1:1141627-1143379	10.5543	0.0253485	8.70171	6.45764e-11	1.06726e-10	UP	hypothetical protein	unclassified
Fusobacterium nucleatum	FN0499	gi_19703352_ref_NC_003454.1:1146262-1148494	12.6084	0	Inf	2.32721e-17	4.38533e-17	UP	hemin receptor	P	K02014
Fusobacterium nucleatum	FN0502	gi_19703352_ref_NC_003454.1:1152152-1152737	359.654	67.3364	2.41715	0.00016289	0.000217502	UP	phosphoheptose isomerase	G	K03271
Fusobacterium nucleatum	FN0503	gi_19703352_ref_NC_003454.1:1152753-1153662	137.9	20.1671	2.77355	0.0412496	0.0477286	UP	LysR family transcriptional regulator	K	K21711
Fusobacterium nucleatum	FN0508	gi_19703352_ref_NC_003454.1:1157896-1158742	8.54753	0.209851	5.34807	0.00664724	0.00817739	UP	serine protease	R
Fusobacterium nucleatum	FN0512	gi_19703352_ref_NC_003454.1:1161475-1162687	121.359	20.2581	2.58271	0.00353585	0.00441901	UP	flavoprotein	C	K12264
Fusobacterium nucleatum	FN0515	gi_19703352_ref_NC_003454.1:1164027-1167096	43.3652	3.09749	3.80737	0.020896	0.0248138	UP	acriflavin resistance protein D	V
Fusobacterium nucleatum	FN0520	gi_19703352_ref_NC_003454.1:1171767-1172385	72.1247	1.36395	5.72463	9.64198e-11	1.58332e-10	UP	hypothetical protein	unclassified
Fusobacterium nucleatum	FN0521	gi_19703352_ref_NC_003454.1:1172377-1173046	63.6331	1.65806	5.26221	3.33309e-08	5.11701e-08	UP	DNA integration/recombination/invertion protein	S	K09765
Fusobacterium nucleatum	FN0522	gi_19703352_ref_NC_003454.1:1173054-1175820	86.6341	1.50957	5.84273	1.25325e-23	2.58044e-23	UP	exonuclease SbcC	unclassified	K03546
Fusobacterium nucleatum	FN0525	gi_19703352_ref_NC_003454.1:1179734-1181930	318.911	19.0122	4.06816	0.000124953	0.000167201	UP	penicillin-binding protein	unclassified	K05366
Fusobacterium nucleatum	FN0527	gi_19703352_ref_NC_003454.1:1183066-1184188	21.4893	4.55043	2.23955	0.000994692	0.00127615	UP	alanyl-tRNA synthetase	R	K01872
Fusobacterium nucleatum	FN0528	gi_19703352_ref_NC_003454.1:1184590-1184806	7792.1	1661.94	2.22914	9.55739e-07	1.39035e-06	UP	cold shock protein	K	K03704
Fusobacterium nucleatum	FN0535	gi_19703352_ref_NC_003454.1:1189490-1190069	383.485	17.4679	4.45639	2.90981e-07	4.31199e-07	UP	hypothetical protein	R	K06966
Fusobacterium nucleatum	FN0536	gi_19703352_ref_NC_003454.1:1190095-1191241	21.741	6.70219	1.69771	1.18225e-07	1.78838e-07	UP	DNA polymerase III subunit beta	unclassified	K02338
Fusobacterium nucleatum	FN0541	gi_19703352_ref_NC_003454.1:1194301-1195357	18.6454	3.48929	2.41782	0.0147347	0.0177073	UP	cytoplasmic protein	G
Fusobacterium nucleatum	FN0542	gi_19703352_ref_NC_003454.1:1195362-1196154	60.3567	9.41392	2.68065	0.0371312	0.0430498	UP	beta 1,4 glucosyltransferase	unclassified	K12984
Fusobacterium nucleatum	FN0543	gi_19703352_ref_NC_003454.1:1196125-1197163	10.8391	3.25037	1.73757	4.84263e-05	6.60793e-05	UP	lipopolysaccharide heptosyltransferase	unclassified
Fusobacterium nucleatum	FN0550	gi_19703352_ref_NC_003454.1:1202800-1203226	50.8648	8.74149	2.54072	0.0360651	0.0418699	UP	mannose-1-phosphate guanylyltransferase	G
Fusobacterium nucleatum	FN0561	gi_19703352_ref_NC_003454.1:1214294-1214966	89.6454	17.6291	2.34627	0.00038125	0.000497345	UP	proline synthetase associated protein	R	K06997
Fusobacterium nucleatum	FN0562	gi_19703352_ref_NC_003454.1:1214986-1215439	246.287	58.9217	2.06347	2.99076e-07	4.43005e-07	UP	cytoplasmic protein	S
Fusobacterium nucleatum	FN0563	gi_19703352_ref_NC_003454.1:1215425-1216427	82.2062	4.20879	4.28777	0.000159771	0.00021346	UP	tRNA (5-methylaminomethyl-2-thiouridylate) -methyltransferase	J	K00566
Fusobacterium nucleatum	FN0575	gi_19703352_ref_NC_003454.1:1225470-1225644	172.375	1.2696	7.08504	4.05678e-13	7.07709e-13	UP	hypothetical protein	unclassified
Fusobacterium nucleatum	FN0578	gi_19703352_ref_NC_003454.1:1228080-1229925	30.5034	2.09422	3.86449	0.0312939	0.0368697	UP	ATP-dependent DNA helicase RecQ	unclassified	K03654
Fusobacterium nucleatum	FN0580	gi_19703352_ref_NC_003454.1:1235069-1237244	47.8732	1.34778	5.15056	1.41704e-11	2.3801e-11	UP	penicillin-binding protein	unclassified	K05367
Fusobacterium nucleatum	FN0581	gi_19703352_ref_NC_003454.1:1237247-1238417	52.2082	3.60496	3.85622	0.0313588	0.0369398	UP	lipoprotein releasing system transmembrane protein LolE	unclassified	K09808
Fusobacterium nucleatum	FN0582	gi_19703352_ref_NC_003454.1:1238385-1239087	54.9247	2.27552	4.59318	9.89405e-05	0.000133427	UP	lipoprotein releasing system ATP-binding protein LolD	V	K09810
Fusobacterium nucleatum	FN0585	gi_19703352_ref_NC_003454.1:1239927-1240602	223.119	5.39016	5.37134	1.68234e-15	3.07539e-15	UP	two-component response regulator CzcR	T/K	K02483
Fusobacterium nucleatum	FN0590	gi_19703352_ref_NC_003454.1:1242945-1244127	42.4988	8.22609	2.36914	0.000865411	0.00111111	UP	N-acyl-L-amino acid amidohydrolase	R	K01436
Fusobacterium nucleatum	FN0593	gi_19703352_ref_NC_003454.1:1248051-1248903	98.5483	19.2226	2.35803	0.00022811	0.0003015	UP	UDP-3-O-[3-hydroxymyristoyl] N-acetylglucosamine deacetylase lpxC	unclassified	K02535
Fusobacterium nucleatum	FN0596	gi_19703352_ref_NC_003454.1:1250140-1250944	133.403	6.12719	4.44443	4.99788e-06	7.05667e-06	UP	hypothetical protein	S	K09949
Fusobacterium nucleatum	FN0597	gi_19703352_ref_NC_003454.1:1250953-1252024	91.5476	4.64256	4.30153	6.79707e-05	9.18594e-05	UP	lipid-A-disaccharide synthase	unclassified	K00748
Fusobacterium nucleatum	FN0600	gi_19703352_ref_NC_003454.1:1255608-1256109	19.2291	3.80627	2.33684	0.033068	0.0389267	UP	hypothetical protein	unclassified
Fusobacterium nucleatum	FN0610	gi_19703352_ref_NC_003454.1:1264954-1268422	100.175	16.3576	2.61449	0.00321694	0.00402482	UP	hypothetical protein	unclassified
Fusobacterium nucleatum	FN0611	gi_19703352_ref_NC_003454.1:1268498-1270361	189.668	34.7096	2.45007	0.000196449	0.00026005	UP	threonyl-tRNA synthetase thrS	J	K01868
Fusobacterium nucleatum	FN0615	gi_19703352_ref_NC_003454.1:1273326-1275051	57.5583	3.8875	3.88811	0.0127219	0.0153311	UP	ABC transporter	V	K06147
Fusobacterium nucleatum	FN0616	gi_19703352_ref_NC_003454.1:1275113-1276601	19.4487	4.89422	1.99052	1.31171e-05	1.82814e-05	UP	hypothetical protein	unclassified
Fusobacterium nucleatum	FN0617	gi_19703352_ref_NC_003454.1:1276691-1277786	41.4686	9.97376	2.05581	5.69101e-06	8.02876e-06	UP	DNA polymerase III subunit beta	unclassified	K02338
Fusobacterium nucleatum	FN0618	gi_19703352_ref_NC_003454.1:1277800-1278829	99.576	16.437	2.59885	0.00640263	0.00788912	UP	spermidine/putrescine-binding protein	E	K11069
Fusobacterium nucleatum	FN0619	gi_19703352_ref_NC_003454.1:1278899-1279745	8.07267	0	Inf	2.86152e-05	3.91779e-05	UP	small-conductance mechanosensitive channel	unclassified	K03442
Fusobacterium nucleatum	FN0621	gi_19703352_ref_NC_003454.1:1279894-1281199	37.5724	7.45135	2.3341	0.000543326	0.000705578	UP	4-hydroxybutyrate CoA-transferase	C
Fusobacterium nucleatum	FN0626	gi_19703352_ref_NC_003454.1:1285624-1286182	2.87806	1.43085	1.00822	0.00664724	0.00817739	UP	cytoplasmic protein	S
Fusobacterium nucleatum	FN0627	gi_19703352_ref_NC_003454.1:1286244-1287255	1280.95	322.512	1.98979	1.8312e-09	2.90954e-09	UP	glucosamine--fructose-6-phosphate aminotransferase	unclassified	K10708
Fusobacterium nucleatum	FN0628	gi_19703352_ref_NC_003454.1:1287288-1288347	984.653	185.457	2.40853	5.66818e-05	7.66931e-05	UP	glucosamine--fructose-6-phosphate aminotransferase	unclassified	K00820
Fusobacterium nucleatum	FN0629	gi_19703352_ref_NC_003454.1:1288356-1289196	1454.36	341.856	2.08893	2.93576e-08	4.51103e-08	UP	PTS system transporter subunit IID	G	K02796
Fusobacterium nucleatum	FN0630	gi_19703352_ref_NC_003454.1:1289167-1289947	1621.71	306.727	2.40249	4.80107e-05	6.55252e-05	UP	PTS system transporter subunit IIC	G	K02795
Fusobacterium nucleatum	FN0631	gi_19703352_ref_NC_003454.1:1289957-1290419	502.978	125.63	2.00132	1.28946e-08	1.99646e-08	UP	PTS system transporter subunit IIB	G	K02794
Fusobacterium nucleatum	FN0633	gi_19703352_ref_NC_003454.1:1291067-1292312	23.2416	0	Inf	9.20566e-18	1.749e-17	UP	replication protein	unclassified
Fusobacterium nucleatum	FN0634	gi_19703352_ref_NC_003454.1:1292379-1294197	290.767	22.1325	3.71563	0.0294918	0.0347821	UP	GTP-binding protein TypA	T	K06207
Fusobacterium nucleatum	FN0635	gi_19703352_ref_NC_003454.1:1294219-1295083	54.4028	11.2503	2.27372	0.000236857	0.000313	UP	tRNA pseudouridine synthase B	J	K03177
Fusobacterium nucleatum	FN0643	gi_19703352_ref_NC_003454.1:1299523-1299961	78.7926	1.82197	5.43449	6.87003e-08	1.04633e-07	UP	hypothetical protein	S
Fusobacterium nucleatum	FN0644	gi_19703352_ref_NC_003454.1:1299976-1301434	50.4484	1.49237	5.07914	1.93814e-09	3.07875e-09	UP	uroporphyrinogen-III synthase	unclassified	K13542
Fusobacterium nucleatum	FN0645	gi_19703352_ref_NC_003454.1:1301457-1302354	16.1242	0.346383	5.54072	7.45732e-05	0.000100704	UP	porphobilinogen deaminase hemC	unclassified	K01749
Fusobacterium nucleatum	FN0652	gi_19703352_ref_NC_003454.1:1310501-1311509	2675.15	378.608	2.82084	0.0378305	0.0438459	UP	glyceraldehyde 3-phosphate dehydrogenase	G	K00134
Fusobacterium nucleatum	FN0654	gi_19703352_ref_NC_003454.1:1312246-1313443	505.951	77.9669	2.69806	0.00898109	0.0108857	UP	phosphoglycerate kinase	G	K00927
Fusobacterium nucleatum	FN0656	gi_19703352_ref_NC_003454.1:1313864-1314245	86.338	19.6588	2.13482	8.81062e-05	0.000118909	UP	hypothetical protein	S
Fusobacterium nucleatum	FN0657	gi_19703352_ref_NC_003454.1:1314405-1314927	14.6118	0.424818	5.10415	0.0101133	0.0122258	UP	acetyltransferase	R
Fusobacterium nucleatum	FN0658	gi_19703352_ref_NC_003454.1:1314979-1315765	365.412	116.595	1.64802	1.95999e-13	3.43657e-13	UP	ABC transporter substrate-binding protein	P	K02073
Fusobacterium nucleatum	FN0664	gi_19703352_ref_NC_003454.1:1319897-1321046	152.14	6.10511	4.63924	1.40619e-08	2.17572e-08	UP	2-nitropropane dioxygenase	R	K00459
Fusobacterium nucleatum	FN0668	gi_19703352_ref_NC_003454.1:1324108-1325047	540.415	134.773	2.00353	4.56011e-09	7.15819e-09	UP	high-affinity zinc uptake system protein ZnuA	P	K11707
Fusobacterium nucleatum	FN0669	gi_19703352_ref_NC_003454.1:1325070-1325754	409.255	63.9618	2.67772	0.0087247	0.0106836	UP	high-affinity zinc uptake system protein ZnuC	P	K11710
Fusobacterium nucleatum	FN0670	gi_19703352_ref_NC_003454.1:1325841-1326759	12.6921	2.61103	2.28124	0.0154208	0.0185125	UP	high-affinity zinc uptake system protein ZnuB	P	K11708
Fusobacterium nucleatum	FN0671	gi_19703352_ref_NC_003454.1:1326755-1327598	2.38275	1.15828	1.04064	0.00281319	0.00352223	UP	high-affinity zinc uptake system protein ZnuB	P	K11709
Fusobacterium nucleatum	FN0672	gi_19703352_ref_NC_003454.1:1327785-1329102	13.4273	0.236003	5.83022	2.72407e-06	3.88751e-06	UP	ATPase	R	K07133
Fusobacterium nucleatum	FN0673	gi_19703352_ref_NC_003454.1:1329123-1329588	50.0603	2.95604	4.08193	0.0331154	0.0389693	UP	deacylase domain-containing protein	S
Fusobacterium nucleatum	FN0676	gi_19703352_ref_NC_003454.1:1332197-1332470	124.773	26.7589	2.22122	0.000291567	0.000384343	UP	molecular chaperone GroES	O
Fusobacterium nucleatum	FN0680	gi_19703352_ref_NC_003454.1:1335594-1336242	224.345	15.4738	3.85781	0.0116816	0.014102	UP	ribulose-phosphate 3-epimerase	G	K01783
Fusobacterium nucleatum	FN0682	gi_19703352_ref_NC_003454.1:1336933-1338559	40.7895	2.53998	4.00531	0.00663801	0.00816895	UP	fibronectin-binding protein-like protein A	K
Fusobacterium nucleatum	FN0683	gi_19703352_ref_NC_003454.1:1338603-1338849	74.9053	3.95786	4.24228	0.0264948	0.0313063	UP	hypothetical protein	unclassified
Fusobacterium nucleatum	FN0684	gi_19703352_ref_NC_003454.1:1339039-1340731	64.3819	2.75592	4.54605	8.60742e-07	1.25268e-06	UP	hydroxylamine reductase	C	K05601
Fusobacterium nucleatum	FN0693	gi_19703352_ref_NC_003454.1:1347535-1350226	62.6024	9.34277	2.74429	0.0258672	0.0305699	UP	DNA mismatch repair protein MutS	unclassified	K03555
Fusobacterium nucleatum	FN0697	gi_19703352_ref_NC_003454.1:1354131-1356735	119.505	8.39251	3.83182	0.00858584	0.0105173	UP	alanyl-tRNA synthetase	J	K01872
Fusobacterium nucleatum	FN0698	gi_19703352_ref_NC_003454.1:1356750-1357167	51.96	2.65765	4.28918	0.0123053	0.0148316	UP	DNA integration/recombination/invertion protein	unclassified	K07447
Fusobacterium nucleatum	FN0706	gi_19703352_ref_NC_003454.1:1364962-1365862	70.5316	3.9948	4.14208	0.0018447	0.00233503	UP	cytoplasmic protein	S	K09762
Fusobacterium nucleatum	FN0708	gi_19703352_ref_NC_003454.1:1366807-1367485	11.8471	3.27216	1.85622	0.0011292	0.00144683	UP	cytoplasmic protein	S	K05896
Fusobacterium nucleatum	FN0709	gi_19703352_ref_NC_003454.1:1367478-1368948	25.4286	1.1177	4.50785	0.000269446	0.000355455	UP	virulence factor MviN	R	K03980
Fusobacterium nucleatum	FN0711	gi_19703352_ref_NC_003454.1:1369708-1370923	8.59986	1.64442	2.38673	0.0400644	0.0463727	UP	phosphopantothenate--cysteine ligase	unclassified	K13038
Fusobacterium nucleatum	FN0713	gi_19703352_ref_NC_003454.1:1371472-1372003	15.8767	0.584683	4.76311	0.0191693	0.0227789	UP	chromate transporter	P	K07240
Fusobacterium nucleatum	FN0715	gi_19703352_ref_NC_003454.1:1373243-1374116	18.4077	0.76263	4.59318	0.00470459	0.00582072	UP	hypothetical protein	C/P
Fusobacterium nucleatum	FN0717	gi_19703352_ref_NC_003454.1:1375052-1375733	55.4364	8.99144	2.62421	0.0317029	0.0373325	UP	16S rRNA pseudouridine(516) synthase	J	K06183
Fusobacterium nucleatum	FN0720	gi_19703352_ref_NC_003454.1:1377115-1377679	586.584	153.048	1.93835	1.29005e-09	2.0636e-09	UP	elongation factor P	J	K02356
Fusobacterium nucleatum	FN0722	gi_19703352_ref_NC_003454.1:1378607-1381664	1.31527	0.4214	1.64209	0.00510013	0.00629882	UP	hypothetical protein	R
Fusobacterium nucleatum	FN0724	gi_19703352_ref_NC_003454.1:1383753-1384257	684.153	138.939	2.29987	1.01518e-05	1.41744e-05	UP	flavodoxin FldA	C	K03839
Fusobacterium nucleatum	FN0731	gi_19703352_ref_NC_003454.1:1387859-1388393	20.2984	4.23595	2.26061	0.01531	0.0183827	UP	hypothetical protein	unclassified
Fusobacterium nucleatum	FN0732	gi_19703352_ref_NC_003454.1:1388409-1389600	6.74847	1.3793	2.29062	0.0339197	0.0394521	UP	hypothetical protein	R
Fusobacterium nucleatum	FN0737	gi_19703352_ref_NC_003454.1:1395504-1395834	19.4421	0	Inf	5.32834e-05	7.2109e-05	UP	hypothetical protein	unclassified
Fusobacterium nucleatum	FN0739	gi_19703352_ref_NC_003454.1:1397106-1397745	396.553	99.1477	1.99986	1.02274e-08	1.59385e-08	UP	formiminotetrahydrofolate cyclodeaminase	E	K13990
Fusobacterium nucleatum	FN0740	gi_19703352_ref_NC_003454.1:1397762-1399004	391.531	107.318	1.86723	8.77497e-11	1.44198e-10	UP	imidazolonepropionase	unclassified	K01468
Fusobacterium nucleatum	FN0741	gi_19703352_ref_NC_003454.1:1399080-1400046	832.285	197.641	2.0742	2.3474e-08	3.60938e-08	UP	glutamate formiminotransferase	E	K13990
Fusobacterium nucleatum	FN0745	gi_19703352_ref_NC_003454.1:1403414-1405304	134.85	22.1357	2.6069	0.00327525	0.00409628	UP	metal dependent phosphohydrolase	R	K07037
Fusobacterium nucleatum	FN0746	gi_19703352_ref_NC_003454.1:1405320-1405809	88.6501	30.3797	1.54502	5.03672e-11	8.33222e-11	UP	metal-binding protein	R	K07042
Fusobacterium nucleatum	FN0751	gi_19703352_ref_NC_003454.1:1409810-1410821	31.7952	7.24499	2.13375	9.30615e-05	0.000125523	UP	L-asparaginase I	J/E	K01424
Fusobacterium nucleatum	FN0755	gi_19703352_ref_NC_003454.1:1414752-1415043	146.007	8.36978	4.12471	0.00642417	0.00791425	UP	glutamyl-tRNA(Gln) amidotransferase subunit C	J	K02435
Fusobacterium nucleatum	FN0757	gi_19703352_ref_NC_003454.1:1415745-1416291	24.2649	4.63044	2.38965	0.027485	0.0324485	UP	cytoplasmic protein	K	K06024
Fusobacterium nucleatum	FN0761	gi_19703352_ref_NC_003454.1:1419008-1419779	12.5039	2.87797	2.11925	0.00657299	0.00809326	UP	Bvg accessory factor	K	K03525
Fusobacterium nucleatum	FN0769	gi_19703352_ref_NC_003454.1:1425843-1426812	17.8299	0.458102	5.28248	6.81982e-05	9.21489e-05	UP	hemin transport system permease HmuU	P	K02015
Fusobacterium nucleatum	FN0770	gi_19703352_ref_NC_003454.1:1426811-1427588	12.4075	0.114231	6.76311	2.95077e-05	4.03919e-05	UP	hemin transport system ATP-binding protein hmuV	P	K02013
Fusobacterium nucleatum	FN0774	gi_19703352_ref_NC_003454.1:1429831-1430578	12.9051	3.62379	1.83237	0.000412811	0.000537908	UP	cytoplasmic protein	S
Fusobacterium nucleatum	FN0775	gi_19703352_ref_NC_003454.1:1430707-1431997	98.4493	17.9327	2.45679	0.000572828	0.000743751	UP	aminopeptidase	E	K01267
Fusobacterium nucleatum	FN0776	gi_19703352_ref_NC_003454.1:1432083-1433067	118.009	26.5262	2.1534	2.19475e-06	3.15952e-06	UP	asparagine synthetase AsnA	E	K01914
Fusobacterium nucleatum	FN0777	gi_19703352_ref_NC_003454.1:1433107-1434922	99.6663	18.621	2.42017	0.000203022	0.000268545	UP	GTP-binding protein LepA	unclassified	K03596
Fusobacterium nucleatum	FN0782	gi_19703352_ref_NC_003454.1:1438370-1439102	14.2666	0	Inf	1.26331e-07	1.88827e-07	UP	methyltransferase	R
Fusobacterium nucleatum	FN0783	gi_19703352_ref_NC_003454.1:1439305-1440451	2147.45	317.018	2.75999	0.0178041	0.0211749	UP	acyl-CoA dehydrogenase	unclassified	K00248
Fusobacterium nucleatum	FN0784	gi_19703352_ref_NC_003454.1:1440471-1441260	1296.23	291.308	2.15371	1.6951e-07	2.53092e-07	UP	electron transfer flavoprotein subunit beta	unclassified	K03521
Fusobacterium nucleatum	FN0785	gi_19703352_ref_NC_003454.1:1441285-1442461	1724.68	451.948	1.9321	2.94932e-10	4.78174e-10	UP	electron transfer flavoprotein subunit alpha	unclassified	K03522
Fusobacterium nucleatum	FN0792	gi_19703352_ref_NC_003454.1:1448402-1450424	672.204	101.963	2.72085	0.0109565	0.0132313	UP	urocanate hydratase	E	K01712
Fusobacterium nucleatum	FN0794	gi_19703352_ref_NC_003454.1:1451929-1452343	5.81507	0	Inf	0.0336166	0.0391128	UP	hypothetical protein	unclassified
Fusobacterium nucleatum	FN0795	gi_19703352_ref_NC_003454.1:1452539-1453136	452.653	183.168	1.30524	8.92522e-19	1.72899e-18	UP	CBS domain-containing protein	R
Fusobacterium nucleatum	FN0796	gi_19703352_ref_NC_003454.1:1453147-1455703	292.573	84.4926	1.7919	5.7299e-12	9.69956e-12	UP	pyruvate phosphate dikinase	G	K01006
Fusobacterium nucleatum	FN0798	gi_19703352_ref_NC_003454.1:1455974-1457912	268.416	42.6942	2.65236	0.00484091	0.00598402	UP	fructose-1,6-bisphosphatase	G	K04041
Fusobacterium nucleatum	FN0800	gi_19703352_ref_NC_003454.1:1460036-1460729	66.0689	19.977	1.72563	4.21431e-09	6.61688e-09	UP	amino acid-binding protein	E/T	K02030
Fusobacterium nucleatum	FN0801	gi_19703352_ref_NC_003454.1:1460794-1461523	45.1796	12.3568	1.87036	7.5295e-07	1.09604e-06	UP	amino acid ABC transporter ATP-binding protein	E	K02028
Fusobacterium nucleatum	FN0803	gi_19703352_ref_NC_003454.1:1462539-1463961	409.558	69.074	2.56785	0.00124789	0.00159772	UP	trifunctional thioredoxin/methionine sulfoxide reductase A/B protein	O	K12267
Fusobacterium nucleatum	FN0805	gi_19703352_ref_NC_003454.1:1464921-1465677	7.43847	0	Inf	0.000187	0.000247637	UP	hypothetical protein	unclassified
Fusobacterium nucleatum	FN0807	gi_19703352_ref_NC_003454.1:1467246-1467984	56.0589	3.18688	4.13673	0.00506121	0.00625187	UP	3-deoxy-manno-octulosonate cytidylyltransferase	unclassified	K00979
Fusobacterium nucleatum	FN0808	gi_19703352_ref_NC_003454.1:1468094-1468715	61.4306	2.92906	4.39045	0.000719254	0.000925693	UP	phosphoglycerate mutase	G	K15634
Fusobacterium nucleatum	FN0818	gi_19703352_ref_NC_003454.1:1476848-1477124	204.735	99.1387	1.04623	4.24857e-19	8.25116e-19	UP	DNA-binding protein HU	unclassified	K04764
Fusobacterium nucleatum	FN0820	gi_19703352_ref_NC_003454.1:1479499-1480879	200.376	29.2164	2.77786	0.0308779	0.0363982	UP	mercuric reductase	unclassified	K00382
Fusobacterium nucleatum	FN0821	gi_19703352_ref_NC_003454.1:1480998-1481865	5.56049	1.48461	1.90513	0.0155637	0.0186808	UP	hypothetical protein	unclassified
Fusobacterium nucleatum	FN0823	gi_19703352_ref_NC_003454.1:1482506-1484309	116.382	4.23669	4.77979	2.65642e-10	4.30788e-10	UP	GTP-binding protein HflX	R	K03665
Fusobacterium nucleatum	FN0824	gi_19703352_ref_NC_003454.1:1484327-1485179	10.3735	0.41675	4.63758	0.0246357	0.0291594	UP	DeoR family transcriptional regulator	K
Fusobacterium nucleatum	FN0825	gi_19703352_ref_NC_003454.1:1485263-1486496	4.23721	0	Inf	0.000352487	0.000460345	UP	cytoplasmic protein	unclassified
Fusobacterium nucleatum	FN0827	gi_19703352_ref_NC_003454.1:1487679-1488342	4.84589	0	Inf	0.00894141	0.0108395	UP	ABC transporter ATP-binding protein	V	K02003
Fusobacterium nucleatum	FN0828	gi_19703352_ref_NC_003454.1:1488338-1489565	6.87817	0.217114	4.9855	0.00962572	0.0116486	UP	ABC transporter permease	V	K02004
Fusobacterium nucleatum	FN0829	gi_19703352_ref_NC_003454.1:1489669-1489963	505.829	30.4273	4.05521	0.000851105	0.00109335	UP	hypothetical protein	unclassified
Fusobacterium nucleatum	FN0832	gi_19703352_ref_NC_003454.1:1494444-1494909	6.04177	0	Inf	0.0172979	0.020587	UP	hypothetical protein	unclassified
Fusobacterium nucleatum	FN0833	gi_19703352_ref_NC_003454.1:1494992-1496612	29.5268	1.04168	4.82504	2.15095e-06	3.09712e-06	UP	hypothetical protein	V
Fusobacterium nucleatum	FN0836	gi_19703352_ref_NC_003454.1:1498941-1499238	35.0921	0	Inf	1.26331e-07	1.88827e-07	UP	hypothetical protein	unclassified
Fusobacterium nucleatum	FN0846	gi_19703352_ref_NC_003454.1:1504381-1505296	89.5749	21.5388	2.05616	6.5797e-07	9.65303e-07	UP	hypothetical protein	S
Fusobacterium nucleatum	FN0847	gi_19703352_ref_NC_003454.1:1505392-1507192	16.0794	3.20748	2.3257	0.00190666	0.00241256	UP	hypothetical protein	R	K19360
Fusobacterium nucleatum	FN0851	gi_19703352_ref_NC_003454.1:1509659-1510328	40.8212	1.26012	5.01768	2.06541e-05	2.84926e-05	UP	biotin synthesis protein BioC	unclassified	K02169
Fusobacterium nucleatum	FN0852	gi_19703352_ref_NC_003454.1:1510363-1510963	29.4462	1.4048	4.38965	0.0144973	0.0174281	UP	hydrolase	R	K06889
Fusobacterium nucleatum	FN0853	gi_19703352_ref_NC_003454.1:1511011-1512397	220.388	51.7405	2.09068	8.40137e-08	1.27254e-07	UP	glycogen synthase	G	K00703
Fusobacterium nucleatum	FN0854	gi_19703352_ref_NC_003454.1:1512413-1513577	200.587	36.159	2.4718	0.000405383	0.000528328	UP	glucose-1-phosphate adenylyltransferase	G	K00975
Fusobacterium nucleatum	FN0855	gi_19703352_ref_NC_003454.1:1513597-1514752	144.392	32.4428	2.15401	1.01457e-06	1.47531e-06	UP	glgC glucose-1-phosphate adenylyltransferase	G	K00975
Fusobacterium nucleatum	FN0856	gi_19703352_ref_NC_003454.1:1514778-1516614	255.075	37.9048	2.75047	0.0190687	0.0226672	UP	glycogen branching protein	G	K00700
Fusobacterium nucleatum	FN0857	gi_19703352_ref_NC_003454.1:1516642-1519012	85.1577	12.6692	2.74881	0.0247815	0.029327	UP	glycogen phosphorylase	G	K00688
Fusobacterium nucleatum	FN0865	gi_19703352_ref_NC_003454.1:1523129-1523855	75.7945	14.4249	2.39354	0.000857151	0.00110091	UP	hypothetical protein	unclassified
Fusobacterium nucleatum	FN0866	gi_19703352_ref_NC_003454.1:1523930-1524605	5.94984	2.89228	1.04064	2.23745e-05	3.08413e-05	UP	hypothetical protein	R	K06890
Fusobacterium nucleatum	FN0867	gi_19703352_ref_NC_003454.1:1524639-1527138	34.9117	12.5309	1.47822	5.67246e-14	1.00504e-13	UP	long-chain-fatty-acid--CoA ligase	unclassified	K01897
Fusobacterium nucleatum	FN0868	gi_19703352_ref_NC_003454.1:1527306-1528140	296.238	75.408	1.97397	5.46589e-09	8.57613e-09	UP	PP family ATPase	unclassified	K14058
Fusobacterium nucleatum	FN0871	gi_19703352_ref_NC_003454.1:1529862-1531857	57.4296	1.2467	5.52561	1.96348e-15	3.5808e-15	UP	Exopolyphosphatase	E
Fusobacterium nucleatum	FN0872	gi_19703352_ref_NC_003454.1:1531963-1532737	61.7585	3.15352	4.2916	0.0010492	0.00134582	UP	hypothetical protein	unclassified	K01735
Fusobacterium nucleatum	FN0873	gi_19703352_ref_NC_003454.1:1532792-1534277	94.1916	3.10992	4.92065	1.29041e-10	2.11698e-10	UP	endopeptidase IV	O	K04773
Fusobacterium nucleatum	FN0874	gi_19703352_ref_NC_003454.1:1534461-1534977	189.824	5.24292	5.17815	1.45813e-11	2.44794e-11	UP	NUDIX family phosphohydrolase	F	K01515
Fusobacterium nucleatum	FN0875	gi_19703352_ref_NC_003454.1:1534978-1535764	29.1308	1.12925	4.68911	0.000770035	0.000990311	UP	23S rRNA methyltransferase	J	K03437
Fusobacterium nucleatum	FN0879	gi_19703352_ref_NC_003454.1:1540250-1541036	9.19919	0.112925	6.34807	0.000700954	0.000902813	UP	ABC transporter	R
Fusobacterium nucleatum	FN0880	gi_19703352_ref_NC_003454.1:1541051-1542068	37.5342	1.92061	4.28857	0.00179949	0.00227946	UP	ABC transporter ATP-binding protein	R	K01990
Fusobacterium nucleatum	FN0887	gi_19703352_ref_NC_003454.1:1547998-1549801	50.3876	8.81822	2.51451	0.002134	0.0026948	UP	oligoendopeptidase F	E	K08602
Fusobacterium nucleatum	FN0888	gi_19703352_ref_NC_003454.1:1549815-1551039	14.4467	2.5392	2.5083	0.0363831	0.0422178	UP	uracil permease	F	K02824
Fusobacterium nucleatum	FN0892	gi_19703352_ref_NC_003454.1:1553185-1553929	122.552	24.8722	2.30079	6.71931e-05	9.08263e-05	UP	phosphoserine phosphatase	E
Fusobacterium nucleatum	FN0893	gi_19703352_ref_NC_003454.1:1553963-1554386	137.548	32.5933	2.07728	3.34253e-06	4.76618e-06	UP	hypothetical protein	K
Fusobacterium nucleatum	FN0894	gi_19703352_ref_NC_003454.1:1554416-1554953	15.6996	5.03827	1.63973	8.66196e-05	0.000116926	UP	hypothetical protein	unclassified
Fusobacterium nucleatum	FN0898	gi_19703352_ref_NC_003454.1:1556715-1558587	8.37488	0.332143	4.65619	0.00377845	0.00471623	UP	hypothetical protein	unclassified	K03716
Fusobacterium nucleatum	FN0904	gi_19703352_ref_NC_003454.1:1562236-1563820	82.2181	5.2426	3.9711	0.00339904	0.00424957	UP	NAD(FAD)-utilizing dehydrogenase	R	K07137
Fusobacterium nucleatum	FN0908	gi_19703352_ref_NC_003454.1:1566086-1567025	12.8365	2.59997	2.30368	0.017119	0.0205227	UP	tpl protein	S
Fusobacterium nucleatum	FN0913	gi_19703352_ref_NC_003454.1:1570261-1570825	227.8	11.4039	4.32017	2.02243e-05	2.7911e-05	UP	adenosylcobinamide kinase/adenosylcobinamide phosphate guanyltransferase	unclassified	K02231
Fusobacterium nucleatum	FN0915	gi_19703352_ref_NC_003454.1:1571632-1572127	147.585	30.3705	2.2808	7.6747e-05	0.000103619	UP	PTS system transporter subunit N-acetylglucosamine-specific transporter subunit IIA	G	K02777
Fusobacterium nucleatum	FN0917	gi_19703352_ref_NC_003454.1:1572734-1573703	6.21973	0	Inf	9.96168e-05	0.000133531	UP	hypothetical protein	unclassified
Fusobacterium nucleatum	FN0922	gi_19703352_ref_NC_003454.1:1576677-1577616	3.42305	0	Inf	0.00894141	0.0108395	UP	homoserine kinase	R	K02204
Fusobacterium nucleatum	FN0926	gi_19703352_ref_NC_003454.1:1580951-1581731	89.0937	14.8499	2.58487	0.00865855	0.0106045	UP	GTP pyrophosphokinase	S	K07816
Fusobacterium nucleatum	FN0927	gi_19703352_ref_NC_003454.1:1581782-1582442	9.73577	0	Inf	5.32834e-05	7.2109e-05	UP	hypothetical protein	unclassified
Fusobacterium nucleatum	FN0929	gi_19703352_ref_NC_003454.1:1583096-1583558	123.356	7.86986	3.97034	0.0122338	0.014748	UP	ATP/GTP hydrolase	R	K06925
Fusobacterium nucleatum	FN0930	gi_19703352_ref_NC_003454.1:1583571-1584054	382.265	20.0145	4.25545	2.41731e-05	3.33072e-05	UP	glycerol-3-phosphate cytidylyltransferase	unclassified	K03272
Fusobacterium nucleatum	FN0934	gi_19703352_ref_NC_003454.1:1586579-1587653	41.1563	1.1574	5.15215	7.72533e-08	1.1704e-07	UP	chorismate synthase	E	K01736
Fusobacterium nucleatum	FN0944	gi_19703352_ref_NC_003454.1:1597577-1598945	17.6279	0.324587	5.76311	1.17539e-07	1.7784e-07	UP	Na+ driven multidrug efflux pump	V
Fusobacterium nucleatum	FN0947	gi_19703352_ref_NC_003454.1:1600596-1601409	129.458	33.0813	1.9684	3.44566e-08	5.28699e-08	UP	hypothetical protein	P
Fusobacterium nucleatum	FN0948	gi_19703352_ref_NC_003454.1:1601466-1602585	6.46407	1.82505	1.82451	0.001266	0.0016119	UP	cobalt-zinc-cadmium resistance protein CzcD	P
Fusobacterium nucleatum	FN0949	gi_19703352_ref_NC_003454.1:1602571-1606849	34.2145	1.90039	4.17024	0.000170554	0.00022769	UP	DNA helicase	unclassified
Fusobacterium nucleatum	FN0951	gi_19703352_ref_NC_003454.1:1607836-1608586	78.728	4.02349	4.29036	0.000421738	0.000549437	UP	precorrin-3B C17-methyltransferase	unclassified	K05934
Fusobacterium nucleatum	FN0955	gi_19703352_ref_NC_003454.1:1612017-1612545	21.2889	0.503999	5.40054	0.000819566	0.00105323	UP	hypothetical protein	unclassified
Fusobacterium nucleatum	FN0964	gi_19703352_ref_NC_003454.1:1617826-1618396	98.6151	4.59145	4.42479	0.000115244	0.000154329	UP	precorrin-8W decarboxylase	unclassified	K02191
Fusobacterium nucleatum	FN0965	gi_19703352_ref_NC_003454.1:1618417-1619383	52.8237	2.34357	4.49441	6.544e-05	8.84739e-05	UP	D-3-phosphoglycerate dehydrogenase	R	K00058
Fusobacterium nucleatum	FN0967	gi_19703352_ref_NC_003454.1:1620012-1621140	42.7503	2.24344	4.25215	0.00148884	0.00188838	UP	cobalt-precorrin-6A synthase	unclassified	K02188
Fusobacterium nucleatum	FN0973	gi_19703352_ref_NC_003454.1:1625715-1626789	19.0815	0.0826715	7.85057	5.6308e-11	9.31056e-11	UP	threonine-phosphate decarboxylase	E	K00817
Fusobacterium nucleatum	FN0977	gi_19703352_ref_NC_003454.1:1629179-1630670	92.7345	5.59917	4.04982	0.0010578	0.00135636	UP	cobyric acid synthase	unclassified	K02232
Fusobacterium nucleatum	FN0978	gi_19703352_ref_NC_003454.1:1630759-1632055	0	0.205563	#NAME?	0.0336166	0.0391128	DOWN	Na+/H+ antiporter NhaC	unclassified
Fusobacterium nucleatum	FN0981	gi_19703352_ref_NC_003454.1:1632929-1634210	23.8439	4.19403	2.50721	0.0128693	0.0154997	UP	phosphoribosylamine--glycine ligase	F	K01945
Fusobacterium nucleatum	FN0982	gi_19703352_ref_NC_003454.1:1634226-1635741	103.205	18.4075	2.48715	0.00074619	0.000960002	UP	bifunctional phosphoribosylaminoimidazolecarboxamide	F	K00602
Fusobacterium nucleatum	FN0988	gi_19703352_ref_NC_003454.1:1640344-1641058	239.638	39.0912	2.61594	0.00484706	0.00599055	UP	phosphoribosylaminoimidazole-succinocarboxamide synthase	F	K01923
Fusobacterium nucleatum	FN0998	gi_19703352_ref_NC_003454.1:1652386-1653889	78.8907	22.5134	1.80907	3.43701e-10	5.56852e-10	UP	dipeptide-binding protein	E	K12368
Fusobacterium nucleatum	FN1000	gi_19703352_ref_NC_003454.1:1655078-1656161	105.376	4.01727	4.71318	3.3044e-08	5.07409e-08	UP	biotin synthase	unclassified	K01012
Fusobacterium nucleatum	FN1003	gi_19703352_ref_NC_003454.1:1658331-1659783	43.7364	2.29366	4.25311	0.000540531	0.00070208	UP	outer membrane protein P1	unclassified
Fusobacterium nucleatum	FN1010	gi_19703352_ref_NC_003454.1:1664401-1664698	1237.67	191.462	2.69249	0.00956743	0.0115842	UP	cytoplasmic protein	S
Fusobacterium nucleatum	FN1011	gi_19703352_ref_NC_003454.1:1664784-1665750	43.2572	1.37857	4.9717	1.03543e-06	1.50501e-06	UP	exopolyphosphatase-like protein	R	K06881
Fusobacterium nucleatum	FN1014	gi_19703352_ref_NC_003454.1:1668443-1669691	33.4906	1.81444	4.20616	0.00265213	0.00332237	UP	dihydrofolate synthase	unclassified	K11754
Fusobacterium nucleatum	FN1015	gi_19703352_ref_NC_003454.1:1669690-1670404	94.505	5.34474	4.1442	0.00145686	0.00184815	UP	5'-methylthioadenosine/S-adenosylhomocysteine nucleosidase	F	K01243
Fusobacterium nucleatum	FN1019	gi_19703352_ref_NC_003454.1:1673034-1673874	117.171	19.1798	2.61096	0.00751957	0.00923409	UP	3-hydroxybutyryl-CoA dehydrogenase	unclassified	K00074
Fusobacterium nucleatum	FN1022	gi_19703352_ref_NC_003454.1:1674972-1677561	101.406	6.91416	3.87445	0.00550015	0.00678679	UP	calcium-transporting ATPase	P	K01537
Fusobacterium nucleatum	FN1024	gi_19703352_ref_NC_003454.1:1678261-1678570	7930	2324.43	1.77044	1.71758e-12	2.95824e-12	UP	DNA-binding protein HU	unclassified	K03530
Fusobacterium nucleatum	FN1026	gi_19703352_ref_NC_003454.1:1680043-1680913	17.0858	0.35712	5.58024	4.94043e-05	6.74005e-05	UP	tRNA pseudouridine synthase A	J
Fusobacterium nucleatum	FN1027	gi_19703352_ref_NC_003454.1:1680912-1682013	58.032	3.75004	3.95187	0.0122058	0.0147168	UP	rod shape-determining protein RodA	unclassified	K05837
Fusobacterium nucleatum	FN1030	gi_19703352_ref_NC_003454.1:1683719-1684811	172.954	11.0582	3.9672	0.00210149	0.00265472	UP	hypothetical protein	R	K11720
Fusobacterium nucleatum	FN1034	gi_19703352_ref_NC_003454.1:1687787-1688405	10.3964	0	Inf	5.32834e-05	7.2109e-05	UP	TetR family transcriptional regulator	K
Fusobacterium nucleatum	FN1042	gi_19703352_ref_NC_003454.1:1693443-1694289	58.883	3.77732	3.96242	0.0182846	0.0217427	UP	S1 RNA-binding domain-containing protein	S	K00243
Fusobacterium nucleatum	FN1047	gi_19703352_ref_NC_003454.1:1697314-1698031	7.28233	0	Inf	0.000352487	0.000460345	UP	hypothetical protein	unclassified
Fusobacterium nucleatum	FN1063	gi_19703352_ref_NC_003454.1:1709464-1710649	25.0957	0.149868	7.3876	1.0194e-13	1.79834e-13	UP	N-acyl-L-amino acid amidohydrolase	R	K01436
Fusobacterium nucleatum	FN1064	gi_19703352_ref_NC_003454.1:1710667-1711429	31.1013	0	Inf	4.49613e-15	8.13731e-15	UP	hypothetical protein	R
Fusobacterium nucleatum	FN1068	gi_19703352_ref_NC_003454.1:1713950-1714817	37.9967	8.6005	2.14338	0.000100547	0.000134752	UP	Smf protein	unclassified	K04096
Fusobacterium nucleatum	FN1069	gi_19703352_ref_NC_003454.1:1714871-1717142	105.155	18.9713	2.47062	0.000374471	0.000488687	UP	DNA topoisomerase I	unclassified	K03168
Fusobacterium nucleatum	FN1070	gi_19703352_ref_NC_003454.1:1717260-1718565	80.0722	4.4572	4.16709	0.000345152	0.000454459	UP	tRNA (uracil-5-)-methyltransferase Gid	J	K04094
Fusobacterium nucleatum	FN1072	gi_19703352_ref_NC_003454.1:1719440-1720541	42.7028	6.73394	2.66481	0.0323017	0.0380312	UP	GTP-binding protein	R	K06948
Fusobacterium nucleatum	FN1074	gi_19703352_ref_NC_003454.1:1721066-1722068	182.458	11.9618	3.93105	0.00363275	0.00453765	UP	signal recognition particle receptor FtsY	unclassified	K03110
Fusobacterium nucleatum	FN1078	gi_19703352_ref_NC_003454.1:1724292-1724838	414.709	134.364	1.62595	1.71346e-13	3.00661e-13	UP	hypothetical protein	S
Fusobacterium nucleatum	FN1084	gi_19703352_ref_NC_003454.1:1728800-1729058	327.668	49.2398	2.73434	0.0367248	0.0426072	UP	hypothetical protein	unclassified
Fusobacterium nucleatum	FN1085	gi_19703352_ref_NC_003454.1:1729073-1729622	804.418	48.6371	4.04781	0.000249483	0.000329497	UP	4-methyl-5(B-hydroxyethyl)-thiazole monophosphate biosynthesis protein	R	K03152
Fusobacterium nucleatum	FN1088	gi_19703352_ref_NC_003454.1:1731805-1733155	252.758	36.9039	2.77591	0.0279714	0.0330059	UP	coenzyme A disulfide reductase	R
Fusobacterium nucleatum	FN1089	gi_19703352_ref_NC_003454.1:1733181-1734054	79.6134	13.7273	2.53596	0.00474667	0.00587173	UP	hypothetical protein	R	K06958
Fusobacterium nucleatum	FN1091	gi_19703352_ref_NC_003454.1:1736054-1737398	147.128	23.7542	2.63081	0.00542932	0.00670059	UP	sigma factor sigB regulation protein RsbU	T/K	K07315
Fusobacterium nucleatum	FN1092	gi_19703352_ref_NC_003454.1:1737406-1738321	294.192	94.3536	1.64061	1.74843e-13	3.06718e-13	UP	hypothetical protein	R
Fusobacterium nucleatum	FN1093	gi_19703352_ref_NC_003454.1:1738354-1738783	191.751	58.5934	1.71042	1.03355e-10	1.69599e-10	UP	hypothetical protein	K
Fusobacterium nucleatum	FN1101	gi_19703352_ref_NC_003454.1:1744686-1746099	32.1426	0.188554	7.41336	1.76211e-18	3.38415e-18	UP	ATPase	R
Fusobacterium nucleatum	FN1102	gi_19703352_ref_NC_003454.1:1746091-1746631	11.8953	0	Inf	5.32834e-05	7.2109e-05	UP	tRNA 2'phosphotransferase	J	K07559
Fusobacterium nucleatum	FN1103	gi_19703352_ref_NC_003454.1:1746698-1749581	102.644	5.7779	4.15096	6.34328e-05	8.57771e-05	UP	excinuclease ABC subunit A	unclassified	K03701
Fusobacterium nucleatum	FN1105	gi_19703352_ref_NC_003454.1:1750180-1750678	15.3146	0.3562	5.42607	0.00423033	0.00527551	UP	hypothetical protein	unclassified
Fusobacterium nucleatum	FN1107	gi_19703352_ref_NC_003454.1:1751959-1752427	60.0312	1.98967	4.91511	3.7524e-05	5.13143e-05	UP	acetyltransferase	unclassified
Fusobacterium nucleatum	FN1109	gi_19703352_ref_NC_003454.1:1753083-1753845	57.4584	10.9488	2.39174	0.0015839	0.00200784	UP	peptide ABC transporter ATP-binding protein	R	K10823
Fusobacterium nucleatum	FN1110	gi_19703352_ref_NC_003454.1:1753862-1754642	234.321	48.8738	2.26135	9.28886e-06	1.29774e-05	UP	peptide ABC transporter ATP-binding protein	E/P	K15583
Fusobacterium nucleatum	FN1113	gi_19703352_ref_NC_003454.1:1757066-1758005	9.84128	2.12725	2.20986	0.0148663	0.0178592	UP	peptide ABC transporter permease	E/P	K02033
Fusobacterium nucleatum	FN1115	gi_19703352_ref_NC_003454.1:1758924-1759659	8.74367	0	Inf	5.32834e-05	7.2109e-05	UP	hypothetical protein	R
Fusobacterium nucleatum	FN1116	gi_19703352_ref_NC_003454.1:1759660-1760272	32.1505	1.81223	4.149	0.0356793	0.041429	UP	peptidase E	E	K05995
Fusobacterium nucleatum	FN1119	gi_19703352_ref_NC_003454.1:1761028-1761313	984.427	196.077	2.32786	2.21039e-05	3.04745e-05	UP	50S ribosomal protein L27 rpmA	J	K02899
Fusobacterium nucleatum	FN1120	gi_19703352_ref_NC_003454.1:1761577-1763161	142.359	32.8293	2.11648	2.4471e-07	3.62942e-07	UP	phosphoenolpyruvate carboxykinase	unclassified	K01610
Fusobacterium nucleatum	FN1122	gi_19703352_ref_NC_003454.1:1764896-1767383	8.4063	1.85745	2.17815	0.00105701	0.00135559	UP	long-chain-fatty-acid--CoA ligase	unclassified	K01897
Fusobacterium nucleatum	FN1124	gi_19703352_ref_NC_003454.1:1768147-1769332	31.8783	10.8654	1.55283	1.59058e-10	2.59771e-10	UP	porin	unclassified	K03286
Fusobacterium nucleatum	FN1125	gi_19703352_ref_NC_003454.1:1769349-1769901	253.108	42.7485	2.56581	0.00277534	0.00347546	UP	LemA protein	S	K03744
Fusobacterium nucleatum	FN1127	gi_19703352_ref_NC_003454.1:1770396-1772217	19.6469	1.19504	4.03917	0.0169625	0.0203421	UP	hypothetical protein	S
Fusobacterium nucleatum	FN1128	gi_19703352_ref_NC_003454.1:1772242-1774225	63.0479	4.34505	3.859	0.0127702	0.0153866	UP	acylamino acid-releasing protein	E
Fusobacterium nucleatum	FN1133	gi_19703352_ref_NC_003454.1:1780358-1781519	40.4978	2.63862	3.93999	0.0251597	0.0297643	UP	N-acetylglucosamine-6-phosphate deacetylase	G	K01443
Fusobacterium nucleatum	FN1135	gi_19703352_ref_NC_003454.1:1782270-1783119	115.458	17.2516	2.74256	0.0354292	0.0411524	UP	phosphonates-binding protein	P	K02044
Fusobacterium nucleatum	FN1136	gi_19703352_ref_NC_003454.1:1783196-1783940	26.454	1.37185	4.26929	0.0189441	0.0225231	UP	phosphonate ABC transporter ATP-binding protein	P	K02041
Fusobacterium nucleatum	FN1137	gi_19703352_ref_NC_003454.1:1783908-1785477	16.3958	0.622669	4.71871	0.000317855	0.000418837	UP	phosphonate ABC transporter permease	P	K02042
Fusobacterium nucleatum	FN1138	gi_19703352_ref_NC_003454.1:1785608-1786040	5318.82	756.54	2.81362	0.0349291	0.040592	UP	cytoplasmic protein	R	K07006
Fusobacterium nucleatum	FN1139	gi_19703352_ref_NC_003454.1:1786380-1789308	74.1526	10.7563	2.78532	0.037158	0.0430736	UP	(R)-2-hydroxyglutaryl-CoA dehydratase activator protein	S
Fusobacterium nucleatum	FN1142	gi_19703352_ref_NC_003454.1:1791668-1792583	20.1983	0.727663	4.79482	0.000764908	0.0009839	UP	oxygen-independent coproporphyrinogen III oxidase	R	K07139
Fusobacterium nucleatum	FN1143	gi_19703352_ref_NC_003454.1:1792600-1793425	129.038	2.52844	5.67341	3.25781e-16	6.00787e-16	UP	glucosamine-6-phosphate deaminase nagB	G	K02564
Fusobacterium nucleatum	FN1148	gi_19703352_ref_NC_003454.1:1798151-1799324	52.7599	10.2574	2.36278	0.000474378	0.000616852	UP	serine/threonine sodium symporter	unclassified	K05614
Fusobacterium nucleatum	FN1149	gi_19703352_ref_NC_003454.1:1799366-1802537	31.3195	1.05066	4.89769	2.69928e-09	4.26332e-09	UP	ATP-dependent nuclease subunit A	unclassified	K03657
Fusobacterium nucleatum	FN1150	gi_19703352_ref_NC_003454.1:1802529-1805241	24.7582	1.11376	4.47439	2.74417e-05	3.77809e-05	UP	unknown	T/B
Fusobacterium nucleatum	FN1152	gi_19703352_ref_NC_003454.1:1806756-1807947	23.2822	4.69709	2.30939	0.00170691	0.00216259	UP	aspartate aminotransferase	E	K00812
Fusobacterium nucleatum	FN1156	gi_19703352_ref_NC_003454.1:1811732-1814033	37.3904	2.08474	4.16473	0.000645935	0.000837727	UP	primosomal protein N	unclassified	K04066
Fusobacterium nucleatum	FN1157	gi_19703352_ref_NC_003454.1:1814042-1814567	74.1716	3.37916	4.45613	0.00035131	0.000460345	UP	polypeptide deformylase	J	K01462
Fusobacterium nucleatum	FN1162	gi_19703352_ref_NC_003454.1:1820300-1820924	46.978	1.42195	5.04604	1.20095e-05	1.67479e-05	UP	hydroxyacylglutathione hydrolase	R
Fusobacterium nucleatum	FN1165	gi_19703352_ref_NC_003454.1:1823037-1824063	1959.74	309.364	2.66328	0.0046232	0.00574512	UP	D-galactose-binding protein	G	K10540
Fusobacterium nucleatum	FN1166	gi_19703352_ref_NC_003454.1:1824152-1825655	197.628	39.886	2.30883	1.41655e-05	1.97386e-05	UP	galactose/methyl galaxtoside transporter ATP-binding protein	G	K10542
Fusobacterium nucleatum	FN1170	gi_19703352_ref_NC_003454.1:1828796-1832363	163.792	34.0493	2.26617	3.27667e-06	4.67323e-06	UP	pyruvate-flavodoxin oxidoreductase	unclassified	K03737
Fusobacterium nucleatum	FN1172	gi_19703352_ref_NC_003454.1:1833701-1834715	39.2302	10.507	1.90061	4.24226e-07	6.23039e-07	UP	phosphate acetyltransferase	unclassified	K00625
Fusobacterium nucleatum	FN1186	gi_19703352_ref_NC_003454.1:1848895-1849975	7.44142	2.30195	1.69272	0.000206754	0.00027343	UP	amidohydrolase	R
Fusobacterium nucleatum	FN1187	gi_19703352_ref_NC_003454.1:1850021-1850741	297.333	50.2292	2.56548	0.00198607	0.00251167	UP	amino acid-binding protein	E/T	K02030
Fusobacterium nucleatum	FN1188	gi_19703352_ref_NC_003454.1:1850919-1851417	5.64221	15.4056	-1.44913	1.04583e-27	2.24083e-27	DOWN	hypothetical protein	unclassified
Fusobacterium nucleatum	FN1190	gi_19703352_ref_NC_003454.1:1851816-1854024	571.541	105.689	2.43504	9.23226e-05	0.000124551	UP	cadmium-transporting ATPase	P	K17686
Fusobacterium nucleatum	FN1199	gi_19703352_ref_NC_003454.1:1859200-1860253	20.2249	4.25809	2.24786	0.00225909	0.00285224	UP	DNA polymerase IV	unclassified	K02346
Fusobacterium nucleatum	FN1200	gi_19703352_ref_NC_003454.1:1860316-1861096	9.26986	2.04826	2.17815	0.020365	0.0241915	UP	hypothetical protein	unclassified
Fusobacterium nucleatum	FN1201	gi_19703352_ref_NC_003454.1:1861236-1861611	25.6729	7.68174	1.74074	0.000144046	0.000192562	UP	hypothetical protein	unclassified
Fusobacterium nucleatum	FN1202	gi_19703352_ref_NC_003454.1:1861611-1862388	84.2674	22.1609	1.92696	8.49036e-08	1.28574e-07	UP	NAD synthetase nadE	unclassified	K01916
Fusobacterium nucleatum	FN1203	gi_19703352_ref_NC_003454.1:1862400-1863270	139.919	21.7843	2.68323	0.0151269	0.0181691	UP	GTP-binding protein	R	K14540
Fusobacterium nucleatum	FN1212	gi_19703352_ref_NC_003454.1:1872835-1873258	48.3789	0.838414	5.85057	4.67112e-07	6.85733e-07	UP	hypothetical protein	unclassified
Fusobacterium nucleatum	FN1214	gi_19703352_ref_NC_003454.1:1874255-1875563	190.197	10.3876	4.19455	3.8503e-05	5.26322e-05	UP	Fe-S oxidoreductase	J	K18707
Fusobacterium nucleatum	FN1215	gi_19703352_ref_NC_003454.1:1875549-1876257	117.429	7.64624	3.9409	0.00906824	0.0109875	UP	cytoplasmic protein	S	K09761
Fusobacterium nucleatum	FN1217	gi_19703352_ref_NC_003454.1:1876688-1877687	123.076	6.57652	4.22608	0.000103974	0.000139317	UP	Holliday junction DNA helicase RuvB	unclassified	K03551
Fusobacterium nucleatum	FN1219	gi_19703352_ref_NC_003454.1:1878705-1879161	12.3215	3.30596	1.89804	0.00931543	0.011283	UP	hypothetical protein	unclassified
Fusobacterium nucleatum	FN1226	gi_19703352_ref_NC_003454.1:1884912-1885593	7.07699	0	Inf	0.000667207	0.000859828	UP	uracil-DNA glycosylase	unclassified	K03648
Fusobacterium nucleatum	FN1232	gi_19703352_ref_NC_003454.1:1889089-1889431	49.2501	2.46147	4.32254	0.0236259	0.027993	UP	MarR family transcriptional regulator	K
Fusobacterium nucleatum	FN1233	gi_19703352_ref_NC_003454.1:1889528-1890071	10.351	0.326735	4.9855	0.0384743	0.0445696	UP	NAD(P)H oxidoreductase	R
Fusobacterium nucleatum	FN1247	gi_19703352_ref_NC_003454.1:1903294-1904434	5.64009	0.0778895	6.17815	0.00200946	0.00253986	UP	lipopolysaccharide heptosyltransferase	unclassified	K03277
Fusobacterium nucleatum	FN1250	gi_19703352_ref_NC_003454.1:1906575-1907922	13.1285	0.461501	4.83022	0.000793692	0.00102036	UP	guanine-hypoxanthine permease	R	K06901
Fusobacterium nucleatum	FN1251	gi_19703352_ref_NC_003454.1:1908147-1909449	145.697	29.7717	2.29095	1.59103e-05	2.19748e-05	UP	high-affinity iron permease	P	K07243
Fusobacterium nucleatum	FN1252	gi_19703352_ref_NC_003454.1:1909507-1910194	83.5987	16.3405	2.35502	0.000463097	0.000602523	UP	34 kDa membrane antigen precursor	P
Fusobacterium nucleatum	FN1253	gi_19703352_ref_NC_003454.1:1910318-1910495	18.0768	5.24244	1.78583	0.0348449	0.040501	UP	hypothetical protein	unclassified
Fusobacterium nucleatum	FN1256	gi_19703352_ref_NC_003454.1:1912009-1913296	29.9783	8.10749	1.88659	4.06784e-07	6.01129e-07	UP	C4-dicarboxylate transporter large subunit	G	K21393
Fusobacterium nucleatum	FN1257	gi_19703352_ref_NC_003454.1:1913310-1913754	29.8267	0.798848	5.22254	0.00059626	0.000773448	UP	C4-dicarboxylate transporter small subunit	G
Fusobacterium nucleatum	FN1258	gi_19703352_ref_NC_003454.1:1913881-1914883	678.903	239.325	1.50423	2.72439e-16	5.02685e-16	UP	C4-dicarboxylate-binding protein	G	K21395
Fusobacterium nucleatum	FN1259	gi_19703352_ref_NC_003454.1:1915222-1915816	4.05589	1.41896	1.51518	0.0211438	0.0250908	UP	uracil-DNA glycosylase	unclassified
Fusobacterium nucleatum	FN1262	gi_19703352_ref_NC_003454.1:1918182-1919742	161.553	24.7088	2.70892	0.0139596	0.0167875	UP	hypothetical protein	unclassified
Fusobacterium nucleatum	FN1263	gi_19703352_ref_NC_003454.1:1919814-1920666	91.0039	33.7046	1.43298	2.98883e-14	5.33389e-14	UP	cobalt chelatase	unclassified	K02190
Fusobacterium nucleatum	FN1264	gi_19703352_ref_NC_003454.1:1920803-1921268	93.2158	3.62353	4.68511	1.77913e-05	2.4563e-05	UP	hypothetical protein	unclassified
Fusobacterium nucleatum	FN1265	gi_19703352_ref_NC_003454.1:1921470-1922079	491.222	74.5941	2.71924	0.0147532	0.0177264	UP	hypothetical protein	unclassified
Fusobacterium nucleatum	FN1267	gi_19703352_ref_NC_003454.1:1923143-1923761	3.24886	1.22037	1.41261	0.0231566	0.0274463	UP	hypothetical protein	R
Fusobacterium nucleatum	FN1269	gi_19703352_ref_NC_003454.1:1925702-1926332	17.2102	3.59149	2.26061	0.01531	0.0183827	UP	lipoprotein	S	K09778
Fusobacterium nucleatum	FN1271	gi_19703352_ref_NC_003454.1:1926834-1928532	25.0937	4.55083	2.46312	0.00403818	0.0050368	UP	endopeptidase IV	O	K04773
Fusobacterium nucleatum	FN1274	gi_19703352_ref_NC_003454.1:1930752-1931865	2.1663	0.757884	1.51518	0.0211438	0.0250908	UP	acriflavin resistance protein E	unclassified	K18302
Fusobacterium nucleatum	FN1282	gi_19703352_ref_NC_003454.1:1941358-1941709	845.553	193.019	2.13116	2.49194e-07	3.69514e-07	UP	50S ribosomal protein L17	J	K02879
Fusobacterium nucleatum	FN1283	gi_19703352_ref_NC_003454.1:1941736-1942765	1204.67	205.656	2.55034	0.000783462	0.00100739	UP	DNA-directed RNA polymerase subunit alpha	K	K03040
Fusobacterium nucleatum	FN1285	gi_19703352_ref_NC_003454.1:1943372-1943762	1676.73	112.738	3.89461	0.00246294	0.00308705	UP	30S ribosomal protein S11	J	K02948
Fusobacterium nucleatum	FN1286	gi_19703352_ref_NC_003454.1:1943807-1944164	3095.21	219.821	3.81563	0.00687321	0.00844936	UP	30S ribosomal protein S13 rpsM	unclassified	K02952
Fusobacterium nucleatum	FN1287	gi_19703352_ref_NC_003454.1:1944504-1944753	9577.4	506.214	4.24181	1.95709e-06	2.81974e-06	UP	protein translation initiation factor 1	J	K02518
Fusobacterium nucleatum	FN1289	gi_19703352_ref_NC_003454.1:1944821-1946537	18.7401	0.07764	7.91511	1.65874e-15	3.03305e-15	UP	hypothetical protein	unclassified
Fusobacterium nucleatum	FN1294	gi_19703352_ref_NC_003454.1:1952606-1953158	132.373	2.08921	5.9855	5.87949e-16	1.08224e-15	UP	ribosomal-protein-alanine acetyltransferase	J
Fusobacterium nucleatum	FN1298	gi_19703352_ref_NC_003454.1:1955080-1955716	457.142	67.3166	2.76361	0.0253226	0.0299416	UP	adenylate kinase	F	K00939
Fusobacterium nucleatum	FN1301	gi_19703352_ref_NC_003454.1:1957808-1959428	72.9484	3.28952	4.47093	2.12443e-06	3.05958e-06	UP	ABC transporter ATP-binding protein	R
Fusobacterium nucleatum	FN1304	gi_19703352_ref_NC_003454.1:1960388-1960853	75.0905	19.9294	1.91373	1.35828e-06	1.95985e-06	UP	single-strand DNA binding protein	unclassified	K03111
Fusobacterium nucleatum	FN1309	gi_19703352_ref_NC_003454.1:1964995-1965190	599.209	297.449	1.01042	2.41703e-22	4.8764e-22	UP	hypothetical protein	unclassified
Fusobacterium nucleatum	FN1310	gi_19703352_ref_NC_003454.1:1965237-1965966	12.6723	0.365227	5.11675	0.00429585	0.00535625	UP	TonB protein	unclassified
Fusobacterium nucleatum	FN1312	gi_19703352_ref_NC_003454.1:1966429-1967038	14.5059	0.291383	5.63758	0.00106861	0.00136996	UP	biopolymer transport protein ExbB	unclassified	K03562
Fusobacterium nucleatum	FN1314	gi_19703352_ref_NC_003454.1:1968589-1968772	1248.16	471.89	1.40328	6.33735e-17	1.18546e-16	UP	hypothetical protein	unclassified
Fusobacterium nucleatum	FN1315	gi_19703352_ref_NC_003454.1:1969010-1969544	409.727	60.0508	2.77041	0.0309226	0.0364447	UP	hypothetical protein	unclassified
Fusobacterium nucleatum	FN1316	gi_19703352_ref_NC_003454.1:1969589-1970366	50.6638	8.62445	2.55445	0.0122058	0.0147168	UP	NGG1-interacting factor 3	S
Fusobacterium nucleatum	FN1317	gi_19703352_ref_NC_003454.1:1970362-1971175	16.7999	8.18844	1.03679	1.965e-11	3.28371e-11	UP	RNA polymerase sigma factor	K
Fusobacterium nucleatum	FN1318	gi_19703352_ref_NC_003454.1:1971190-1972447	171.051	25.5383	2.74369	0.0226043	0.0268055	UP	RNA polymerase sigma factor RpoD	K	K03086
Fusobacterium nucleatum	FN1320	gi_19703352_ref_NC_003454.1:1974350-1975421	31.8916	8.12448	1.97283	4.49044e-06	6.39773e-06	UP	peptidyl-prolyl cis-trans isomerase	O
Fusobacterium nucleatum	FN1322	gi_19703352_ref_NC_003454.1:1977544-1978564	70.9085	2.61132	4.76311	2.90095e-07	4.29977e-07	UP	membrane metalloprotease	unclassified	K11749
Fusobacterium nucleatum	FN1323	gi_19703352_ref_NC_003454.1:1978564-1979242	72.2673	3.99204	4.17815	0.0028355	0.00354951	UP	thymidylate kinase	F	K00943
Fusobacterium nucleatum	FN1325	gi_19703352_ref_NC_003454.1:1980410-1981295	22.2441	0.451381	5.62293	2.86969e-06	4.09447e-06	UP	phosphatidate cytidylyltransferase	unclassified	K00981
Fusobacterium nucleatum	FN1326	gi_19703352_ref_NC_003454.1:1981287-1981980	219.65	13.1259	4.06472	0.00070286	0.000905099	UP	undecaprenyl pyrophosphate synthetase	unclassified	K00806
Fusobacterium nucleatum	FN1327	gi_19703352_ref_NC_003454.1:1982111-1983005	85.3851	5.31245	4.00654	0.00520601	0.00642614	UP	dimethylallyltransferase	unclassified	K13789
Fusobacterium nucleatum	FN1331	gi_19703352_ref_NC_003454.1:1985004-1986069	32.0711	6.25271	2.35872	0.0018447	0.00233503	UP	methyltransferase	J	K02493
Fusobacterium nucleatum	FN1335	gi_19703352_ref_NC_003454.1:1988816-1989101	313.61	84.8322	1.88629	7.85473e-09	1.22437e-08	UP	protein translocase subunit YajC	unclassified
Fusobacterium nucleatum	FN1340	gi_19703352_ref_NC_003454.1:1993442-1994993	269.781	38.7097	2.80102	0.0360775	0.0418772	UP	glutamyl-tRNA synthetase	J	K01885
Fusobacterium nucleatum	FN1341	gi_19703352_ref_NC_003454.1:1995059-1995986	101.419	3.92645	4.69096	1.36942e-07	2.04644e-07	UP	peptide chain release factor 2	J	K02836
Fusobacterium nucleatum	FN1347	gi_19703352_ref_NC_003454.1:1999733-2000390	28.1179	0.810382	5.11675	0.000108551	0.000145421	UP	cytoplasmic protein	S
Fusobacterium nucleatum	FN1348	gi_19703352_ref_NC_003454.1:2000559-2001231	19.1243	0.660266	4.85622	0.00360939	0.00450928	UP	ABC transporter ATP-binding protein	V	K02003
Fusobacterium nucleatum	FN1349	gi_19703352_ref_NC_003454.1:2001239-2002445	40.3209	0.515413	6.28965	5.13157e-14	9.11781e-14	UP	ABC transporter permease	V
Fusobacterium nucleatum	FN1350	gi_19703352_ref_NC_003454.1:2002448-2002886	47.6421	1.82197	4.70866	0.0011292	0.00144683	UP	hypothetical protein	unclassified
Fusobacterium nucleatum	FN1352	gi_19703352_ref_NC_003454.1:2003595-2004270	81.5128	3.35242	4.60375	1.57832e-05	2.18037e-05	UP	ABC transporter ATP-binding protein	V	K02003
Fusobacterium nucleatum	FN1353	gi_19703352_ref_NC_003454.1:2004273-2005476	52.1134	2.6573	4.29362	0.00035865	0.000468217	UP	ABC transporter permease	V	K02004
Fusobacterium nucleatum	FN1354	gi_19703352_ref_NC_003454.1:2005485-2006772	92.1208	3.89849	4.56254	4.28013e-07	6.28468e-07	UP	ABC transporter permease	V
Fusobacterium nucleatum	FN1355	gi_19703352_ref_NC_003454.1:2006768-2008055	14.0523	0.482999	4.86264	0.000577021	0.000749054	UP	hypothetical protein	S
Fusobacterium nucleatum	FN1359	gi_19703352_ref_NC_003454.1:2010776-2012264	113.721	3.70051	4.94163	1.81649e-11	3.03627e-11	UP	dipeptide-binding protein	E	K02035
Fusobacterium nucleatum	FN1361	gi_19703352_ref_NC_003454.1:2013190-2013958	21.9672	0.982329	4.483	0.0107729	0.0130141	UP	peptide ABC transporter permease	E/P	K02034
Fusobacterium nucleatum	FN1362	gi_19703352_ref_NC_003454.1:2013957-2014659	4.00493	0	Inf	0.0172979	0.020587	UP	peptide ABC transporter ATP-binding protein	R	K02031
Fusobacterium nucleatum	FN1364	gi_19703352_ref_NC_003454.1:2015471-2015651	1686.61	345.176	2.28872	8.89676e-06	1.24396e-05	UP	50S ribosomal protein L32	J
Fusobacterium nucleatum	FN1365	gi_19703352_ref_NC_003454.1:2015734-2016829	133.213	19.5826	2.76609	0.0351027	0.0407801	UP	GTP-dependent nucleic acid-binding protein EngD	J	K06942
Fusobacterium nucleatum	FN1369	gi_19703352_ref_NC_003454.1:2018868-2019096	79.0367	2.52256	4.96956	0.000305231	0.000402279	UP	zinc finger protein	R
Fusobacterium nucleatum	FN1371	gi_19703352_ref_NC_003454.1:2019444-2020092	60.7342	2.39639	4.66357	4.3055e-05	5.88197e-05	UP	ribonuclease HII	unclassified	K03470
Fusobacterium nucleatum	FN1376	gi_19703352_ref_NC_003454.1:2024018-2025365	285.544	87.9818	1.69844	5.18098e-13	8.99965e-13	UP	oxaloacetate decarboxylase	unclassified	K01960
Fusobacterium nucleatum	FN1377	gi_19703352_ref_NC_003454.1:2025351-2026191	9.08677	2.4305	1.90251	0.00210254	0.00265556	UP	triphosphoribosyl-dephospho-CoA synthase CitG	unclassified	K05966
Fusobacterium nucleatum	FN1379	gi_19703352_ref_NC_003454.1:2026494-2027385	736.782	119.16	2.62834	0.00317634	0.00397474	UP	citrate lyase subunit beta	G	K01644
Fusobacterium nucleatum	FN1380	gi_19703352_ref_NC_003454.1:2027387-2028938	107.29	32.9547	1.70296	5.14222e-12	8.74761e-12	UP	citrate lyase subunit beta	unclassified	K01643
Fusobacterium nucleatum	FN1382	gi_19703352_ref_NC_003454.1:2033288-2034497	7.31289	0	Inf	1.3552e-06	1.95581e-06	UP	ATPase	R	K07133
Fusobacterium nucleatum	FN1387	gi_19703352_ref_NC_003454.1:2042979-2043693	20.8136	1.05652	4.30014	0.0384848	0.0445743	UP	metal dependent hydrolase	R
Fusobacterium nucleatum	FN1392	gi_19703352_ref_NC_003454.1:2049285-2049549	179.097	41.5853	2.10659	1.28693e-05	1.79397e-05	UP	30S ribosomal protein S16	J	K02959
Fusobacterium nucleatum	FN1393	gi_19703352_ref_NC_003454.1:2049599-2050934	235.425	17.8276	3.72308	0.0316759	0.0373071	UP	signal recognition particle subunit FFH/SRP54	unclassified	K03106
Fusobacterium nucleatum	FN1400	gi_19703352_ref_NC_003454.1:2055478-2058535	11.8374	0.0581242	7.67	2.22556e-16	4.12406e-16	UP	serine/threonine kinase	R
Fusobacterium nucleatum	FN1401	gi_19703352_ref_NC_003454.1:2058731-2060486	78.3345	1.26526	5.95214	8.6908e-21	1.72122e-20	UP	urocanate hydratase	E	K01712
Fusobacterium nucleatum	FN1403	gi_19703352_ref_NC_003454.1:2061882-2063193	22.6856	0	Inf	3.67317e-18	7.01925e-18	UP	histidine permease	R	K07084
Fusobacterium nucleatum	FN1405	gi_19703352_ref_NC_003454.1:2064426-2064996	24.6538	0	Inf	1.29729e-09	2.0636e-09	UP	formiminotetrahydrofolate cyclodeaminase	E
Fusobacterium nucleatum	FN1406	gi_19703352_ref_NC_003454.1:2065016-2066552	67.5146	0.289108	7.86745	4.30024e-32	9.59776e-32	UP	histidine ammonia-lyase	E	K01745
Fusobacterium nucleatum	FN1407	gi_19703352_ref_NC_003454.1:2066569-2067451	59.2154	0.603886	6.61555	3.05074e-16	5.62751e-16	UP	glutamate formiminotransferase	E	K13990
Fusobacterium nucleatum	FN1408	gi_19703352_ref_NC_003454.1:2067534-2069004	4.37481	0	Inf	5.32834e-05	7.2109e-05	UP	aminoacyl-histidine dipeptidase	E	K01270
Fusobacterium nucleatum	FN1411	gi_19703352_ref_NC_003454.1:2070869-2072084	24.4765	6.21226	1.97821	9.58672e-06	1.33908e-05	UP	threonine dehydratase	E	K01754
Fusobacterium nucleatum	FN1414	gi_19703352_ref_NC_003454.1:2074389-2075649	31.896	1.12764	4.822	7.24426e-06	1.02117e-05	UP	Na+/H+ antiporter NhaC	unclassified
Fusobacterium nucleatum	FN1415	gi_19703352_ref_NC_003454.1:2075697-2076855	23.5981	0.728458	5.01768	2.06541e-05	2.84926e-05	UP	NADH-dependent butanol dehydrogenase	unclassified	K19955
Fusobacterium nucleatum	FN1419	gi_19703352_ref_NC_003454.1:2080704-2081892	54.124	12.4451	2.1207	5.7747e-06	8.14517e-06	UP	methionine gamma-lyase	E	K01758
Fusobacterium nucleatum	FN1421	gi_19703352_ref_NC_003454.1:2083444-2087017	220.011	38.7167	2.50655	0.000396851	0.000517404	UP	pyruvate-flavodoxin oxidoreductase	unclassified	K03737
Fusobacterium nucleatum	FN1423	gi_19703352_ref_NC_003454.1:2088942-2090160	1433.63	310.177	2.20851	5.75183e-07	8.44204e-07	UP	flavoprotein	unclassified	K12264
Fusobacterium nucleatum	FN1426	gi_19703352_ref_NC_003454.1:2092666-2095552	21.5942	3.41696	2.65985	0.0224961	0.0266818	UP	serine protease	S
Fusobacterium nucleatum	FN1428	gi_19703352_ref_NC_003454.1:2096949-2097663	36.5644	0.248593	7.20051	4.72798e-12	8.04688e-12	UP	ABC transporter ATP-binding protein	E	K01996
Fusobacterium nucleatum	FN1429	gi_19703352_ref_NC_003454.1:2097662-2098445	27.7032	0.170035	7.34807	1.02759e-10	1.68662e-10	UP	ABC transporter ATP-binding protein	E	K01995
Fusobacterium nucleatum	FN1430	gi_19703352_ref_NC_003454.1:2098434-2099292	42.1406	0.0517298	9.67	1.53014e-19	2.99527e-19	UP	branched chain amino acid ABC transporter permease	E	K01998
Fusobacterium nucleatum	FN1431	gi_19703352_ref_NC_003454.1:2099415-2100342	104.453	0.383068	8.09104	5.49401e-32	1.22542e-31	UP	branched chain amino acid ABC transporter permease	E	K01997
Fusobacterium nucleatum	FN1432	gi_19703352_ref_NC_003454.1:2100518-2101670	34.8837	0.693709	5.65208	1.04321e-09	1.66981e-09	UP	leucine-, isoleucine-, valine-, threonine-, and alanine-binding protein	E	K01999
Fusobacterium nucleatum	FN1437	gi_19703352_ref_NC_003454.1:2105979-2106237	768.7	201.248	1.93344	2.75618e-09	4.3522e-09	UP	50S ribosomal protein L28	J	K02902
Fusobacterium nucleatum	FN1440	gi_19703352_ref_NC_003454.1:2107377-2108322	118.622	6.62311	4.16272	0.000331503	0.000436654	UP	1-phosphofructokinase	G	K00882
Fusobacterium nucleatum	FN1441	gi_19703352_ref_NC_003454.1:2108350-2110183	171.498	8.11671	4.40115	4.00273e-07	5.9176e-07	UP	PTS system transporter subunit fructose-specific transporter subunit IIABC	G	K02770
Fusobacterium nucleatum	FN1449	gi_19703352_ref_NC_003454.1:2118701-2128199	4.82702	1.31918	1.87149	1.1951e-07	1.80744e-07	UP	hypothetical protein	unclassified
Fusobacterium nucleatum	FN1450	gi_19703352_ref_NC_003454.1:2130093-2131500	23.4241	4.73394	2.30688	0.00115612	0.00148105	UP	hypothetical protein	R
Fusobacterium nucleatum	FN1454	gi_19703352_ref_NC_003454.1:2134885-2135749	181.343	12.1749	3.89673	0.00644348	0.00793651	UP	D-alanine--D-alanine ligase	unclassified	K01921
Fusobacterium nucleatum	FN1455	gi_19703352_ref_NC_003454.1:2135763-2136609	242.18	7.03001	5.10641	8.70993e-14	1.54243e-13	UP	UDP-N-acetylenolpyruvoylglucosamine reductase	unclassified	K00075
Fusobacterium nucleatum	FN1456	gi_19703352_ref_NC_003454.1:2136605-2138012	27.9947	1.73578	4.0115	0.0162901	0.0195425	UP	UDP-N-acetylmuramate--alanine ligase	unclassified	K01924
Fusobacterium nucleatum	FN1458	gi_19703352_ref_NC_003454.1:2139066-2140431	119.249	6.21322	4.2625	2.68642e-05	3.70005e-05	UP	UDP-N-acetylmuramoylalanine--D-glutamate ligase	unclassified	K01925
Fusobacterium nucleatum	FN1459	gi_19703352_ref_NC_003454.1:2140364-2141450	125.066	4.29234	4.86478	5.37032e-10	8.63801e-10	UP	phospho-N-acetylmuramoyl-pentapeptide- transferase	unclassified	K01000
Fusobacterium nucleatum	FN1463	gi_19703352_ref_NC_003454.1:2145141-2145984	60.522	10.2666	2.5595	0.00948199	0.0114827	UP	pyridoxal biosynthesis lyase PdxS	unclassified	K06215
Fusobacterium nucleatum	FN1464	gi_19703352_ref_NC_003454.1:2146043-2147795	5.04769	0.17744	4.83022	0.0131976	0.0158849	UP	1-deoxy-D-xylulose-5-phosphate synthase	unclassified	K01662
Fusobacterium nucleatum	FN1484	gi_19703352_ref_NC_003454.1:2166627-2167365	81.0949	1.44312	5.81235	2.82653e-13	4.9334e-13	UP	hypothetical protein	R
Fusobacterium nucleatum	FN1485	gi_19703352_ref_NC_003454.1:2167440-2168112	28.6865	1.38656	4.37079	0.0117205	0.0141465	UP	transporter	S
Fusobacterium nucleatum	FN1487	gi_19703352_ref_NC_003454.1:2169648-2170110	41.6977	1.53558	4.76311	0.001266	0.0016119	UP	hypothetical protein	R	K06209
Fusobacterium nucleatum	FN1490	gi_19703352_ref_NC_003454.1:2171923-2172373	176.58	8.67043	4.34807	6.83235e-05	9.23002e-05	UP	family transcriptional regulator NrdR	K	K07738
Fusobacterium nucleatum	FN1491	gi_19703352_ref_NC_003454.1:2172391-2172880	92.7543	5.89456	3.97596	0.020641	0.0245152	UP	PTS system transporter subunit IIA	T/G	K02768
Fusobacterium nucleatum	FN1493	gi_19703352_ref_NC_003454.1:2173574-2174153	67.9594	11.0324	2.62293	0.0265887	0.0314119	UP	hypothetical protein	unclassified
Fusobacterium nucleatum	FN1497	gi_19703352_ref_NC_003454.1:1103-2228	109.304	6.62987	4.04322	0.00133538	0.00169654	UP	multidrug resistance protein 2	E/R/P/G
Fusobacterium nucleatum	FN1506	gi_19703352_ref_NC_003454.1:11010-12120	93.7643	3.51968	4.73552	4.48733e-08	6.84188e-08	UP	5-amino-6-(5-phosphoribosylamino)uracilreductase	unclassified	K11752
Fusobacterium nucleatum	FN1508	gi_19703352_ref_NC_003454.1:12977-14177	70.6629	11.8397	2.57732	0.00583898	0.00720103	UP	3,4-dihydroxy-2-butanone-4-phosphate synthase	unclassified	K14652
Fusobacterium nucleatum	FN1520	gi_19703352_ref_NC_003454.1:24891-26163	278.987	17.3136	4.01022	0.000585265	0.000759613	UP	UDP-N-acetylglucosamine1-carboxyvinyltransferase	unclassified	K00790
Fusobacterium nucleatum	FN1522	gi_19703352_ref_NC_003454.1:27466-28297	157.596	25.5293	2.62601	0.00690988	0.00849142	UP	peptide ABC transporter permease	E/P	K02034
Fusobacterium nucleatum	FN1523	gi_19703352_ref_NC_003454.1:28346-29927	360.005	85.1923	2.07922	3.2928e-08	5.0574e-08	UP	dipeptide-binding protein	E	K02035
Fusobacterium nucleatum	FN1525	gi_19703352_ref_NC_003454.1:30662-31691	94.4996	15.5741	2.60115	0.00665984	0.00819143	UP	peptide ABC transporter ATP-binding protein	E/P	K02032
Fusobacterium nucleatum	FN1535	gi_19703352_ref_NC_003454.1:47213-48350	66.0923	3.35808	4.29878	0.000150477	0.000201082	UP	acyl-CoA dehydrogenase	unclassified	K00248
Fusobacterium nucleatum	FN1536	gi_19703352_ref_NC_003454.1:48380-49808	75.1503	2.79862	4.74699	2.88072e-08	4.42744e-08	UP	(S)-2-hydroxy-acid oxidase subunit D	unclassified	K00104
Fusobacterium nucleatum	FN1546	gi_19703352_ref_NC_003454.1:59618-61691	204.789	31.795	2.68727	0.00845522	0.0103591	UP	elongation factor G fusA	J	K02355
Fusobacterium nucleatum	FN1549	gi_19703352_ref_NC_003454.1:64028-64913	245.593	43.483	2.49774	0.000671214	0.000864831	UP	hypothetical protein	O
Fusobacterium nucleatum	FN1554	gi_19703352_ref_NC_003454.1:68808-73557	7.87483	0.355487	4.46938	0.000385752	0.000503029	UP	hypothetical protein	unclassified
Fusobacterium nucleatum	FN1555	gi_19703352_ref_NC_003454.1:76341-77526	2280.31	324.914	2.8111	0.0336805	0.0391805	UP	elongation factor Tu	J	K02358
Fusobacterium nucleatum	FN1559	gi_19703352_ref_NC_003454.1:80966-82550	1.52256	0	Inf	0.0336166	0.0391128	UP	potassium/proton antiporter	P	K11105
Fusobacterium nucleatum	FN1563	gi_19703352_ref_NC_003454.1:84866-85130	173.026	41.4176	2.06267	6.30795e-06	8.89368e-06	UP	hypothetical protein	unclassified
Fusobacterium nucleatum	FN1578	gi_19703352_ref_NC_003454.1:88496-88886	77.1501	4.31858	4.15904	0.0117391	0.014164	UP	hypothetical protein	S
Fusobacterium nucleatum	FN1581	gi_19703352_ref_NC_003454.1:90984-93321	70.5328	4.44739	3.98726	0.00193003	0.00244125	UP	DNA mismatch repair protein MutS	unclassified	K07456
Fusobacterium nucleatum	FN1582	gi_19703352_ref_NC_003454.1:93676-95047	12.3125	0.194326	5.9855	2.04767e-06	2.94963e-06	UP	hypothetical protein	unclassified
Fusobacterium nucleatum	FN1583	gi_19703352_ref_NC_003454.1:95128-95482	27.1916	0.375515	6.17815	0.000126105	0.00016871	UP	hypothetical protein	unclassified
Fusobacterium nucleatum	FN1585	gi_19703352_ref_NC_003454.1:96302-97484	38.7589	0.563431	6.10415	9.35527e-13	1.61693e-12	UP	hypothetical protein	S
Fusobacterium nucleatum	FN1586	gi_19703352_ref_NC_003454.1:97504-98632	71.963	2.67639	4.7489	1.65865e-07	2.47705e-07	UP	hypothetical protein	R	K19802
Fusobacterium nucleatum	FN1589	gi_19703352_ref_NC_003454.1:99931-100591	55.3722	8.87374	2.64155	0.0380069	0.0440355	UP	O-succinylbenzoate-CoA synthase	K
Fusobacterium nucleatum	FN1591	gi_19703352_ref_NC_003454.1:102067-103225	87.7988	15.4126	2.51009	0.00182598	0.00231259	UP	RnfB-like protein	unclassified	K03616
Fusobacterium nucleatum	FN1592	gi_19703352_ref_NC_003454.1:103251-103836	343.182	74.3885	2.20582	2.43935e-06	3.51091e-06	UP	Na(+)-translocating NADH-quinone reductase subunit D"	unclassified	K03617
Fusobacterium nucleatum	FN1593	gi_19703352_ref_NC_003454.1:103832-104450	279.402	72.9352	1.93765	4.05969e-09	6.37556e-09	UP	electron transport complex RsxE subunit	unclassified	K03613
Fusobacterium nucleatum	FN1595	gi_19703352_ref_NC_003454.1:104972-105917	255.101	55.3335	2.20484	1.78471e-06	2.57192e-06	UP	Na(+)-translocating NADH-quinone reductase subunit B	unclassified	K03614
Fusobacterium nucleatum	FN1597	gi_19703352_ref_NC_003454.1:107324-107900	153.355	0.77012	7.63758	3.3381e-28	7.19472e-28	UP	peptidyl-tRNA hydrolase	J	K01056
Fusobacterium nucleatum	FN1602	gi_19703352_ref_NC_003454.1:111111-111582	18.747	0.564864	5.05262	0.00644454	0.00793651	UP	cytoplasmic protein	S
Fusobacterium nucleatum	FN1603	gi_19703352_ref_NC_003454.1:111699-113751	3.91826	0.0432888	6.50007	0.000243751	0.000322049	UP	2',3'-cyclic nucleotide 2'-phosphodiesterase	S
Fusobacterium nucleatum	FN1604	gi_19703352_ref_NC_003454.1:113747-113912	591.199	10.4398	5.82348	3.40898e-17	6.41854e-17	UP	hypothetical protein	unclassified
Fusobacterium nucleatum	FN1605	gi_19703352_ref_NC_003454.1:114088-115366	248.432	11.5346	4.42882	2.12016e-07	3.16422e-07	UP	adenylosuccinate synthetase	F	K01939
Fusobacterium nucleatum	FN1608	gi_19703352_ref_NC_003454.1:117998-118937	180.566	11.8181	3.93346	0.00365786	0.00456819	UP	ribosomal protein L11 methyltransferase"	J	K02687
Fusobacterium nucleatum	FN1609	gi_19703352_ref_NC_003454.1:118911-119703	210.995	14.5692	3.85622	0.010337	0.0124941	UP	hypothetical protein	S	K09769
Fusobacterium nucleatum	FN1610	gi_19703352_ref_NC_003454.1:119829-120687	81.9401	2.01746	5.34396	3.00185e-11	4.98146e-11	UP	heat shock protein 33	O	K04083
Fusobacterium nucleatum	FN1611	gi_19703352_ref_NC_003454.1:120686-121166	27.5944	1.38574	4.31565	0.0339961	0.0395344	UP	competence protein	unclassified
Fusobacterium nucleatum	FN1612	gi_19703352_ref_NC_003454.1:121213-122623	61.0012	2.67686	4.51022	4.43709e-06	6.32301e-06	UP	coproporphyrinogen III oxidase	unclassified
Fusobacterium nucleatum	FN1613	gi_19703352_ref_NC_003454.1:122625-123576	59.1484	2.00709	4.88116	2.6323e-07	3.90243e-07	UP	hypothetical protein	N	K02669
Fusobacterium nucleatum	FN1614	gi_19703352_ref_NC_003454.1:123598-125092	99.2743	1.87255	5.72834	3.70713e-19	7.21788e-19	UP	Mg(2+) chelatase family protein	O
Fusobacterium nucleatum	FN1615	gi_19703352_ref_NC_003454.1:125264-125816	240.016	61.3103	1.96893	1.99216e-08	3.08099e-08	UP	cytoplasmic protein	S
Fusobacterium nucleatum	FN1619	gi_19703352_ref_NC_003454.1:127365-127734	666.362	163.212	2.02956	2.45404e-08	3.7725e-08	UP	hypothetical protein	S
Fusobacterium nucleatum	FN1624	gi_19703352_ref_NC_003454.1:131169-132450	638.452	165.786	1.94526	6.15732e-10	9.90158e-10	UP	preprotein translocase subunit SecY	unclassified	K03076
Fusobacterium nucleatum	FN1625	gi_19703352_ref_NC_003454.1:132474-132954	516.767	107.256	2.26846	7.30908e-06	1.02989e-05	UP	50S ribosomal protein L15	J	K02876
Fusobacterium nucleatum	FN1630	gi_19703352_ref_NC_003454.1:134622-135021	1228.75	185.853	2.72495	0.0135536	0.0163049	UP	30S ribosomal protein S8	J	K02994
Fusobacterium nucleatum	FN1631	gi_19703352_ref_NC_003454.1:135049-135337	563.649	83.3366	2.75778	0.0306697	0.0361589	UP	30S ribosomal protein S14	J	K02954
Fusobacterium nucleatum	FN1632	gi_19703352_ref_NC_003454.1:135357-135909	437.12	71.2743	2.61658	0.00388772	0.00485088	UP	50S ribosomal protein L5	J	K02931
Fusobacterium nucleatum	FN1633	gi_19703352_ref_NC_003454.1:135927-136029	1784.56	127.699	3.80474	0.0174839	0.0208049	UP	50S ribosomal protein L24	J
Fusobacterium nucleatum	FN1636	gi_19703352_ref_NC_003454.1:136690-136942	2044.43	127.336	4.00498	0.000470097	0.0006114	UP	30S ribosomal protein S17	J	K02961
Fusobacterium nucleatum	FN1639	gi_19703352_ref_NC_003454.1:137593-138253	1042.34	77.9141	3.74179	0.0202293	0.0240345	UP	30S ribosomal protein S3	J	K02982
Fusobacterium nucleatum	FN1640	gi_19703352_ref_NC_003454.1:138271-138607	1304.49	89.9267	3.8586	0.00495981	0.0061288	UP	50S ribosomal protein L22	J	K02890
Fusobacterium nucleatum	FN1642	gi_19703352_ref_NC_003454.1:138941-139772	2306.9	147.782	3.96442	0.00058714	0.000761904	UP	50S ribosomal protein L2 rplB	J	K02886
Fusobacterium nucleatum	FN1647	gi_19703352_ref_NC_003454.1:142122-142542	6.68756	3.16646	1.07861	0.000382556	0.000498955	UP	hypothetical protein	unclassified
Fusobacterium nucleatum	FN1655	gi_19703352_ref_NC_003454.1:151037-152576	154.615	51.3033	1.59156	4.61337e-14	8.19917e-14	UP	cytoplasmic protein	S	K09155
Fusobacterium nucleatum	FN1662	gi_19703352_ref_NC_003454.1:158981-160436	98.8948	1.95323	5.66196	3.02809e-18	5.79776e-18	UP	hypothetical protein	K
Fusobacterium nucleatum	FN1663	gi_19703352_ref_NC_003454.1:160453-161824	86.1876	1.587	5.76311	9.23939e-18	1.75493e-17	UP	hypothetical protein	unclassified
Fusobacterium nucleatum	FN1665	gi_19703352_ref_NC_003454.1:162654-162954	92.2007	16.0914	2.51849	0.0161164	0.0193374	UP	virulence-associated protein I	R
Fusobacterium nucleatum	FN1674	gi_19703352_ref_NC_003454.1:172180-172285	98.655	0.838414	6.87859	1.03095e-05	1.43917e-05	UP	hypothetical protein	unclassified
Fusobacterium nucleatum	FN1675	gi_19703352_ref_NC_003454.1:172295-172568	162.939	1.9461	6.3876	8.89311e-14	1.57447e-13	UP	transposase	unclassified	K07491
Fusobacterium nucleatum	FN1677	gi_19703352_ref_NC_003454.1:174158-174314	102.474	2.26425	5.50007	3.79475e-05	5.18832e-05	UP	transposase	unclassified	K07491
Fusobacterium nucleatum	FN1703	gi_19703352_ref_NC_003454.1:198083-199082	8.04418	0.22218	5.17815	0.00662995	0.00816049	UP	ADP-L-glycero-D-manno-heptose-6-epimerase	G	K03274
Fusobacterium nucleatum	FN1711	gi_19703352_ref_NC_003454.1:206464-207409	132.227	6.76403	4.28899	3.73978e-05	5.11518e-05	UP	S-adenosyl-methyltransferase MraW	unclassified	K03438
Fusobacterium nucleatum	FN1712	gi_19703352_ref_NC_003454.1:207401-207668	100.552	2.8187	5.15677	7.81629e-06	1.10068e-05	UP	hypothetical protein	unclassified
Fusobacterium nucleatum	FN1713	gi_19703352_ref_NC_003454.1:207633-209028	22.1849	0.859434	4.69005	0.000162185	0.000216602	UP	tRNA (uracil-5-) -methyltransferase	J	K03215
Fusobacterium nucleatum	FN1720	gi_19703352_ref_NC_003454.1:218860-219589	66.1165	0.973938	6.08504	5.71557e-13	9.92575e-13	UP	hypothetical protein	unclassified
Fusobacterium nucleatum	FN1721	gi_19703352_ref_NC_003454.1:219750-220035	46.4087	0.621482	6.22254	9.86585e-06	1.37779e-05	UP	hypothetical protein	unclassified
Fusobacterium nucleatum	FN1726	gi_19703352_ref_NC_003454.1:224775-226149	32.7617	2.03597	4.00822	0.0163481	0.0196086	UP	Na+ driven multidrug efflux pump	V
Fusobacterium nucleatum	FN1727	gi_19703352_ref_NC_003454.1:226151-227717	61.0885	2.55216	4.58111	9.77857e-07	1.42223e-06	UP	chloride channel protein	P
Fusobacterium nucleatum	FN1729	gi_19703352_ref_NC_003454.1:228427-229177	25.1715	0.887535	4.82584	0.000993175	0.00127444	UP	4-amino-4-deoxychorismate lyase	E	K02619
Fusobacterium nucleatum	FN1730	gi_19703352_ref_NC_003454.1:229170-230532	85.5764	6.1617	3.79581	0.0277357	0.0327334	UP	anthranilate synthase component I	E	K01657
Fusobacterium nucleatum	FN1731	gi_19703352_ref_NC_003454.1:230515-231127	114.167	6.52404	4.12924	0.00152682	0.00193584	UP	anthranilate synthase component II	E	K01658
Fusobacterium nucleatum	FN1732	gi_19703352_ref_NC_003454.1:231370-232168	66.9509	3.05879	4.45207	0.000111411	0.000149224	UP	hypothetical protein	E
Fusobacterium nucleatum	FN1737	gi_19703352_ref_NC_003454.1:236128-236446	44.1295	8.91505	2.30743	0.0127934	0.0154119	UP	V-type ATP synthase subunit F	unclassified	K02122
Fusobacterium nucleatum	FN1738	gi_19703352_ref_NC_003454.1:236429-237434	6.79677	1.81101	1.90806	0.00323827	0.00405077	UP	V-type ATP synthase subunit C	unclassified	K02119
Fusobacterium nucleatum	FN1753	gi_19703352_ref_NC_003454.1:249303-250434	4.97432	0.0392544	6.9855	0.00141036	0.00179016	UP	thiamine biosynthesis protein ThiH	R
Fusobacterium nucleatum	FN1754	gi_19703352_ref_NC_003454.1:250433-251207	32.6957	0.114673	8.15543	1.9951e-13	3.49725e-13	UP	thiazole synthase thiG	F	K03149
Fusobacterium nucleatum	FN1757	gi_19703352_ref_NC_003454.1:252037-253339	41.6717	0.0341028	10.255	6.60386e-27	1.39806e-26	UP	thiamine biosynthesis protein ThiC	unclassified	K03147
Fusobacterium nucleatum	FN1762	gi_19703352_ref_NC_003454.1:255347-256094	0	0.772282	#NAME?	0.000352487	0.000460345	DOWN	hypothetical protein	S	K09861
Fusobacterium nucleatum	FN1763	gi_19703352_ref_NC_003454.1:256097-256652	844.928	136.185	2.63326	0.00375336	0.00468577	UP	cytoplasmic protein	S
Fusobacterium nucleatum	FN1764	gi_19703352_ref_NC_003454.1:256782-258087	1029.24	65.1228	3.98227	0.000462398	0.000601727	UP	enolase	G	K01689
Fusobacterium nucleatum	FN1765	gi_19703352_ref_NC_003454.1:258112-259540	766.421	46.0218	4.05775	0.000123425	0.00016522	UP	pyruvate kinase	G	K00873
Fusobacterium nucleatum	FN1782	gi_19703352_ref_NC_003454.1:264310-264580	1144.29	70.0153	4.03064	0.000466703	0.000607101	UP	phosphocarrier protein HPr	G
Fusobacterium nucleatum	FN1783	gi_19703352_ref_NC_003454.1:264765-265590	10.2257	0.107593	6.57046	0.000143701	0.000192139	UP	ethanolamine utilization protein EutJ	E	K04024
Fusobacterium nucleatum	FN1786	gi_19703352_ref_NC_003454.1:266909-267881	37.6167	1.68975	4.47649	0.000404628	0.000527444	UP	ADP-heptose synthase	unclassified	K03272
Fusobacterium nucleatum	FN1788	gi_19703352_ref_NC_003454.1:269810-270293	53.1847	2.11162	4.65458	0.00051059	0.00066344	UP	2-C-methyl-D-erythritol 2,4-cyclodiphosphate synthase	unclassified	K01770
Fusobacterium nucleatum	FN1791	gi_19703352_ref_NC_003454.1:272180-272939	38.104	1.2863	4.88864	4.94198e-05	6.74083e-05	UP	mutator protein MutT	S	K03574
Fusobacterium nucleatum	FN1792	gi_19703352_ref_NC_003454.1:272988-273354	3049.99	817.282	1.8999	1.3543e-10	2.22127e-10	UP	hypothetical protein	unclassified
Fusobacterium nucleatum	FN1798	gi_19703352_ref_NC_003454.1:280077-280932	75.6491	11.5762	2.70816	0.0361392	0.0419419	UP	spermidine/putrescine ABC transporter permease	E	K11071
Fusobacterium nucleatum	FN1799	gi_19703352_ref_NC_003454.1:280915-281710	14.1481	7.03383	1.00822	1.02334e-10	1.68003e-10	UP	spermidine/putrescine ABC transporter permease	E	K11070
Fusobacterium nucleatum	FN1800	gi_19703352_ref_NC_003454.1:281769-282594	317.482	85.4289	1.89388	5.2177e-10	8.39643e-10	UP	peptidyl-prolyl cis-trans isomerase	O	K03768
Fusobacterium nucleatum	FN1801	gi_19703352_ref_NC_003454.1:282725-283967	22.0034	4.36137	2.33487	0.00237955	0.00300324	UP	sodium/glutamate symport carrier protein	E	K03312
Fusobacterium nucleatum	FN1804	gi_19703352_ref_NC_003454.1:285064-286525	3.3013	0.0303939	6.76311	0.00444385	0.00553978	UP	aminoacyl-histidine dipeptidase	E	K01270
Fusobacterium nucleatum	FN1805	gi_19703352_ref_NC_003454.1:286592-287759	18.2509	0.0380445	8.90607	1.9438e-12	3.34703e-12	UP	hypothetical protein	unclassified
Fusobacterium nucleatum	FN1806	gi_19703352_ref_NC_003454.1:287863-288727	7.4397	0	Inf	5.32834e-05	7.2109e-05	UP	hypothetical protein	E/R/G
Fusobacterium nucleatum	FN1810	gi_19703352_ref_NC_003454.1:291149-292043	35.5022	7.59631	2.22454	0.000364589	0.00047588	UP	manganese transport system membrane protein MntB	P	K09816
Fusobacterium nucleatum	FN1811	gi_19703352_ref_NC_003454.1:292250-292940	72.7585	12.0897	2.58934	0.0144692	0.0173972	UP	manganese transport system membrane protein MntA	P	K09817
Fusobacterium nucleatum	FN1817	gi_19703352_ref_NC_003454.1:296942-305363	4.1071	0	Inf	2.72097e-20	5.35972e-20	UP	hemolysin	unclassified	K15125
Fusobacterium nucleatum	FN1819	gi_19703352_ref_NC_003454.1:307658-309404	38.6784	0.0763067	8.9855	3.82094e-29	8.30012e-29	UP	ABC transporter	O	K06148
Fusobacterium nucleatum	FN1820	gi_19703352_ref_NC_003454.1:309384-311076	35.8733	0.0524937	9.41655	5.84596e-28	1.25647e-27	UP	ABC transporter	V	K06148
Fusobacterium nucleatum	FN1823	gi_19703352_ref_NC_003454.1:311859-312330	0	0.564864	#NAME?	0.0336166	0.0391128	DOWN	TetR family transcriptional regulator	K
Fusobacterium nucleatum	FN1825	gi_19703352_ref_NC_003454.1:314133-314571	244.624	2.02442	6.91691	9.1112e-27	1.92729e-26	UP	hypothetical protein	unclassified
Fusobacterium nucleatum	FN1826	gi_19703352_ref_NC_003454.1:314743-315976	231.743	17.7888	3.70348	0.0405027	0.0468722	UP	protease	O	K08303
Fusobacterium nucleatum	FN1828	gi_19703352_ref_NC_003454.1:317340-317790	147.15	5.32049	4.78958	4.06241e-07	6.00454e-07	UP	50S ribosomal protein L9	J	K02939
Fusobacterium nucleatum	FN1832	gi_19703352_ref_NC_003454.1:321529-322234	99.128	5.28699	4.22877	0.000483925	0.000629148	UP	TonB protein	unclassified
Fusobacterium nucleatum	FN1833	gi_19703352_ref_NC_003454.1:322311-322755	69.5957	13.88	2.32599	0.00167384	0.00212108	UP	biopolymer transport protein ExbD	unclassified
Fusobacterium nucleatum	FN1835	gi_19703352_ref_NC_003454.1:323404-323770	392.345	28.2114	3.79778	0.0217593	0.0258168	UP	hypothetical protein	unclassified
Fusobacterium nucleatum	FN1839	gi_19703352_ref_NC_003454.1:328411-329905	442.833	27.048	4.03317	0.000244798	0.000323371	UP	glycerol kinase glpK	unclassified	K00864
Fusobacterium nucleatum	FN1840	gi_19703352_ref_NC_003454.1:329974-330973	161.286	8.13178	4.30991	1.25181e-05	1.74536e-05	UP	dihydroxyacetone kinase subunit DhaK	G	K05878
Fusobacterium nucleatum	FN1844	gi_19703352_ref_NC_003454.1:333732-334506	23.3541	0.974724	4.58254	0.00481765	0.00595633	UP	ketoacyl reductase HetN	R	K07124
Fusobacterium nucleatum	FN1846	gi_19703352_ref_NC_003454.1:335658-336285	19.2138	0.424547	5.50007	0.000352577	0.000460376	UP	hypothetical protein	unclassified
Fusobacterium nucleatum	FN1847	gi_19703352_ref_NC_003454.1:336281-337268	65.9492	1.39424	5.5638	2.48938e-12	4.26098e-12	UP	dTDP-4-dehydrorhamnose 3,5-epimerase	G	K07748
Fusobacterium nucleatum	FN1848	gi_19703352_ref_NC_003454.1:337251-338043	39.0543	7.7889	2.32599	0.00167384	0.00212108	UP	metal dependent hydrolase	R
Fusobacterium nucleatum	FN1849	gi_19703352_ref_NC_003454.1:338073-339348	105.28	7.17383	3.87535	0.00983585	0.0118988	UP	coenzyme F390 synthetase	unclassified
Fusobacterium nucleatum	FN1850	gi_19703352_ref_NC_003454.1:339344-340274	39.7457	6.96847	2.51188	0.0107083	0.0129384	UP	3-oxoacyl-ACP synthase	unclassified	K00648
Fusobacterium nucleatum	FN1855	gi_19703352_ref_NC_003454.1:344088-345546	43.5566	2.43651	4.16	0.00152135	0.00192926	UP	methylaspartate mutase	E
Fusobacterium nucleatum	FN1858	gi_19703352_ref_NC_003454.1:346985-348362	14.5939	3.19242	2.19265	0.00140418	0.00178362	UP	short-chain fatty acids transporter	unclassified	K02106
Fusobacterium nucleatum	FN1859	gi_19703352_ref_NC_003454.1:348638-349745	4451.89	788.778	2.49673	0.00026303	0.000347189	UP	major outer membrane protein	unclassified
Fusobacterium nucleatum	FN1860	gi_19703352_ref_NC_003454.1:349989-351567	225.431	37.5412	2.58614	0.00201064	0.00254088	UP	Na+/H+ antiporter NhaC	unclassified	K03315
Fusobacterium nucleatum	FN1861	gi_19703352_ref_NC_003454.1:351774-352398	50.1957	13.153	1.93217	3.44117e-06	4.90582e-06	UP	L-lysine permease	R	K06895
Fusobacterium nucleatum	FN1864	gi_19703352_ref_NC_003454.1:354767-356231	443.116	75.6776	2.54975	0.000891873	0.00114487	UP	DNA mismatch repair protein MutS	unclassified	K03555
Fusobacterium nucleatum	FN1867	gi_19703352_ref_NC_003454.1:358649-359687	463.76	106.792	2.11858	1.03824e-07	1.57123e-07	UP	Zn-dependent alcohol dehydrogenase	unclassified
Fusobacterium nucleatum	FN1868	gi_19703352_ref_NC_003454.1:359704-360523	1479.83	294.09	2.33111	1.07157e-05	1.49557e-05	UP	3-keto-5-aminohexanoate cleavage enzyme	S
Fusobacterium nucleatum	FN1869	gi_19703352_ref_NC_003454.1:360542-360929	940.215	147.967	2.66771	0.00679879	0.00835936	UP	3-aminobutyryl-CoA ammonia-lyase	unclassified
Fusobacterium nucleatum	FN1875	gi_19703352_ref_NC_003454.1:363995-364490	137.043	9.49639	3.85111	0.0300533	0.0354383	UP	peptidyl-prolyl cis-trans isomerase	O	K03775
Fusobacterium nucleatum	FN1879	gi_19703352_ref_NC_003454.1:367294-367567	623.864	208.719	1.57967	8.17686e-14	1.4484e-13	UP	30S ribosomal protein S20	J	K02968
Fusobacterium nucleatum	FN1894	gi_19703352_ref_NC_003454.1:381820-382432	0	0.579914	#NAME?	0.00894141	0.0108395	DOWN	BAX protein	R	K03796
Fusobacterium nucleatum	FN1895	gi_19703352_ref_NC_003454.1:382631-382961	40.0994	1.07398	5.22254	0.00059626	0.000773448	UP	hypothetical protein	unclassified
Fusobacterium nucleatum	FN1898	gi_19703352_ref_NC_003454.1:385075-386659	58.1109	3.8128	3.92989	0.00903368	0.0109475	UP	sugar transport ATP-binding protein	G	K02056
Fusobacterium nucleatum	FN1899	gi_19703352_ref_NC_003454.1:386803-388054	80.9558	12.4222	2.70422	0.0235354	0.0278905	UP	lipoprotein	unclassified
Fusobacterium nucleatum	FN1900	gi_19703352_ref_NC_003454.1:388383-389376	44.1054	0.804675	5.77641	7.27598e-11	1.20194e-10	UP	hypothetical protein	R
Fusobacterium nucleatum	FN1901	gi_19703352_ref_NC_003454.1:389453-390107	8.59683	0.135682	5.9855	0.00572059	0.00705628	UP	Crp/Fnr family transcriptional regulator	T
Fusobacterium nucleatum	FN1902	gi_19703352_ref_NC_003454.1:390116-390641	103.229	2.78781	5.21057	4.66091e-09	7.31476e-09	UP	deoxycytidylate deaminase	F	K01493
Fusobacterium nucleatum	FN1903	gi_19703352_ref_NC_003454.1:390761-393194	21.3167	0.182563	6.86745	2.99054e-17	5.63222e-17	UP	coenzyme A disulfide reductase	R
Fusobacterium nucleatum	FN1904	gi_19703352_ref_NC_003454.1:393246-393693	34.1159	1.38862	4.61872	0.005121	0.00632346	UP	MarR family transcriptional regulator	K
Fusobacterium nucleatum	FN1905	gi_19703352_ref_NC_003454.1:393742-398206	12.341	0.0597123	7.69122	6.57212e-22	1.31939e-21	UP	168 kDa surface-layer protein	W
Fusobacterium nucleatum	FN1908	gi_19703352_ref_NC_003454.1:400685-401759	314.658	64.4011	2.28863	8.0589e-06	1.13462e-05	UP	glycerophosphodiester phosphodiesterase glpQ	unclassified	K01126
Fusobacterium nucleatum	FN1911	gi_19703352_ref_NC_003454.1:403338-405375	499.505	75.2664	2.73042	0.0128708	0.0154997	UP	hypothetical protein	unclassified	K07277
Fusobacterium nucleatum	FN1913	gi_19703352_ref_NC_003454.1:410143-411670	726.766	124.06	2.55045	0.000799569	0.00102772	UP	HD superfamily hydrolase	R	K18682
Fusobacterium nucleatum	FN1914	gi_19703352_ref_NC_003454.1:411732-412080	477.119	82.5057	2.53178	0.00145255	0.00184302	UP	anti-sigma F factor antagonist	T
Fusobacterium nucleatum	FN1916	gi_19703352_ref_NC_003454.1:412495-412906	17.5722	8.52048	1.04429	3.59952e-08	5.52113e-08	UP	hypothetical protein	unclassified
Fusobacterium nucleatum	FN1918	gi_19703352_ref_NC_003454.1:413829-415116	331.635	6.86549	5.59409	5.45495e-23	1.11027e-22	UP	GTPase obgE	R	K03979
Fusobacterium nucleatum	FN1919	gi_19703352_ref_NC_003454.1:415222-415972	34.2761	0.118338	8.17815	1.26252e-13	2.22608e-13	UP	methyltransferase	unclassified
Fusobacterium nucleatum	FN1923	gi_19703352_ref_NC_003454.1:419696-421187	11.3222	0.446742	4.66357	0.00259342	0.00325	UP	adenine-specific methyltransferase	unclassified	K07318
Fusobacterium nucleatum	FN1924	gi_19703352_ref_NC_003454.1:421805-423083	35.8497	1.49394	4.58477	4.55125e-05	6.21648e-05	UP	arsenical pump membrane protein	P
Fusobacterium nucleatum	FN1926	gi_19703352_ref_NC_003454.1:424441-425377	20.1748	5.0269	2.00481	0.000161875	0.000216229	UP	nitrogen regulatory IIA protein	T/G
Fusobacterium nucleatum	FN1928	gi_19703352_ref_NC_003454.1:428053-428608	92.5949	6.1539	3.91136	0.0257716	0.0304622	UP	MerR family transcriptional regulator	K
Fusobacterium nucleatum	FN1929	gi_19703352_ref_NC_003454.1:428614-429823	93.4055	5.0679	4.20405	0.000197604	0.000261529	UP	competence-damage protein CinA	R	K03742
Fusobacterium nucleatum	FN1932	gi_19703352_ref_NC_003454.1:432507-433089	12.4181	3.65853	1.76311	0.000704966	0.000907473	UP	dephospho-CoA kinase	unclassified
Fusobacterium nucleatum	FN1933	gi_19703352_ref_NC_003454.1:433089-434133	65.4311	10.7157	2.61026	0.0117482	0.0141725	UP	hypothetical protein	unclassified
Fusobacterium nucleatum	FN1941	gi_19703352_ref_NC_003454.1:441418-444013	346.123	50.444	2.77853	0.0243637	0.0288573	UP	ATP-dependent chaperone ClpB	O	K03695
Fusobacterium nucleatum	FN1942	gi_19703352_ref_NC_003454.1:444089-444779	6.98482	0	Inf	0.000667207	0.000859828	UP	cytoplasmic protein	S
Fusobacterium nucleatum	FN1943	gi_19703352_ref_NC_003454.1:444990-446628	440.491	109.694	2.00563	3.77102e-09	5.95333e-09	UP	tryptophanase	E	K01667
Fusobacterium nucleatum	FN1949	gi_19703352_ref_NC_003454.1:453623-455012	47.4549	1.24676	5.2503	3.02508e-10	4.90343e-10	UP	Xaa-Pro dipeptidase	E
Fusobacterium nucleatum	FN1973	gi_19703352_ref_NC_003454.1:472319-472706	1360.05	302.577	2.16828	3.40083e-07	5.03422e-07	UP	translation initiation inhibitor	J	K09022
Fusobacterium nucleatum	FN1974	gi_19703352_ref_NC_003454.1:472787-475616	51.7329	1.06772	5.59848	1.03049e-17	1.95677e-17	UP	DNA/RNA helicase	K
Fusobacterium nucleatum	FN1976	gi_19703352_ref_NC_003454.1:477334-478267	27.1297	10.4667	1.37407	5.86644e-11	9.69787e-11	UP	4-amino-4-deoxychorismate lyase	R	K07082
Fusobacterium nucleatum	FN1980	gi_19703352_ref_NC_003454.1:482202-483312	3.62024	0.959912	1.91511	0.026994	0.0318744	UP	transporter	S
Fusobacterium nucleatum	FN1985	gi_19703352_ref_NC_003454.1:487362-488727	31.2109	8.32767	1.90607	3.66826e-07	5.42544e-07	UP	hypothetical protein	V	K06143
Fusobacterium nucleatum	FN1986	gi_19703352_ref_NC_003454.1:489056-490067	4.76928	1.22945	1.95575	0.0211185	0.0250694	UP	hypothetical protein	unclassified
Fusobacterium nucleatum	FN1987	gi_19703352_ref_NC_003454.1:490107-490758	34.5456	2.0446	4.07861	0.0368375	0.0427236	UP	GntR family transcriptional regulator	K
Fusobacterium nucleatum	FN1988	gi_19703352_ref_NC_003454.1:491057-492440	3070.33	668.883	2.19857	3.98704e-07	5.89567e-07	UP	tyrosine phenol-lyase	E	K01667
Fusobacterium nucleatum	FN1989	gi_19703352_ref_NC_003454.1:492570-493887	3.96716	1.75316	1.17815	1.45728e-05	2.02938e-05	UP	sodium-dependent tyrosine transporter	R	K03308
Fusobacterium nucleatum	FN1991	gi_19703352_ref_NC_003454.1:494762-496103	243.963	40.1976	2.60148	0.00267112	0.00334556	UP	glucosamine-1-phosphate acetyltransferase	unclassified	K04042
Fusobacterium nucleatum	FN1994	gi_19703352_ref_NC_003454.1:497716-498151	113.467	22.7276	2.31976	0.000434379	0.000565478	UP	hypothetical protein	unclassified
Fusobacterium nucleatum	FN1995	gi_19703352_ref_NC_003454.1:498384-499098	15.7508	0.497185	4.9855	0.00401524	0.00500908	UP	hypothetical protein	unclassified
Fusobacterium nucleatum	FN1996	gi_19703352_ref_NC_003454.1:499094-499802	15.8841	0.438719	5.17815	0.00190528	0.00241126	UP	transporter	S	K09125
Fusobacterium nucleatum	FN1997	gi_19703352_ref_NC_003454.1:499897-500218	28.7292	12.42	1.20986	5.91419e-08	9.01149e-08	UP	transcriptional regulator	K
Fusobacterium nucleatum	FN2001	gi_19703352_ref_NC_003454.1:501387-501948	15.0292	5.06032	1.57046	3.67393e-05	5.0261e-05	UP	hypothetical protein	S
Fusobacterium nucleatum	FN2002	gi_19703352_ref_NC_003454.1:501940-503653	40.127	6.14429	2.70726	0.0331036	0.038962	UP	permease	S
Fusobacterium nucleatum	FN2003	gi_19703352_ref_NC_003454.1:503884-504433	261.07	14.8658	4.13436	0.000289088	0.000381148	UP	biotin biosynthesis protein BioY	R	K03523
Fusobacterium nucleatum	FN2004	gi_19703352_ref_NC_003454.1:504442-505237	56.0869	3.07032	4.1912	0.00356063	0.00444918	UP	cobalt transport ATP-binding protein CbiO	P	K16786
Fusobacterium nucleatum	FN2005	gi_19703352_ref_NC_003454.1:505220-506036	32.9841	1.90362	4.11495	0.0221058	0.0262233	UP	cobalt transport ATP-binding protein CbiO	P	K16787
Fusobacterium nucleatum	FN2006	gi_19703352_ref_NC_003454.1:506218-507019	24.5739	0	Inf	6.97018e-13	1.2053e-12	UP	cobalt transport protein CbiQ	P	K16785
Fusobacterium nucleatum	FN2007	gi_19703352_ref_NC_003454.1:506966-507566	100.385	32.0885	1.64541	9.0832e-11	1.49227e-10	UP	glutathione peroxidase	O	K00432
Fusobacterium nucleatum	FN2009	gi_19703352_ref_NC_003454.1:508408-509950	155.618	10.5114	3.88798	0.00479983	0.00593643	UP	glycine betaine transport system permease	unclassified	K05845
Fusobacterium nucleatum	FN2010	gi_19703352_ref_NC_003454.1:509909-510392	12.4652	0	Inf	9.96168e-05	0.000133531	UP	MarR family transcriptional regulator	K
Fusobacterium nucleatum	FN2011	gi_19703352_ref_NC_003454.1:510522-513186	245.4	18.0745	3.76311	0.0156449	0.0187749	UP	valyl-tRNA synthetase	J	K01873
Fusobacterium nucleatum	FN2018	gi_19703352_ref_NC_003454.1:520346-522017	58.9361	8.8234	2.73974	0.0344127	0.0400053	UP	single-stranded-DNA-specific exonuclease RecJ	unclassified	K07462
Fusobacterium nucleatum	FN2019	gi_19703352_ref_NC_003454.1:522019-522382	77.3479	24.0491	1.68538	3.85297e-08	5.90857e-08	UP	ribosome-binding factor A	J	K02834
Fusobacterium nucleatum	FN2022	gi_19703352_ref_NC_003454.1:525161-526235	300.815	19.5931	3.94045	0.0018327	0.00232068	UP	transcription elongation factor NusA	K	K02600
Fusobacterium nucleatum	FN2029	gi_19703352_ref_NC_003454.1:532138-533953	5.31554	0.0978765	5.76311	0.000421961	0.00054952	UP	O-antigen acetylase	unclassified
Fusobacterium nucleatum	FN2032	gi_19703352_ref_NC_003454.1:537210-537405	116.969	6.34799	4.20368	0.017119	0.0205227	UP	DNA-directed RNA polymerase subunit omega	unclassified
Fusobacterium nucleatum	FN2033	gi_19703352_ref_NC_003454.1:537436-537994	295.001	8.7441	5.07627	9.17616e-13	1.58637e-12	UP	guanylate kinase	F
Fusobacterium nucleatum	FN2037	gi_19703352_ref_NC_003454.1:546858-547227	342.421	72.2985	2.24373	1.14522e-05	1.59803e-05	UP	50S ribosomal protein L12	J	K02935
Fusobacterium nucleatum	FN2041	gi_19703352_ref_NC_003454.1:549167-549749	2620.22	154.116	4.0876	6.18028e-05	8.35893e-05	UP	transcription antitermination protein NusG	K	K02601
Fusobacterium nucleatum	FN2045	gi_19703352_ref_NC_003454.1:550463-550892	306.801	96.3123	1.67151	4.20581e-12	7.15992e-12	UP	ferric uptake regulation protein	P	K09825
Fusobacterium nucleatum	FN2053	gi_19703352_ref_NC_003454.1:561317-562505	46.0054	11.4734	2.00351	8.88597e-07	1.29295e-06	UP	serine/threonine sodium symporter	unclassified	K05616
Fusobacterium nucleatum	FN2069	gi_19703352_ref_NC_003454.1:579111-580467	16.8946	0.425694	5.3106	5.20702e-06	7.34895e-06	UP	amino acid carrier protein	E	K03310
Fusobacterium nucleatum	FN2070	gi_19703352_ref_NC_003454.1:580593-582069	12.2542	0.511449	4.58254	0.00481765	0.00595633	UP	cobyric acid synthase	unclassified	K02232
Fusobacterium nucleatum	FN2077	gi_19703352_ref_NC_003454.1:588039-589470	10.6731	0.310307	5.10415	0.000426762	0.000555667	UP	Na+/H+ antiporter NhaC	unclassified	K03315
Fusobacterium nucleatum	FN2079	gi_19703352_ref_NC_003454.1:590431-591208	42.3922	0.171347	7.95074	7.17577e-16	1.31769e-15	UP	ABC transporter ATP-binding protein	R	K05833
Fusobacterium nucleatum	FN2080	gi_19703352_ref_NC_003454.1:591210-592047	7.67941	0.106052	6.17815	0.00200946	0.00253986	UP	ABC transporter	R	K05832
Fusobacterium nucleatum	FN2081	gi_19703352_ref_NC_003454.1:592164-593064	271.413	0.197274	10.4261	1.56766e-63	4.84029e-63	UP	ABC transporter substrate-binding protein	R	K01989
Fusobacterium nucleatum	FN2082	gi_19703352_ref_NC_003454.1:593346-594981	756.723	110.275	2.77866	0.0236371	0.0280015	UP	formate--tetrahydrofolate ligase	F	K01938
Fusobacterium nucleatum	FN2083	gi_19703352_ref_NC_003454.1:595141-595732	6.11466	0	Inf	0.00464266	0.00574512	UP	hypothetical protein	unclassified
Fusobacterium nucleatum	FN2084	gi_19703352_ref_NC_003454.1:595847-596567	53.5535	3.20481	4.06267	0.011533	0.013925	UP	permease	S
Fusobacterium nucleatum	FN2085	gi_19703352_ref_NC_003454.1:596649-597135	1760.8	125.461	3.81092	0.00774136	0.0094997	UP	hypothetical protein	S
Fusobacterium nucleatum	FN2086	gi_19703352_ref_NC_003454.1:597596-598805	57.8383	0.18362	8.29916	9.84403e-28	2.11249e-27	UP	general secretion pathway protein D	N	K02453
Fusobacterium nucleatum	FN2087	gi_19703352_ref_NC_003454.1:599128-599809	15.9232	0.0651553	7.93303	1.5797e-06	2.27743e-06	UP	hypothetical protein	unclassified
Fusobacterium nucleatum	FN2088	gi_19703352_ref_NC_003454.1:599937-601107	27.8215	0.303576	6.518	5.55489e-12	9.44727e-12	UP	hypothetical protein	unclassified
Fusobacterium nucleatum	FN2089	gi_19703352_ref_NC_003454.1:601099-601639	7.43455	0	Inf	0.00242129	0.0030354	UP	hypothetical protein	unclassified
Fusobacterium nucleatum	FN2090	gi_19703352_ref_NC_003454.1:601625-602195	35.9241	0.155642	7.85057	5.6308e-11	9.31056e-11	UP	hypothetical protein	unclassified
Fusobacterium nucleatum	FN2091	gi_19703352_ref_NC_003454.1:602184-602571	19.6958	0	Inf	8.35118e-06	1.16791e-05	UP	hypothetical protein	unclassified
Fusobacterium nucleatum	FN2092	gi_19703352_ref_NC_003454.1:602703-603201	17.7327	0.7124	4.63758	0.0246357	0.0291594	UP	hypothetical protein	unclassified
Fusobacterium nucleatum	FN2094	gi_19703352_ref_NC_003454.1:603888-604929	24.3178	0.170579	7.15543	1.1276e-11	1.89534e-11	UP	general secretion pathway protein F	N	K02653
Fusobacterium nucleatum	FN2095	gi_19703352_ref_NC_003454.1:604925-606170	31.6344	0.392292	6.33342	1.99875e-12	3.42373e-12	UP	general secretion pathway protein E	N	K02454
Fusobacterium nucleatum	FN2096	gi_19703352_ref_NC_003454.1:606356-606554	42.4442	1.56307	4.76311	0.0191693	0.0227789	UP	hypothetical protein	unclassified
Fusobacterium nucleatum	FN2098	gi_19703352_ref_NC_003454.1:607462-608236	219.009	46.6147	2.23213	5.27878e-06	7.44872e-06	UP	MRP family nucleotide-binding protein	unclassified	K03593
Fusobacterium nucleatum	FN2100	gi_19703352_ref_NC_003454.1:609125-610376	62.6444	1.91657	5.03059	2.11114e-09	3.35201e-09	UP	hypothetical protein	unclassified
Fusobacterium nucleatum	FN2102	gi_19703352_ref_NC_003454.1:611316-613212	65.9394	2.76407	4.57627	2.4117e-07	3.57768e-07	UP	ABC transporter ATP-binding protein	R	K06158
Fusobacterium nucleatum	FN2103	gi_19703352_ref_NC_003454.1:613342-614269	614.149	148.678	2.04639	1.36148e-08	2.10749e-08	UP	recombinase A	S	K07795
Fusobacterium nucleatum	FN2108	gi_19703352_ref_NC_003454.1:619458-620988	100.355	15.7311	2.67343	0.0117734	0.0142004	UP	galactose-1-phosphate uridylyltransferase	G	K00965
Fusobacterium nucleatum	FN2123	gi_19703352_ref_NC_003454.1:632297-633314	214.933	12.484	4.10574	0.00020873	0.000275938	UP	phenylalanyl-tRNA synthetase subunit alpha	J	K01889
Fusobacterium nucleatum	FN2126	gi_19703352_ref_NC_003454.1:636395-638315	175.665	10.8025	4.02339	0.000489137	0.000635684	UP	DNA gyrase subunit B	unclassified	K02470
Fusobacterium nucleatum	FN2127	gi_19703352_ref_NC_003454.1:638315-638588	27.8904	1.13522	4.61872	0.0397031	0.0459699	UP	hypothetical protein	unclassified
Fusobacterium nucleatum	FN2129	gi_19703352_ref_NC_003454.1:639689-639905	179.789	11.4673	3.9707	0.0275264	0.0324919	UP	cytoplasmic protein	S	K14761
Actinomyces naeslundii	HMPREF1129_RS02255	gi_400291810_ref_NZ_ALJK01000038.1:14627-15455	2.91104	0	Inf	0.0336166	0.0391128	UP	bifunctional hydroxymethylpyrimidine kinase/phosphomethylpyrimidine kinase		K00941
Actinomyces naeslundii	HMPREF1129_RS02560	gi_400291891_ref_NZ_ALJK01000042.1:6357-8280	1.25429	0	Inf	0.0336166	0.0391128	UP	translational GTPase TypA	T	K06207
Actinomyces naeslundii	HMPREF1129_RS08605	gi_400293260_ref_NZ_ALJK01000149.1:46402-48559	1.11828	0	Inf	0.0336166	0.0391128	UP	class 1b ribonucleoside-diphosphate reductase subunit alpha	F	K00525
Actinomyces naeslundii	HMPREF1129_RS13620	gi_400294472_ref_NZ_ALJK01000243.1:3218-4055	3.35974	0	Inf	0.0172979	0.020587	UP	hypothetical protein		K21471
Streptococcus mitis	HMPREF8571_RS0101815	gi_306830257_ref_NZ_GL397179.1:131676-131871	77.9793	0	Inf	2.45934e-10	3.98921e-10	UP	DUF951 domain-containing protein	S
Streptococcus mitis	HMPREF8571_RS0101820	gi_306830257_ref_NZ_GL397179.1:157084-157924	17.6953	0	Inf	4.26767e-10	6.87084e-10	UP	energy-coupling factor transporter ATPase	P	K16787
Streptococcus mitis	HMPREF8571_RS0101830	gi_306830257_ref_NZ_GL397179.1:205982-206855	5.98251	0	Inf	0.000352487	0.000460345	UP	Hsp33 family molecular chaperone HslO	O	K04083
Streptococcus mitis	HMPREF8571_RS0101850	gi_306830257_ref_NZ_GL397179.1:440819-441143	25.9889	0	Inf	2.47519e-06	3.5338e-06	UP	hypothetical protein	Unclassified
Streptococcus mitis	HMPREF8571_RS0101860	gi_306830257_ref_NZ_GL397179.1:539821-540007	21.5085	0	Inf	0.00242129	0.0030354	UP	hypothetical protein	Unclassified
Streptococcus mitis	HMPREF8571_RS0101865	gi_306830257_ref_NZ_GL397179.1:544323-545280	28.5493	0	Inf	5.93548e-17	1.11059e-16	UP	transport protein	S
Streptococcus mitis	HMPREF8571_RS0101960	gi_306830257_ref_NZ_GL397179.1:1466195-1466396	25.8847	0	Inf	0.000352487	0.000460345	UP	CsbD family protein	Unclassified
Streptococcus mitis	HMPREF8571_RS0102005	gi_306830257_ref_NZ_GL397179.1:1753342-1753594	38.1542	0	Inf	4.1078e-07	6.03549e-07	UP	membrane protein insertion efficiency factor YidD	S	K08998
Streptococcus mitis	HMPREF8571_RS0102025	gi_306830257_ref_NZ_GL397179.1:1872012-1872975	53.8226	0	Inf	1.43056e-27	3.05948e-27	UP	ABC transporter permease	V
Streptococcus mitis	HMPREF8571_RS02035	gi_306830257_ref_NZ_GL397179.1:597-834	11.8297	0	Inf	0.0172979	0.020587	UP	hypothetical protein	Unclassified
Streptococcus mitis	HMPREF8571_RS02040	gi_306830257_ref_NZ_GL397179.1:1075-2362	83.3772	0.0344999	11.2388	2.91051e-43	7.25004e-43	UP	adenylosuccinate synthase	F	K01939
Streptococcus mitis	HMPREF8571_RS02045	gi_306830257_ref_NZ_GL397179.1:2562-3030	59.1736	0	Inf	3.71245e-17	6.96904e-17	UP	nucleoside deaminase	F/J	K11991
Streptococcus mitis	HMPREF8571_RS02070	gi_306830257_ref_NZ_GL397179.1:5767-6211	81.3456	0	Inf	4.84905e-21	9.63396e-21	UP	deoxyuridine 5'-triphosphate nucleotidohydrolase	F	K01520
Streptococcus mitis	HMPREF8571_RS02075	gi_306830257_ref_NZ_GL397179.1:6212-6728	80.1306	0	Inf	2.17756e-23	4.45836e-23	UP	histidine phosphatase family protein	G
Streptococcus mitis	HMPREF8571_RS02080	gi_306830257_ref_NZ_GL397179.1:6909-8103	23.5604	0	Inf	2.32721e-17	4.38533e-17	UP	DNA repair protein RadA	O	K04485
Streptococcus mitis	HMPREF8571_RS02095	gi_306830257_ref_NZ_GL397179.1:9902-10397	30.0035	0	Inf	4.26767e-10	6.87084e-10	UP	carbonate dehydratase	P	K01673
Streptococcus mitis	HMPREF8571_RS02100	gi_306830257_ref_NZ_GL397179.1:10611-11580	6.21973	0	Inf	9.96168e-05	0.000133531	UP	ribose-phosphate pyrophosphokinase	F/E	K00948
Streptococcus mitis	HMPREF8571_RS02105	gi_306830257_ref_NZ_GL397179.1:11700-12138	25.6534	0	Inf	7.04324e-08	1.0673e-07	UP	CoA-binding protein	R	K06929
Streptococcus mitis	HMPREF8571_RS02115	gi_306830257_ref_NZ_GL397179.1:13324-14494	22.6693	0	Inf	1.52753e-16	2.83135e-16	UP	pyridoxal phosphate-dependent aminotransferase	E	K00841
Streptococcus mitis	HMPREF8571_RS02120	gi_306830257_ref_NZ_GL397179.1:14490-15261	29.6968	0	Inf	1.20778e-14	2.16604e-14	UP	DNA repair protein RecO	Unclassified	K03584
Streptococcus mitis	HMPREF8571_RS02125	gi_306830257_ref_NZ_GL397179.1:15257-16250	47.7471	0	Inf	6.02414e-26	1.2641e-25	UP	phosphate acetyltransferase PlsX	Unclassified	K03621
Streptococcus mitis	HMPREF8571_RS02130	gi_306830257_ref_NZ_GL397179.1:16253-16490	21.9694	0	Inf	0.000352487	0.000460345	UP	acyl carrier protein	Unclassified	K02078
Streptococcus mitis	HMPREF8571_RS02135	gi_306830257_ref_NZ_GL397179.1:16929-17118	55.0391	0	Inf	1.26331e-07	1.88827e-07	UP	class IIb bacteriocin, lactobin A/cerein 7B family	Unclassified
Streptococcus mitis	HMPREF8571_RS02140	gi_306830257_ref_NZ_GL397179.1:17135-17303	33.3191	0	Inf	0.000187	0.000247637	UP	bacteriocin	Unclassified
Streptococcus mitis	HMPREF8571_RS02145	gi_306830257_ref_NZ_GL397179.1:17312-17501	27.5196	0	Inf	0.000352487	0.000460345	UP	hypothetical protein	Unclassified
Streptococcus mitis	HMPREF8571_RS02150	gi_306830257_ref_NZ_GL397179.1:17525-17744	23.7669	0	Inf	0.000352487	0.000460345	UP	hypothetical protein	Unclassified
Streptococcus mitis	HMPREF8571_RS02155	gi_306830257_ref_NZ_GL397179.1:17736-17931	57.4584	0	Inf	7.04324e-08	1.0673e-07	UP	hypothetical protein	Unclassified
Streptococcus mitis	HMPREF8571_RS02160	gi_306830257_ref_NZ_GL397179.1:18095-20249	30.6089	0	Inf	8.12601e-33	1.82426e-32	UP	peptide cleavage/export ABC transporter	V	K12292
Streptococcus mitis	HMPREF8571_RS02165	gi_306830257_ref_NZ_GL397179.1:20261-21611	20.8398	0	Inf	2.32721e-17	4.38533e-17	UP	HlyD family secretion protein	Unclassified	K12293
Streptococcus mitis	HMPREF8571_RS02170	gi_306830257_ref_NZ_GL397179.1:21779-22487	97.0067	0	Inf	1.17899e-33	2.66933e-33	UP	phosphoribosylaminoimidazolesuccinocarboxamide synthase	F	K01923
Streptococcus mitis	HMPREF8571_RS02175	gi_306830257_ref_NZ_GL397179.1:22688-26414	10.6838	0	Inf	1.11358e-22	2.25325e-22	UP	phosphoribosylformylglycinamidine synthase	F	K01952
Streptococcus mitis	HMPREF8571_RS02180	gi_306830257_ref_NZ_GL397179.1:26426-27869	16.1552	0	Inf	7.35991e-15	1.32613e-14	UP	amidophosphoribosyltransferase	F	K00764
Streptococcus mitis	HMPREF8571_RS02185	gi_306830257_ref_NZ_GL397179.1:28083-29106	4.3206	0	Inf	0.00126829	0.0016119	UP	phosphoribosylformylglycinamidine cyclo-ligase	F	K01933
Streptococcus mitis	HMPREF8571_RS02190	gi_306830257_ref_NZ_GL397179.1:29102-29660	9.3537	0	Inf	0.000352487	0.000460345	UP	phosphoribosylglycinamide formyltransferase	F	K11175
Streptococcus mitis	HMPREF8571_RS02200	gi_306830257_ref_NZ_GL397179.1:30324-31872	5.71246	0	Inf	1.3552e-06	1.95581e-06	UP	bifunctional phosphoribosylaminoimidazolecarboxamide formyltransferase/IMP cyclohydrolase PurH	F	K00602
Streptococcus mitis	HMPREF8571_RS02240	gi_306830257_ref_NZ_GL397179.1:38897-40196	4.33148	0	Inf	0.000187	0.000247637	UP	adenylosuccinate lyase	F	K01756
Streptococcus mitis	HMPREF8571_RS02245	gi_306830257_ref_NZ_GL397179.1:40253-44285	9.67376	0	Inf	2.54416e-22	5.12093e-22	UP	beta-N-acetylhexosaminidase	G	K12373
Streptococcus mitis	HMPREF8571_RS02250	gi_306830257_ref_NZ_GL397179.1:44590-45307	24.6479	0	Inf	9.60067e-12	1.61413e-11	UP	GntR family transcriptional regulator	K
Streptococcus mitis	HMPREF8571_RS02255	gi_306830257_ref_NZ_GL397179.1:45628-47416	16.8617	0	Inf	2.32769e-18	4.4592e-18	UP	beta-galactosidase	G	K12308
Streptococcus mitis	HMPREF8571_RS02260	gi_306830257_ref_NZ_GL397179.1:47412-47889	8.41441	0	Inf	0.00242129	0.0030354	UP	PTS system mannose/fructose/N-acetylgalactosamine-transporter subunit IIB	G	K02794
Streptococcus mitis	HMPREF8571_RS02265	gi_306830257_ref_NZ_GL397179.1:47915-48821	9.75589	0	Inf	1.3552e-06	1.95581e-06	UP	PTS system mannose/fructose/N-acetylgalactosamine-transporter subunit IIC	G	K02795
Streptococcus mitis	HMPREF8571_RS02270	gi_306830257_ref_NZ_GL397179.1:48807-49629	12.2178	0	Inf	2.27396e-07	3.37408e-07	UP	PTS fructose transporter subunit IID	G	K02796
Streptococcus mitis	HMPREF8571_RS02275	gi_306830257_ref_NZ_GL397179.1:49698-50037	30.7572	0	Inf	1.26331e-07	1.88827e-07	UP	PTS fructose transporter subunit IIA	G	K02793
Streptococcus mitis	HMPREF8571_RS02280	gi_306830257_ref_NZ_GL397179.1:50141-51308	25.8268	0	Inf	2.32769e-18	4.4592e-18	UP	SIS domain-containing protein	Unclassified	K02082
Streptococcus mitis	HMPREF8571_RS02285	gi_306830257_ref_NZ_GL397179.1:51318-52314	5.64787	0	Inf	0.000187	0.000247637	UP	tagatose-bisphosphate aldolase	G	K01635
Streptococcus mitis	HMPREF8571_RS02290	gi_306830257_ref_NZ_GL397179.1:52460-53498	4.25823	0	Inf	0.00126829	0.0016119	UP	galactose mutarotase	G	K01785
Streptococcus mitis	HMPREF8571_RS02295	gi_306830257_ref_NZ_GL397179.1:53608-54463	19.7346	0	Inf	2.79657e-11	4.64192e-11	UP	glyoxalase	R	K07104
Streptococcus mitis	HMPREF8571_RS02305	gi_306830257_ref_NZ_GL397179.1:54764-55337	32.2328	0	Inf	3.33429e-12	5.67766e-12	UP	hypothetical protein	Unclassified
Streptococcus mitis	HMPREF8571_RS02310	gi_306830257_ref_NZ_GL397179.1:55338-56007	12.0062	0	Inf	4.53786e-06	6.41108e-06	UP	hypothetical protein	Unclassified
Streptococcus mitis	HMPREF8571_RS02325	gi_306830257_ref_NZ_GL397179.1:57550-58093	24.3987	0	Inf	3.99443e-09	6.2745e-09	UP	DUF3592 domain-containing protein	Unclassified
Streptococcus mitis	HMPREF8571_RS02330	gi_306830257_ref_NZ_GL397179.1:58289-58547	46.5879	0	Inf	2.21221e-08	3.40226e-08	UP	hypothetical protein	S
Streptococcus mitis	HMPREF8571_RS02335	gi_306830257_ref_NZ_GL397179.1:58589-59078	24.625	0	Inf	2.21221e-08	3.40226e-08	UP	prolyl-tRNA synthetase associated domain-containing protein	Unclassified
Streptococcus mitis	HMPREF8571_RS02340	gi_306830257_ref_NZ_GL397179.1:59118-59415	12.1472	0	Inf	0.00464266	0.00574512	UP	rhodanese-like domain-containing protein	P
Streptococcus mitis	HMPREF8571_RS02345	gi_306830257_ref_NZ_GL397179.1:59404-61060	15.0495	0	Inf	1.04021e-15	1.90305e-15	UP	CoA-disulfide reductase	R
Streptococcus mitis	HMPREF8571_RS02350	gi_306830257_ref_NZ_GL397179.1:61080-61389	7.78469	0	Inf	0.0336166	0.0391128	UP	rhodanese-like domain-containing protein	P
Streptococcus mitis	HMPREF8571_RS02360	gi_306830257_ref_NZ_GL397179.1:62405-63638	14.3413	0	Inf	9.60067e-12	1.61413e-11	UP	carbohydrate-binding domain-containing protein	Unclassified
Streptococcus mitis	HMPREF8571_RS02365	gi_306830257_ref_NZ_GL397179.1:63761-64526	34.13	0	Inf	2.45896e-16	4.5383e-16	UP	phosphorylase	F
Streptococcus mitis	HMPREF8571_RS02370	gi_306830257_ref_NZ_GL397179.1:64559-65939	30.2894	0	Inf	1.45412e-23	2.98602e-23	UP	potassium transporter Trk	P	K03498
Streptococcus mitis	HMPREF8571_RS02375	gi_306830257_ref_NZ_GL397179.1:65952-66618	62.1102	0	Inf	2.17756e-23	4.45836e-23	UP	TrkA family potassium uptake protein	P	K03499
Streptococcus mitis	HMPREF8571_RS02380	gi_306830257_ref_NZ_GL397179.1:66775-68863	10.0119	0	Inf	1.49345e-13	2.62256e-13	UP	cell wall surface anchor protein	Unclassified
Streptococcus mitis	HMPREF8571_RS02385	gi_306830257_ref_NZ_GL397179.1:68943-69642	44.8176	0	Inf	9.40652e-19	1.81714e-18	UP	DNA-binding response regulator	T/K	K10682
Streptococcus mitis	HMPREF8571_RS02390	gi_306830257_ref_NZ_GL397179.1:69638-70673	25.2351	0	Inf	2.45896e-16	4.5383e-16	UP	sensor histidine kinase	T	K10681
Streptococcus mitis	HMPREF8571_RS02420	gi_306830257_ref_NZ_GL397179.1:73722-74334	14.4349	0	Inf	1.3552e-06	1.95581e-06	UP	30S ribosomal protein S4	J	K02986
Streptococcus mitis	HMPREF8571_RS02425	gi_306830257_ref_NZ_GL397179.1:74548-75361	25.1998	0	Inf	2.48909e-13	4.34663e-13	UP	hypothetical protein	Unclassified
Streptococcus mitis	HMPREF8571_RS02430	gi_306830257_ref_NZ_GL397179.1:75382-76630	24.7959	0	Inf	1.47817e-18	2.83963e-18	UP	hypothetical protein	P
Streptococcus mitis	HMPREF8571_RS02445	gi_306830257_ref_NZ_GL397179.1:77427-77610	13.1155	0	Inf	0.0336166	0.0391128	UP	50S ribosomal protein L32	J	K02911
Streptococcus mitis	HMPREF8571_RS02450	gi_306830257_ref_NZ_GL397179.1:77830-79534	15.3335	0	Inf	2.45896e-16	4.5383e-16	UP	dihydroxy-acid dehydratase	E/G	K01687
Streptococcus mitis	HMPREF8571_RS02455	gi_306830257_ref_NZ_GL397179.1:79700-80042	11.7262	0	Inf	0.00242129	0.0030354	UP	metal-sulfur cluster assembly factor	R
Streptococcus mitis	HMPREF8571_RS02460	gi_306830257_ref_NZ_GL397179.1:80164-81016	15.5603	0	Inf	3.99443e-09	6.2745e-09	UP	MutR family transcriptional regulator	Unclassified
Streptococcus mitis	HMPREF8571_RS02465	gi_306830257_ref_NZ_GL397179.1:81205-82453	9.98277	0	Inf	1.24618e-08	1.93074e-08	UP	hypothetical protein	Unclassified
Streptococcus mitis	HMPREF8571_RS02470	gi_306830257_ref_NZ_GL397179.1:82529-83810	6.27471	0	Inf	4.53786e-06	6.41108e-06	UP	histidine--tRNA ligase	J	K01892
Streptococcus mitis	HMPREF8571_RS02475	gi_306830257_ref_NZ_GL397179.1:84156-84354	30.3173	0	Inf	9.96168e-05	0.000133531	UP	hypothetical protein	Unclassified
Streptococcus mitis	HMPREF8571_RS02490	gi_306830257_ref_NZ_GL397179.1:85463-86288	12.6603	0	Inf	1.26331e-07	1.88827e-07	UP	ABC transporter ATP-binding protein	V	K01990
Streptococcus mitis	HMPREF8571_RS02495	gi_306830257_ref_NZ_GL397179.1:86280-86979	18.3867	0	Inf	7.04361e-09	1.09818e-08	UP	ABC transporter ATP-binding protein	C/P	K01992
Streptococcus mitis	HMPREF8571_RS02500	gi_306830257_ref_NZ_GL397179.1:86988-87630	16.889	0	Inf	1.26331e-07	1.88827e-07	UP	CPBP family intramembrane metalloprotease	R	K07052
Streptococcus mitis	HMPREF8571_RS02510	gi_306830257_ref_NZ_GL397179.1:88017-89781	23.2438	0	Inf	3.26634e-23	6.66384e-23	UP	aspartate--tRNA ligase	J	K01876
Streptococcus mitis	HMPREF8571_RS02515	gi_306830257_ref_NZ_GL397179.1:89758-90700	14.5017	0	Inf	2.27269e-09	3.5912e-09	UP	YitT family protein	S
Streptococcus mitis	HMPREF8571_RS02520	gi_306830257_ref_NZ_GL397179.1:90730-91717	10.9915	0	Inf	1.26331e-07	1.88827e-07	UP	LacI family transcriptional regulator	K	K02529
Streptococcus mitis	HMPREF8571_RS02525	gi_306830257_ref_NZ_GL397179.1:91726-92527	9.02713	0	Inf	1.54285e-05	2.13179e-05	UP	hypothetical protein	S
Streptococcus mitis	HMPREF8571_RS02530	gi_306830257_ref_NZ_GL397179.1:92707-93550	17.1558	0.0526492	8.34807	1.18072e-08	1.83964e-08	UP	sugar ABC transporter permease	G	K15772
Streptococcus mitis	HMPREF8571_RS02535	gi_306830257_ref_NZ_GL397179.1:93551-94844	12.7439	0	Inf	4.79413e-11	7.93281e-11	UP	sugar ABC transporter permease	G	K15771
Streptococcus mitis	HMPREF8571_RS02540	gi_306830257_ref_NZ_GL397179.1:94972-96244	4.42335	0.0349065	6.9855	0.00141036	0.00179016	UP	sugar ABC transporter substrate-binding protein	G	K15770
Streptococcus mitis	HMPREF8571_RS02545	gi_306830257_ref_NZ_GL397179.1:96718-98236	10.5914	0.0292534	8.50007	1.42755e-09	2.26871e-09	UP	4-alpha-glucanotransferase	G	K00705
Streptococcus mitis	HMPREF8571_RS02550	gi_306830257_ref_NZ_GL397179.1:98260-100519	3.3814	0	Inf	8.35118e-06	1.16791e-05	UP	glycogen/starch/alpha-glucan family phosphorylase	G	K00688
Streptococcus mitis	HMPREF8571_RS02560	gi_306830257_ref_NZ_GL397179.1:101485-102742	12.4691	0	Inf	1.42164e-10	2.32235e-10	UP	tyrosine--tRNA ligase	J	K01866
Streptococcus mitis	HMPREF8571_RS02565	gi_306830257_ref_NZ_GL397179.1:102882-105378	23.3561	0	Inf	4.76291e-30	1.04316e-29	UP	penicillin-binding protein	Unclassified	K03693
Streptococcus mitis	HMPREF8571_RS02570	gi_306830257_ref_NZ_GL397179.1:105454-106366	61.675	0	Inf	2.73464e-29	5.94226e-29	UP	EamA/RhaT family transporter	E/R/G
Streptococcus mitis	HMPREF8571_RS02575	gi_306830257_ref_NZ_GL397179.1:106451-107150	27.0055	0	Inf	1.97336e-12	3.38108e-12	UP	2,3,4,5-tetrahydropyridine-2,6-dicarboxylate N-acetyltransferase	E	K00674
Streptococcus mitis	HMPREF8571_RS02580	gi_306830257_ref_NZ_GL397179.1:107211-108342	11.3699	0.0392544	8.17815	1.01568e-07	1.53743e-07	UP	acetyldiaminopimelate deacetylase	R	K05823
Streptococcus mitis	HMPREF8571_RS02585	gi_306830257_ref_NZ_GL397179.1:108353-108893	27.5078	0	Inf	4.26767e-10	6.87084e-10	UP	5-formyltetrahydrofolate cyclo-ligase	Unclassified	K01934
Streptococcus mitis	HMPREF8571_RS02590	gi_306830257_ref_NZ_GL397179.1:108876-109557	7.66674	0	Inf	0.000352487	0.000460345	UP	DUF1751 domain-containing protein	R	K00963
Streptococcus mitis	HMPREF8571_RS02600	gi_306830257_ref_NZ_GL397179.1:110411-111311	10.2673	0	Inf	7.44748e-07	1.08433e-06	UP	UTP--glucose-1-phosphate uridylyltransferase	Unclassified	K00057
Streptococcus mitis	HMPREF8571_RS02605	gi_306830257_ref_NZ_GL397179.1:111333-112350	14.2235	0	Inf	7.42892e-10	1.18938e-09	UP	NAD(P)H-dependent glycerol-3-phosphate dehydrogenase	C	K18891
Streptococcus mitis	HMPREF8571_RS02610	gi_306830257_ref_NZ_GL397179.1:112556-114263	40.739	0	Inf	6.24656e-34	1.41799e-33	UP	ABC transporter ATP-binding protein	V	K18892
Streptococcus mitis	HMPREF8571_RS02615	gi_306830257_ref_NZ_GL397179.1:114264-116031	15.0146	0.0251334	9.22254	3.89954e-15	7.091e-15	UP	multidrug ABC transporter permease	V	K07010
Streptococcus mitis	HMPREF8571_RS02620	gi_306830257_ref_NZ_GL397179.1:116169-116859	26.1931	0	Inf	5.64977e-12	9.56627e-12	UP	gamma-glutamyl hydrolase	R	K01810
Streptococcus mitis	HMPREF8571_RS02630	gi_306830257_ref_NZ_GL397179.1:117027-118377	22.0307	0.0328911	9.3876	1.01894e-16	1.89831e-16	UP	glucose-6-phosphate isomerase	G	K09698
Streptococcus mitis	HMPREF8571_RS02635	gi_306830257_ref_NZ_GL397179.1:118504-119965	6.87772	0	Inf	2.27396e-07	3.37408e-07	UP	glutamate--tRNA ligase	J	K03798
Streptococcus mitis	HMPREF8571_RS02640	gi_306830257_ref_NZ_GL397179.1:120462-122421	31.8073	0	Inf	1.58075e-31	3.51222e-31	UP	ATP-dependent zinc metalloprotease FtsH	O	K00760
Streptococcus mitis	HMPREF8571_RS02645	gi_306830257_ref_NZ_GL397179.1:122436-122979	28.0955	0	Inf	2.45934e-10	3.98921e-10	UP	hypoxanthine phosphoribosyltransferase	F	K04075
Streptococcus mitis	HMPREF8571_RS02650	gi_306830257_ref_NZ_GL397179.1:122983-124261	5.34601	0	Inf	2.86152e-05	3.91779e-05	UP	tRNA lysidine(34) synthetase TilS	Unclassified
Streptococcus mitis	HMPREF8571_RS02655	gi_306830257_ref_NZ_GL397179.1:124257-125526	31.3533	0.0349889	9.8075	3.7483e-21	7.46205e-21	UP	serine hydrolase	V	K01467
Streptococcus mitis	HMPREF8571_RS02665	gi_306830257_ref_NZ_GL397179.1:125645-126014	23.9151	0	Inf	1.3552e-06	1.95581e-06	UP	septum formation initiation protein	Unclassified	K13052
Streptococcus mitis	HMPREF8571_RS02670	gi_306830257_ref_NZ_GL397179.1:126006-126273	49.5257	0	Inf	3.99443e-09	6.2745e-09	UP	RNA-binding S4 domain-containing protein	J
Streptococcus mitis	HMPREF8571_RS02675	gi_306830257_ref_NZ_GL397179.1:126330-129834	25.4751	0	Inf	4.51804e-40	1.08628e-39	UP	transcription-repair coupling factor	K	K03723
Streptococcus mitis	HMPREF8571_RS02680	gi_306830257_ref_NZ_GL397179.1:129834-130404	71.8482	0	Inf	3.26634e-23	6.66384e-23	UP	aminoacyl-tRNA hydrolase	J	K01056
Streptococcus mitis	HMPREF8571_RS02685	gi_306830257_ref_NZ_GL397179.1:130476-131592	57.2527	0.0397815	10.491	1.87363e-30	4.11532e-30	UP	GTP-binding protein YchF	J	K06942
Streptococcus mitis	HMPREF8571_RS02690	gi_306830257_ref_NZ_GL397179.1:131935-133072	21.913	0.0780948	8.13234	3.15882e-13	5.51198e-13	UP	DNA polymerase III subunit beta	Unclassified	K02338
Streptococcus mitis	HMPREF8571_RS02695	gi_306830257_ref_NZ_GL397179.1:133230-134592	33.6404	0.0326016	10.011	1.03339e-23	2.12838e-23	UP	chromosomal replication initiation protein DnaA	Unclassified	K02313
Streptococcus mitis	HMPREF8571_RS02700	gi_306830257_ref_NZ_GL397179.1:134808-135567	28.578	0.0584683	8.93303	1.18945e-12	2.04914e-12	UP	chromosome partitioning protein ParB	K	K03497
Streptococcus mitis	HMPREF8571_RS02705	gi_306830257_ref_NZ_GL397179.1:135624-136815	28.3436	0	Inf	6.51984e-20	1.27844e-19	UP	serine protease	O	K04771
Streptococcus mitis	HMPREF8571_RS02710	gi_306830257_ref_NZ_GL397179.1:137001-137481	81.9469	0	Inf	1.68173e-22	3.39392e-22	UP	23S rRNA(pseudouridine(1915)-N(3))-methyltransferase RlmH	S	K00783
Streptococcus mitis	HMPREF8571_RS02725	gi_306830257_ref_NZ_GL397179.1:137907-139227	15.2237	0	Inf	4.15962e-13	7.22912e-13	UP	GHKL domain-containing protein	T	K12294
Streptococcus mitis	HMPREF8571_RS02730	gi_306830257_ref_NZ_GL397179.1:139223-139976	25.0714	0	Inf	1.97336e-12	3.38108e-12	UP	DNA-binding response regulator	T/K	K12295
Streptococcus mitis	HMPREF8571_RS02745	gi_306830257_ref_NZ_GL397179.1:140216-140759	13.3084	0	Inf	1.54285e-05	2.13179e-05	UP	TetR/AcrR family transcriptional regulator	K
Streptococcus mitis	HMPREF8571_RS02750	gi_306830257_ref_NZ_GL397179.1:140885-143540	19.3836	0	Inf	2.06637e-27	4.41242e-27	UP	YhgE/Pip domain-containing protein	S	K01421
Streptococcus mitis	HMPREF8571_RS02755	gi_306830257_ref_NZ_GL397179.1:143561-146114	22.8349	0	Inf	4.76291e-30	1.04316e-29	UP	copper ABC transporter permease	S
Streptococcus mitis	HMPREF8571_RS02760	gi_306830257_ref_NZ_GL397179.1:146175-147798	35.4162	0.027362	10.338	4.02669e-28	8.67344e-28	UP	ABC-F family ATPase	R
Streptococcus mitis	HMPREF8571_RS02765	gi_306830257_ref_NZ_GL397179.1:147993-149019	41.1217	0	Inf	9.72623e-24	2.00382e-23	UP	tryptophan--tRNA ligase	J	K01867
Streptococcus mitis	HMPREF8571_RS02770	gi_306830257_ref_NZ_GL397179.1:149172-150651	29.0786	0	Inf	4.37275e-24	9.03039e-24	UP	IMP dehydrogenase	F	K00088
Streptococcus mitis	HMPREF8571_RS02775	gi_306830257_ref_NZ_GL397179.1:150710-151802	26.127	0	Inf	1.46208e-17	2.7649e-17	UP	DNA replication and repair protein RecF	Unclassified	K03629
Streptococcus mitis	HMPREF8571_RS02780	gi_306830257_ref_NZ_GL397179.1:151804-152173	17.3928	0	Inf	5.32834e-05	7.2109e-05	UP	S4 domain-containing protein YaaA	S
Streptococcus mitis	HMPREF8571_RS02785	gi_306830257_ref_NZ_GL397179.1:152331-153582	44.3329	0	Inf	5.55015e-29	1.20375e-28	UP	insulinase family protein	R
Streptococcus mitis	HMPREF8571_RS02790	gi_306830257_ref_NZ_GL397179.1:153578-154862	45.0724	0	Inf	6.73922e-30	1.47321e-29	UP	insulinase family protein	R
Streptococcus mitis	HMPREF8571_RS02795	gi_306830257_ref_NZ_GL397179.1:154898-155720	60.1114	0	Inf	9.12048e-27	1.92729e-26	UP	helix-turn-helix domain-containing protein	S
Streptococcus mitis	HMPREF8571_RS02800	gi_306830257_ref_NZ_GL397179.1:155730-156276	41.1768	0	Inf	1.98699e-14	3.54783e-14	UP	CDP-diacylglycerol--glycerol-3-phosphate 3-phosphatidyltransferase	Unclassified	K00995
Streptococcus mitis	HMPREF8571_RS02805	gi_306830257_ref_NZ_GL397179.1:156272-157100	50.4581	0	Inf	1.45412e-23	2.98602e-23	UP	energy-coupling factor transporter ATPase	P	K16786
Streptococcus mitis	HMPREF8571_RS02810	gi_306830257_ref_NZ_GL397179.1:157916-158711	63.161	0	Inf	6.27921e-27	1.32974e-26	UP	energy-coupling factor transporter transmembrane protein EcfT	P	K16785
Streptococcus mitis	HMPREF8571_RS02815	gi_306830257_ref_NZ_GL397179.1:158770-159589	54.4454	0	Inf	9.00946e-25	1.86841e-24	UP	rod shape-determining protein MreC	Unclassified	K03570
Streptococcus mitis	HMPREF8571_RS02820	gi_306830257_ref_NZ_GL397179.1:159588-160083	54.3306	0	Inf	9.51107e-17	1.77242e-16	UP	rod shape-determining protein MreD	Unclassified	K03571
Streptococcus mitis	HMPREF8571_RS02825	gi_306830257_ref_NZ_GL397179.1:160176-161382	8.66399	0	Inf	1.26331e-07	1.88827e-07	UP	CHAP domain-containing protein	S	K21471
Streptococcus mitis	HMPREF8571_RS02830	gi_306830257_ref_NZ_GL397179.1:161602-162382	19.5697	0	Inf	2.45934e-10	3.98921e-10	UP	30S ribosomal protein S2	J	K02967
Streptococcus mitis	HMPREF8571_RS02835	gi_306830257_ref_NZ_GL397179.1:162460-163501	24.3178	0	Inf	6.41661e-16	1.1786e-15	UP	elongation factor Ts	J	K02357
Streptococcus mitis	HMPREF8571_RS02840	gi_306830257_ref_NZ_GL397179.1:163604-164531	29.0388	0	Inf	9.51107e-17	1.77242e-16	UP	cysteine synthase A	E	K01738
Streptococcus mitis	HMPREF8571_RS02845	gi_306830257_ref_NZ_GL397179.1:164627-165071	12.6538	0	Inf	0.000187	0.000247637	UP	PH domain-containing protein	Unclassified
Streptococcus mitis	HMPREF8571_RS02850	gi_306830257_ref_NZ_GL397179.1:165086-165722	18.9423	0	Inf	2.21221e-08	3.40226e-08	UP	YigZ family protein	S
Streptococcus mitis	HMPREF8571_RS02855	gi_306830257_ref_NZ_GL397179.1:165778-167077	55.6905	0	Inf	6.97886e-35	1.59418e-34	UP	helicase	Unclassified	K02240
Streptococcus mitis	HMPREF8571_RS02860	gi_306830257_ref_NZ_GL397179.1:167073-167736	67.2367	0	Inf	9.00946e-25	1.86841e-24	UP	amidophosphoribosyltransferase	R	K02242
Streptococcus mitis	HMPREF8571_RS02865	gi_306830257_ref_NZ_GL397179.1:167815-168364	30.7141	0	Inf	2.79657e-11	4.64192e-11	UP	ribosomal subunit interface protein	J	K05808
Streptococcus mitis	HMPREF8571_RS02870	gi_306830257_ref_NZ_GL397179.1:168611-169820	29.2516	0	Inf	1.14433e-20	2.26117e-20	UP	glutaryl-CoA dehydrogenase	Unclassified	K00252
Streptococcus mitis	HMPREF8571_RS02875	gi_306830257_ref_NZ_GL397179.1:169900-170749	27.4448	0	Inf	7.35991e-15	1.32613e-14	UP	3-hydroxybutyryl-CoA dehydrogenase	Unclassified	K00074
Streptococcus mitis	HMPREF8571_RS02880	gi_306830257_ref_NZ_GL397179.1:170767-171946	29.9952	0	Inf	1.14433e-20	2.26117e-20	UP	acetyl-CoA C-acetyltransferase	Unclassified	K00626
Streptococcus mitis	HMPREF8571_RS02885	gi_306830257_ref_NZ_GL397179.1:172266-173046	16.9947	0	Inf	3.99443e-09	6.2745e-09	UP	3-hydroxybutyryl-CoA dehydratase	Unclassified	K01715
Streptococcus mitis	HMPREF8571_RS02890	gi_306830257_ref_NZ_GL397179.1:173061-173784	27.2213	0	Inf	6.97018e-13	1.2053e-12	UP	CoA transferase subunit A	Unclassified	K01034
Streptococcus mitis	HMPREF8571_RS02895	gi_306830257_ref_NZ_GL397179.1:173785-174436	48.117	0	Inf	9.40652e-19	1.81714e-18	UP	succinyl-CoA--3-ketoacid-CoA transferase	Unclassified	K01029
Streptococcus mitis	HMPREF8571_RS02900	gi_306830257_ref_NZ_GL397179.1:174630-175539	28.2872	0	Inf	3.96752e-16	7.30498e-16	UP	LysR family transcriptional regulator	K
Streptococcus mitis	HMPREF8571_RS02905	gi_306830257_ref_NZ_GL397179.1:175596-176667	63.0327	0	Inf	2.23437e-33	5.04065e-33	UP	acyl-CoA dehydrogenase	Unclassified	K00253
Streptococcus mitis	HMPREF8571_RS02910	gi_306830257_ref_NZ_GL397179.1:176670-177588	35.0127	0	Inf	3.83289e-19	7.44595e-19	UP	MBL fold metallo-hydrolase	R
Streptococcus mitis	HMPREF8571_RS02915	gi_306830257_ref_NZ_GL397179.1:177694-178633	34.6584	0	Inf	2.45415e-19	4.78234e-19	UP	2-nitropropane dioxygenase	R	K02371
Streptococcus mitis	HMPREF8571_RS02920	gi_306830257_ref_NZ_GL397179.1:178808-180782	44.1921	0	Inf	1.80017e-39	4.29529e-39	UP	DHH family phosphoesterase	T
Streptococcus mitis	HMPREF8571_RS02925	gi_306830257_ref_NZ_GL397179.1:180778-181231	33.6651	0	Inf	2.45934e-10	3.98921e-10	UP	50S ribosomal protein L9	J	K02939
Streptococcus mitis	HMPREF8571_RS02930	gi_306830257_ref_NZ_GL397179.1:181274-182627	14.8526	0	Inf	4.15962e-13	7.22912e-13	UP	replicative DNA helicase	Unclassified	K02314
Streptococcus mitis	HMPREF8571_RS02935	gi_306830257_ref_NZ_GL397179.1:182628-182901	80.7354	0	Inf	3.27725e-14	5.82903e-14	UP	hypothetical protein	S
Streptococcus mitis	HMPREF8571_RS02940	gi_306830257_ref_NZ_GL397179.1:182990-184112	62.6773	0	Inf	3.32299e-34	7.55821e-34	UP	choline-binding protein D	R
Streptococcus mitis	HMPREF8571_RS02945	gi_306830257_ref_NZ_GL397179.1:184229-186942	6.5207	0	Inf	9.60067e-12	1.61413e-11	UP	hypothetical protein	Unclassified
Streptococcus mitis	HMPREF8571_RS02955	gi_306830257_ref_NZ_GL397179.1:187800-190434	15.5694	0	Inf	3.26634e-23	6.66384e-23	UP	DNA polymerase I	Unclassified	K02335
Streptococcus mitis	HMPREF8571_RS02960	gi_306830257_ref_NZ_GL397179.1:190710-191001	8.26457	0	Inf	0.0336166	0.0391128	UP	hypothetical protein	S
Streptococcus mitis	HMPREF8571_RS02965	gi_306830257_ref_NZ_GL397179.1:191023-191722	10.9171	0	Inf	8.35118e-06	1.16791e-05	UP	ABC transporter permease	P
Streptococcus mitis	HMPREF8571_RS02970	gi_306830257_ref_NZ_GL397179.1:191758-192766	11.56	0	Inf	3.94049e-08	6.00945e-08	UP	hypothetical protein	P
Streptococcus mitis	HMPREF8571_RS02975	gi_306830257_ref_NZ_GL397179.1:192765-193494	7.7136	0	Inf	0.000187	0.000247637	UP	ABC transporter ATP-binding protein	P
Streptococcus mitis	HMPREF8571_RS02980	gi_306830257_ref_NZ_GL397179.1:193695-198147	13.6388	0	Inf	6.08666e-31	1.34202e-30	UP	cell surface protein	Unclassified
Streptococcus mitis	HMPREF8571_RS02985	gi_306830257_ref_NZ_GL397179.1:198319-198778	14.8642	0	Inf	2.86152e-05	3.91779e-05	UP	hypothetical protein	K	K03708
Streptococcus mitis	HMPREF8571_RS02990	gi_306830257_ref_NZ_GL397179.1:198779-201212	9.74952	0	Inf	4.49613e-15	8.13731e-15	UP	ATP-dependent Clp protease ATP-binding subunit	O	K03696
Streptococcus mitis	HMPREF8571_RS02995	gi_306830257_ref_NZ_GL397179.1:201350-202409	15.1777	0	Inf	8.24314e-11	1.3549e-10	UP	transcriptional regulator	Unclassified
Streptococcus mitis	HMPREF8571_RS03000	gi_306830257_ref_NZ_GL397179.1:202418-203198	13.3898	0	Inf	1.26331e-07	1.88827e-07	UP	nicotinamide mononucleotide transporter	Unclassified	K03811
Streptococcus mitis	HMPREF8571_RS03005	gi_306830257_ref_NZ_GL397179.1:203199-203973	15.0504	0	Inf	3.94049e-08	6.00945e-08	UP	NUDIX hydrolase	F	K03574
Streptococcus mitis	HMPREF8571_RS03010	gi_306830257_ref_NZ_GL397179.1:204267-204951	32.8813	0	Inf	1.98699e-14	3.54783e-14	UP	hypothetical protein	Unclassified
Streptococcus mitis	HMPREF8571_RS03015	gi_306830257_ref_NZ_GL397179.1:205015-205996	5.73414	0	Inf	0.000187	0.000247637	UP	tRNA dihydrouridine synthase DusB	J
Streptococcus mitis	HMPREF8571_RS03020	gi_306830257_ref_NZ_GL397179.1:207019-208447	9.00678	0	Inf	7.04361e-09	1.09818e-08	UP	hypothetical protein	K
Streptococcus mitis	HMPREF8571_RS03025	gi_306830257_ref_NZ_GL397179.1:208603-210112	19.4445	0	Inf	5.80874e-18	1.10696e-17	UP	glycerol kinase	C	K00864
Streptococcus mitis	HMPREF8571_RS03030	gi_306830257_ref_NZ_GL397179.1:210153-211980	39.6048	0	Inf	6.97886e-35	1.59418e-34	UP	type 1 glycerol-3-phosphate oxidase	C	K00105
Streptococcus mitis	HMPREF8571_RS03040	gi_306830257_ref_NZ_GL397179.1:212981-213113	33.2654	0	Inf	0.00126829	0.0016119	UP	teichoic acid D-Ala incorporation-associated protein DltX	Unclassified
Streptococcus mitis	HMPREF8571_RS03045	gi_306830257_ref_NZ_GL397179.1:213133-214684	14.5127	0	Inf	1.98699e-14	3.54783e-14	UP	D-alanine--poly(phosphoribitol) ligase subunit 1	Unclassified	K03367
Streptococcus mitis	HMPREF8571_RS03050	gi_306830257_ref_NZ_GL397179.1:214680-215925	35.8308	0	Inf	9.00946e-25	1.86841e-24	UP	D-alanyl-lipoteichoic acid biosynthesis protein DltB	Unclassified	K03739
Streptococcus mitis	HMPREF8571_RS03055	gi_306830257_ref_NZ_GL397179.1:215938-216178	48.3986	0	Inf	3.94049e-08	6.00945e-08	UP	D-alanine--poly(phosphoribitol) ligase subunit 2	Unclassified	K14188
Streptococcus mitis	HMPREF8571_RS03060	gi_306830257_ref_NZ_GL397179.1:216170-217439	38.9541	0	Inf	9.12048e-27	1.92729e-26	UP	D-alanyl-lipoteichoic acid biosynthesis protein DltD	Unclassified	K03740
Streptococcus mitis	HMPREF8571_RS03065	gi_306830257_ref_NZ_GL397179.1:217580-219617	16.7752	0	Inf	4.20784e-20	8.26732e-20	UP	metallophosphatase	F
Streptococcus mitis	HMPREF8571_RS03070	gi_306830257_ref_NZ_GL397179.1:219766-220207	10.9197	0	Inf	0.000667207	0.000859828	UP	transcriptional regulator	K
Streptococcus mitis	HMPREF8571_RS03075	gi_306830257_ref_NZ_GL397179.1:220206-220911	17.091	0	Inf	2.21221e-08	3.40226e-08	UP	metal ABC transporter ATP-binding protein	P	K09817
Streptococcus mitis	HMPREF8571_RS03080	gi_306830257_ref_NZ_GL397179.1:220903-221710	22.4002	0	Inf	5.64977e-12	9.56627e-12	UP	metal ABC transporter permease	P	K09816
Streptococcus mitis	HMPREF8571_RS03085	gi_306830257_ref_NZ_GL397179.1:221719-223225	22.1522	0	Inf	1.0122e-19	1.98194e-19	UP	zinc-binding protein	R	K09815
Streptococcus mitis	HMPREF8571_RS03090	gi_306830257_ref_NZ_GL397179.1:223279-224608	17.2375	0.233873	6.20368	1.27337e-08	1.97198e-08	UP	hypothetical protein	E
Streptococcus mitis	HMPREF8571_RS03095	gi_306830257_ref_NZ_GL397179.1:224628-226140	13.2918	0.0587388	7.822	9.12761e-11	1.49921e-10	UP	arginine:ornithine antiporter	S
Streptococcus mitis	HMPREF8571_RS03100	gi_306830257_ref_NZ_GL397179.1:226230-227178	11.0194	0.046824	7.87859	1.5797e-06	2.27743e-06	UP	carbamate kinase	E	K00926
Streptococcus mitis	HMPREF8571_RS03105	gi_306830257_ref_NZ_GL397179.1:227490-228507	36.3489	0.0436502	9.70171	6.63137e-20	1.29994e-19	UP	ornithine carbamoyltransferase	E	K00611
Streptococcus mitis	HMPREF8571_RS03110	gi_306830257_ref_NZ_GL397179.1:228584-229811	16.0491	0	Inf	6.97018e-13	1.2053e-12	UP	arginine deiminase	E	K01478
Streptococcus mitis	HMPREF8571_RS03115	gi_306830257_ref_NZ_GL397179.1:230563-232249	9.29825	0	Inf	1.42164e-10	2.32235e-10	UP	alpha-L-fucosidase	G	K01206
Streptococcus mitis	HMPREF8571_RS03135	gi_306830257_ref_NZ_GL397179.1:241310-243407	8.05185	0	Inf	2.79657e-11	4.64192e-11	UP	alpha-1,2-mannosidase	G
Streptococcus mitis	HMPREF8571_RS03140	gi_306830257_ref_NZ_GL397179.1:243578-244859	6.58845	0	Inf	2.47519e-06	3.5338e-06	UP	metal-independent alpha-mannosidase	S	K09704
Streptococcus mitis	HMPREF8571_RS03150	gi_306830257_ref_NZ_GL397179.1:245153-247799	5.62211	0	Inf	4.26767e-10	6.87084e-10	UP	alpha-mannosidase	G	K01191
Streptococcus mitis	HMPREF8571_RS03155	gi_306830257_ref_NZ_GL397179.1:247895-248765	10.6209	0	Inf	7.44748e-07	1.08433e-06	UP	ROK family protein	K/G
Streptococcus mitis	HMPREF8571_RS03160	gi_306830257_ref_NZ_GL397179.1:248758-250639	14.9599	0	Inf	2.32721e-17	4.38533e-17	UP	beta-N-acetylhexosaminidase	Unclassified	K12373
Streptococcus mitis	HMPREF8571_RS03170	gi_306830257_ref_NZ_GL397179.1:250997-251927	14.2566	0	Inf	3.99443e-09	6.2745e-09	UP	sugar ABC transporter permease	G	K17319
Streptococcus mitis	HMPREF8571_RS03175	gi_306830257_ref_NZ_GL397179.1:251940-252861	9.59718	0	Inf	1.3552e-06	1.95581e-06	UP	carbohydrate ABC transporter permease	G	K17320
Streptococcus mitis	HMPREF8571_RS03180	gi_306830257_ref_NZ_GL397179.1:252968-254453	10.0146	0	Inf	4.26767e-10	6.87084e-10	UP	sugar ABC transporter substrate-binding protein	G	K17318
Streptococcus mitis	HMPREF8571_RS03210	gi_306830257_ref_NZ_GL397179.1:259104-260298	35.004	0	Inf	1.45412e-23	2.98602e-23	UP	MFS transporter	P	K08177
Streptococcus mitis	HMPREF8571_RS03215	gi_306830257_ref_NZ_GL397179.1:260471-261458	21.576	0	Inf	8.98453e-14	1.58537e-13	UP	rhodanese domain-containing protein	R	K07146
Streptococcus mitis	HMPREF8571_RS03220	gi_306830257_ref_NZ_GL397179.1:261579-262440	32.1954	0	Inf	3.71245e-17	6.96904e-17	UP	DUF4299 domain-containing protein	Unclassified
Streptococcus mitis	HMPREF8571_RS03225	gi_306830257_ref_NZ_GL397179.1:262503-263466	2.50338	0	Inf	0.0336166	0.0391128	UP	hypothetical protein	Unclassified
Streptococcus mitis	HMPREF8571_RS03230	gi_306830257_ref_NZ_GL397179.1:263528-264458	8.20835	0	Inf	8.35118e-06	1.16791e-05	UP	hypothetical protein	Unclassified
Streptococcus mitis	HMPREF8571_RS03235	gi_306830257_ref_NZ_GL397179.1:264450-265044	4.05589	0	Inf	0.0336166	0.0391128	UP	DUF1700 domain-containing protein	S
Streptococcus mitis	HMPREF8571_RS03240	gi_306830257_ref_NZ_GL397179.1:265030-265357	7.35748	0	Inf	0.0336166	0.0391128	UP	PadR family transcriptional regulator	K	K10947
Streptococcus mitis	HMPREF8571_RS03245	gi_306830257_ref_NZ_GL397179.1:265492-266659	15.8404	0	Inf	3.33429e-12	5.67766e-12	UP	MFS transporter	P	K03449
Streptococcus mitis	HMPREF8571_RS03250	gi_306830257_ref_NZ_GL397179.1:266880-267711	33.3563	0	Inf	3.71245e-17	6.96904e-17	UP	amylovoran biosynthesis protein AmsE	Unclassified
Streptococcus mitis	HMPREF8571_RS03255	gi_306830257_ref_NZ_GL397179.1:267793-269650	35.9347	0.047832	9.55319	4.53947e-30	9.95486e-30	UP	polysaccharide biosynthesis protein	G
Streptococcus mitis	HMPREF8571_RS03260	gi_306830257_ref_NZ_GL397179.1:269816-270239	15.1777	0	Inf	5.32834e-05	7.2109e-05	UP	DUF805 domain-containing protein	S
Streptococcus mitis	HMPREF8571_RS03265	gi_306830257_ref_NZ_GL397179.1:270363-270993	17.2102	0	Inf	1.26331e-07	1.88827e-07	UP	phosphoglycolate phosphatase	R	K01091
Streptococcus mitis	HMPREF8571_RS03270	gi_306830257_ref_NZ_GL397179.1:271014-271887	4.14174	0	Inf	0.00464266	0.00574512	UP	L-serine ammonia-lyase, iron-sulfur-dependent,subunit alpha	E	K01752
Streptococcus mitis	HMPREF8571_RS03275	gi_306830257_ref_NZ_GL397179.1:271895-272567	18.5267	0	Inf	1.24618e-08	1.93074e-08	UP	L-serine ammonia-lyase, iron-sulfur-dependent,subunit beta	E	K01752
Streptococcus mitis	HMPREF8571_RS03285	gi_306830257_ref_NZ_GL397179.1:273787-274909	40.8298	0	Inf	2.8007e-25	5.84678e-25	UP	tRNA 2-thiouridine(34) synthase MnmA	J	K00566
Streptococcus mitis	HMPREF8571_RS03295	gi_306830257_ref_NZ_GL397179.1:275512-277426	4.83071	0	Inf	7.44748e-07	1.08433e-06	UP	tRNA uridine-5-carboxymethylaminomethyl(34) synthesis enzyme MnmG	Unclassified	K03495
Streptococcus mitis	HMPREF8571_RS03305	gi_306830257_ref_NZ_GL397179.1:279166-280849	6.9264	0	Inf	3.94049e-08	6.00945e-08	UP	ribonuclease J	R	K12574
Streptococcus mitis	HMPREF8571_RS03335	gi_306830257_ref_NZ_GL397179.1:284097-285108	14.3078	0	Inf	7.42892e-10	1.18938e-09	UP	tRNA(adenosine(37)-N6)-threonylcarbamoyltransferase complex transferase subunit TsaD	O	K01409
Streptococcus mitis	HMPREF8571_RS03340	gi_306830257_ref_NZ_GL397179.1:285210-286074	18.1343	0	Inf	1.42164e-10	2.32235e-10	UP	helix-turn-helix domain-containing protein	K
Streptococcus mitis	HMPREF8571_RS03345	gi_306830257_ref_NZ_GL397179.1:286189-286858	16.2084	0	Inf	1.26331e-07	1.88827e-07	UP	CPBP family intramembrane metalloprotease	R	K07052
Streptococcus mitis	HMPREF8571_RS03350	gi_306830257_ref_NZ_GL397179.1:286978-287653	13.0896	0	Inf	1.3552e-06	1.95581e-06	UP	CPBP family intramembrane metalloprotease	R	K07052
Streptococcus mitis	HMPREF8571_RS03355	gi_306830257_ref_NZ_GL397179.1:287841-288450	3.95615	0	Inf	0.0336166	0.0391128	UP	hypothetical protein	Unclassified
Streptococcus mitis	HMPREF8571_RS03360	gi_306830257_ref_NZ_GL397179.1:288626-289283	44.0107	0	Inf	9.20566e-18	1.749e-17	UP	branched-chain amino acid ABC transporter permease	E
Streptococcus mitis	HMPREF8571_RS03365	gi_306830257_ref_NZ_GL397179.1:289272-289596	17.3259	0	Inf	0.000187	0.000247637	UP	branched-chain amino acid permease	S
Streptococcus mitis	HMPREF8571_RS03370	gi_306830257_ref_NZ_GL397179.1:289698-290541	46.702	0	Inf	1.68173e-22	3.39392e-22	UP	amino acid ABC transporter substrate-binding protein	E/T	K02030
Streptococcus mitis	HMPREF8571_RS03375	gi_306830257_ref_NZ_GL397179.1:290695-291550	10.807	0	Inf	7.44748e-07	1.08433e-06	UP	O-sialoglycoprotein endopeptidase	P	K02073
Streptococcus mitis	HMPREF8571_RS03380	gi_306830257_ref_NZ_GL397179.1:291670-293044	12.8707	0	Inf	9.60067e-12	1.61413e-11	UP	peptidase M20	E	K01439
Streptococcus mitis	HMPREF8571_RS03385	gi_306830257_ref_NZ_GL397179.1:293036-294098	4.16209	0	Inf	0.00126829	0.0016119	UP	methionine ABC transporter ATP-binding protein	P	K02071
Streptococcus mitis	HMPREF8571_RS03390	gi_306830257_ref_NZ_GL397179.1:294099-294792	35.9322	0	Inf	1.04021e-15	1.90305e-15	UP	ABC transporter permease	P	K02072
Streptococcus mitis	HMPREF8571_RS03395	gi_306830257_ref_NZ_GL397179.1:294820-295390	14.7923	0	Inf	2.47519e-06	3.5338e-06	UP	membrane protein	S	K16926
Streptococcus mitis	HMPREF8571_RS03400	gi_306830257_ref_NZ_GL397179.1:295523-296138	56.8055	0	Inf	1.76288e-20	3.47745e-20	UP	DUF624 domain-containing protein	S
Streptococcus mitis	HMPREF8571_RS03405	gi_306830257_ref_NZ_GL397179.1:296187-297786	30.9198	0	Inf	9.12048e-27	1.92729e-26	UP	sensor histidine kinase	T	K07718
Streptococcus mitis	HMPREF8571_RS03410	gi_306830257_ref_NZ_GL397179.1:297797-299084	18.4242	0.0344999	9.06079	1.05572e-13	1.86192e-13	UP	DNA-binding response regulator	T	K07720
Streptococcus mitis	HMPREF8571_RS03415	gi_306830257_ref_NZ_GL397179.1:299143-299677	22.5538	0	Inf	2.21221e-08	3.40226e-08	UP	hypothetical protein	Unclassified
Streptococcus mitis	HMPREF8571_RS03420	gi_306830257_ref_NZ_GL397179.1:299753-300218	39.703	0	Inf	3.33429e-12	5.67766e-12	UP	ribonucleotide reductase assembly protein NrdI	F	K03647
Streptococcus mitis	HMPREF8571_RS03425	gi_306830257_ref_NZ_GL397179.1:300327-300573	11.3986	0	Inf	0.0172979	0.020587	UP	hypothetical protein	Unclassified
Streptococcus mitis	HMPREF8571_RS03430	gi_306830257_ref_NZ_GL397179.1:300938-302627	20.4674	0	Inf	2.72097e-20	5.35972e-20	UP	arginine--tRNA ligase	J	K01887
Streptococcus mitis	HMPREF8571_RS03435	gi_306830257_ref_NZ_GL397179.1:302783-303230	14.3646	0	Inf	5.32834e-05	7.2109e-05	UP	arginine repressor	K	K03402
Streptococcus mitis	HMPREF8571_RS03440	gi_306830257_ref_NZ_GL397179.1:303280-305815	12.3708	0	Inf	9.40652e-19	1.81714e-18	UP	DNA mismatch repair protein MutS	Unclassified	K03555
Streptococcus mitis	HMPREF8571_RS03455	gi_306830257_ref_NZ_GL397179.1:307065-309015	9.07083	0	Inf	9.60067e-12	1.61413e-11	UP	DNA mismatch repair endonuclease MutL	Unclassified	K03572
Streptococcus mitis	HMPREF8571_RS03460	gi_306830257_ref_NZ_GL397179.1:309166-309664	13.7025	0	Inf	2.86152e-05	3.91779e-05	UP	XRE family transcriptional regulator	K
Streptococcus mitis	HMPREF8571_RS03465	gi_306830257_ref_NZ_GL397179.1:309822-310416	16.2236	0	Inf	4.1078e-07	6.03549e-07	UP	Holliday junction branch migration protein RuvA	Unclassified	K03550
Streptococcus mitis	HMPREF8571_RS03475	gi_306830257_ref_NZ_GL397179.1:311072-311336	18.2132	0	Inf	0.000667207	0.000859828	UP	hypothetical protein	Unclassified
Streptococcus mitis	HMPREF8571_RS03480	gi_306830257_ref_NZ_GL397179.1:311441-312476	12.4234	0	Inf	7.04361e-09	1.09818e-08	UP	LD-carboxypeptidase	V
Streptococcus mitis	HMPREF8571_RS03485	gi_306830257_ref_NZ_GL397179.1:312751-313099	16.1345	0	Inf	0.000187	0.000247637	UP	hypothetical protein	Unclassified
Streptococcus mitis	HMPREF8571_RS03490	gi_306830257_ref_NZ_GL397179.1:313114-313792	12.4395	0	Inf	2.47519e-06	3.5338e-06	UP	DUF1129 domain-containing protein	S
Streptococcus mitis	HMPREF8571_RS03495	gi_306830257_ref_NZ_GL397179.1:313803-314748	5.10202	0	Inf	0.000667207	0.000859828	UP	magnesium transporter CorA family protein	P	K03284
Streptococcus mitis	HMPREF8571_RS03500	gi_306830257_ref_NZ_GL397179.1:314884-317710	4.4105	0	Inf	1.24618e-08	1.93074e-08	UP	excinuclease ABC subunit UvrA	Unclassified	K03701
Streptococcus mitis	HMPREF8571_RS03515	gi_306830257_ref_NZ_GL397179.1:320114-322775	32.636	0.0166927	10.933	1.24513e-37	2.91655e-37	UP	magnesium-translocating P-type ATPase	P	K01531
Streptococcus mitis	HMPREF8571_RS03520	gi_306830257_ref_NZ_GL397179.1:322909-323308	20.1104	0	Inf	4.53786e-06	6.41108e-06	UP	arsenate reductase	P
Streptococcus mitis	HMPREF8571_RS03525	gi_306830257_ref_NZ_GL397179.1:323374-323944	17.6098	0	Inf	2.27396e-07	3.37408e-07	UP	hypothetical protein	Unclassified
Streptococcus mitis	HMPREF8571_RS03530	gi_306830257_ref_NZ_GL397179.1:324031-324298	36.0187	0	Inf	4.1078e-07	6.03549e-07	UP	DUF965 domain-containing protein	S
Streptococcus mitis	HMPREF8571_RS03535	gi_306830257_ref_NZ_GL397179.1:324301-324721	5.73219	0	Inf	0.0336166	0.0391128	UP	Holliday junction resolvase RuvX	Unclassified	K07447
Streptococcus mitis	HMPREF8571_RS03545	gi_306830257_ref_NZ_GL397179.1:325297-326548	4.17629	0	Inf	0.000352487	0.000460345	UP	bifunctional folylpolyglutamate synthase/dihydrofolate synthase	Unclassified	K11754
Streptococcus mitis	HMPREF8571_RS03550	gi_306830257_ref_NZ_GL397179.1:326638-327109	6.8171	0	Inf	0.00894141	0.0108395	UP	hypothetical protein	Unclassified
Streptococcus mitis	HMPREF8571_RS03555	gi_306830257_ref_NZ_GL397179.1:327293-328445	11.1628	0	Inf	7.04361e-09	1.09818e-08	UP	lactaldehyde reductase	C
Streptococcus mitis	HMPREF8571_RS03560	gi_306830257_ref_NZ_GL397179.1:328727-330260	26.4818	0	Inf	4.90772e-23	9.99186e-23	UP	cardiolipin synthase	Unclassified	K06131
Streptococcus mitis	HMPREF8571_RS03565	gi_306830257_ref_NZ_GL397179.1:330513-332028	54.919	0	Inf	2.2776e-38	5.36407e-38	UP	hypothetical protein	Unclassified
Streptococcus mitis	HMPREF8571_RS03570	gi_306830257_ref_NZ_GL397179.1:332157-334365	9.6501	0	Inf	8.98453e-14	1.58537e-13	UP	anaerobic ribonucleoside-triphosphate reductase	F	K21636
Streptococcus mitis	HMPREF8571_RS03580	gi_306830257_ref_NZ_GL397179.1:334560-335061	34.4522	0	Inf	1.63617e-11	2.73553e-11	UP	GNAT family acetyltransferase	R
Streptococcus mitis	HMPREF8571_RS03585	gi_306830257_ref_NZ_GL397179.1:335066-335663	34.9747	0	Inf	1.49345e-13	2.62256e-13	UP	anaerobic ribonucleoside-triphosphate reductase activating protein	O	K04068
Streptococcus mitis	HMPREF8571_RS03610	gi_306830257_ref_NZ_GL397179.1:338050-338677	21.1352	0	Inf	3.99443e-09	6.2745e-09	UP	50S ribosomal protein L3	J	K02906
Streptococcus mitis	HMPREF8571_RS03615	gi_306830257_ref_NZ_GL397179.1:338701-339325	21.8802	0	Inf	2.27269e-09	3.5912e-09	UP	50S ribosomal protein L4	J	K02926
Streptococcus mitis	HMPREF8571_RS03620	gi_306830257_ref_NZ_GL397179.1:339324-339621	18.8957	0	Inf	0.000187	0.000247637	UP	50S ribosomal protein L23	J	K02892
Streptococcus mitis	HMPREF8571_RS03625	gi_306830257_ref_NZ_GL397179.1:339638-340472	34.6815	0	Inf	9.20566e-18	1.749e-17	UP	50S ribosomal protein L2	J	K02886
Streptococcus mitis	HMPREF8571_RS03630	gi_306830257_ref_NZ_GL397179.1:340574-340856	21.3185	0	Inf	9.96168e-05	0.000133531	UP	30S ribosomal protein S19	J	K02965
Streptococcus mitis	HMPREF8571_RS03635	gi_306830257_ref_NZ_GL397179.1:340867-341212	10.4621	0	Inf	0.00464266	0.00574512	UP	50S ribosomal protein L22	J	K02890
Streptococcus mitis	HMPREF8571_RS03640	gi_306830257_ref_NZ_GL397179.1:341224-341878	27.6327	0	Inf	5.64977e-12	9.56627e-12	UP	30S ribosomal protein S3	J	K02982
Streptococcus mitis	HMPREF8571_RS03645	gi_306830257_ref_NZ_GL397179.1:341881-342295	62.0274	0	Inf	3.96752e-16	7.30498e-16	UP	50S ribosomal protein L16	J	K02878
Streptococcus mitis	HMPREF8571_RS03650	gi_306830257_ref_NZ_GL397179.1:342304-342511	36.7402	0	Inf	8.35118e-06	1.16791e-05	UP	50S ribosomal protein L29	J	K02904
Streptococcus mitis	HMPREF8571_RS03655	gi_306830257_ref_NZ_GL397179.1:342535-342796	27.6327	0	Inf	1.54285e-05	2.13179e-05	UP	30S ribosomal protein S17	J	K02961
Streptococcus mitis	HMPREF8571_RS03660	gi_306830257_ref_NZ_GL397179.1:342821-343190	22.8281	0	Inf	2.47519e-06	3.5338e-06	UP	50S ribosomal protein L14	J	K02874
Streptococcus mitis	HMPREF8571_RS03665	gi_306830257_ref_NZ_GL397179.1:343373-343679	7.86076	0	Inf	0.0336166	0.0391128	UP	50S ribosomal protein L24	J	K02895
Streptococcus mitis	HMPREF8571_RS03670	gi_306830257_ref_NZ_GL397179.1:343702-344245	25.1381	0	Inf	2.27269e-09	3.5912e-09	UP	50S ribosomal protein L5	J	K02931
Streptococcus mitis	HMPREF8571_RS03675	gi_306830257_ref_NZ_GL397179.1:344262-344448	53.7712	0	Inf	2.27396e-07	3.37408e-07	UP	30S ribosomal protein S14 type Z	J	K02954
Streptococcus mitis	HMPREF8571_RS03680	gi_306830257_ref_NZ_GL397179.1:344732-345131	7.03866	0	Inf	0.0172979	0.020587	UP	30S ribosomal protein S8	J	K02994
Streptococcus mitis	HMPREF8571_RS03685	gi_306830257_ref_NZ_GL397179.1:345317-345854	10.4664	0	Inf	0.000187	0.000247637	UP	50S ribosomal protein L6	J	K02933
Streptococcus mitis	HMPREF8571_RS03690	gi_306830257_ref_NZ_GL397179.1:345937-346294	23.5933	0	Inf	2.47519e-06	3.5338e-06	UP	50S ribosomal protein L18	J	K02881
Streptococcus mitis	HMPREF8571_RS03695	gi_306830257_ref_NZ_GL397179.1:346311-346806	30.8144	0	Inf	2.45934e-10	3.98921e-10	UP	30S ribosomal protein S5	J	K02988
Streptococcus mitis	HMPREF8571_RS03700	gi_306830257_ref_NZ_GL397179.1:346819-347002	32.7888	0	Inf	9.96168e-05	0.000133531	UP	50S ribosomal protein L30	J	K02907
Streptococcus mitis	HMPREF8571_RS03705	gi_306830257_ref_NZ_GL397179.1:347146-347587	35.489	0	Inf	1.42164e-10	2.32235e-10	UP	50S ribosomal protein L15	J	K02876
Streptococcus mitis	HMPREF8571_RS03710	gi_306830257_ref_NZ_GL397179.1:347599-348910	21.7659	0	Inf	1.46208e-17	2.7649e-17	UP	preprotein translocase subunit SecY	Unclassified	K03076
Streptococcus mitis	HMPREF8571_RS03715	gi_306830257_ref_NZ_GL397179.1:349055-349694	23.2527	0	Inf	4.26767e-10	6.87084e-10	UP	adenylate kinase	F	K00939
Streptococcus mitis	HMPREF8571_RS03720	gi_306830257_ref_NZ_GL397179.1:349810-350029	14.6258	0	Inf	0.00894141	0.0108395	UP	translation initiation factor IF-1	J	K02518
Streptococcus mitis	HMPREF8571_RS03725	gi_306830257_ref_NZ_GL397179.1:350053-350170	64.7625	0	Inf	8.35118e-06	1.16791e-05	UP	50S ribosomal protein L36	J	K02919
Streptococcus mitis	HMPREF8571_RS03730	gi_306830257_ref_NZ_GL397179.1:350187-350553	18.6309	0	Inf	2.86152e-05	3.91779e-05	UP	30S ribosomal protein S13	J	K02952
Streptococcus mitis	HMPREF8571_RS03735	gi_306830257_ref_NZ_GL397179.1:350570-350954	29.2516	0	Inf	7.04324e-08	1.0673e-07	UP	30S ribosomal protein S11	J	K02948
Streptococcus mitis	HMPREF8571_RS03740	gi_306830257_ref_NZ_GL397179.1:350996-351932	23.6088	0	Inf	3.27725e-14	5.82903e-14	UP	DNA-directed RNA polymerase subunit alpha	K	K03040
Streptococcus mitis	HMPREF8571_RS03745	gi_306830257_ref_NZ_GL397179.1:351943-352330	8.29297	0	Inf	0.00894141	0.0108395	UP	50S ribosomal protein L17	J	K02879
Streptococcus mitis	HMPREF8571_RS03755	gi_306830257_ref_NZ_GL397179.1:352869-354207	9.61216	0	Inf	7.04361e-09	1.09818e-08	UP	PFL family protein	S	K09157
Streptococcus mitis	HMPREF8571_RS03760	gi_306830257_ref_NZ_GL397179.1:354443-355136	66.0689	0	Inf	2.8007e-25	5.84678e-25	UP	histidine phosphatase family protein	G	K15634
Streptococcus mitis	HMPREF8571_RS03765	gi_306830257_ref_NZ_GL397179.1:355236-356895	8.48031	0	Inf	1.29729e-09	2.0636e-09	UP	iron ABC transporter permease	P	K02011
Streptococcus mitis	HMPREF8571_RS03770	gi_306830257_ref_NZ_GL397179.1:356884-357976	6.99174	0	Inf	8.35118e-06	1.16791e-05	UP	ABC transporter ATP-binding protein	E	K02010
Streptococcus mitis	HMPREF8571_RS03775	gi_306830257_ref_NZ_GL397179.1:357988-359029	21.6158	0	Inf	1.98699e-14	3.54783e-14	UP	iron ABC transporter substrate-binding protein	P	K02012
Streptococcus mitis	HMPREF8571_RS03780	gi_306830257_ref_NZ_GL397179.1:359343-361845	4.17796	0	Inf	1.26331e-07	1.88827e-07	UP	leucine--tRNA ligase	J	K01869
Streptococcus mitis	HMPREF8571_RS03785	gi_306830257_ref_NZ_GL397179.1:362040-362736	3.46234	0	Inf	0.0336166	0.0391128	UP	N-acetyltransferase	J
Streptococcus mitis	HMPREF8571_RS03790	gi_306830257_ref_NZ_GL397179.1:362747-363164	62.5445	0	Inf	2.45896e-16	4.5383e-16	UP	N-acetyltransferase	R
Streptococcus mitis	HMPREF8571_RS03805	gi_306830257_ref_NZ_GL397179.1:365421-366180	31.7533	0	Inf	2.75344e-15	5.00824e-15	UP	isoprenyl transferase	Unclassified	K00806
Streptococcus mitis	HMPREF8571_RS03810	gi_306830257_ref_NZ_GL397179.1:366188-366992	22.4837	0	Inf	5.64977e-12	9.56627e-12	UP	phosphatidate cytidylyltransferase	Unclassified	K00981
Streptococcus mitis	HMPREF8571_RS03815	gi_306830257_ref_NZ_GL397179.1:367007-368264	20.1424	0	Inf	6.41661e-16	1.1786e-15	UP	RIP metalloprotease RseP	Unclassified	K11749
Streptococcus mitis	HMPREF8571_RS03820	gi_306830257_ref_NZ_GL397179.1:368280-370134	1.73459	0	Inf	0.00894141	0.0108395	UP	proline--tRNA ligase	J	K01881
Streptococcus mitis	HMPREF8571_RS03825	gi_306830257_ref_NZ_GL397179.1:370232-371612	2.03871	0	Inf	0.0172979	0.020587	UP	glycoside hydrolase family 1 protein	G	K01223
Streptococcus mitis	HMPREF8571_RS03835	gi_306830257_ref_NZ_GL397179.1:372279-374088	9.77745	0	Inf	9.60067e-12	1.61413e-11	UP	glutamine--fructose-6-phosphate transaminase(isomerizing)	Unclassified	K00820
Streptococcus mitis	HMPREF8571_RS03885	gi_306830257_ref_NZ_GL397179.1:382244-385961	4.97623	0	Inf	3.33429e-12	5.67766e-12	UP	pullulanase	G	K01176
Streptococcus mitis	HMPREF8571_RS03890	gi_306830257_ref_NZ_GL397179.1:386403-390015	13.804	0	Inf	6.27921e-27	1.32974e-26	UP	DNA-directed RNA polymerase subunit beta	K	K03043
Streptococcus mitis	HMPREF8571_RS03895	gi_306830257_ref_NZ_GL397179.1:390047-393713	15.3557	0	Inf	2.73464e-29	5.94226e-29	UP	DNA-directed RNA polymerase subunit beta'	K	K03046
Streptococcus mitis	HMPREF8571_RS03900	gi_306830257_ref_NZ_GL397179.1:393822-394242	17.1966	0	Inf	1.54285e-05	2.13179e-05	UP	nucleoside-diphosphate kinase	F	K00940
Streptococcus mitis	HMPREF8571_RS03905	gi_306830257_ref_NZ_GL397179.1:394376-395000	16.7319	0	Inf	1.26331e-07	1.88827e-07	UP	hypothetical protein	Unclassified
Streptococcus mitis	HMPREF8571_RS03910	gi_306830257_ref_NZ_GL397179.1:395083-395527	31.6344	0	Inf	1.29729e-09	2.0636e-09	UP	tRNA (adenosine(37)-N6)-threonylcarbamoyltransferase complex ATPase subunit type 1 TsaE	R	K06925
Streptococcus mitis	HMPREF8571_RS03915	gi_306830257_ref_NZ_GL397179.1:395516-396038	17.688	0	Inf	7.44748e-07	1.08433e-06	UP	N-acetyltransferase	J
Streptococcus mitis	HMPREF8571_RS03920	gi_306830257_ref_NZ_GL397179.1:396042-397083	55.5836	0	Inf	6.73922e-30	1.47321e-29	UP	LytR family transcriptional regulator	K
Streptococcus mitis	HMPREF8571_RS03925	gi_306830257_ref_NZ_GL397179.1:397154-398411	15.6663	0	Inf	6.97018e-13	1.2053e-12	UP	competence/damage-inducible protein A	R	K03742
Streptococcus mitis	HMPREF8571_RS03930	gi_306830257_ref_NZ_GL397179.1:398465-399614	23.0833	0	Inf	1.52753e-16	2.83135e-16	UP	recombinase RecA	Unclassified	K03553
Streptococcus mitis	HMPREF8571_RS03945	gi_306830257_ref_NZ_GL397179.1:400823-402194	3.51786	0	Inf	0.000667207	0.000859828	UP	MATE family efflux transporter	V
Streptococcus mitis	HMPREF8571_RS03950	gi_306830257_ref_NZ_GL397179.1:402290-403007	28.009	0	Inf	4.15962e-13	7.22912e-13	UP	YebC/PmpR family DNA-binding transcriptional regulator	S
Streptococcus mitis	HMPREF8571_RS03955	gi_306830257_ref_NZ_GL397179.1:403054-403759	17.091	0	Inf	2.21221e-08	3.40226e-08	UP	hypothetical protein	Unclassified
Streptococcus mitis	HMPREF8571_RS03960	gi_306830257_ref_NZ_GL397179.1:403949-404411	19.9801	0	Inf	7.44748e-07	1.08433e-06	UP	MarR family transcriptional regulator	K
Streptococcus mitis	HMPREF8571_RS03965	gi_306830257_ref_NZ_GL397179.1:404394-406164	1.81687	0	Inf	0.00894141	0.0108395	UP	ABC transporter ATP-binding protein	V	K06147
Streptococcus mitis	HMPREF8571_RS04000	gi_306830257_ref_NZ_GL397179.1:410565-412230	10.6226	0	Inf	9.60067e-12	1.61413e-11	UP	dihydroxyacetone kinase	R	K07030
Streptococcus mitis	HMPREF8571_RS04005	gi_306830257_ref_NZ_GL397179.1:412406-420857	0.428287	0	Inf	0.00464266	0.00574512	UP	hypothetical protein	Unclassified
Streptococcus mitis	HMPREF8571_RS04010	gi_306830257_ref_NZ_GL397179.1:420968-421175	17.4033	0	Inf	0.00464266	0.00574512	UP	hypothetical protein	Unclassified
Streptococcus mitis	HMPREF8571_RS04015	gi_306830257_ref_NZ_GL397179.1:421171-421366	63.6147	0	Inf	1.24618e-08	1.93074e-08	UP	hypothetical protein	Unclassified
Streptococcus mitis	HMPREF8571_RS04020	gi_306830257_ref_NZ_GL397179.1:421352-422228	19.262	0	Inf	2.79657e-11	4.64192e-11	UP	ABC transporter ATP-binding protein	V	K01990
Streptococcus mitis	HMPREF8571_RS04025	gi_306830257_ref_NZ_GL397179.1:422240-422975	32.7888	0	Inf	2.75344e-15	5.00824e-15	UP	ABC transporter permease	V	K01992
Streptococcus mitis	HMPREF8571_RS04030	gi_306830257_ref_NZ_GL397179.1:422979-424077	12.0772	0.0404331	8.22254	5.909e-08	9.00556e-08	UP	two-component sensor histidine kinase	T	K07778
Streptococcus mitis	HMPREF8571_RS04040	gi_306830257_ref_NZ_GL397179.1:424997-425414	11.5467	0	Inf	0.000667207	0.000859828	UP	30S ribosomal protein S12	J	K02950
Streptococcus mitis	HMPREF8571_RS04045	gi_306830257_ref_NZ_GL397179.1:425433-425904	40.9026	0	Inf	1.17118e-12	2.01817e-12	UP	30S ribosomal protein S7	Unclassified	K02992
Streptococcus mitis	HMPREF8571_RS04050	gi_306830257_ref_NZ_GL397179.1:426292-428374	30.8946	0	Inf	3.00607e-32	6.71797e-32	UP	elongation factor G	Unclassified	K02355
Streptococcus mitis	HMPREF8571_RS04055	gi_306830257_ref_NZ_GL397179.1:428698-430399	26.4673	0	Inf	6.09378e-25	1.26793e-24	UP	acetolactate synthase	E	K01652
Streptococcus mitis	HMPREF8571_RS04060	gi_306830257_ref_NZ_GL397179.1:430391-430868	52.1694	0	Inf	1.04021e-15	1.90305e-15	UP	acetolactate synthase small subunit	E	K01653
Streptococcus mitis	HMPREF8571_RS04065	gi_306830257_ref_NZ_GL397179.1:430959-431982	43.5988	0	Inf	9.00946e-25	1.86841e-24	UP	ketol-acid reductoisomerase	E	K00053
Streptococcus mitis	HMPREF8571_RS04070	gi_306830257_ref_NZ_GL397179.1:432059-433310	10.2801	0	Inf	7.04361e-09	1.09818e-08	UP	threonine dehydratase	E	K01754
Streptococcus mitis	HMPREF8571_RS04075	gi_306830257_ref_NZ_GL397179.1:433387-434284	20.6031	0	Inf	3.33429e-12	5.67766e-12	UP	SPFH domain-containing protein	O
Streptococcus mitis	HMPREF8571_RS04085	gi_306830257_ref_NZ_GL397179.1:434697-435438	9.75709	0	Inf	1.54285e-05	2.13179e-05	UP	amino acid ABC transporter ATP-binding protein	E	K17076
Streptococcus mitis	HMPREF8571_RS04090	gi_306830257_ref_NZ_GL397179.1:435437-437000	9.00084	0	Inf	1.29729e-09	2.0636e-09	UP	glutamine ABC transporter substrate-binding protein	E	K17074
Streptococcus mitis	HMPREF8571_RS04095	gi_306830257_ref_NZ_GL397179.1:437130-439026	13.1455	0	Inf	1.04021e-15	1.90305e-15	UP	DUF2207 domain-containing protein	S
Streptococcus mitis	HMPREF8571_RS04100	gi_306830257_ref_NZ_GL397179.1:439085-439931	21.3688	0	Inf	5.64977e-12	9.56627e-12	UP	undecaprenyl-diphosphate phosphatase	V	K06153
Streptococcus mitis	HMPREF8571_RS04105	gi_306830257_ref_NZ_GL397179.1:440087-440720	31.7199	0.0700882	8.822	8.60156e-12	1.455e-11	UP	TetR family transcriptional regulator	K
Streptococcus mitis	HMPREF8571_RS04110	gi_306830257_ref_NZ_GL397179.1:441675-442737	18.5402	0	Inf	6.97018e-13	1.2053e-12	UP	DNA polymerase IV	Unclassified	K02346
Streptococcus mitis	HMPREF8571_RS04115	gi_306830257_ref_NZ_GL397179.1:442973-445289	24.4762	0	Inf	1.92318e-29	4.18292e-29	UP	formate C-acetyltransferase	C	K00656
Streptococcus mitis	HMPREF8571_RS04120	gi_306830257_ref_NZ_GL397179.1:445633-450016	6.05515	0	Inf	1.52753e-16	2.83135e-16	UP	cell surface protein	Unclassified
Streptococcus mitis	HMPREF8571_RS04125	gi_306830257_ref_NZ_GL397179.1:450467-452573	8.78102	0.126538	6.11675	3.66497e-07	5.42174e-07	UP	ATP-dependent Clp protease ATP-binding subunit	O	K04086
Streptococcus mitis	HMPREF8571_RS04135	gi_306830257_ref_NZ_GL397179.1:453204-454689	3.51865	0	Inf	0.000352487	0.000460345	UP	DUF1846 family protein	Unclassified
Streptococcus mitis	HMPREF8571_RS04140	gi_306830257_ref_NZ_GL397179.1:454841-456452	18.9627	0	Inf	1.47817e-18	2.83963e-18	UP	alpha-glucosidase	G	K01215
Streptococcus mitis	HMPREF8571_RS04145	gi_306830257_ref_NZ_GL397179.1:456621-458589	9.80499	0	Inf	1.17118e-12	2.01817e-12	UP	peptide ABC transporter substrate-binding protein	E	K15580
Streptococcus mitis	HMPREF8571_RS04150	gi_306830257_ref_NZ_GL397179.1:458737-460696	13.1334	0	Inf	3.96752e-16	7.30498e-16	UP	peptide ABC transporter substrate-binding protein	E	K15580
Streptococcus mitis	HMPREF8571_RS04155	gi_306830257_ref_NZ_GL397179.1:460888-462334	26.4063	0	Inf	5.85329e-22	1.17542e-21	UP	LytR family transcriptional regulator	K
Streptococcus mitis	HMPREF8571_RS04160	gi_306830257_ref_NZ_GL397179.1:462335-463067	42.7999	0	Inf	9.40652e-19	1.81714e-18	UP	hypothetical protein	G	K01104
Streptococcus mitis	HMPREF8571_RS04165	gi_306830257_ref_NZ_GL397179.1:463075-463768	19.1252	0	Inf	3.99443e-09	6.2745e-09	UP	capsular polysaccharide biosynthesis protein CpsC	Unclassified
Streptococcus mitis	HMPREF8571_RS04170	gi_306830257_ref_NZ_GL397179.1:463777-464470	11.591	0	Inf	4.53786e-06	6.41108e-06	UP	tyrosine protein kinase	Unclassified
Streptococcus mitis	HMPREF8571_RS04175	gi_306830257_ref_NZ_GL397179.1:464492-465860	23.21	0	Inf	5.99836e-19	1.16233e-18	UP	sugar transferase	Unclassified	K00996
Streptococcus mitis	HMPREF8571_RS04230	gi_306830257_ref_NZ_GL397179.1:476939-478922	13.5827	0	Inf	9.51107e-17	1.77242e-16	UP	peptide ABC transporter substrate-binding protein	E	K02035
Streptococcus mitis	HMPREF8571_RS04235	gi_306830257_ref_NZ_GL397179.1:480020-485624	13.9212	0	Inf	1.00212e-36	2.3284e-36	UP	membrane protein	Unclassified	K17624
Streptococcus mitis	HMPREF8571_RS04240	gi_306830257_ref_NZ_GL397179.1:485765-494021	14.0776	0	Inf	2.66314e-47	6.90516e-47	UP	YSIRK signal domain/LPXTG anchor domain surface protein	G	K15719
Streptococcus mitis	HMPREF8571_RS04245	gi_306830257_ref_NZ_GL397179.1:494191-496345	16.4243	0	Inf	1.14433e-20	2.26117e-20	UP	penicillin-binding protein 1A	Unclassified	K05366
Streptococcus mitis	HMPREF8571_RS04250	gi_306830257_ref_NZ_GL397179.1:496341-496938	10.7614	0	Inf	5.32834e-05	7.2109e-05	UP	Holliday junction resolvase RecU	R	K03700
Streptococcus mitis	HMPREF8571_RS04255	gi_306830257_ref_NZ_GL397179.1:497005-497533	25.0905	0	Inf	3.99443e-09	6.2745e-09	UP	DUF1273 domain-containing protein	Unclassified
Streptococcus mitis	HMPREF8571_RS04260	gi_306830257_ref_NZ_GL397179.1:497602-497932	17.0119	0	Inf	0.000187	0.000247637	UP	cell division regulator GpsB	Unclassified
Streptococcus mitis	HMPREF8571_RS04265	gi_306830257_ref_NZ_GL397179.1:498425-499583	19.4337	0	Inf	1.98699e-14	3.54783e-14	UP	class I SAM-dependent RNA methyltransferase	Unclassified	K07444
Streptococcus mitis	HMPREF8571_RS04270	gi_306830257_ref_NZ_GL397179.1:499595-501035	16.1888	0	Inf	7.35991e-15	1.32613e-14	UP	hypothetical protein	Unclassified	K20073
Streptococcus mitis	HMPREF8571_RS04275	gi_306830257_ref_NZ_GL397179.1:501110-502535	14.3848	0	Inf	2.48909e-13	4.34663e-13	UP	phosphogluconate dehydrogenase	G	K00033
Streptococcus mitis	HMPREF8571_RS04280	gi_306830257_ref_NZ_GL397179.1:502546-503236	40.7448	0	Inf	2.32721e-17	4.38533e-17	UP	DNA-binding response regulator	T/K
Streptococcus mitis	HMPREF8571_RS04285	gi_306830257_ref_NZ_GL397179.1:503335-504346	44.9107	0	Inf	4.12804e-25	8.60217e-25	UP	choline-binding protein J	R
Streptococcus mitis	HMPREF8571_RS04290	gi_306830257_ref_NZ_GL397179.1:504363-505383	9.06053	0	Inf	7.44748e-07	1.08433e-06	UP	choline-binding protein J	R
Streptococcus mitis	HMPREF8571_RS04300	gi_306830257_ref_NZ_GL397179.1:506360-507314	20.2157	0	Inf	1.17118e-12	2.01817e-12	UP	diphosphomevalonate decarboxylase	Unclassified	K01597
Streptococcus mitis	HMPREF8571_RS04305	gi_306830257_ref_NZ_GL397179.1:507300-508308	5.5807	0	Inf	0.000187	0.000247637	UP	phosphomevalonate kinase	Unclassified	K00938
Streptococcus mitis	HMPREF8571_RS04310	gi_306830257_ref_NZ_GL397179.1:508291-509293	4.01006	0	Inf	0.00242129	0.0030354	UP	type 2 isopentenyl-diphosphate Delta-isomerase	C	K01823
Streptococcus mitis	HMPREF8571_RS04315	gi_306830257_ref_NZ_GL397179.1:509410-510109	12.6409	0	Inf	1.3552e-06	1.95581e-06	UP	transporter	Unclassified
Streptococcus mitis	HMPREF8571_RS04320	gi_306830257_ref_NZ_GL397179.1:510105-511104	19.7082	0	Inf	6.97018e-13	1.2053e-12	UP	sensor histidine kinase	T	K11617
Streptococcus mitis	HMPREF8571_RS04325	gi_306830257_ref_NZ_GL397179.1:511114-511747	18.3976	0	Inf	3.94049e-08	6.00945e-08	UP	DNA-binding response regulator	T/K	K11618
Streptococcus mitis	HMPREF8571_RS04330	gi_306830257_ref_NZ_GL397179.1:511747-512404	50.7346	0	Inf	1.0122e-19	1.98194e-19	UP	DNA alkylation repair protein	Unclassified
Streptococcus mitis	HMPREF8571_RS04335	gi_306830257_ref_NZ_GL397179.1:512494-513778	17.5282	0	Inf	1.98699e-14	3.54783e-14	UP	trigger factor	O	K03545
Streptococcus mitis	HMPREF8571_RS04340	gi_306830257_ref_NZ_GL397179.1:513825-516195	3.56237	0	Inf	2.47519e-06	3.5338e-06	UP	ATP-dependent RecD-like DNA helicase	Unclassified	K03581
Streptococcus mitis	HMPREF8571_RS04345	gi_306830257_ref_NZ_GL397179.1:516322-516937	5.87643	0	Inf	0.00464266	0.00574512	UP	signal peptidase I	Unclassified	K03100
Streptococcus mitis	HMPREF8571_RS04350	gi_306830257_ref_NZ_GL397179.1:516940-517822	6.83254	0	Inf	9.96168e-05	0.000133531	UP	ribonuclease HIII	Unclassified	K03471
Streptococcus mitis	HMPREF8571_RS04355	gi_306830257_ref_NZ_GL397179.1:517908-518211	54.2453	0	Inf	4.79413e-11	7.93281e-11	UP	hypothetical protein	Unclassified
Streptococcus mitis	HMPREF8571_RS04360	gi_306830257_ref_NZ_GL397179.1:518207-518756	12.4319	0.0807926	7.26561	0.000252789	0.000333736	UP	colicin V production protein	R
Streptococcus mitis	HMPREF8571_RS04365	gi_306830257_ref_NZ_GL397179.1:518856-521193	16.687	0	Inf	2.54416e-22	5.12093e-22	UP	endonuclease MutS2	Unclassified	K07456
Streptococcus mitis	HMPREF8571_RS04370	gi_306830257_ref_NZ_GL397179.1:521539-522862	30.3783	0	Inf	7.38637e-23	1.50117e-22	UP	sodium:alanine symporter family protein	E	K03310
Streptococcus mitis	HMPREF8571_RS04375	gi_306830257_ref_NZ_GL397179.1:522992-523541	12.4319	0	Inf	2.86152e-05	3.91779e-05	UP	carboxymuconolactone decarboxylase family protein	Unclassified
Streptococcus mitis	HMPREF8571_RS04380	gi_306830257_ref_NZ_GL397179.1:523652-524552	42.8547	0	Inf	3.85558e-22	7.75155e-22	UP	C4-dicarboxylate ABC transporter	P	K11041
Streptococcus mitis	HMPREF8571_RS04385	gi_306830257_ref_NZ_GL397179.1:524576-525851	39.4013	0	Inf	6.27921e-27	1.32974e-26	UP	serine--tRNA ligase	J	K01875
Streptococcus mitis	HMPREF8571_RS04390	gi_306830257_ref_NZ_GL397179.1:526066-526438	23.7228	0	Inf	1.3552e-06	1.95581e-06	UP	DUF956 domain-containing protein	Unclassified
Streptococcus mitis	HMPREF8571_RS04395	gi_306830257_ref_NZ_GL397179.1:526440-527805	9.71661	0	Inf	3.99443e-09	6.2745e-09	UP	aspartate kinase	E	K00928
Streptococcus mitis	HMPREF8571_RS04400	gi_306830257_ref_NZ_GL397179.1:528082-528868	105.28	0	Inf	3.03177e-38	7.13054e-38	UP	enoyl-CoA hydratase	Unclassified	K18474
Streptococcus mitis	HMPREF8571_RS04405	gi_306830257_ref_NZ_GL397179.1:528957-529392	39.6674	0	Inf	1.63617e-11	2.73553e-11	UP	MarR family transcriptional regulator	K
Streptococcus mitis	HMPREF8571_RS04410	gi_306830257_ref_NZ_GL397179.1:529391-530366	11.9509	0	Inf	3.94049e-08	6.00945e-08	UP	ketoacyl-ACP synthase III	Unclassified	K00648
Streptococcus mitis	HMPREF8571_RS04415	gi_306830257_ref_NZ_GL397179.1:530422-530647	32.0343	0	Inf	1.54285e-05	2.13179e-05	UP	acyl carrier protein	Unclassified	K02078
Streptococcus mitis	HMPREF8571_RS04420	gi_306830257_ref_NZ_GL397179.1:530766-531741	34.2042	0	Inf	1.0122e-19	1.98194e-19	UP	enoyl-[acyl-carrier-protein] reductase FabK	R	K02371
Streptococcus mitis	HMPREF8571_RS04425	gi_306830257_ref_NZ_GL397179.1:531733-532654	5.67106	0	Inf	0.000352487	0.000460345	UP	[acyl-carrier-protein] S-malonyltransferase	Unclassified	K00645
Streptococcus mitis	HMPREF8571_RS04430	gi_306830257_ref_NZ_GL397179.1:532697-533429	13.1692	0	Inf	4.1078e-07	6.03549e-07	UP	3-oxoacyl-[acyl-carrier-protein] reductase	R	K00059
Streptococcus mitis	HMPREF8571_RS04435	gi_306830257_ref_NZ_GL397179.1:533454-534690	28.6131	0	Inf	1.14433e-20	2.26117e-20	UP	beta-ketoacyl-[acyl-carrier-protein] synthase II	Unclassified	K09458
Streptococcus mitis	HMPREF8571_RS04440	gi_306830257_ref_NZ_GL397179.1:534692-535181	40.2209	0	Inf	6.97018e-13	1.2053e-12	UP	acetyl-CoA carboxylase biotin carboxyl carrier protein	Unclassified	K02160
Streptococcus mitis	HMPREF8571_RS04445	gi_306830257_ref_NZ_GL397179.1:535177-535600	18.0235	0	Inf	8.35118e-06	1.16791e-05	UP	beta-hydroxyacyl-ACP dehydratase	Unclassified	K02372
Streptococcus mitis	HMPREF8571_RS04450	gi_306830257_ref_NZ_GL397179.1:535611-536979	19.3906	0	Inf	1.52753e-16	2.83135e-16	UP	acetyl-CoA carboxylase biotin carboxylase subunit	Unclassified	K01961
Streptococcus mitis	HMPREF8571_RS04455	gi_306830257_ref_NZ_GL397179.1:537014-537881	2.78025	0	Inf	0.0336166	0.0391128	UP	acetyl-CoA carboxylase carboxyltransferase subunit beta	Unclassified	K01963
Streptococcus mitis	HMPREF8571_RS04460	gi_306830257_ref_NZ_GL397179.1:537877-538645	19.8751	0	Inf	2.45934e-10	3.98921e-10	UP	acetyl-CoA carboxylase carboxyl transferase subunit alpha	Unclassified	K01962
Streptococcus mitis	HMPREF8571_RS04465	gi_306830257_ref_NZ_GL397179.1:538876-539602	12.1714	0	Inf	1.3552e-06	1.95581e-06	UP	CPBP family intramembrane metalloprotease	R
Streptococcus mitis	HMPREF8571_RS04475	gi_306830257_ref_NZ_GL397179.1:540944-541670	38.1739	0	Inf	3.71245e-17	6.96904e-17	UP	CPBP family intramembrane metalloprotease	R	K07052
Streptococcus mitis	HMPREF8571_RS04480	gi_306830257_ref_NZ_GL397179.1:541719-542142	19.9207	0	Inf	2.47519e-06	3.5338e-06	UP	transcription antitermination factor NusB	K	K03625
Streptococcus mitis	HMPREF8571_RS04485	gi_306830257_ref_NZ_GL397179.1:542134-542524	7.20067	0	Inf	0.0172979	0.020587	UP	Asp23/Gls24 family envelope stress response protein	Unclassified
Streptococcus mitis	HMPREF8571_RS04490	gi_306830257_ref_NZ_GL397179.1:542545-543106	12.8821	0	Inf	1.54285e-05	2.13179e-05	UP	elongation factor P	J	K02356
Streptococcus mitis	HMPREF8571_RS04495	gi_306830257_ref_NZ_GL397179.1:543187-544315	9.61881	0	Inf	1.26331e-07	1.88827e-07	UP	hypothetical protein	Unclassified
Streptococcus mitis	HMPREF8571_RS04505	gi_306830257_ref_NZ_GL397179.1:545831-547277	9.72862	0	Inf	1.29729e-09	2.0636e-09	UP	Asp-tRNA(Asn)/Glu-tRNA(Gln) amidotransferase subunit GatB	J	K02434
Streptococcus mitis	HMPREF8571_RS04510	gi_306830257_ref_NZ_GL397179.1:547276-548743	1.64391	0	Inf	0.0336166	0.0391128	UP	Asp-tRNA(Asn)/Glu-tRNA(Gln) amidotransferase subunit GatA	J	K02433
Streptococcus mitis	HMPREF8571_RS04515	gi_306830257_ref_NZ_GL397179.1:549210-549903	5.79552	0	Inf	0.00242129	0.0030354	UP	TIGR02206 family membrane protein	S
Streptococcus mitis	HMPREF8571_RS04520	gi_306830257_ref_NZ_GL397179.1:550046-551591	8.84547	0	Inf	2.27269e-09	3.5912e-09	UP	peptide chain release factor 3	J	K02837
Streptococcus mitis	HMPREF8571_RS04650	gi_306830257_ref_NZ_GL397179.1:585956-586517	4.29405	0	Inf	0.0336166	0.0391128	UP	small conductance mechanosensitive ion channel protein	Unclassified	K22044
Streptococcus mitis	HMPREF8571_RS04655	gi_306830257_ref_NZ_GL397179.1:586574-587483	31.3811	0	Inf	1.46208e-17	2.7649e-17	UP	magnesium transporter CorA family protein	P
Streptococcus mitis	HMPREF8571_RS04660	gi_306830257_ref_NZ_GL397179.1:587497-588025	12.1651	0	Inf	5.32834e-05	7.2109e-05	UP	YqeG family HAD IIIA-type phosphatase	R	K07015
Streptococcus mitis	HMPREF8571_RS04665	gi_306830257_ref_NZ_GL397179.1:588027-589134	6.17108	0	Inf	2.86152e-05	3.91779e-05	UP	ribosome biogenesis GTPase YqeH	R	K06948
Streptococcus mitis	HMPREF8571_RS04675	gi_306830257_ref_NZ_GL397179.1:589710-590340	5.73674	0	Inf	0.00464266	0.00574512	UP	nicotinate-nucleotide adenylyltransferase	Unclassified	K00969
Streptococcus mitis	HMPREF8571_RS04680	gi_306830257_ref_NZ_GL397179.1:590339-590933	29.7432	0	Inf	9.60067e-12	1.61413e-11	UP	HD domain-containing protein	Unclassified
Streptococcus mitis	HMPREF8571_RS04685	gi_306830257_ref_NZ_GL397179.1:590933-591287	12.4628	0	Inf	0.00126829	0.0016119	UP	ribosome silencing factor	S	K09710
Streptococcus mitis	HMPREF8571_RS04710	gi_306830257_ref_NZ_GL397179.1:594303-595917	17.6823	0	Inf	1.46208e-17	2.7649e-17	UP	ribonuclease Y	R	K18682
Streptococcus mitis	HMPREF8571_RS04715	gi_306830257_ref_NZ_GL397179.1:596051-596678	17.9329	0	Inf	7.04324e-08	1.0673e-07	UP	guanylate kinase	F	K00942
Streptococcus mitis	HMPREF8571_RS04720	gi_306830257_ref_NZ_GL397179.1:596702-597017	17.8194	0	Inf	0.000187	0.000247637	UP	DNA-directed RNA polymerase subunit omega	K	K03060
Streptococcus mitis	HMPREF8571_RS04725	gi_306830257_ref_NZ_GL397179.1:597082-599479	7.21225	0	Inf	1.63617e-11	2.73553e-11	UP	primosomal protein N'	Unclassified	K04066
Streptococcus mitis	HMPREF8571_RS04730	gi_306830257_ref_NZ_GL397179.1:599491-600427	14.5946	0	Inf	2.27269e-09	3.5912e-09	UP	methionyl-tRNA formyltransferase	J	K00604
Streptococcus mitis	HMPREF8571_RS04735	gi_306830257_ref_NZ_GL397179.1:600419-601733	13.7638	0	Inf	5.64977e-12	9.56627e-12	UP	16S rRNA (cytosine(967)-C(5))-methyltransferase RsmB	J	K03500
Streptococcus mitis	HMPREF8571_RS04740	gi_306830257_ref_NZ_GL397179.1:601748-602489	18.4301	0.0598867	8.26561	3.4461e-08	5.28699e-08	UP	protein phosphatase	T	K20074
Streptococcus mitis	HMPREF8571_RS04745	gi_306830257_ref_NZ_GL397179.1:602485-604399	12.8119	0	Inf	1.69034e-15	3.08348e-15	UP	serine/threonine protein kinase	R/T/K	K12132
Streptococcus mitis	HMPREF8571_RS04750	gi_306830257_ref_NZ_GL397179.1:604486-605245	3.17533	0	Inf	0.0336166	0.0391128	UP	threonine/serine exporter	S
Streptococcus mitis	HMPREF8571_RS04755	gi_306830257_ref_NZ_GL397179.1:605246-605702	14.9618	0	Inf	2.86152e-05	3.91779e-05	UP	membrane protein	S
Streptococcus mitis	HMPREF8571_RS04760	gi_306830257_ref_NZ_GL397179.1:605820-606993	17.1299	0	Inf	4.15962e-13	7.22912e-13	UP	hydroxymethylglutaryl-CoA synthase	Unclassified	K01641
Streptococcus mitis	HMPREF8571_RS04765	gi_306830257_ref_NZ_GL397179.1:606992-608267	15.1301	0	Inf	1.17118e-12	2.01817e-12	UP	hydroxymethylglutaryl-CoA reductase, degradative	Unclassified	K00054
Streptococcus mitis	HMPREF8571_RS04770	gi_306830257_ref_NZ_GL397179.1:608302-609268	10.8143	0	Inf	1.26331e-07	1.88827e-07	UP	LacI family transcriptional regulator	K	K03484
Streptococcus mitis	HMPREF8571_RS04780	gi_306830257_ref_NZ_GL397179.1:611079-612966	2.34338	0	Inf	0.00126829	0.0016119	UP	PTS beta-glucoside transporter subunit IIBCA	G	K02810
Streptococcus mitis	HMPREF8571_RS04785	gi_306830257_ref_NZ_GL397179.1:613124-614012	4.07186	0	Inf	0.00464266	0.00574512	UP	fructokinase	K/G	K00847
Streptococcus mitis	HMPREF8571_RS04790	gi_306830257_ref_NZ_GL397179.1:614289-614907	12.9954	0	Inf	4.53786e-06	6.41108e-06	UP	TVP38/TMEM64 family protein	S
Streptococcus mitis	HMPREF8571_RS04795	gi_306830257_ref_NZ_GL397179.1:615040-617674	34.3442	0	Inf	1.9893e-40	4.79626e-40	UP	helicase	K
Streptococcus mitis	HMPREF8571_RS04830	gi_306830257_ref_NZ_GL397179.1:622854-625104	7.1472	0	Inf	8.24314e-11	1.3549e-10	UP	5-methyltetrahydropteroyltriglutamate--homocysteine S-methyltransferase	E	K00549
Streptococcus mitis	HMPREF8571_RS04840	gi_306830257_ref_NZ_GL397179.1:626852-629066	20.3374	0	Inf	6.09378e-25	1.26793e-24	UP	polyribonucleotide nucleotidyltransferase	J	K00962
Streptococcus mitis	HMPREF8571_RS04855	gi_306830257_ref_NZ_GL397179.1:629969-630491	10.7666	0	Inf	0.000187	0.000247637	UP	diacylglycerol kinase	Unclassified
Streptococcus mitis	HMPREF8571_RS04860	gi_306830257_ref_NZ_GL397179.1:630508-631852	10.4664	0	Inf	1.29729e-09	2.0636e-09	UP	cysteine--tRNA ligase	J	K01883
Streptococcus mitis	HMPREF8571_RS04865	gi_306830257_ref_NZ_GL397179.1:631844-632231	6.21973	0	Inf	0.0336166	0.0391128	UP	hypothetical protein	S	K11145
Streptococcus mitis	HMPREF8571_RS04870	gi_306830257_ref_NZ_GL397179.1:632233-633103	16.1622	0	Inf	1.29729e-09	2.0636e-09	UP	hypothetical protein	T
Streptococcus mitis	HMPREF8571_RS04875	gi_306830257_ref_NZ_GL397179.1:633216-634347	9.23801	0	Inf	1.26331e-07	1.88827e-07	UP	ABC transporter ATP-binding protein	G	K10112
Streptococcus mitis	HMPREF8571_RS04880	gi_306830257_ref_NZ_GL397179.1:634495-636712	18.1339	0	Inf	7.38637e-23	1.50117e-22	UP	bifunctional (p)ppGpp synthetase/guanosine-3',5'-bis(diphosphate)3'-pyrophosphohydrolase	T/K	K00951
Streptococcus mitis	HMPREF8571_RS04890	gi_306830257_ref_NZ_GL397179.1:637204-637618	10.661	0	Inf	0.00126829	0.0016119	UP	hypothetical protein	Unclassified
Streptococcus mitis	HMPREF8571_RS04900	gi_306830257_ref_NZ_GL397179.1:638459-638954	10.5418	0	Inf	0.000352487	0.000460345	UP	thiol peroxidase	O	K11065
Streptococcus mitis	HMPREF8571_RS04905	gi_306830257_ref_NZ_GL397179.1:639068-640001	17.2252	0	Inf	8.24314e-11	1.3549e-10	UP	metal ABC transporter substrate-binding protein	P	K19971
Streptococcus mitis	HMPREF8571_RS04910	gi_306830257_ref_NZ_GL397179.1:640026-640875	7.0978	0	Inf	9.96168e-05	0.000133531	UP	metal ABC transporter permease	P	K19972
Streptococcus mitis	HMPREF8571_RS04915	gi_306830257_ref_NZ_GL397179.1:640871-641594	11.1107	0.0613756	7.50007	4.57911e-05	6.25205e-05	UP	manganese ABC transporter ATP-binding protein	P	K10830
Streptococcus mitis	HMPREF8571_RS04920	gi_306830257_ref_NZ_GL397179.1:641772-643665	1.27416	0	Inf	0.0336166	0.0391128	UP	endopeptidase	O	K07386
Streptococcus mitis	HMPREF8571_RS04930	gi_306830257_ref_NZ_GL397179.1:644622-645252	3.82449	0	Inf	0.0336166	0.0391128	UP	MBL fold metallo-hydrolase	R
Streptococcus mitis	HMPREF8571_RS04935	gi_306830257_ref_NZ_GL397179.1:645353-646547	14.1362	0	Inf	2.79657e-11	4.64192e-11	UP	oxidoreductase	P
Streptococcus mitis	HMPREF8571_RS04945	gi_306830257_ref_NZ_GL397179.1:653263-654340	10.0739	0	Inf	1.26331e-07	1.88827e-07	UP	DUF2974 domain-containing protein	Unclassified
Streptococcus mitis	HMPREF8571_RS04950	gi_306830257_ref_NZ_GL397179.1:654451-655228	13.4414	0	Inf	1.26331e-07	1.88827e-07	UP	hypothetical protein	C
Streptococcus mitis	HMPREF8571_RS04955	gi_306830257_ref_NZ_GL397179.1:655236-655584	23.0492	0	Inf	4.53786e-06	6.41108e-06	UP	hypothetical protein	Unclassified
Streptococcus mitis	HMPREF8571_RS04960	gi_306830257_ref_NZ_GL397179.1:655722-656250	47.1398	0	Inf	1.04021e-15	1.90305e-15	UP	flavin reductase	R
Streptococcus mitis	HMPREF8571_RS04965	gi_306830257_ref_NZ_GL397179.1:656295-656865	7.04394	0	Inf	0.00242129	0.0030354	UP	TetR/AcrR family transcriptional regulator	K
Streptococcus mitis	HMPREF8571_RS04970	gi_306830257_ref_NZ_GL397179.1:657186-657864	26.0636	0	Inf	9.60067e-12	1.61413e-11	UP	DNA-binding response regulator	T/K
Streptococcus mitis	HMPREF8571_RS04975	gi_306830257_ref_NZ_GL397179.1:657856-658831	5.35729	0	Inf	0.000352487	0.000460345	UP	sensor histidine kinase	T
Streptococcus mitis	HMPREF8571_RS04980	gi_306830257_ref_NZ_GL397179.1:658984-660928	3.72224	0	Inf	1.54285e-05	2.13179e-05	UP	threonine--tRNA ligase	J
Streptococcus mitis	HMPREF8571_RS04985	gi_306830257_ref_NZ_GL397179.1:660938-661562	19.306	0	Inf	2.21221e-08	3.40226e-08	UP	hypothetical protein	F	K01868
Streptococcus mitis	HMPREF8571_RS04995	gi_306830257_ref_NZ_GL397179.1:662405-663257	5.65827	0	Inf	0.000667207	0.000859828	UP	metallophosphoesterase	R
Streptococcus mitis	HMPREF8571_RS05000	gi_306830257_ref_NZ_GL397179.1:663417-664359	16.6343	0	Inf	1.42164e-10	2.32235e-10	UP	hypothetical protein	Unclassified
Streptococcus mitis	HMPREF8571_RS05010	gi_306830257_ref_NZ_GL397179.1:665081-665864	15.9037	0	Inf	1.24618e-08	1.93074e-08	UP	nucleotidyltransferase	Unclassified
Streptococcus mitis	HMPREF8571_RS05015	gi_306830257_ref_NZ_GL397179.1:665993-666653	4.2594	0	Inf	0.0172979	0.020587	UP	amino acid ABC transporter permease	E	K10040
Streptococcus mitis	HMPREF8571_RS05020	gi_306830257_ref_NZ_GL397179.1:666662-667340	7.10826	0	Inf	0.000667207	0.000859828	UP	amino acid ABC transporter permease	E	K10040
Streptococcus mitis	HMPREF8571_RS05025	gi_306830257_ref_NZ_GL397179.1:667352-668117	7.35108	0	Inf	0.000187	0.000247637	UP	glutamine ABC transporter substrate-binding protein	T	K10039
Streptococcus mitis	HMPREF8571_RS05030	gi_306830257_ref_NZ_GL397179.1:668157-668916	22.7566	0	Inf	1.63617e-11	2.73553e-11	UP	amino acid ABC transporter ATP-binding protein	E	K10041
Streptococcus mitis	HMPREF8571_RS05035	gi_306830257_ref_NZ_GL397179.1:669094-671314	21.9123	0	Inf	1.93238e-26	4.07468e-26	UP	single-stranded-DNA-specific exonuclease RecJ	Unclassified	K07462
Streptococcus mitis	HMPREF8571_RS05040	gi_306830257_ref_NZ_GL397179.1:671597-672245	9.29605	0	Inf	9.96168e-05	0.000133531	UP	hydrolase	R	K21471
Streptococcus mitis	HMPREF8571_RS05045	gi_306830257_ref_NZ_GL397179.1:672756-674418	25.6369	0	Inf	6.51625e-24	1.3445e-23	UP	ribonuclease J	R	K12574
Streptococcus mitis	HMPREF8571_RS05050	gi_306830257_ref_NZ_GL397179.1:674486-675266	5.66491	0	Inf	0.00126829	0.0016119	UP	esterase family protein	R	K03930
Streptococcus mitis	HMPREF8571_RS05055	gi_306830257_ref_NZ_GL397179.1:675370-676072	5.14919	0	Inf	0.00464266	0.00574512	UP	peptidase	O
Streptococcus mitis	HMPREF8571_RS05060	gi_306830257_ref_NZ_GL397179.1:676173-678021	8.26606	0	Inf	2.45934e-10	3.98921e-10	UP	excinuclease ABC subunit UvrC	Unclassified	K03703
Streptococcus mitis	HMPREF8571_RS05075	gi_306830257_ref_NZ_GL397179.1:679656-681057	8.31959	0	Inf	3.94049e-08	6.00945e-08	UP	dipeptidase PepV	E	K01274
Streptococcus mitis	HMPREF8571_RS05080	gi_306830257_ref_NZ_GL397179.1:681110-681695	4.80454	0	Inf	0.0172979	0.020587	UP	uracil-DNA glycosylase	Unclassified
Streptococcus mitis	HMPREF8571_RS05085	gi_306830257_ref_NZ_GL397179.1:681707-682199	14.6851	0	Inf	1.54285e-05	2.13179e-05	UP	prolyl-tRNA synthetase associated domain-containing protein	S	K19055
Streptococcus mitis	HMPREF8571_RS05090	gi_306830257_ref_NZ_GL397179.1:682218-682437	14.6258	0	Inf	0.00894141	0.0108395	UP	rhodanese-like domain-containing protein	P
Streptococcus mitis	HMPREF8571_RS05095	gi_306830257_ref_NZ_GL397179.1:682606-683932	13.3362	0	Inf	9.60067e-12	1.61413e-11	UP	branched-chain amino acid transport system II carrier protein	E	K03311
Streptococcus mitis	HMPREF8571_RS05110	gi_306830257_ref_NZ_GL397179.1:685495-686533	11.6133	0	Inf	2.21221e-08	3.40226e-08	UP	peptidase M42	G
Streptococcus mitis	HMPREF8571_RS05120	gi_306830257_ref_NZ_GL397179.1:687013-687730	7.28233	0	Inf	0.000352487	0.000460345	UP	D-alanyl-D-alanine carboxypeptidase	Unclassified	K07260
Streptococcus mitis	HMPREF8571_RS05125	gi_306830257_ref_NZ_GL397179.1:687852-688278	27.3163	0	Inf	3.94049e-08	6.00945e-08	UP	50S ribosomal protein L11	J	K02867
Streptococcus mitis	HMPREF8571_RS05130	gi_306830257_ref_NZ_GL397179.1:688374-689064	13.9696	0	Inf	4.1078e-07	6.03549e-07	UP	50S ribosomal protein L1	J	K02863
Streptococcus mitis	HMPREF8571_RS05135	gi_306830257_ref_NZ_GL397179.1:689547-690306	48.6884	0	Inf	2.07007e-21	4.12939e-21	UP	class I SAM-dependent methyltransferase	Unclassified
Streptococcus mitis	HMPREF8571_RS05140	gi_306830257_ref_NZ_GL397179.1:690392-690905	20.3452	0	Inf	1.26331e-07	1.88827e-07	UP	adenine phosphoribosyltransferase	F	K00759
Streptococcus mitis	HMPREF8571_RS05150	gi_306830257_ref_NZ_GL397179.1:692039-692717	4.73884	0	Inf	0.00894141	0.0108395	UP	DnaD domain protein	Unclassified	K02086
Streptococcus mitis	HMPREF8571_RS05155	gi_306830257_ref_NZ_GL397179.1:692813-693572	15.3474	0	Inf	3.94049e-08	6.00945e-08	UP	triose-phosphate isomerase	G	K01803
Streptococcus mitis	HMPREF8571_RS05160	gi_306830257_ref_NZ_GL397179.1:693764-694283	20.8839	0	Inf	1.26331e-07	1.88827e-07	UP	DNA starvation/stationary phase protection protein	P	K04047
Streptococcus mitis	HMPREF8571_RS05165	gi_306830257_ref_NZ_GL397179.1:694494-694833	20.1104	0	Inf	2.86152e-05	3.91779e-05	UP	hypothetical protein	P	K06193
Streptococcus mitis	HMPREF8571_RS05175	gi_306830257_ref_NZ_GL397179.1:695571-696723	59.9999	0	Inf	8.57737e-34	1.94454e-33	UP	MFS transporter	G
Streptococcus mitis	HMPREF8571_RS05180	gi_306830257_ref_NZ_GL397179.1:696822-697572	23.5648	0	Inf	9.60067e-12	1.61413e-11	UP	tRNA pseudouridine(38-40) synthase TruA	J	K06173
Streptococcus mitis	HMPREF8571_RS05185	gi_306830257_ref_NZ_GL397179.1:697561-698335	8.30367	0	Inf	5.32834e-05	7.2109e-05	UP	hydroxymethylpyrimidine/phosphomethylpyrimidine kinase	Unclassified	K00868
Streptococcus mitis	HMPREF8571_RS05190	gi_306830257_ref_NZ_GL397179.1:698312-698783	12.7821	0	Inf	9.96168e-05	0.000133531	UP	membrane protein	S
Streptococcus mitis	HMPREF8571_RS05200	gi_306830257_ref_NZ_GL397179.1:699857-700940	3.33937	0	Inf	0.00464266	0.00574512	UP	aminopeptidase P family protein	E	K01271
Streptococcus mitis	HMPREF8571_RS05205	gi_306830257_ref_NZ_GL397179.1:701067-701850	14.3646	0	Inf	7.04324e-08	1.0673e-07	UP	glutamine amidotransferase	R	K07009
Streptococcus mitis	HMPREF8571_RS05210	gi_306830257_ref_NZ_GL397179.1:701849-703193	10.7654	0	Inf	7.42892e-10	1.18938e-09	UP	DUF1727 domain-containing protein	Unclassified	K01928
Streptococcus mitis	HMPREF8571_RS05215	gi_306830257_ref_NZ_GL397179.1:703291-704608	8.84982	0	Inf	3.94049e-08	6.00945e-08	UP	pyridine nucleotide-disulfide oxidoreductase	C	K08177
Streptococcus mitis	HMPREF8571_RS05220	gi_306830257_ref_NZ_GL397179.1:704800-706027	56.9905	0	Inf	4.55373e-34	1.03507e-33	UP	MFS transporter	P	K05592
Streptococcus mitis	HMPREF8571_RS05225	gi_306830257_ref_NZ_GL397179.1:706220-707798	10.189	0	Inf	8.24314e-11	1.3549e-10	UP	ATP-dependent helicase	J/K	K03706
Streptococcus mitis	HMPREF8571_RS05230	gi_306830257_ref_NZ_GL397179.1:708080-708869	21.8924	0	Inf	1.63617e-11	2.73553e-11	UP	GTP-sensing pleiotropic transcriptional regulator CodY	K
Streptococcus mitis	HMPREF8571_RS05235	gi_306830257_ref_NZ_GL397179.1:708868-709444	9.0619	0	Inf	0.000352487	0.000460345	UP	cysteine hydrolase	Unclassified
Streptococcus mitis	HMPREF8571_RS05250	gi_306830257_ref_NZ_GL397179.1:710376-711654	18.8683	0	Inf	2.75344e-15	5.00824e-15	UP	ABC transporter permease	V	K02004
Streptococcus mitis	HMPREF8571_RS05255	gi_306830257_ref_NZ_GL397179.1:711666-712314	13.0145	0	Inf	2.47519e-06	3.5338e-06	UP	ABC transporter ATP-binding protein	V	K02003
Streptococcus mitis	HMPREF8571_RS05260	gi_306830257_ref_NZ_GL397179.1:712364-713744	7.28112	0	Inf	2.27396e-07	3.37408e-07	UP	ABC transporter permease	V	K02004
Streptococcus mitis	HMPREF8571_RS05265	gi_306830257_ref_NZ_GL397179.1:713886-714543	23.2279	0	Inf	2.45934e-10	3.98921e-10	UP	DNA-binding response regulator	T/K
Streptococcus mitis	HMPREF8571_RS05270	gi_306830257_ref_NZ_GL397179.1:714539-715868	2.72171	0	Inf	0.00464266	0.00574512	UP	sensor histidine kinase	T	K10819
Streptococcus mitis	HMPREF8571_RS05275	gi_306830257_ref_NZ_GL397179.1:716007-716889	14.1206	0.0503238	8.13234	1.75007e-07	2.61244e-07	UP	fructose-bisphosphate aldolase	G	K01624
Streptococcus mitis	HMPREF8571_RS05280	gi_306830257_ref_NZ_GL397179.1:717027-717951	31.7419	0	Inf	5.80874e-18	1.10696e-17	UP	alpha/beta hydrolase	R
Streptococcus mitis	HMPREF8571_RS05290	gi_306830257_ref_NZ_GL397179.1:719317-720136	5.88598	0	Inf	0.000667207	0.000859828	UP	antibiotic ABC transporter permease	R	K01992
Streptococcus mitis	HMPREF8571_RS05300	gi_306830257_ref_NZ_GL397179.1:721353-727785	36.951	0	Inf	5.99544e-70	2.00041e-69	UP	serine protease	O
Streptococcus mitis	HMPREF8571_RS05305	gi_306830257_ref_NZ_GL397179.1:728192-729092	28.5698	0	Inf	3.96752e-16	7.30498e-16	UP	hypothetical protein	Unclassified
Streptococcus mitis	HMPREF8571_RS05310	gi_306830257_ref_NZ_GL397179.1:729243-729630	20.7324	0	Inf	4.53786e-06	6.41108e-06	UP	hypothetical protein	Unclassified
Streptococcus mitis	HMPREF8571_RS05315	gi_306830257_ref_NZ_GL397179.1:729661-731461	20.0993	0	Inf	4.84905e-21	9.63396e-21	UP	N-acetylmuramoyl-L-alanine amidase	Unclassified	K01448
Streptococcus mitis	HMPREF8571_RS05320	gi_306830257_ref_NZ_GL397179.1:731506-732415	7.07181	0	Inf	5.32834e-05	7.2109e-05	UP	LysR family transcriptional regulator	K
Streptococcus mitis	HMPREF8571_RS05325	gi_306830257_ref_NZ_GL397179.1:732490-732751	33.7733	0	Inf	1.3552e-06	1.95581e-06	UP	DUF910 domain-containing protein	S
Streptococcus mitis	HMPREF8571_RS05330	gi_306830257_ref_NZ_GL397179.1:732747-733128	103.184	0	Inf	1.68173e-22	3.39392e-22	UP	rhodanese-like domain-containing protein	P
Streptococcus mitis	HMPREF8571_RS05335	gi_306830257_ref_NZ_GL397179.1:733214-733475	23.0272	0	Inf	9.96168e-05	0.000133531	UP	hypothetical protein	Unclassified
Streptococcus mitis	HMPREF8571_RS05340	gi_306830257_ref_NZ_GL397179.1:733513-734239	3.31947	0	Inf	0.0336166	0.0391128	UP	pseudouridine synthase	J	K06183
Streptococcus mitis	HMPREF8571_RS05345	gi_306830257_ref_NZ_GL397179.1:734397-736239	12.6577	0	Inf	7.35991e-15	1.32613e-14	UP	translational GTPase TypA	T	K06207
Streptococcus mitis	HMPREF8571_RS05350	gi_306830257_ref_NZ_GL397179.1:736258-736513	12.569	0	Inf	0.00894141	0.0108395	UP	DUF3165 domain-containing protein	Unclassified
Streptococcus mitis	HMPREF8571_RS05370	gi_306830257_ref_NZ_GL397179.1:739851-741204	20.4966	0	Inf	3.71245e-17	6.96904e-17	UP	UDP-N-acetylmuramoyl-L-alanine--D-glutamate ligase	Unclassified	K01925
Streptococcus mitis	HMPREF8571_RS05375	gi_306830257_ref_NZ_GL397179.1:741205-742264	8.72717	0	Inf	7.44748e-07	1.08433e-06	UP	UDP-N-acetylglucosamine--N-acetylmuramyl-(pentapeptide) pyrophosphoryl-undecaprenol N-acetylglucosamine transferase	Unclassified	K02563
Streptococcus mitis	HMPREF8571_RS05380	gi_306830257_ref_NZ_GL397179.1:742273-743398	21.7893	0	Inf	1.69034e-15	3.08348e-15	UP	cell division protein DivIB	Unclassified	K03589
Streptococcus mitis	HMPREF8571_RS05385	gi_306830257_ref_NZ_GL397179.1:743603-744305	70.9444	0	Inf	6.27921e-27	1.32974e-26	UP	orotidine-5'-phosphate decarboxylase	F	K01591
Streptococcus mitis	HMPREF8571_RS05390	gi_306830257_ref_NZ_GL397179.1:744347-744980	24.7416	0.0700882	8.46355	2.41201e-09	3.81047e-09	UP	orotate phosphoribosyltransferase	F	K00762
Streptococcus mitis	HMPREF8571_RS05395	gi_306830257_ref_NZ_GL397179.1:745142-746279	24.0336	0	Inf	5.93548e-17	1.11059e-16	UP	L-lactate oxidase	C	K10530
Streptococcus mitis	HMPREF8571_RS05400	gi_306830257_ref_NZ_GL397179.1:746739-747408	15.6081	0	Inf	1.26331e-07	1.88827e-07	UP	transcriptional regulator	K
Streptococcus mitis	HMPREF8571_RS05405	gi_306830257_ref_NZ_GL397179.1:747778-748339	19.3232	0	Inf	1.26331e-07	1.88827e-07	UP	cobalt ABC transporter permease	S	K16925
Streptococcus mitis	HMPREF8571_RS05410	gi_306830257_ref_NZ_GL397179.1:748339-749725	31.8983	0	Inf	1.33409e-24	2.76502e-24	UP	ABC transporter ATP-binding protein	P	K16787
Streptococcus mitis	HMPREF8571_RS05415	gi_306830257_ref_NZ_GL397179.1:749726-750377	23.4416	0	Inf	2.45934e-10	3.98921e-10	UP	hypothetical protein	P	K16785
Streptococcus mitis	HMPREF8571_RS05420	gi_306830257_ref_NZ_GL397179.1:750387-751080	7.53417	0	Inf	0.000352487	0.000460345	UP	thiaminase II	K	K03707
Streptococcus mitis	HMPREF8571_RS05430	gi_306830257_ref_NZ_GL397179.1:751607-752411	11.4917	0	Inf	7.44748e-07	1.08433e-06	UP	hydroxyethylthiazole kinase	Unclassified	K00878
Streptococcus mitis	HMPREF8571_RS05435	gi_306830257_ref_NZ_GL397179.1:752403-753036	13.9568	0	Inf	1.3552e-06	1.95581e-06	UP	thiamine phosphate synthase	Unclassified	K00788
Streptococcus mitis	HMPREF8571_RS05440	gi_306830257_ref_NZ_GL397179.1:753084-753876	26.3744	0	Inf	1.49345e-13	2.62256e-13	UP	bifunctional hydroxymethylpyrimidine kinase/phosphomethylpyrimidine kinase	Unclassified	K00941
Streptococcus mitis	HMPREF8571_RS05445	gi_306830257_ref_NZ_GL397179.1:754240-754636	13.1706	0	Inf	0.000352487	0.000460345	UP	CopY/TcrY family copper transport repressor	K
Streptococcus mitis	HMPREF8571_RS05455	gi_306830257_ref_NZ_GL397179.1:755027-757250	13.202	0	Inf	5.80874e-18	1.10696e-17	UP	copper-translocating P-type ATPase	P	K17686
Streptococcus mitis	HMPREF8571_RS05460	gi_306830257_ref_NZ_GL397179.1:757571-759347	14.2595	0	Inf	6.41661e-16	1.1786e-15	UP	pyruvate oxidase	E	K00158
Streptococcus mitis	HMPREF8571_RS05475	gi_306830257_ref_NZ_GL397179.1:760488-761433	3.40134	0	Inf	0.00894141	0.0108395	UP	mannose-6-phosphate isomerase, class I	G	K01809
Streptococcus mitis	HMPREF8571_RS05480	gi_306830257_ref_NZ_GL397179.1:761475-762816	6.8933	0	Inf	7.44748e-07	1.08433e-06	UP	sodium-dependent transporter	R	K03308
Streptococcus mitis	HMPREF8571_RS05485	gi_306830257_ref_NZ_GL397179.1:763068-763809	16.8039	0	Inf	1.24618e-08	1.93074e-08	UP	MerR family transcriptional regulator	K
Streptococcus mitis	HMPREF8571_RS05495	gi_306830257_ref_NZ_GL397179.1:764312-765488	2.05034	0	Inf	0.0336166	0.0391128	UP	NAD(P)/FAD-dependent oxidoreductase	R	K07007
Streptococcus mitis	HMPREF8571_RS05500	gi_306830257_ref_NZ_GL397179.1:765545-766391	33.2404	0	Inf	2.32721e-17	4.38533e-17	UP	DegV domain-containing protein	S
Streptococcus mitis	HMPREF8571_RS05505	gi_306830257_ref_NZ_GL397179.1:766515-767073	5.75612	0	Inf	0.00894141	0.0108395	UP	TetR/AcrR family transcriptional regulator	K
Streptococcus mitis	HMPREF8571_RS05515	gi_306830257_ref_NZ_GL397179.1:767647-768277	5.09932	0	Inf	0.00894141	0.0108395	UP	uracil phosphoribosyltransferase	F	K00761
Streptococcus mitis	HMPREF8571_RS05520	gi_306830257_ref_NZ_GL397179.1:768456-769047	25.8175	0	Inf	2.45934e-10	3.98921e-10	UP	ATP-dependent Clp protease proteolytic subunit	O	K01358
Streptococcus mitis	HMPREF8571_RS05525	gi_306830257_ref_NZ_GL397179.1:769125-769395	22.2625	0	Inf	9.96168e-05	0.000133531	UP	hypothetical protein	S
Streptococcus mitis	HMPREF8571_RS05530	gi_306830257_ref_NZ_GL397179.1:769482-770643	21.1142	0	Inf	1.69034e-15	3.08348e-15	UP	branched-chain amino acid ABC transporter substrate-binding protein	E	K01999
Streptococcus mitis	HMPREF8571_RS05535	gi_306830257_ref_NZ_GL397179.1:770762-771632	26.3214	0	Inf	1.20778e-14	2.16604e-14	UP	branched-chain amino acid ABC transporter permease	E	K01997
Streptococcus mitis	HMPREF8571_RS05540	gi_306830257_ref_NZ_GL397179.1:771635-772592	27.7096	0	Inf	1.52753e-16	2.83135e-16	UP	branched-chain amino acid ABC transporter permease	E	K01998
Streptococcus mitis	HMPREF8571_RS05545	gi_306830257_ref_NZ_GL397179.1:772591-773356	12.6018	0	Inf	4.1078e-07	6.03549e-07	UP	ABC transporter ATP-binding protein	E	K01995
Streptococcus mitis	HMPREF8571_RS05550	gi_306830257_ref_NZ_GL397179.1:773355-774066	15.8172	0	Inf	7.04324e-08	1.0673e-07	UP	ABC transporter ATP-binding protein	E	K01996
Streptococcus mitis	HMPREF8571_RS05555	gi_306830257_ref_NZ_GL397179.1:774618-775275	29.9517	0	Inf	6.97018e-13	1.2053e-12	UP	CBS domain-containing protein	R	K04767
Streptococcus mitis	HMPREF8571_RS05560	gi_306830257_ref_NZ_GL397179.1:775503-776481	20.5418	0	Inf	4.15962e-13	7.22912e-13	UP	peptide chain release factor 2	J	K02836
Streptococcus mitis	HMPREF8571_RS05565	gi_306830257_ref_NZ_GL397179.1:776498-777191	38.2504	0	Inf	1.52753e-16	2.83135e-16	UP	cell division ATP-binding protein FtsE	Unclassified	K09812
Streptococcus mitis	HMPREF8571_RS05570	gi_306830257_ref_NZ_GL397179.1:777183-778110	32.9395	0	Inf	1.47817e-18	2.83963e-18	UP	ABC transporter permease	Unclassified	K09811
Streptococcus mitis	HMPREF8571_RS05575	gi_306830257_ref_NZ_GL397179.1:778333-780517	23.9301	0	Inf	9.91739e-28	2.12559e-27	UP	PTS glucose/maltose transporter subunit IIBCA	G	K02777
Streptococcus mitis	HMPREF8571_RS05580	gi_306830257_ref_NZ_GL397179.1:780568-781384	32.4918	0	Inf	1.52753e-16	2.83135e-16	UP	hydrolase	R	K06896
Streptococcus mitis	HMPREF8571_RS05585	gi_306830257_ref_NZ_GL397179.1:781488-782832	23.3251	0	Inf	9.40652e-19	1.81714e-18	UP	ATP-dependent helicase	J/K	K18692
Streptococcus mitis	HMPREF8571_RS05590	gi_306830257_ref_NZ_GL397179.1:783175-784366	12.8221	0	Inf	2.45934e-10	3.98921e-10	UP	methionine adenosyltransferase	Unclassified	K00789
Streptococcus mitis	HMPREF8571_RS05595	gi_306830257_ref_NZ_GL397179.1:784433-784733	18.7074	0	Inf	0.000187	0.000247637	UP	DUF1827 domain-containing protein	Unclassified
Streptococcus mitis	HMPREF8571_RS05600	gi_306830257_ref_NZ_GL397179.1:784791-785244	14.1748	0	Inf	5.32834e-05	7.2109e-05	UP	NUDIX domain-containing protein	R	K03574
Streptococcus mitis	HMPREF8571_RS05605	gi_306830257_ref_NZ_GL397179.1:785374-787636	5.33198	0	Inf	2.21221e-08	3.40226e-08	UP	ATP-dependent Clp protease ATP-binding subunit	O	K03697
Streptococcus mitis	HMPREF8571_RS05610	gi_306830257_ref_NZ_GL397179.1:787872-788103	10.402	0	Inf	0.0336166	0.0391128	UP	DUF1797 domain-containing protein	S
Streptococcus mitis	HMPREF8571_RS05630	gi_306830257_ref_NZ_GL397179.1:790213-791071	8.42813	0	Inf	1.54285e-05	2.13179e-05	UP	bifunctional methylenetetrahydrofolate dehydrogenase/methenyltetrahydrofolate cyclohydrolase	Unclassified	K01491
Streptococcus mitis	HMPREF8571_RS05635	gi_306830257_ref_NZ_GL397179.1:791075-791849	19.2022	0	Inf	4.26767e-10	6.87084e-10	UP	haloacid dehalogenase	R
Streptococcus mitis	HMPREF8571_RS05645	gi_306830257_ref_NZ_GL397179.1:792957-795447	4.19809	0	Inf	1.26331e-07	1.88827e-07	UP	bifunctional DnaQ family exonuclease/ATP-dependent helicase	K	K03722
Streptococcus mitis	HMPREF8571_RS05650	gi_306830257_ref_NZ_GL397179.1:795452-796676	14.4467	0	Inf	9.60067e-12	1.61413e-11	UP	FtsW/RodA/SpoVE family cell cycle protein	Unclassified	K05837
Streptococcus mitis	HMPREF8571_RS05655	gi_306830257_ref_NZ_GL397179.1:796688-797243	42.6804	0	Inf	4.49613e-15	8.13731e-15	UP	4-methyl-5(B-hydroxyethyl)-thiazole monophosphate biosynthesis protein	R	K03152
Streptococcus mitis	HMPREF8571_RS05660	gi_306830257_ref_NZ_GL397179.1:797327-797891	14.9494	0	Inf	2.47519e-06	3.5338e-06	UP	DNA gyrase subunit B	R
Streptococcus mitis	HMPREF8571_RS05665	gi_306830257_ref_NZ_GL397179.1:797905-799852	28.0803	0	Inf	1.1322e-28	2.45098e-28	UP	DNA topoisomerase (ATP-hydrolyzing) subunit B	Unclassified	K02470
Streptococcus mitis	HMPREF8571_RS05670	gi_306830257_ref_NZ_GL397179.1:799932-801660	13.7249	0	Inf	4.49613e-15	8.13731e-15	UP	septation ring formation regulator EzrA	Unclassified	K06286
Streptococcus mitis	HMPREF8571_RS05675	gi_306830257_ref_NZ_GL397179.1:801762-803154	21.9439	0.0318994	9.42607	4.17918e-17	7.84306e-17	UP	peptidoglycan GlcNAc deacetylase	G
Streptococcus mitis	HMPREF8571_RS05680	gi_306830257_ref_NZ_GL397179.1:803233-804076	22.3979	0	Inf	1.97336e-12	3.38108e-12	UP	aldo/keto reductase	R
Streptococcus mitis	HMPREF8571_RS05685	gi_306830257_ref_NZ_GL397179.1:804362-808874	14.8834	0	Inf	3.08072e-33	6.93866e-33	UP	serine protease	O	K14647
Streptococcus mitis	HMPREF8571_RS05695	gi_306830257_ref_NZ_GL397179.1:809197-810115	13.1298	0	Inf	2.21221e-08	3.40226e-08	UP	glycine--tRNA ligase subunit alpha	J	K01878
Streptococcus mitis	HMPREF8571_RS05700	gi_306830257_ref_NZ_GL397179.1:810136-810361	14.2375	0	Inf	0.00894141	0.0108395	UP	hypothetical protein	Unclassified
Streptococcus mitis	HMPREF8571_RS05705	gi_306830257_ref_NZ_GL397179.1:810326-812363	11.2492	0	Inf	1.20778e-14	2.16604e-14	UP	glycine--tRNA ligase subunit beta	J	K01879
Streptococcus mitis	HMPREF8571_RS05715	gi_306830257_ref_NZ_GL397179.1:812747-813992	13.8804	0	Inf	1.63617e-11	2.73553e-11	UP	NAD(P)H-dependent oxidoreductase	S
Streptococcus mitis	HMPREF8571_RS05720	gi_306830257_ref_NZ_GL397179.1:814009-814615	27.8299	0	Inf	2.79657e-11	4.64192e-11	UP	NAD(P)H-dependent oxidoreductase	R
Streptococcus mitis	HMPREF8571_RS05725	gi_306830257_ref_NZ_GL397179.1:814648-815563	7.02548	0	Inf	5.32834e-05	7.2109e-05	UP	FAD:protein FMN transferase	Unclassified	K03734
Streptococcus mitis	HMPREF8571_RS05730	gi_306830257_ref_NZ_GL397179.1:815871-817251	22.1346	0	Inf	1.47817e-18	2.83963e-18	UP	NADH oxidase	R
Streptococcus mitis	HMPREF8571_RS05735	gi_306830257_ref_NZ_GL397179.1:817403-818279	28.4344	0	Inf	1.04021e-15	1.90305e-15	UP	pyridoxal 5'-phosphate synthase lyase subunit PdxS	Unclassified	K06215
Streptococcus mitis	HMPREF8571_RS05745	gi_306830257_ref_NZ_GL397179.1:818880-819528	4.33815	0	Inf	0.0172979	0.020587	UP	hemolysin III	R	K11068
Streptococcus mitis	HMPREF8571_RS05750	gi_306830257_ref_NZ_GL397179.1:819524-819971	8.08009	0	Inf	0.00464266	0.00574512	UP	DUF1836 domain-containing protein	Unclassified
Streptococcus mitis	HMPREF8571_RS05755	gi_306830257_ref_NZ_GL397179.1:820105-820600	34.058	0	Inf	2.79657e-11	4.64192e-11	UP	N-acetyltransferase	Unclassified
Streptococcus mitis	HMPREF8571_RS05765	gi_306830257_ref_NZ_GL397179.1:821123-821480	29.2107	0	Inf	1.26331e-07	1.88827e-07	UP	arsenate reductase family protein	P	K00537
Streptococcus mitis	HMPREF8571_RS05770	gi_306830257_ref_NZ_GL397179.1:821636-822437	30.592	0	Inf	1.69034e-15	3.08348e-15	UP	amino acid ABC transporter permease	E	K02029
Streptococcus mitis	HMPREF8571_RS05775	gi_306830257_ref_NZ_GL397179.1:822436-823180	23.2147	0	Inf	1.63617e-11	2.73553e-11	UP	amino acid ABC transporter ATP-binding protein	E	K02028
Streptococcus mitis	HMPREF8571_RS05780	gi_306830257_ref_NZ_GL397179.1:823257-823482	32.0343	0	Inf	1.54285e-05	2.13179e-05	UP	DUF4059 domain-containing protein	Unclassified
Streptococcus mitis	HMPREF8571_RS05785	gi_306830257_ref_NZ_GL397179.1:823547-824459	20.2646	0	Inf	3.33429e-12	5.67766e-12	UP	thioredoxin-disulfide reductase	O	K00384
Streptococcus mitis	HMPREF8571_RS05790	gi_306830257_ref_NZ_GL397179.1:824495-825224	6.61165	0	Inf	0.000667207	0.000859828	UP	23S rRNA(guanosine(2251)-2'-O)-methyltransferase RlmB	J	K03218
Streptococcus mitis	HMPREF8571_RS05795	gi_306830257_ref_NZ_GL397179.1:825268-825880	11.1542	0	Inf	2.86152e-05	3.91779e-05	UP	peptide deformylase	J	K01462
Streptococcus mitis	HMPREF8571_RS05810	gi_306830257_ref_NZ_GL397179.1:827378-828206	63.5577	0	Inf	6.88455e-28	1.47786e-27	UP	Cof-type HAD-IIB family hydrolase	R
Streptococcus mitis	HMPREF8571_RS05815	gi_306830257_ref_NZ_GL397179.1:828207-828843	20.2052	0	Inf	7.04361e-09	1.09818e-08	UP	1-alkyl-2-acetylglycerophosphocholine esterase	E
Streptococcus mitis	HMPREF8571_RS05830	gi_306830257_ref_NZ_GL397179.1:831217-831958	21.6824	0	Inf	8.24314e-11	1.3549e-10	UP	DeoR/GlpR transcriptional regulator	K/G	K03436
Streptococcus mitis	HMPREF8571_RS05835	gi_306830257_ref_NZ_GL397179.1:831954-832866	7.04857	0	Inf	5.32834e-05	7.2109e-05	UP	1-phosphofructokinase	G	K00882
Streptococcus mitis	HMPREF8571_RS05840	gi_306830257_ref_NZ_GL397179.1:832862-834815	12.762	0	Inf	1.04021e-15	1.90305e-15	UP	PTS fructose transporter subunit IIC	G	K02770
Streptococcus mitis	HMPREF8571_RS05845	gi_306830257_ref_NZ_GL397179.1:834979-837208	14.7897	0	Inf	1.57453e-19	3.07779e-19	UP	DNA translocase FtsK	Unclassified	K03466
Streptococcus mitis	HMPREF8571_RS05850	gi_306830257_ref_NZ_GL397179.1:837252-837678	8.47747	0	Inf	0.00464266	0.00574512	UP	hypothetical protein	Unclassified
Streptococcus mitis	HMPREF8571_RS05855	gi_306830257_ref_NZ_GL397179.1:837815-838958	2.81265	0	Inf	0.00894141	0.0108395	UP	cysteine desulfurase	E	K04487
Streptococcus mitis	HMPREF8571_RS05860	gi_306830257_ref_NZ_GL397179.1:838966-840181	3.30764	0	Inf	0.00242129	0.0030354	UP	tRNA 4-thiouridine(8) synthase ThiI	Unclassified	K03151
Streptococcus mitis	HMPREF8571_RS05865	gi_306830257_ref_NZ_GL397179.1:840318-841143	8.76484	0	Inf	1.54285e-05	2.13179e-05	UP	alpha/beta hydrolase	R	K07017
Streptococcus mitis	HMPREF8571_RS05870	gi_306830257_ref_NZ_GL397179.1:841163-841904	23.8507	0	Inf	9.60067e-12	1.61413e-11	UP	esterase	S
Streptococcus mitis	HMPREF8571_RS05875	gi_306830257_ref_NZ_GL397179.1:841916-843083	6.19843	0	Inf	1.54285e-05	2.13179e-05	UP	carbamoyl phosphate synthase large subunit	Unclassified
Streptococcus mitis	HMPREF8571_RS05880	gi_306830257_ref_NZ_GL397179.1:843240-844110	22.6271	0	Inf	6.97018e-13	1.2053e-12	UP	aquaporin family protein	G	K02440
Streptococcus mitis	HMPREF8571_RS05885	gi_306830257_ref_NZ_GL397179.1:844220-844946	8.85192	0	Inf	5.32834e-05	7.2109e-05	UP	proteinase	Unclassified
Streptococcus mitis	HMPREF8571_RS05890	gi_306830257_ref_NZ_GL397179.1:844942-845878	27.9014	0	Inf	2.45896e-16	4.5383e-16	UP	serine hydrolase	V
Streptococcus mitis	HMPREF8571_RS05895	gi_306830257_ref_NZ_GL397179.1:845886-846792	41.6843	0	Inf	8.90188e-22	1.78554e-21	UP	DMT multidrug transporter	E/R/G
Streptococcus mitis	HMPREF8571_RS05900	gi_306830257_ref_NZ_GL397179.1:846832-848116	9.39009	0	Inf	2.21221e-08	3.40226e-08	UP	uracil permease	F	K02824
Streptococcus mitis	HMPREF8571_RS05905	gi_306830257_ref_NZ_GL397179.1:848425-849139	3.37518	0	Inf	0.0336166	0.0391128	UP	16S rRNA (guanine(527)-N(7))-methyltransferase RsmG	Unclassified	K03501
Streptococcus mitis	HMPREF8571_RS05910	gi_306830257_ref_NZ_GL397179.1:849232-849793	20.7546	0	Inf	3.94049e-08	6.00945e-08	UP	LemA family protein	S	K03744
Streptococcus mitis	HMPREF8571_RS05915	gi_306830257_ref_NZ_GL397179.1:849794-850694	17.4097	0	Inf	1.42164e-10	2.32235e-10	UP	zinc metalloprotease HtpX	O	K03799
Streptococcus mitis	HMPREF8571_RS05945	gi_306830257_ref_NZ_GL397179.1:855470-855992	14.6118	0	Inf	8.35118e-06	1.16791e-05	UP	bifunctional pyr operon transcriptional regulator/uracil phosphoribosyltransferase PyrR	F	K02825
Streptococcus mitis	HMPREF8571_RS05950	gi_306830257_ref_NZ_GL397179.1:856012-856936	20.8714	0	Inf	1.17118e-12	2.01817e-12	UP	aspartate carbamoyltransferase catalytic subunit	F	K00609
Streptococcus mitis	HMPREF8571_RS05955	gi_306830257_ref_NZ_GL397179.1:856984-858064	8.55764	0	Inf	7.44748e-07	1.08433e-06	UP	carbamoyl-phosphate synthase small subunit	F/E	K01956
Streptococcus mitis	HMPREF8571_RS05960	gi_306830257_ref_NZ_GL397179.1:858506-861683	14.8076	0	Inf	8.82606e-26	1.84981e-25	UP	carbamoyl-phosphate synthase large subunit	F/E	K01955
Streptococcus mitis	HMPREF8571_RS05965	gi_306830257_ref_NZ_GL397179.1:861809-862130	57.4584	0	Inf	3.33429e-12	5.67766e-12	UP	hypothetical protein	S
Streptococcus mitis	HMPREF8571_RS05970	gi_306830257_ref_NZ_GL397179.1:862174-862417	18.1324	0	Inf	0.00126829	0.0016119	UP	50S ribosomal protein L31 type B	J	K02909
Streptococcus mitis	HMPREF8571_RS05975	gi_306830257_ref_NZ_GL397179.1:862576-863377	19.0573	0	Inf	2.45934e-10	3.98921e-10	UP	hypothetical protein	Unclassified
Streptococcus mitis	HMPREF8571_RS05980	gi_306830257_ref_NZ_GL397179.1:863477-864422	15.7312	0	Inf	4.26767e-10	6.87084e-10	UP	bifunctional oligoribonuclease/PAP phosphatase NrnA	R	K06881
Streptococcus mitis	HMPREF8571_RS05985	gi_306830257_ref_NZ_GL397179.1:864525-864969	41.5767	0	Inf	3.33429e-12	5.67766e-12	UP	flavodoxin	C
Streptococcus mitis	HMPREF8571_RS05990	gi_306830257_ref_NZ_GL397179.1:865084-865351	40.521	0	Inf	1.26331e-07	1.88827e-07	UP	chorismate mutase	E	K04516
Streptococcus mitis	HMPREF8571_RS06000	gi_306830257_ref_NZ_GL397179.1:865715-866045	57.1112	0	Inf	1.97336e-12	3.38108e-12	UP	camphor resistance protein CrcB	Unclassified	K06199
Streptococcus mitis	HMPREF8571_RS06005	gi_306830257_ref_NZ_GL397179.1:866163-866511	32.2689	0	Inf	7.04324e-08	1.0673e-07	UP	50S ribosomal protein L19	J	K02884
Streptococcus mitis	HMPREF8571_RS06040	gi_306830257_ref_NZ_GL397179.1:876551-877358	8.9601	0	Inf	1.54285e-05	2.13179e-05	UP	Cof-type HAD-IIB family hydrolase	R
Streptococcus mitis	HMPREF8571_RS06045	gi_306830257_ref_NZ_GL397179.1:877367-878675	7.68161	0	Inf	2.27396e-07	3.37408e-07	UP	HD domain-containing protein	R	K06885
Streptococcus mitis	HMPREF8571_RS06050	gi_306830257_ref_NZ_GL397179.1:878758-879124	15.3431	0	Inf	0.000187	0.000247637	UP	DUF1934 domain-containing protein	S
Streptococcus mitis	HMPREF8571_RS06055	gi_306830257_ref_NZ_GL397179.1:879148-880231	9.27604	0	Inf	2.27396e-07	3.37408e-07	UP	ATP-dependent helicase	J/K
Streptococcus mitis	HMPREF8571_RS06060	gi_306830257_ref_NZ_GL397179.1:880227-881205	15.6118	0	Inf	2.45934e-10	3.98921e-10	UP	gfo/Idh/MocA family oxidoreductase	R
Streptococcus mitis	HMPREF8571_RS06065	gi_306830257_ref_NZ_GL397179.1:881361-882048	29.8149	0	Inf	2.48909e-13	4.34663e-13	UP	DUF1275 domain-containing protein	S
Streptococcus mitis	HMPREF8571_RS06070	gi_306830257_ref_NZ_GL397179.1:882325-882640	25.4563	0	Inf	4.53786e-06	6.41108e-06	UP	50S ribosomal protein L21	J	K02888
Streptococcus mitis	HMPREF8571_RS06075	gi_306830257_ref_NZ_GL397179.1:882655-883000	8.13717	0	Inf	0.0172979	0.020587	UP	ribosomal-processing cysteine protease Prp	J	K07584
Streptococcus mitis	HMPREF8571_RS06080	gi_306830257_ref_NZ_GL397179.1:883016-883310	31.3587	0	Inf	7.44748e-07	1.08433e-06	UP	50S ribosomal protein L27	J	K02899
Streptococcus mitis	HMPREF8571_RS06085	gi_306830257_ref_NZ_GL397179.1:883549-884458	17.6795	0	Inf	8.24314e-11	1.3549e-10	UP	LysR family transcriptional regulator	K
Streptococcus mitis	HMPREF8571_RS06090	gi_306830257_ref_NZ_GL397179.1:884454-884916	19.9801	0	Inf	7.44748e-07	1.08433e-06	UP	signal peptidase II	Unclassified	K03101
Streptococcus mitis	HMPREF8571_RS06095	gi_306830257_ref_NZ_GL397179.1:884905-885805	9.37446	0	Inf	2.47519e-06	3.5338e-06	UP	RluA family pseudouridine synthase	J	K06180
Streptococcus mitis	HMPREF8571_RS06100	gi_306830257_ref_NZ_GL397179.1:885904-887014	18.8253	0	Inf	1.49345e-13	2.62256e-13	UP	glutamate 5-kinase	E	K00931
Streptococcus mitis	HMPREF8571_RS06110	gi_306830257_ref_NZ_GL397179.1:888289-889087	3.02034	0	Inf	0.0336166	0.0391128	UP	pyrroline-5-carboxylate reductase	E	K00286
Streptococcus mitis	HMPREF8571_RS06115	gi_306830257_ref_NZ_GL397179.1:889207-889846	5.65606	0	Inf	0.00464266	0.00574512	UP	dTMP kinase	F	K00943
Streptococcus mitis	HMPREF8571_RS06120	gi_306830257_ref_NZ_GL397179.1:889842-890733	6.3127	0	Inf	0.000187	0.000247637	UP	DNA polymerase III subunit delta'	Unclassified	K02341
Streptococcus mitis	HMPREF8571_RS06125	gi_306830257_ref_NZ_GL397179.1:890769-891087	7.56506	0	Inf	0.0336166	0.0391128	UP	DNA replication initiation control protein YabA	S
Streptococcus mitis	HMPREF8571_RS06130	gi_306830257_ref_NZ_GL397179.1:891089-891968	9.14111	0	Inf	4.53786e-06	6.41108e-06	UP	16S rRNA(cytidine(1402)-2'-O)-methyltransferase	R	K07056
Streptococcus mitis	HMPREF8571_RS06135	gi_306830257_ref_NZ_GL397179.1:892101-893436	2.70949	0	Inf	0.00464266	0.00574512	UP	FADH(2)-oxidizing methylenetetrahydrofolate--tRNA-(uracil(54)-C(5))-methyltransferase TrmFO	J	K04094
Streptococcus mitis	HMPREF8571_RS06140	gi_306830257_ref_NZ_GL397179.1:893519-894257	21.2262	0	Inf	1.42164e-10	2.32235e-10	UP	UMP kinase	F	K09903
Streptococcus mitis	HMPREF8571_RS06145	gi_306830257_ref_NZ_GL397179.1:894264-894822	13.6708	0	Inf	8.35118e-06	1.16791e-05	UP	ribosome-recycling factor	J	K02838
Streptococcus mitis	HMPREF8571_RS06150	gi_306830257_ref_NZ_GL397179.1:894881-895736	11.7468	0	Inf	2.27396e-07	3.37408e-07	UP	S1 RNA-binding protein	S	K00243
Streptococcus mitis	HMPREF8571_RS06155	gi_306830257_ref_NZ_GL397179.1:895747-896326	27.0451	0	Inf	1.42164e-10	2.32235e-10	UP	GrpB family protein	S
Streptococcus mitis	HMPREF8571_RS06160	gi_306830257_ref_NZ_GL397179.1:896349-896565	14.828	0	Inf	0.00894141	0.0108395	UP	YozE family protein	S
Streptococcus mitis	HMPREF8571_RS06165	gi_306830257_ref_NZ_GL397179.1:896645-897632	22.3902	0	Inf	3.27725e-14	5.82903e-14	UP	PhoH family protein	T	K06217
Streptococcus mitis	HMPREF8571_RS06170	gi_306830257_ref_NZ_GL397179.1:897681-898794	16.9693	0	Inf	1.97336e-12	3.38108e-12	UP	alanine dehydrogenase	E	K00259
Streptococcus mitis	HMPREF8571_RS06185	gi_306830257_ref_NZ_GL397179.1:900243-902484	34.6237	0	Inf	1.34888e-36	3.12987e-36	UP	DNA internalization-related competence protein ComEC/Rec2	R	K02238
Streptococcus mitis	HMPREF8571_RS06190	gi_306830257_ref_NZ_GL397179.1:902704-903235	15.1206	0	Inf	4.53786e-06	6.41108e-06	UP	translation initiation factor IF-3	J	K02520
Streptococcus mitis	HMPREF8571_RS06195	gi_306830257_ref_NZ_GL397179.1:903267-903468	13.9379	0	Inf	0.0172979	0.020587	UP	50S ribosomal protein L35	J	K02916
Streptococcus mitis	HMPREF8571_RS06200	gi_306830257_ref_NZ_GL397179.1:903519-903879	22.283	0	Inf	4.53786e-06	6.41108e-06	UP	50S ribosomal protein L20	J	K02887
Streptococcus mitis	HMPREF8571_RS06205	gi_306830257_ref_NZ_GL397179.1:904053-905718	32.8334	0	Inf	1.1322e-28	2.45098e-28	UP	molecular chaperone HscC	O	K04043
Streptococcus mitis	HMPREF8571_RS06210	gi_306830257_ref_NZ_GL397179.1:905731-908503	9.86304	0	Inf	5.93548e-17	1.11059e-16	UP	J domain-containing protein	Unclassified
Streptococcus mitis	HMPREF8571_RS06215	gi_306830257_ref_NZ_GL397179.1:908600-908981	40.0103	0	Inf	2.45934e-10	3.98921e-10	UP	lactoylglutathione lyase	E	K01759
Streptococcus mitis	HMPREF8571_RS06220	gi_306830257_ref_NZ_GL397179.1:909227-910028	33.0995	0	Inf	1.52753e-16	2.83135e-16	UP	dihydroorotate dehydrogenase electron transfer subunit	O	K02823
Streptococcus mitis	HMPREF8571_RS06225	gi_306830257_ref_NZ_GL397179.1:910038-910977	8.12975	0	Inf	8.35118e-06	1.16791e-05	UP	dihydroorotate dehydrogenase	F	K17828
Streptococcus mitis	HMPREF8571_RS06230	gi_306830257_ref_NZ_GL397179.1:911087-913340	20.6993	0	Inf	1.29504e-25	2.70927e-25	UP	endo-beta-N-acetylglucosaminidase	G	K01227
Streptococcus mitis	HMPREF8571_RS06235	gi_306830257_ref_NZ_GL397179.1:913486-914305	14.2245	0	Inf	3.94049e-08	6.00945e-08	UP	hypothetical protein	Unclassified
Streptococcus mitis	HMPREF8571_RS06240	gi_306830257_ref_NZ_GL397179.1:914414-914651	64.2182	0	Inf	2.45934e-10	3.98921e-10	UP	DUF2829 domain-containing protein	Unclassified
Streptococcus mitis	HMPREF8571_RS06245	gi_306830257_ref_NZ_GL397179.1:914643-915342	11.4917	0	Inf	4.53786e-06	6.41108e-06	UP	3-oxoacyl-ACP reductase	R	K00059
Streptococcus mitis	HMPREF8571_RS06255	gi_306830257_ref_NZ_GL397179.1:917427-917928	28.0425	0	Inf	1.29729e-09	2.0636e-09	UP	NUDIX domain-containing protein	Unclassified
Streptococcus mitis	HMPREF8571_RS06260	gi_306830257_ref_NZ_GL397179.1:917905-918781	4.58619	0	Inf	0.00242129	0.0030354	UP	hypothetical protein	G
Streptococcus mitis	HMPREF8571_RS06270	gi_306830257_ref_NZ_GL397179.1:919311-921858	6.31411	0	Inf	8.24314e-11	1.3549e-10	UP	aminopeptidase N	E	K01256
Streptococcus mitis	HMPREF8571_RS06275	gi_306830257_ref_NZ_GL397179.1:921968-922643	13.6846	0	Inf	7.44748e-07	1.08433e-06	UP	DNA-binding response regulator	T/K	K14983
Streptococcus mitis	HMPREF8571_RS06280	gi_306830257_ref_NZ_GL397179.1:922632-923970	10.8137	0	Inf	7.42892e-10	1.18938e-09	UP	sensor histidine kinase	T	K14982
Streptococcus mitis	HMPREF8571_RS06285	gi_306830257_ref_NZ_GL397179.1:924034-924319	28.1265	0	Inf	4.53786e-06	6.41108e-06	UP	DUF3270 domain-containing protein	Unclassified
Streptococcus mitis	HMPREF8571_RS06290	gi_306830257_ref_NZ_GL397179.1:924703-925759	30.8221	0	Inf	2.45415e-19	4.78234e-19	UP	ABC transporter permease	V	K02004
Streptococcus mitis	HMPREF8571_RS06295	gi_306830257_ref_NZ_GL397179.1:925772-926453	30.667	0	Inf	1.49345e-13	2.62256e-13	UP	ABC transporter ATP-binding protein	V	K02003
Streptococcus mitis	HMPREF8571_RS06300	gi_306830257_ref_NZ_GL397179.1:926579-927509	6.91229	0	Inf	5.32834e-05	7.2109e-05	UP	peptidase U32	O
Streptococcus mitis	HMPREF8571_RS06305	gi_306830257_ref_NZ_GL397179.1:927614-928298	42.276	0	Inf	9.20566e-18	1.749e-17	UP	ribose-5-phosphate isomerase RpiA	G	K01807
Streptococcus mitis	HMPREF8571_RS06310	gi_306830257_ref_NZ_GL397179.1:928321-929533	2.32107	0	Inf	0.0172979	0.020587	UP	phosphopentomutase	G	K01839
Streptococcus mitis	HMPREF8571_RS06320	gi_306830257_ref_NZ_GL397179.1:930090-930900	5.45536	0	Inf	0.00126829	0.0016119	UP	purine-nucleoside phosphorylase	F	K03783
Streptococcus mitis	HMPREF8571_RS06325	gi_306830257_ref_NZ_GL397179.1:931460-932171	3.3894	0	Inf	0.0336166	0.0391128	UP	purine-nucleoside phosphorylase	F	K03784
Streptococcus mitis	HMPREF8571_RS06330	gi_306830257_ref_NZ_GL397179.1:932324-933056	17.5589	0	Inf	7.04361e-09	1.09818e-08	UP	NAD-dependent protein deacylase	K	K12410
Streptococcus mitis	HMPREF8571_RS06335	gi_306830257_ref_NZ_GL397179.1:933256-934912	7.52473	0	Inf	1.24618e-08	1.93074e-08	UP	fibronectin-binding protein PavA	K	K07042
Streptococcus mitis	HMPREF8571_RS06340	gi_306830257_ref_NZ_GL397179.1:935016-935514	15.3146	0	Inf	8.35118e-06	1.16791e-05	UP	rRNA maturation RNase YbeY	R	K00887
Streptococcus mitis	HMPREF8571_RS06345	gi_306830257_ref_NZ_GL397179.1:935494-935890	8.10497	0	Inf	0.00894141	0.0108395	UP	diacylglycerol kinase	Unclassified	K03595
Streptococcus mitis	HMPREF8571_RS06350	gi_306830257_ref_NZ_GL397179.1:935906-936806	12.0529	0	Inf	1.26331e-07	1.88827e-07	UP	GTPase Era	R	K10563
Streptococcus mitis	HMPREF8571_RS06355	gi_306830257_ref_NZ_GL397179.1:936854-937679	3.89549	0	Inf	0.00894141	0.0108395	UP	DNA-formamidopyrimidine glycosylase	Unclassified
Streptococcus mitis	HMPREF8571_RS06365	gi_306830257_ref_NZ_GL397179.1:938270-939479	19.9442	0	Inf	2.75344e-15	5.00824e-15	UP	MFS transporter	G
Streptococcus mitis	HMPREF8571_RS06375	gi_306830257_ref_NZ_GL397179.1:939658-939892	25.6729	0	Inf	9.96168e-05	0.000133531	UP	preprotein translocase subunit SecG	Unclassified	K03075
Streptococcus mitis	HMPREF8571_RS06380	gi_306830257_ref_NZ_GL397179.1:939987-942342	14.3402	0	Inf	6.51984e-20	1.27844e-19	UP	ribonuclease R	K	K12573
Streptococcus mitis	HMPREF8571_RS06385	gi_306830257_ref_NZ_GL397179.1:942304-942772	9.43347	0	Inf	0.00126829	0.0016119	UP	SsrA-binding protein SmpB	O	K03664
Streptococcus mitis	HMPREF8571_RS06390	gi_306830257_ref_NZ_GL397179.1:942786-943647	13.0648	0	Inf	7.04324e-08	1.0673e-07	UP	tellurite resistance methyltransferase TehB	P	K16868
Streptococcus mitis	HMPREF8571_RS06395	gi_306830257_ref_NZ_GL397179.1:943823-944972	14.6894	0	Inf	2.79657e-11	4.64192e-11	UP	DUF1887 domain-containing protein	Unclassified
Streptococcus mitis	HMPREF8571_RS06405	gi_306830257_ref_NZ_GL397179.1:946023-947826	10.0329	0	Inf	5.64977e-12	9.56627e-12	UP	oligoendopeptidase F	E	K08602
Streptococcus mitis	HMPREF8571_RS06410	gi_306830257_ref_NZ_GL397179.1:947863-948541	18.363	0	Inf	1.24618e-08	1.93074e-08	UP	O-methyltransferase	R
Streptococcus mitis	HMPREF8571_RS06415	gi_306830257_ref_NZ_GL397179.1:948608-949550	7.25085	0	Inf	2.86152e-05	3.91779e-05	UP	foldase PrsA	O	K07533
Streptococcus mitis	HMPREF8571_RS06420	gi_306830257_ref_NZ_GL397179.1:949735-950959	16.745	0	Inf	2.48909e-13	4.34663e-13	UP	FtsW/RodA/SpoVE family cell cycle protein	Unclassified	K03588
Streptococcus mitis	HMPREF8571_RS06425	gi_306830257_ref_NZ_GL397179.1:950982-953679	12.3734	0	Inf	1.0122e-19	1.98194e-19	UP	phosphoenolpyruvate carboxylase	C	K01595
Streptococcus mitis	HMPREF8571_RS06430	gi_306830257_ref_NZ_GL397179.1:954108-955104	20.171	0	Inf	4.15962e-13	7.22912e-13	UP	peptide ABC transporter substrate-binding protein	R	K01989
Streptococcus mitis	HMPREF8571_RS06435	gi_306830257_ref_NZ_GL397179.1:955169-956036	6.48724	0	Inf	0.000187	0.000247637	UP	ABC transporter permease	R	K05832
Streptococcus mitis	HMPREF8571_RS06440	gi_306830257_ref_NZ_GL397179.1:956032-956791	9.526	0	Inf	1.54285e-05	2.13179e-05	UP	phosphonate ABC transporter ATP-binding protein	R	K05833
Streptococcus mitis	HMPREF8571_RS06445	gi_306830257_ref_NZ_GL397179.1:956987-958748	16.2071	0	Inf	1.46208e-17	2.7649e-17	UP	DNA primase	Unclassified	K02316
Streptococcus mitis	HMPREF8571_RS06450	gi_306830257_ref_NZ_GL397179.1:958750-959860	15.9291	0	Inf	9.60067e-12	1.61413e-11	UP	RNA polymerase sigma factor RpoD	K	K03086
Streptococcus mitis	HMPREF8571_RS06455	gi_306830257_ref_NZ_GL397179.1:959874-960204	58.3264	0	Inf	1.17118e-12	2.01817e-12	UP	metal-sulfur cluster assembly factor	R
Streptococcus mitis	HMPREF8571_RS06460	gi_306830257_ref_NZ_GL397179.1:960315-961359	29.6364	0	Inf	1.47817e-18	2.83963e-18	UP	glycosyl transferase	Unclassified	K13678
Streptococcus mitis	HMPREF8571_RS06465	gi_306830257_ref_NZ_GL397179.1:961367-962684	18.0048	0	Inf	4.49613e-15	8.13731e-15	UP	glycosyltransferase family 4 protein	Unclassified	K19002
Streptococcus mitis	HMPREF8571_RS06475	gi_306830257_ref_NZ_GL397179.1:962933-963068	23.6593	0	Inf	0.00894141	0.0108395	UP	DUF4044 domain-containing protein	Unclassified
Streptococcus mitis	HMPREF8571_RS06480	gi_306830257_ref_NZ_GL397179.1:963137-964448	17.7806	0	Inf	7.35991e-15	1.32613e-14	UP	GTPase ObgE	R	K03979
Streptococcus mitis	HMPREF8571_RS06490	gi_306830257_ref_NZ_GL397179.1:964655-965126	35.7898	0	Inf	2.79657e-11	4.64192e-11	UP	arginine repressor	K	K03402
Streptococcus mitis	HMPREF8571_RS06495	gi_306830257_ref_NZ_GL397179.1:965642-967925	5.45905	0	Inf	1.24618e-08	1.93074e-08	UP	Xaa-Pro dipeptidyl-peptidase	R	K01281
Streptococcus mitis	HMPREF8571_RS06500	gi_306830257_ref_NZ_GL397179.1:968336-971438	13.2212	0	Inf	3.26634e-23	6.66384e-23	UP	DNA polymerase III subunit alpha	Unclassified	K02337
Streptococcus mitis	HMPREF8571_RS06505	gi_306830257_ref_NZ_GL397179.1:971518-972526	27.1063	0	Inf	5.93548e-17	1.11059e-16	UP	6-phosphofructokinase	G	K00850
Streptococcus mitis	HMPREF8571_RS06510	gi_306830257_ref_NZ_GL397179.1:972592-974098	9.60818	0	Inf	7.42892e-10	1.18938e-09	UP	pyruvate kinase	G	K00873
Streptococcus mitis	HMPREF8571_RS06515	gi_306830257_ref_NZ_GL397179.1:974269-975529	18.8187	0	Inf	4.49613e-15	8.13731e-15	UP	UDP-N-acetylglucosamine 1-carboxyvinyltransferase	Unclassified	K00790
Streptococcus mitis	HMPREF8571_RS06520	gi_306830257_ref_NZ_GL397179.1:975544-976096	21.0923	0	Inf	3.94049e-08	6.00945e-08	UP	N-acetyltransferase	J	K03790
Streptococcus mitis	HMPREF8571_RS06525	gi_306830257_ref_NZ_GL397179.1:976088-977366	15.4091	0	Inf	6.97018e-13	1.2053e-12	UP	hypothetical protein	K
Streptococcus mitis	HMPREF8571_RS06530	gi_306830257_ref_NZ_GL397179.1:977381-978242	14.4646	0	Inf	1.24618e-08	1.93074e-08	UP	methionine aminopeptidase	J	K01265
Streptococcus mitis	HMPREF8571_RS06535	gi_306830257_ref_NZ_GL397179.1:978368-979076	15.8841	0	Inf	7.04324e-08	1.0673e-07	UP	cytochrome c biogenesis protein CcdA	O	K06196
Streptococcus mitis	HMPREF8571_RS06540	gi_306830257_ref_NZ_GL397179.1:979088-979634	19.1178	0	Inf	1.26331e-07	1.88827e-07	UP	TlpA family protein disulfide reductase	O/C
Streptococcus mitis	HMPREF8571_RS06545	gi_306830257_ref_NZ_GL397179.1:979674-980916	18.1204	0	Inf	1.98699e-14	3.54783e-14	UP	D-alanyl-D-alanine carboxypeptidase	Unclassified	K07258
Streptococcus mitis	HMPREF8571_RS06550	gi_306830257_ref_NZ_GL397179.1:981021-982131	14.481	0	Inf	8.24314e-11	1.3549e-10	UP	AI-2E family transporter	R
Streptococcus mitis	HMPREF8571_RS06555	gi_306830257_ref_NZ_GL397179.1:982368-983565	13.4293	0.0370918	8.50007	1.42755e-09	2.26871e-09	UP	elongation factor Tu	J	K02358
Streptococcus mitis	HMPREF8571_RS06565	gi_306830257_ref_NZ_GL397179.1:984041-984257	12.9745	0	Inf	0.0172979	0.020587	UP	hypothetical protein	Unclassified
Streptococcus mitis	HMPREF8571_RS06570	gi_306830257_ref_NZ_GL397179.1:984274-985846	20.7113	0	Inf	2.45415e-19	4.78234e-19	UP	signal recognition particle protein	Unclassified	K03106
Streptococcus mitis	HMPREF8571_RS06625	gi_306830257_ref_NZ_GL397179.1:994223-995786	8.48651	0	Inf	3.99443e-09	6.2745e-09	UP	glutamine-hydrolyzing GMP synthase	F	K01951
Streptococcus mitis	HMPREF8571_RS06630	gi_306830257_ref_NZ_GL397179.1:995926-996625	21.8342	0	Inf	2.45934e-10	3.98921e-10	UP	GntR family transcriptional regulator	K	K03710
Streptococcus mitis	HMPREF8571_RS06635	gi_306830257_ref_NZ_GL397179.1:996761-998048	16.8628	0	Inf	5.41924e-14	9.60424e-14	UP	collagenase-like protease	O	K08303
Streptococcus mitis	HMPREF8571_RS06660	gi_306830257_ref_NZ_GL397179.1:1000612-1002118	9.87507	0	Inf	4.26767e-10	6.87084e-10	UP	F0F1 ATP synthase subunit alpha	C	K02111
Streptococcus mitis	HMPREF8571_RS06665	gi_306830257_ref_NZ_GL397179.1:1002133-1003012	22.8528	0	Inf	4.15962e-13	7.22912e-13	UP	F0F1 ATP synthase subunit gamma	C	K02115
Streptococcus mitis	HMPREF8571_RS06670	gi_306830257_ref_NZ_GL397179.1:1003204-1004611	16.5683	0	Inf	7.35991e-15	1.32613e-14	UP	F0F1 ATP synthase subunit beta	C	K02112
Streptococcus mitis	HMPREF8571_RS06675	gi_306830257_ref_NZ_GL397179.1:1004621-1005041	55.4112	0	Inf	7.35991e-15	1.32613e-14	UP	F0F1 ATP synthase subunit epsilon	C	K02114
Streptococcus mitis	HMPREF8571_RS06680	gi_306830257_ref_NZ_GL397179.1:1005076-1006090	23.3796	0	Inf	4.49613e-15	8.13731e-15	UP	hypothetical protein	G	K07404
Streptococcus mitis	HMPREF8571_RS06685	gi_306830257_ref_NZ_GL397179.1:1006234-1007401	12.0525	0	Inf	1.29729e-09	2.0636e-09	UP	AI-2E family transporter	R
Streptococcus mitis	HMPREF8571_RS06690	gi_306830257_ref_NZ_GL397179.1:1007390-1008620	23.1981	0	Inf	1.46208e-17	2.7649e-17	UP	tetratricopeptide repeat protein	R
Streptococcus mitis	HMPREF8571_RS06710	gi_306830257_ref_NZ_GL397179.1:1010979-1012470	8.62647	0	Inf	7.04361e-09	1.09818e-08	UP	lysine--tRNA ligase	J	K04567
Streptococcus mitis	HMPREF8571_RS06720	gi_306830257_ref_NZ_GL397179.1:1013228-1013714	22.2991	0	Inf	1.26331e-07	1.88827e-07	UP	aminoacyl-tRNA deacylase	S	K03976
Streptococcus mitis	HMPREF8571_RS06725	gi_306830257_ref_NZ_GL397179.1:1013713-1014556	8.57792	0	Inf	1.54285e-05	2.13179e-05	UP	DUF368 domain-containing protein	S	K08974
Streptococcus mitis	HMPREF8571_RS06730	gi_306830257_ref_NZ_GL397179.1:1014660-1015461	19.0573	0	Inf	2.45934e-10	3.98921e-10	UP	glycosyl hydrolase family 25	Unclassified	K07273
Streptococcus mitis	HMPREF8571_RS06740	gi_306830257_ref_NZ_GL397179.1:1017005-1017551	13.2354	0	Inf	1.54285e-05	2.13179e-05	UP	NUDIX hydrolase	Unclassified	K01515
Streptococcus mitis	HMPREF8571_RS06745	gi_306830257_ref_NZ_GL397179.1:1017562-1017874	14.1351	0	Inf	0.00126829	0.0016119	UP	hypothetical protein	Unclassified
Streptococcus mitis	HMPREF8571_RS06750	gi_306830257_ref_NZ_GL397179.1:1017889-1018582	17.9661	0	Inf	1.24618e-08	1.93074e-08	UP	5'-methylthioadenosine/adenosylhomocysteine nucleosidase	F	K01243
Streptococcus mitis	HMPREF8571_RS06755	gi_306830257_ref_NZ_GL397179.1:1018658-1019153	11.3527	0.0895886	6.9855	0.00141036	0.00179016	UP	DUF536 domain-containing protein	Unclassified
Streptococcus mitis	HMPREF8571_RS06760	gi_306830257_ref_NZ_GL397179.1:1019233-1019827	21.6314	0	Inf	7.04361e-09	1.09818e-08	UP	DNA polymerase III subunit epsilon	Unclassified	K02342
Streptococcus mitis	HMPREF8571_RS06765	gi_306830257_ref_NZ_GL397179.1:1019835-1021599	14.3565	0	Inf	6.41661e-16	1.1786e-15	UP	glycerophosphoryl diester phosphodiesterase	Unclassified	K01126
Streptococcus mitis	HMPREF8571_RS06770	gi_306830257_ref_NZ_GL397179.1:1021636-1021936	20.0436	0	Inf	9.96168e-05	0.000133531	UP	nucleoid-associated protein, YbaB/EbfC family	S	K09747
Streptococcus mitis	HMPREF8571_RS06825	gi_306830257_ref_NZ_GL397179.1:1031710-1032583	24.8504	0	Inf	5.41924e-14	9.60424e-14	UP	EfeM/EfeO family lipoprotein	P	K07224
Streptococcus mitis	HMPREF8571_RS06830	gi_306830257_ref_NZ_GL397179.1:1032588-1033803	15.2151	0	Inf	3.33429e-12	5.67766e-12	UP	deferrochelatase/peroxidase EfeB	P	K16301
Streptococcus mitis	HMPREF8571_RS06835	gi_306830257_ref_NZ_GL397179.1:1033777-1035466	30.4632	0	Inf	2.06637e-27	4.41242e-27	UP	OFeT family oxidase-dependent iron (Fe2+) transporter	P	K07243
Streptococcus mitis	HMPREF8571_RS06840	gi_306830257_ref_NZ_GL397179.1:1035466-1036198	23.0461	0	Inf	2.79657e-11	4.64192e-11	UP	twin-arginine translocase subunit TatC	Unclassified	K03118
Streptococcus mitis	HMPREF8571_RS06845	gi_306830257_ref_NZ_GL397179.1:1036181-1036352	28.0611	0	Inf	0.000667207	0.000859828	UP	protein translocase TatA	Unclassified
Streptococcus mitis	HMPREF8571_RS06850	gi_306830257_ref_NZ_GL397179.1:1036714-1037422	11.3458	0	Inf	4.53786e-06	6.41108e-06	UP	2-C-methyl-D-erythritol 4-phosphate cytidylyltransferase	Unclassified	K21030
Streptococcus mitis	HMPREF8571_RS06855	gi_306830257_ref_NZ_GL397179.1:1037426-1038449	12.9618	0	Inf	3.99443e-09	6.2745e-09	UP	ribitol-5-phosphate dehydrogenase	E/R	K05352
Streptococcus mitis	HMPREF8571_RS06860	gi_306830257_ref_NZ_GL397179.1:1038465-1039323	9.36459	0	Inf	4.53786e-06	6.41108e-06	UP	choline kinase	Unclassified
Streptococcus mitis	HMPREF8571_RS06865	gi_306830257_ref_NZ_GL397179.1:1039324-1040203	12.7976	0	Inf	7.04324e-08	1.0673e-07	UP	EamA/RhaT family transporter	E/R/G
Streptococcus mitis	HMPREF8571_RS06875	gi_306830257_ref_NZ_GL397179.1:1041097-1041574	12.6216	0	Inf	9.96168e-05	0.000133531	UP	PTS fructose transporter subunit IIA	G/T	K20112
Streptococcus mitis	HMPREF8571_RS06885	gi_306830257_ref_NZ_GL397179.1:1041972-1043448	7.3525	0	Inf	1.26331e-07	1.88827e-07	UP	PTS galactitol transporter subunit IIC	G	K20114
Streptococcus mitis	HMPREF8571_RS06895	gi_306830257_ref_NZ_GL397179.1:1044744-1045170	6.59359	0	Inf	0.0172979	0.020587	UP	galactose-6-phosphate isomerase subunit LacA	G	K01819
Streptococcus mitis	HMPREF8571_RS06900	gi_306830257_ref_NZ_GL397179.1:1045200-1045716	17.1153	0	Inf	1.3552e-06	1.95581e-06	UP	galactose-6-phosphate isomerase subunit LacB	G	K01819
Streptococcus mitis	HMPREF8571_RS06905	gi_306830257_ref_NZ_GL397179.1:1045726-1046656	9.93642	0	Inf	7.44748e-07	1.08433e-06	UP	tagatose-6-phosphate kinase	G	K00917
Streptococcus mitis	HMPREF8571_RS06915	gi_306830257_ref_NZ_GL397179.1:1047702-1048470	30.3357	0	Inf	7.35991e-15	1.32613e-14	UP	DeoR/GlpR transcriptional regulator	K/G	K02530
Streptococcus mitis	HMPREF8571_RS06920	gi_306830257_ref_NZ_GL397179.1:1048611-1049574	12.0996	0	Inf	3.94049e-08	6.00945e-08	UP	class 1b ribonucleoside-diphosphate reductase subunit beta	F	K00526
Streptococcus mitis	HMPREF8571_RS06925	gi_306830257_ref_NZ_GL397179.1:1049768-1051928	6.32814	0.0205627	8.26561	3.4461e-08	5.28699e-08	UP	class 1b ribonucleoside-diphosphate reductase subunit alpha	F	K00525
Streptococcus mitis	HMPREF8571_RS06935	gi_306830257_ref_NZ_GL397179.1:1052589-1052853	18.2132	0	Inf	0.000667207	0.000859828	UP	phosphocarrier protein HPr	G	K11189
Streptococcus mitis	HMPREF8571_RS06940	gi_306830257_ref_NZ_GL397179.1:1052858-1054592	12.2865	0	Inf	8.98453e-14	1.58537e-13	UP	phosphoenolpyruvate--protein phosphotransferase	G	K08483
Streptococcus mitis	HMPREF8571_RS06945	gi_306830257_ref_NZ_GL397179.1:1054837-1057375	6.33649	0	Inf	8.24314e-11	1.3549e-10	UP	hypothetical protein	Unclassified
Streptococcus mitis	HMPREF8571_RS06950	gi_306830257_ref_NZ_GL397179.1:1057571-1058489	8.31553	0	Inf	8.35118e-06	1.16791e-05	UP	adhesion protein	P	K09815
Streptococcus mitis	HMPREF8571_RS06955	gi_306830257_ref_NZ_GL397179.1:1058496-1061550	6.18783	0	Inf	1.97336e-12	3.38108e-12	UP	hydrolase	Unclassified
Streptococcus mitis	HMPREF8571_RS06960	gi_306830257_ref_NZ_GL397179.1:1061586-1062810	4.59667	0	Inf	0.000187	0.000247637	UP	peptidase T	E	K01258
Streptococcus mitis	HMPREF8571_RS06965	gi_306830257_ref_NZ_GL397179.1:1063167-1065753	8.39555	0	Inf	5.41924e-14	9.60424e-14	UP	VWA domain-containing protein	Unclassified
Streptococcus mitis	HMPREF8571_RS06970	gi_306830257_ref_NZ_GL397179.1:1065752-1066304	6.5459	0	Inf	0.00464266	0.00574512	UP	signal peptidase I	Unclassified	K03100
Streptococcus mitis	HMPREF8571_RS06975	gi_306830257_ref_NZ_GL397179.1:1066303-1067569	1.9047	0	Inf	0.0336166	0.0391128	UP	hypothetical protein	Unclassified
Streptococcus mitis	HMPREF8571_RS06980	gi_306830257_ref_NZ_GL397179.1:1067585-1068584	10.0552	0	Inf	2.27396e-07	3.37408e-07	UP	SrtB family sortase	S	K08600
Streptococcus mitis	HMPREF8571_RS06990	gi_306830257_ref_NZ_GL397179.1:1069609-1070704	25.3215	0	Inf	3.71245e-17	6.96904e-17	UP	ferrochelatase	Unclassified	K01772
Streptococcus mitis	HMPREF8571_RS06995	gi_306830257_ref_NZ_GL397179.1:1070745-1071126	6.31742	0	Inf	0.0336166	0.0391128	UP	large conductance mechanosensitive channel protein MscL	Unclassified	K03282
Streptococcus mitis	HMPREF8571_RS07000	gi_306830257_ref_NZ_GL397179.1:1071190-1071643	19.4903	0	Inf	1.3552e-06	1.95581e-06	UP	GtrA family protein	S
Streptococcus mitis	HMPREF8571_RS07005	gi_306830257_ref_NZ_GL397179.1:1071765-1072275	25.1873	0	Inf	7.04361e-09	1.09818e-08	UP	queuosine transporter QueT	S
Streptococcus mitis	HMPREF8571_RS07015	gi_306830257_ref_NZ_GL397179.1:1072792-1073869	12.6856	0	Inf	2.27269e-09	3.5912e-09	UP	aspartate-semialdehyde dehydrogenase	E	K00133
Streptococcus mitis	HMPREF8571_RS07020	gi_306830257_ref_NZ_GL397179.1:1073920-1074856	10.7313	0	Inf	2.27396e-07	3.37408e-07	UP	4-hydroxy-tetrahydrodipicolinate synthase	E	K01714
Streptococcus mitis	HMPREF8571_RS07030	gi_306830257_ref_NZ_GL397179.1:1076406-1076589	37.1606	0	Inf	2.86152e-05	3.91779e-05	UP	tautomerase	R	K01821
Streptococcus mitis	HMPREF8571_RS07035	gi_306830257_ref_NZ_GL397179.1:1076711-1077311	4.0154	0	Inf	0.0336166	0.0391128	UP	thymidine kinase	F
Streptococcus mitis	HMPREF8571_RS07045	gi_306830257_ref_NZ_GL397179.1:1077789-1078869	11.1621	0.0411063	8.08504	3.02271e-07	4.4764e-07	UP	peptide chain release factor 1	J	K02835
Streptococcus mitis	HMPREF8571_RS07050	gi_306830257_ref_NZ_GL397179.1:1078868-1079705	4.79963	0	Inf	0.00242129	0.0030354	UP	peptide chain release factor N(5)-glutamine methyltransferase	J	K00857
Streptococcus mitis	HMPREF8571_RS07060	gi_306830257_ref_NZ_GL397179.1:1080292-1080724	8.36	0	Inf	0.00464266	0.00574512	UP	N-acetyltransferase	R
Streptococcus mitis	HMPREF8571_RS07065	gi_306830257_ref_NZ_GL397179.1:1080785-1082042	3.51693	0	Inf	0.00126829	0.0016119	UP	serine hydroxymethyltransferase	E	K00600
Streptococcus mitis	HMPREF8571_RS07070	gi_306830257_ref_NZ_GL397179.1:1082049-1083024	3.70889	0	Inf	0.00464266	0.00574512	UP	nucleoid-associated protein	Unclassified
Streptococcus mitis	HMPREF8571_RS07075	gi_306830257_ref_NZ_GL397179.1:1083023-1083626	8.65681	0	Inf	0.000352487	0.000460345	UP	lysozyme family protein	Unclassified
Streptococcus mitis	HMPREF8571_RS07080	gi_306830257_ref_NZ_GL397179.1:1083712-1084687	8.65409	0	Inf	2.47519e-06	3.5338e-06	UP	DUF1002 domain-containing protein	S
Streptococcus mitis	HMPREF8571_RS07115	gi_306830257_ref_NZ_GL397179.1:1094413-1095295	18.2201	0	Inf	8.24314e-11	1.3549e-10	UP	lipid kinase	R
Streptococcus mitis	HMPREF8571_RS07125	gi_306830257_ref_NZ_GL397179.1:1096026-1097805	2.48556	0	Inf	0.00126829	0.0016119	UP	alpha-glycosidase	G	K01208
Streptococcus mitis	HMPREF8571_RS07145	gi_306830257_ref_NZ_GL397179.1:1100303-1101764	10.179	0.0303939	8.3876	6.93678e-09	1.08766e-08	UP	arginine decarboxylase	E	K01582
Streptococcus mitis	HMPREF8571_RS07150	gi_306830257_ref_NZ_GL397179.1:1101764-1102625	14.4646	0	Inf	1.24618e-08	1.93074e-08	UP	polyamine aminopropyltransferase	E	K00797
Streptococcus mitis	HMPREF8571_RS07155	gi_306830257_ref_NZ_GL397179.1:1102621-1103881	6.06025	0	Inf	8.35118e-06	1.16791e-05	UP	saccharopine dehydrogenase	E	K00290
Streptococcus mitis	HMPREF8571_RS07170	gi_306830257_ref_NZ_GL397179.1:1106099-1106975	3.66895	0	Inf	0.00894141	0.0108395	UP	N-carbamoylputrescine amidase	R	K12251
Streptococcus mitis	HMPREF8571_RS07180	gi_306830257_ref_NZ_GL397179.1:1107963-1108662	4.59667	0	Inf	0.00894141	0.0108395	UP	DNA-binding response regulator	T/K	K02483
Streptococcus mitis	HMPREF8571_RS07185	gi_306830257_ref_NZ_GL397179.1:1108661-1109540	7.76995	0	Inf	2.86152e-05	3.91779e-05	UP	sensor histidine kinase	T
Streptococcus mitis	HMPREF8571_RS07190	gi_306830257_ref_NZ_GL397179.1:1109578-1110331	12.8024	0	Inf	4.1078e-07	6.03549e-07	UP	ABC transporter permease	Unclassified
Streptococcus mitis	HMPREF8571_RS07195	gi_306830257_ref_NZ_GL397179.1:1110341-1111250	6.62982	0	Inf	9.96168e-05	0.000133531	UP	ABC transporter	V	K01990
Streptococcus mitis	HMPREF8571_RS07215	gi_306830257_ref_NZ_GL397179.1:1113328-1116604	3.68211	0	Inf	2.21221e-08	3.40226e-08	UP	ATP-dependent nuclease subunit B	Unclassified	K16899
Streptococcus mitis	HMPREF8571_RS07225	gi_306830257_ref_NZ_GL397179.1:1120376-1121555	5.79454	0	Inf	2.86152e-05	3.91779e-05	UP	hypothetical protein	Unclassified
Streptococcus mitis	HMPREF8571_RS07230	gi_306830257_ref_NZ_GL397179.1:1121759-1122611	13.6742	0	Inf	3.94049e-08	6.00945e-08	UP	ribosome biogenesis GTPase YlqF	R	K14540
Streptococcus mitis	HMPREF8571_RS07265	gi_306830257_ref_NZ_GL397179.1:1128738-1130442	18.6361	0.0260621	9.48193	1.7274e-17	3.26575e-17	UP	dihydrolipoyl dehydrogenase	C	K00382
Streptococcus mitis	HMPREF8571_RS07270	gi_306830257_ref_NZ_GL397179.1:1130483-1131527	13.0862	0	Inf	2.27269e-09	3.5912e-09	UP	branched-chain alpha-keto acid dehydrogenase subunit E2	C	K00627
Streptococcus mitis	HMPREF8571_RS07275	gi_306830257_ref_NZ_GL397179.1:1131976-1132969	31.157	0	Inf	1.47817e-18	2.83963e-18	UP	alpha-ketoacid dehydrogenase subunit beta	C	K00162
Streptococcus mitis	HMPREF8571_RS07280	gi_306830257_ref_NZ_GL397179.1:1132985-1133954	19.4885	0	Inf	1.97336e-12	3.38108e-12	UP	pyruvate dehydrogenase E1 subunit alpha	C	K00161
Streptococcus mitis	HMPREF8571_RS07285	gi_306830257_ref_NZ_GL397179.1:1134112-1135471	16.8573	0	Inf	1.20778e-14	2.16604e-14	UP	MATE family efflux transporter	V	K03327
Streptococcus mitis	HMPREF8571_RS07290	gi_306830257_ref_NZ_GL397179.1:1135512-1136781	4.1171	0	Inf	0.000352487	0.000460345	UP	dihydroorotase	F	K01465
Streptococcus mitis	HMPREF8571_RS07295	gi_306830257_ref_NZ_GL397179.1:1136793-1137258	17.2622	0	Inf	4.53786e-06	6.41108e-06	UP	8-oxo-dGTP diphosphatase	F	K03574
Streptococcus mitis	HMPREF8571_RS07330	gi_306830257_ref_NZ_GL397179.1:1141806-1142730	4.3482	0	Inf	0.00242129	0.0030354	UP	hypothetical protein	Unclassified
Streptococcus mitis	HMPREF8571_RS07335	gi_306830257_ref_NZ_GL397179.1:1142912-1143749	4.79963	0	Inf	0.00242129	0.0030354	UP	AraC family transcriptional regulator	S	K13653
Streptococcus mitis	HMPREF8571_RS07340	gi_306830257_ref_NZ_GL397179.1:1143951-1144446	25.1381	0	Inf	1.24618e-08	1.93074e-08	UP	YkgJ family cysteine cluster protein	R	K06940
Streptococcus mitis	HMPREF8571_RS07345	gi_306830257_ref_NZ_GL397179.1:1144570-1145875	11.7029	0	Inf	2.45934e-10	3.98921e-10	UP	enolase	G	K01689
Streptococcus mitis	HMPREF8571_RS07355	gi_306830257_ref_NZ_GL397179.1:1146481-1147597	15.1233	0	Inf	2.79657e-11	4.64192e-11	UP	glycerate kinase	G	K00865
Streptococcus mitis	HMPREF8571_RS07360	gi_306830257_ref_NZ_GL397179.1:1147606-1148251	5.60353	0	Inf	0.00464266	0.00574512	UP	phosphoserine phosphatase SerB	E	K01079
Streptococcus mitis	HMPREF8571_RS07365	gi_306830257_ref_NZ_GL397179.1:1148312-1149746	9.52969	0.154829	5.94368	2.14197e-05	2.95429e-05	UP	glycogen synthase GlgA	G	K00703
Streptococcus mitis	HMPREF8571_RS07370	gi_306830257_ref_NZ_GL397179.1:1149742-1150882	20.4453	0.0389447	9.03613	1.70595e-13	2.99419e-13	UP	glucose-1-phosphate adenylyltransferase subunit GlgD	G	K00975
Streptococcus mitis	HMPREF8571_RS07375	gi_306830257_ref_NZ_GL397179.1:1150871-1152014	23.9075	0.0388426	9.26561	1.54878e-15	2.83274e-15	UP	glucose-1-phosphate adenylyltransferase	G	K00975
Streptococcus mitis	HMPREF8571_RS07380	gi_306830257_ref_NZ_GL397179.1:1152175-1154071	44.313	0.0234243	10.8855	6.65123e-37	1.548e-36	UP	1,4-alpha-glucan branching protein GlgB	G	K00700
Streptococcus mitis	HMPREF8571_RS07385	gi_306830257_ref_NZ_GL397179.1:1154340-1155765	19.7438	0	Inf	2.32721e-17	4.38533e-17	UP	NADP-dependent glyceraldehyde-3-phosphate dehydrogenase	C	K00131
Streptococcus mitis	HMPREF8571_RS07390	gi_306830257_ref_NZ_GL397179.1:1155960-1158246	22.6869	0	Inf	1.43056e-27	3.05948e-27	UP	type I pullulanase	G	K01200
Streptococcus mitis	HMPREF8571_RS07395	gi_306830257_ref_NZ_GL397179.1:1158400-1160359	16.0063	0	Inf	9.40652e-19	1.81714e-18	UP	NAD-dependent DNA ligase LigA	Unclassified	K01972
Streptococcus mitis	HMPREF8571_RS07400	gi_306830257_ref_NZ_GL397179.1:1160450-1161629	19.4287	0	Inf	1.20778e-14	2.16604e-14	UP	MFS transporter	P/E/R/G
Streptococcus mitis	HMPREF8571_RS07405	gi_306830257_ref_NZ_GL397179.1:1161709-1162573	15.8094	0	Inf	2.27269e-09	3.5912e-09	UP	MutR family transcriptional regulator	Unclassified
Streptococcus mitis	HMPREF8571_RS07410	gi_306830257_ref_NZ_GL397179.1:1162575-1164477	8.24285	0	Inf	1.42164e-10	2.32235e-10	UP	ABC transporter ATP-binding protein	R	K06158
Streptococcus mitis	HMPREF8571_RS07415	gi_306830257_ref_NZ_GL397179.1:1164554-1165709	6.6107	0	Inf	8.35118e-06	1.16791e-05	UP	DUF4352 domain-containing protein	Unclassified
Streptococcus mitis	HMPREF8571_RS07420	gi_306830257_ref_NZ_GL397179.1:1166095-1167814	2.10458	0	Inf	0.00464266	0.00574512	UP	phospho-sugar mutase	G	K01835
Streptococcus mitis	HMPREF8571_RS07425	gi_306830257_ref_NZ_GL397179.1:1167924-1168272	6.91477	0	Inf	0.0336166	0.0391128	UP	thiol reductase thioredoxin	Unclassified
Streptococcus mitis	HMPREF8571_RS07430	gi_306830257_ref_NZ_GL397179.1:1168309-1169083	11.4175	0	Inf	1.3552e-06	1.95581e-06	UP	potassium/ion channel protein	Unclassified	K10716
Streptococcus mitis	HMPREF8571_RS07435	gi_306830257_ref_NZ_GL397179.1:1169168-1169978	5.9513	0	Inf	0.000667207	0.000859828	UP	MBL fold metallo-hydrolase	R
Streptococcus mitis	HMPREF8571_RS07440	gi_306830257_ref_NZ_GL397179.1:1169979-1171329	15.1833	0	Inf	2.48909e-13	4.34663e-13	UP	cell wall metabolism sensor histidine kinase VicK	T	K07652
Streptococcus mitis	HMPREF8571_RS07445	gi_306830257_ref_NZ_GL397179.1:1171321-1172029	17.586	0	Inf	1.24618e-08	1.93074e-08	UP	DNA-binding response regulator	T/K	K07668
Streptococcus mitis	HMPREF8571_RS07450	gi_306830257_ref_NZ_GL397179.1:1172105-1173266	20.0758	0	Inf	7.35991e-15	1.32613e-14	UP	A/G-specific adenine glycosylase	Unclassified	K03575
Streptococcus mitis	HMPREF8571_RS07455	gi_306830257_ref_NZ_GL397179.1:1173348-1174323	15.2477	0	Inf	4.26767e-10	6.87084e-10	UP	phosphate acetyltransferase	C	K00625
Streptococcus mitis	HMPREF8571_RS07460	gi_306830257_ref_NZ_GL397179.1:1174366-1175263	22.8426	0	Inf	2.48909e-13	4.34663e-13	UP	RluA family pseudouridine synthase	J	K06180
Streptococcus mitis	HMPREF8571_RS07465	gi_306830257_ref_NZ_GL397179.1:1175259-1176078	18.639	0	Inf	2.45934e-10	3.98921e-10	UP	NAD kinase	G	K00858
Streptococcus mitis	HMPREF8571_RS07470	gi_306830257_ref_NZ_GL397179.1:1176061-1176733	21.5149	0	Inf	7.42892e-10	1.18938e-09	UP	GTP pyrophosphokinase	S	K07816
Streptococcus mitis	HMPREF8571_RS07475	gi_306830257_ref_NZ_GL397179.1:1176862-1177432	15.4967	0	Inf	1.3552e-06	1.95581e-06	UP	CYTH domain-containing protein	S
Streptococcus mitis	HMPREF8571_RS07480	gi_306830257_ref_NZ_GL397179.1:1177543-1178503	14.6486	0	Inf	1.29729e-09	2.0636e-09	UP	ribose-phosphate diphosphokinase	F/E	K00948
Streptococcus mitis	HMPREF8571_RS07485	gi_306830257_ref_NZ_GL397179.1:1178512-1179628	9.72215	0	Inf	1.26331e-07	1.88827e-07	UP	cysteine desulfurase	E	K04487
Streptococcus mitis	HMPREF8571_RS07490	gi_306830257_ref_NZ_GL397179.1:1179632-1179980	8.06723	0	Inf	0.0172979	0.020587	UP	cysteine desulfurase	Unclassified
Streptococcus mitis	HMPREF8571_RS07500	gi_306830257_ref_NZ_GL397179.1:1180284-1180926	9.38279	0	Inf	9.96168e-05	0.000133531	UP	redox-sensing transcriptional repressor Rex	R	K01926
Streptococcus mitis	HMPREF8571_RS07505	gi_306830257_ref_NZ_GL397179.1:1180941-1181631	11.6414	0	Inf	4.53786e-06	6.41108e-06	UP	gamma-glutamyl hydrolase	R	K07010
Streptococcus mitis	HMPREF8571_RS07510	gi_306830257_ref_NZ_GL397179.1:1181627-1182308	21.231	0	Inf	7.42892e-10	1.18938e-09	UP	JAB domain-containing protein	Unclassified	K03630
Streptococcus mitis	HMPREF8571_RS07515	gi_306830257_ref_NZ_GL397179.1:1182350-1184642	15.2604	0	Inf	1.76288e-20	3.47745e-20	UP	DNA helicase PcrA	Unclassified	K03657
Streptococcus mitis	HMPREF8571_RS07520	gi_306830257_ref_NZ_GL397179.1:1184844-1186515	19.2444	0	Inf	3.83289e-19	7.44595e-19	UP	formate--tetrahydrofolate ligase	F	K01938
Streptococcus mitis	HMPREF8571_RS07535	gi_306830257_ref_NZ_GL397179.1:1189449-1190139	19.7903	0	Inf	2.27269e-09	3.5912e-09	UP	phosphopantothenate--cysteine ligase	Unclassified	K21977
Streptococcus mitis	HMPREF8571_RS07540	gi_306830257_ref_NZ_GL397179.1:1190150-1190702	5.09125	0	Inf	0.0172979	0.020587	UP	phosphopantothenoylcysteine decarboxylase	Unclassified	K01598
Streptococcus mitis	HMPREF8571_RS07545	gi_306830257_ref_NZ_GL397179.1:1190685-1191249	13.5256	0	Inf	8.35118e-06	1.16791e-05	UP	ECF transporter S component	S
Streptococcus mitis	HMPREF8571_RS07550	gi_306830257_ref_NZ_GL397179.1:1191288-1191657	23.9151	0	Inf	1.3552e-06	1.95581e-06	UP	hypothetical protein	Unclassified
Streptococcus mitis	HMPREF8571_RS07555	gi_306830257_ref_NZ_GL397179.1:1191792-1192320	28.8921	0	Inf	2.45934e-10	3.98921e-10	UP	membrane protein	Unclassified	K16788
Streptococcus mitis	HMPREF8571_RS07560	gi_306830257_ref_NZ_GL397179.1:1192331-1192847	6.22374	0	Inf	0.00894141	0.0108395	UP	transcription repressor NadR	R	K07105
Streptococcus mitis	HMPREF8571_RS07565	gi_306830257_ref_NZ_GL397179.1:1193116-1193884	21.9672	0	Inf	2.79657e-11	4.64192e-11	UP	class I SAM-dependent methyltransferase	Unclassified	K03183
Streptococcus mitis	HMPREF8571_RS07610	gi_306830257_ref_NZ_GL397179.1:1198325-1200314	27.8919	0	Inf	5.55015e-29	1.20375e-28	UP	excinuclease ABC subunit B	Unclassified	K03702
Streptococcus mitis	HMPREF8571_RS07615	gi_306830257_ref_NZ_GL397179.1:1200494-1202660	5.7538	0	Inf	1.24618e-08	1.93074e-08	UP	amino acid ABC transporter permease	E	K02029
Streptococcus mitis	HMPREF8571_RS07620	gi_306830257_ref_NZ_GL397179.1:1202659-1203400	12.4674	0	Inf	7.44748e-07	1.08433e-06	UP	amino acid ABC transporter ATP-binding protein	E	K02028
Streptococcus mitis	HMPREF8571_RS07630	gi_306830257_ref_NZ_GL397179.1:1205080-1206388	8.6034	0	Inf	7.04324e-08	1.0673e-07	UP	signal recognition particle-docking protein FtsY	Unclassified	K03110
Streptococcus mitis	HMPREF8571_RS07635	gi_306830257_ref_NZ_GL397179.1:1206391-1207210	15.696	0	Inf	7.04361e-09	1.09818e-08	UP	Cof-type HAD-IIB family hydrolase	R
Streptococcus mitis	HMPREF8571_RS07640	gi_306830257_ref_NZ_GL397179.1:1207209-1208001	8.62239	0	Inf	2.86152e-05	3.91779e-05	UP	Cof-type HAD-IIB family hydrolase	R
Streptococcus mitis	HMPREF8571_RS07645	gi_306830257_ref_NZ_GL397179.1:1208206-1208902	6.34763	0	Inf	0.00126829	0.0016119	UP	VIT family protein	S
Streptococcus mitis	HMPREF8571_RS07650	gi_306830257_ref_NZ_GL397179.1:1208941-1210930	10.1058	0	Inf	4.15962e-13	7.22912e-13	UP	ABC transporter permease	V	K02004
Streptococcus mitis	HMPREF8571_RS07655	gi_306830257_ref_NZ_GL397179.1:1210931-1211690	3.17533	0	Inf	0.0336166	0.0391128	UP	ABC transporter ATP-binding protein	V	K02003
Streptococcus mitis	HMPREF8571_RS07665	gi_306830257_ref_NZ_GL397179.1:1212284-1212557	13.2112	0	Inf	0.00464266	0.00574512	UP	PspC domain-containing protein	T/K	K03095
Streptococcus mitis	HMPREF8571_RS07670	gi_306830257_ref_NZ_GL397179.1:1212616-1213066	12.4854	0	Inf	0.000187	0.000247637	UP	SprT family protein	S	K06959
Streptococcus mitis	HMPREF8571_RS07675	gi_306830257_ref_NZ_GL397179.1:1213052-1215182	9.62584	0	Inf	2.48909e-13	4.34663e-13	UP	RNA-binding transcriptional accessory protein	K	K08986
Streptococcus mitis	HMPREF8571_RS07690	gi_306830257_ref_NZ_GL397179.1:1216352-1217168	3.9384	0	Inf	0.00894141	0.0108395	UP	TIGR03943 family protein	S	K11753
Streptococcus mitis	HMPREF8571_RS07700	gi_306830257_ref_NZ_GL397179.1:1218067-1218994	4.76756	0	Inf	0.00126829	0.0016119	UP	bifunctional riboflavin kinase/FAD synthetase	Unclassified	K03529
Streptococcus mitis	HMPREF8571_RS07705	gi_306830257_ref_NZ_GL397179.1:1219136-1222676	24.7618	0.012549	10.9463	7.16704e-38	1.68393e-37	UP	chromosome segregation protein SMC	Unclassified	K03685
Streptococcus mitis	HMPREF8571_RS07710	gi_306830257_ref_NZ_GL397179.1:1222666-1223365	6.89501	0	Inf	0.000667207	0.000859828	UP	ribonuclease III	K	K00364
Streptococcus mitis	HMPREF8571_RS07720	gi_306830257_ref_NZ_GL397179.1:1223688-1224675	15.8767	0	Inf	1.42164e-10	2.32235e-10	UP	GMP reductase	F
Streptococcus mitis	HMPREF8571_RS07725	gi_306830257_ref_NZ_GL397179.1:1224845-1226162	1.831	0	Inf	0.0336166	0.0391128	UP	3-isopropylmalate dehydrogenase	V
Streptococcus mitis	HMPREF8571_RS07730	gi_306830257_ref_NZ_GL397179.1:1226148-1228074	14.1932	0	Inf	5.93548e-17	1.11059e-16	UP	endonuclease	V
Streptococcus mitis	HMPREF8571_RS07735	gi_306830257_ref_NZ_GL397179.1:1228227-1229007	23.6896	0	Inf	3.33429e-12	5.67766e-12	UP	translation factor Sua5	J
Streptococcus mitis	HMPREF8571_RS07745	gi_306830257_ref_NZ_GL397179.1:1229637-1231020	11.6245	0	Inf	8.24314e-11	1.3549e-10	UP	3-isopropylmalate dehydratase large subunit	E	K01703
Streptococcus mitis	HMPREF8571_RS07750	gi_306830257_ref_NZ_GL397179.1:1231023-1231293	22.2625	0	Inf	9.96168e-05	0.000133531	UP	DUF1294 domain-containing protein	S
Streptococcus mitis	HMPREF8571_RS07755	gi_306830257_ref_NZ_GL397179.1:1231289-1232327	25.5494	0	Inf	1.52753e-16	2.83135e-16	UP	3-isopropylmalate dehydrogenase	E	K00052
Streptococcus mitis	HMPREF8571_RS07760	gi_306830257_ref_NZ_GL397179.1:1232338-1233901	25.4595	0	Inf	1.11358e-22	2.25325e-22	UP	2-isopropylmalate synthase	E	K01649
Streptococcus mitis	HMPREF8571_RS07765	gi_306830257_ref_NZ_GL397179.1:1234215-1234872	16.504	0	Inf	1.26331e-07	1.88827e-07	UP	hypothetical protein	S
Streptococcus mitis	HMPREF8571_RS07770	gi_306830257_ref_NZ_GL397179.1:1234915-1235548	6.97839	0	Inf	0.00126829	0.0016119	UP	copper homeostasis protein CutC	P	K06201
Streptococcus mitis	HMPREF8571_RS07775	gi_306830257_ref_NZ_GL397179.1:1235640-1236000	6.68491	0	Inf	0.0336166	0.0391128	UP	DUF454 domain-containing protein	S	K09790
Streptococcus mitis	HMPREF8571_RS07780	gi_306830257_ref_NZ_GL397179.1:1236106-1238194	15.788	0	Inf	1.57453e-19	3.07779e-19	UP	type I DNA topoisomerase	Unclassified	K03168
Streptococcus mitis	HMPREF8571_RS07785	gi_306830257_ref_NZ_GL397179.1:1238310-1239159	34.5426	0	Inf	5.80874e-18	1.10696e-17	UP	DNA-protecting protein DprA	Unclassified	K04096
Streptococcus mitis	HMPREF8571_RS07790	gi_306830257_ref_NZ_GL397179.1:1239321-1241145	19.6146	0	Inf	7.44212e-21	1.47434e-20	UP	elongation factor 4	Unclassified	K03596
Streptococcus mitis	HMPREF8571_RS07795	gi_306830257_ref_NZ_GL397179.1:1241223-1241952	56.75	0	Inf	2.17756e-23	4.45836e-23	UP	serine/threonine protein phosphatase	T	K07313
Streptococcus mitis	HMPREF8571_RS07800	gi_306830257_ref_NZ_GL397179.1:1241952-1243620	20.484	0	Inf	4.20784e-20	8.26732e-20	UP	DNA repair protein RecN	Unclassified	K03631
Streptococcus mitis	HMPREF8571_RS07805	gi_306830257_ref_NZ_GL397179.1:1243626-1244058	19.5067	0	Inf	2.47519e-06	3.5338e-06	UP	arginine repressor	K	K03402
Streptococcus mitis	HMPREF8571_RS07810	gi_306830257_ref_NZ_GL397179.1:1244050-1244866	8.8614	0	Inf	1.54285e-05	2.13179e-05	UP	TlyA family rRNA(cytidine-2'-O)-methyltransferase	J	K06442
Streptococcus mitis	HMPREF8571_RS07815	gi_306830257_ref_NZ_GL397179.1:1244858-1245734	8.25514	0	Inf	1.54285e-05	2.13179e-05	UP	polyprenyl synthetase family protein	Unclassified	K13789
Streptococcus mitis	HMPREF8571_RS07825	gi_306830257_ref_NZ_GL397179.1:1245920-1247261	13.1872	0	Inf	9.60067e-12	1.61413e-11	UP	exodeoxyribonuclease VII large subunit	Unclassified	K03601
Streptococcus mitis	HMPREF8571_RS07840	gi_306830257_ref_NZ_GL397179.1:1249028-1250303	4.09774	0	Inf	0.000352487	0.000460345	UP	DUF2130 domain-containing protein	S
Streptococcus mitis	HMPREF8571_RS07845	gi_306830257_ref_NZ_GL397179.1:1250397-1251678	22.2752	0	Inf	1.46208e-17	2.7649e-17	UP	O-acetylhomoserine aminocarboxypropyltransferase/cysteine synthase	E	K01740
Streptococcus mitis	HMPREF8571_RS07850	gi_306830257_ref_NZ_GL397179.1:1251828-1252626	10.0678	0	Inf	4.53786e-06	6.41108e-06	UP	formate/nitrite transporter	P
Streptococcus mitis	HMPREF8571_RS07855	gi_306830257_ref_NZ_GL397179.1:1252825-1253572	12.3674	0	Inf	7.44748e-07	1.08433e-06	UP	class A sortase	Unclassified	K07284
Streptococcus mitis	HMPREF8571_RS07860	gi_306830257_ref_NZ_GL397179.1:1253571-1256040	16.1209	0	Inf	1.11358e-22	2.25325e-22	UP	DNA gyrase subunit A	Unclassified	K02469
Streptococcus mitis	HMPREF8571_RS07865	gi_306830257_ref_NZ_GL397179.1:1256233-1257220	10.5844	0	Inf	1.26331e-07	1.88827e-07	UP	L-lactate dehydrogenase	C	K00016
Streptococcus mitis	HMPREF8571_RS07870	gi_306830257_ref_NZ_GL397179.1:1257348-1257624	23.2323	0	Inf	5.32834e-05	7.2109e-05	UP	HU family DNA-binding protein	Unclassified	K03530
Streptococcus mitis	HMPREF8571_RS07875	gi_306830257_ref_NZ_GL397179.1:1257731-1258568	12.959	0	Inf	1.26331e-07	1.88827e-07	UP	DegV family protein	S
Streptococcus mitis	HMPREF8571_RS07880	gi_306830257_ref_NZ_GL397179.1:1258712-1259561	24.6057	0	Inf	1.49345e-13	2.62256e-13	UP	YitT family protein	S
Streptococcus mitis	HMPREF8571_RS07885	gi_306830257_ref_NZ_GL397179.1:1259588-1260986	19.8373	0	Inf	3.71245e-17	6.96904e-17	UP	amino acid permease	E	K03294
Streptococcus mitis	HMPREF8571_RS07890	gi_306830257_ref_NZ_GL397179.1:1261112-1262525	7.11119	0	Inf	2.27396e-07	3.37408e-07	UP	Fe-S cluster assembly protein SufB	O	K09014
Streptococcus mitis	HMPREF8571_RS07900	gi_306830257_ref_NZ_GL397179.1:1262987-1264214	7.86076	0	Inf	4.1078e-07	6.03549e-07	UP	cysteine desulfurase	E	K11717
Streptococcus mitis	HMPREF8571_RS07905	gi_306830257_ref_NZ_GL397179.1:1264224-1265487	18.1376	0	Inf	1.20778e-14	2.16604e-14	UP	Fe-S cluster assembly protein SufD	O	K09015
Streptococcus mitis	HMPREF8571_RS07910	gi_306830257_ref_NZ_GL397179.1:1265514-1266285	32.8227	0	Inf	6.41661e-16	1.1786e-15	UP	Fe-S cluster assembly ATPase SufC	O	K09013
Streptococcus mitis	HMPREF8571_RS07915	gi_306830257_ref_NZ_GL397179.1:1266434-1266629	14.3646	0	Inf	0.0172979	0.020587	UP	DUF3272 domain-containing protein	Unclassified
Streptococcus mitis	HMPREF8571_RS07920	gi_306830257_ref_NZ_GL397179.1:1266656-1268315	6.54195	0	Inf	1.26331e-07	1.88827e-07	UP	DNA polymerase III subunit gamma/tau	Unclassified	K02343
Streptococcus mitis	HMPREF8571_RS07925	gi_306830257_ref_NZ_GL397179.1:1268314-1268812	17.7327	0	Inf	1.3552e-06	1.95581e-06	UP	hypothetical protein	T	K08968
Streptococcus mitis	HMPREF8571_RS07930	gi_306830257_ref_NZ_GL397179.1:1268894-1270097	23.3842	0	Inf	2.32721e-17	4.38533e-17	UP	30S ribosomal protein S1	J	K02945
Streptococcus mitis	HMPREF8571_RS07945	gi_306830257_ref_NZ_GL397179.1:1270470-1270701	22.5376	0	Inf	0.000352487	0.000460345	UP	DUF2969 domain-containing protein	Unclassified
Streptococcus mitis	HMPREF8571_RS07950	gi_306830257_ref_NZ_GL397179.1:1270813-1271836	4.71339	0	Inf	0.000667207	0.000859828	UP	branched-chain amino acid aminotransferase	E	K00826
Streptococcus mitis	HMPREF8571_RS07955	gi_306830257_ref_NZ_GL397179.1:1271964-1274409	4.60419	0	Inf	7.04324e-08	1.0673e-07	UP	DNA topoisomerase IV subunit A	Unclassified	K02621
Streptococcus mitis	HMPREF8571_RS07985	gi_306830257_ref_NZ_GL397179.1:1279560-1281504	7.23769	0	Inf	1.29729e-09	2.0636e-09	UP	DNA topoisomerase IV subunit B	Unclassified	K02622
Streptococcus mitis	HMPREF8571_RS07990	gi_306830257_ref_NZ_GL397179.1:1281639-1282281	19.3911	0	Inf	1.24618e-08	1.93074e-08	UP	glycerol-3-phosphate 1-O-acyltransferase PlsY	S	K08591
Streptococcus mitis	HMPREF8571_RS07995	gi_306830257_ref_NZ_GL397179.1:1282315-1283272	8.81669	0	Inf	2.47519e-06	3.5338e-06	UP	ABC transporter permease	R	K02057
Streptococcus mitis	HMPREF8571_RS08000	gi_306830257_ref_NZ_GL397179.1:1283274-1284333	21.2488	0	Inf	1.98699e-14	3.54783e-14	UP	ABC transporter permease	R	K02057
Streptococcus mitis	HMPREF8571_RS08005	gi_306830257_ref_NZ_GL397179.1:1284325-1285861	21.1964	0	Inf	2.45415e-19	4.78234e-19	UP	ABC transporter ATP-binding protein	R	K02056
Streptococcus mitis	HMPREF8571_RS08010	gi_306830257_ref_NZ_GL397179.1:1285997-1287053	20.548	0	Inf	5.41924e-14	9.60424e-14	UP	BMP family ABC transporter substrate-binding protein	R	K07335
Streptococcus mitis	HMPREF8571_RS08015	gi_306830257_ref_NZ_GL397179.1:1287143-1287533	34.9747	0	Inf	2.27269e-09	3.5912e-09	UP	cytidine deaminase	F	K01489
Streptococcus mitis	HMPREF8571_RS08020	gi_306830257_ref_NZ_GL397179.1:1287519-1288182	13.3262	0	Inf	1.3552e-06	1.95581e-06	UP	deoxyribose-phosphate aldolase	F	K01619
Streptococcus mitis	HMPREF8571_RS08025	gi_306830257_ref_NZ_GL397179.1:1288201-1289479	1.88683	0	Inf	0.0336166	0.0391128	UP	pyrimidine-nucleoside phosphorylase	F	K00756
Streptococcus mitis	HMPREF8571_RS08035	gi_306830257_ref_NZ_GL397179.1:1290265-1290670	61.4211	0	Inf	1.04021e-15	1.90305e-15	UP	hypothetical protein	Unclassified
Streptococcus mitis	HMPREF8571_RS08040	gi_306830257_ref_NZ_GL397179.1:1290871-1291792	18.3219	0.0481952	8.57046	5.03731e-10	8.10805e-10	UP	type I pantothenate kinase	Unclassified	K00867
Streptococcus mitis	HMPREF8571_RS08045	gi_306830257_ref_NZ_GL397179.1:1291859-1292096	10.1397	0	Inf	0.0336166	0.0391128	UP	30S ribosomal protein S20	J	K02968
Streptococcus mitis	HMPREF8571_RS08050	gi_306830257_ref_NZ_GL397179.1:1292148-1292682	15.7876	0	Inf	2.47519e-06	3.5338e-06	UP	DNA topology modulation protein FlaR	F
Streptococcus mitis	HMPREF8571_RS08055	gi_306830257_ref_NZ_GL397179.1:1292698-1294696	2.21326	0	Inf	0.00126829	0.0016119	UP	methionine--tRNA ligase	J	K01874
Streptococcus mitis	HMPREF8571_RS08060	gi_306830257_ref_NZ_GL397179.1:1294829-1296089	7.65505	0	Inf	4.1078e-07	6.03549e-07	UP	membrane protein	V	K02004
Streptococcus mitis	HMPREF8571_RS08065	gi_306830257_ref_NZ_GL397179.1:1296090-1296792	7.43772	0	Inf	0.000352487	0.000460345	UP	ABC transporter ATP-binding protein	V	K02003
Streptococcus mitis	HMPREF8571_RS08070	gi_306830257_ref_NZ_GL397179.1:1296775-1297960	9.49566	0	Inf	7.04324e-08	1.0673e-07	UP	efflux RND transporter periplasmic adaptor subunit	Unclassified	K02005
Streptococcus mitis	HMPREF8571_RS08075	gi_306830257_ref_NZ_GL397179.1:1298227-1299574	16.1122	0	Inf	5.41924e-14	9.60424e-14	UP	glutathione-disulfide reductase	C	K00383
Streptococcus mitis	HMPREF8571_RS08080	gi_306830257_ref_NZ_GL397179.1:1299717-1300254	16.4472	0	Inf	1.3552e-06	1.95581e-06	UP	BioY family transporter	R	K03523
Streptococcus mitis	HMPREF8571_RS08085	gi_306830257_ref_NZ_GL397179.1:1300339-1300867	6.08255	0	Inf	0.00894141	0.0108395	UP	hypothetical protein	Unclassified
Streptococcus mitis	HMPREF8571_RS08090	gi_306830257_ref_NZ_GL397179.1:1301876-1304402	13.3698	0	Inf	6.51984e-20	1.27844e-19	UP	adhesin	Unclassified
Streptococcus mitis	HMPREF8571_RS08100	gi_306830257_ref_NZ_GL397179.1:1305577-1305796	18.2822	0	Inf	0.00242129	0.0030354	UP	hypothetical protein	S
Streptococcus mitis	HMPREF8571_RS08105	gi_306830257_ref_NZ_GL397179.1:1305899-1306220	28.7292	0	Inf	7.44748e-07	1.08433e-06	UP	hypothetical protein	Unclassified
Streptococcus mitis	HMPREF8571_RS08110	gi_306830257_ref_NZ_GL397179.1:1306247-1306586	30.7572	0	Inf	1.26331e-07	1.88827e-07	UP	hypothetical protein	F
Streptococcus mitis	HMPREF8571_RS08115	gi_306830257_ref_NZ_GL397179.1:1306597-1307317	12.8305	0	Inf	7.44748e-07	1.08433e-06	UP	tRNA (guanosine(37)-N1)-methyltransferase TrmD	J	K00554
Streptococcus mitis	HMPREF8571_RS08120	gi_306830257_ref_NZ_GL397179.1:1307306-1307825	11.6022	0	Inf	9.96168e-05	0.000133531	UP	ribosome maturation factor RimM	J	K02860
Streptococcus mitis	HMPREF8571_RS08125	gi_306830257_ref_NZ_GL397179.1:1307900-1308758	18.7292	0	Inf	8.24314e-11	1.3549e-10	UP	alpha/beta hydrolase	R
Streptococcus mitis	HMPREF8571_RS08130	gi_306830257_ref_NZ_GL397179.1:1308907-1309810	5.33906	0	Inf	0.000667207	0.000859828	UP	EamA/RhaT family transporter	E/R/G
Streptococcus mitis	HMPREF8571_RS08135	gi_306830257_ref_NZ_GL397179.1:1309939-1310491	26.9109	0	Inf	4.26767e-10	6.87084e-10	UP	hypothetical protein	Unclassified
Streptococcus mitis	HMPREF8571_RS08140	gi_306830257_ref_NZ_GL397179.1:1310558-1310900	30.4881	0	Inf	1.26331e-07	1.88827e-07	UP	nucleotide pyrophosphohydrolase	Unclassified
Streptococcus mitis	HMPREF8571_RS08145	gi_306830257_ref_NZ_GL397179.1:1310942-1311182	10.0135	0	Inf	0.0336166	0.0391128	UP	KH domain-containing protein	R	K06960
Streptococcus mitis	HMPREF8571_RS08155	gi_306830257_ref_NZ_GL397179.1:1311690-1312497	10.9512	0	Inf	1.3552e-06	1.95581e-06	UP	peptidylprolyl isomerase	O	K03767
Streptococcus mitis	HMPREF8571_RS08165	gi_306830257_ref_NZ_GL397179.1:1312810-1314352	5.99534	0	Inf	7.44748e-07	1.08433e-06	UP	ABC transporter ATP-binding protein	R
Streptococcus mitis	HMPREF8571_RS08170	gi_306830257_ref_NZ_GL397179.1:1314348-1314837	9.02918	0	Inf	0.00126829	0.0016119	UP	glycopeptide antibiotic resistance protein	V
Streptococcus mitis	HMPREF8571_RS08175	gi_306830257_ref_NZ_GL397179.1:1314838-1315924	8.5104	0	Inf	7.44748e-07	1.08433e-06	UP	23S rRNA (adenine(2503)-C(2))-methyltransferase RlmN	R	K06941
Streptococcus mitis	HMPREF8571_RS08180	gi_306830257_ref_NZ_GL397179.1:1315944-1316475	15.1206	0	Inf	4.53786e-06	6.41108e-06	UP	DUF1027 domain-containing protein	S
Streptococcus mitis	HMPREF8571_RS08185	gi_306830257_ref_NZ_GL397179.1:1316630-1317236	8.61403	0	Inf	0.000352487	0.000460345	UP	superoxide dismutase [Mn]	P	K04564
Streptococcus mitis	HMPREF8571_RS08190	gi_306830257_ref_NZ_GL397179.1:1317305-1318343	6.19379	0	Inf	5.32834e-05	7.2109e-05	UP	DNA polymerase III subunit delta	Unclassified	K02340
Streptococcus mitis	HMPREF8571_RS08195	gi_306830257_ref_NZ_GL397179.1:1318376-1319312	7.72653	0	Inf	1.54285e-05	2.13179e-05	UP	dihydroorotate oxidase	F	K00226
Streptococcus mitis	HMPREF8571_RS08200	gi_306830257_ref_NZ_GL397179.1:1319518-1320865	13.1285	0	Inf	9.60067e-12	1.61413e-11	UP	NADP-specific glutamate dehydrogenase	E	K00262
Streptococcus mitis	HMPREF8571_RS08205	gi_306830257_ref_NZ_GL397179.1:1320896-1321382	9.0848	0	Inf	0.00126829	0.0016119	UP	N-acetyltransferase	E	K03828
Streptococcus mitis	HMPREF8571_RS08215	gi_306830257_ref_NZ_GL397179.1:1321973-1322876	5.33906	0	Inf	0.000667207	0.000859828	UP	hypothetical protein	O
Streptococcus mitis	HMPREF8571_RS08220	gi_306830257_ref_NZ_GL397179.1:1323109-1323475	12.0553	0	Inf	0.00126829	0.0016119	UP	50S ribosomal protein L7/L12	J	K02935
Streptococcus mitis	HMPREF8571_RS08225	gi_306830257_ref_NZ_GL397179.1:1323549-1324050	16.8255	0	Inf	2.47519e-06	3.5338e-06	UP	50S ribosomal protein L10	J	K02864
Streptococcus mitis	HMPREF8571_RS08230	gi_306830257_ref_NZ_GL397179.1:1324285-1325560	19.8583	0	Inf	6.41661e-16	1.1786e-15	UP	chlorohydrolase	F/R	K12960
Streptococcus mitis	HMPREF8571_RS08235	gi_306830257_ref_NZ_GL397179.1:1325664-1327413	11.2619	0	Inf	6.97018e-13	1.2053e-12	UP	ABC transporter ATP-binding protein	V	K06147
Streptococcus mitis	HMPREF8571_RS08240	gi_306830257_ref_NZ_GL397179.1:1327414-1329139	23.769	0	Inf	3.26634e-23	6.66384e-23	UP	ABC transporter ATP-binding protein	V	K06148
Streptococcus mitis	HMPREF8571_RS08245	gi_306830257_ref_NZ_GL397179.1:1329201-1330140	10.697	0	Inf	2.27396e-07	3.37408e-07	UP	peptide-methionine (R)-S-oxide reductase	O	K12267
Streptococcus mitis	HMPREF8571_RS08250	gi_306830257_ref_NZ_GL397179.1:1330399-1331269	6.92668	0	Inf	9.96168e-05	0.000133531	UP	homoserine kinase	E	K00872
Streptococcus mitis	HMPREF8571_RS08255	gi_306830257_ref_NZ_GL397179.1:1331270-1332557	9.36822	0	Inf	2.21221e-08	3.40226e-08	UP	homoserine dehydrogenase	E	K00003
Streptococcus mitis	HMPREF8571_RS08260	gi_306830257_ref_NZ_GL397179.1:1332707-1333448	16.2618	0	Inf	2.21221e-08	3.40226e-08	UP	adaptor protein MecA	O/N/T	K16511
Streptococcus mitis	HMPREF8571_RS08265	gi_306830257_ref_NZ_GL397179.1:1333570-1335049	10.0552	0	Inf	4.26767e-10	6.87084e-10	UP	virulence factor MviN	R
Streptococcus mitis	HMPREF8571_RS08275	gi_306830257_ref_NZ_GL397179.1:1337794-1338505	12.4278	0	Inf	1.3552e-06	1.95581e-06	UP	phosphate ABC transporter permease	Unclassified	K19872
Streptococcus mitis	HMPREF8571_RS08280	gi_306830257_ref_NZ_GL397179.1:1338508-1340662	15.3045	0	Inf	1.57453e-19	3.07779e-19	UP	LPS cholinephosphotransferase	Unclassified	K07271
Streptococcus mitis	HMPREF8571_RS08285	gi_306830257_ref_NZ_GL397179.1:1340670-1341636	36.1863	0.0459524	9.62109	5.434e-19	1.05504e-18	UP	glycosyl transferase family 2	Unclassified	K00745
Streptococcus mitis	HMPREF8571_RS08290	gi_306830257_ref_NZ_GL397179.1:1341635-1342472	11.5191	0	Inf	4.1078e-07	6.03549e-07	UP	phosphorylcholine transferase LicD	Unclassified
Streptococcus mitis	HMPREF8571_RS08295	gi_306830257_ref_NZ_GL397179.1:1342615-1343911	18.9165	0	Inf	1.69034e-15	3.08348e-15	UP	LytR family transcriptional regulator	K
Streptococcus mitis	HMPREF8571_RS08300	gi_306830257_ref_NZ_GL397179.1:1343907-1344756	4.73187	0	Inf	0.00242129	0.0030354	UP	prephenate dehydratase	E	K04518
Streptococcus mitis	HMPREF8571_RS08305	gi_306830257_ref_NZ_GL397179.1:1344752-1345229	6.73153	0	Inf	0.00894141	0.0108395	UP	shikimate kinase	E	K00891
Streptococcus mitis	HMPREF8571_RS08310	gi_306830257_ref_NZ_GL397179.1:1345221-1346505	7.82508	0	Inf	2.27396e-07	3.37408e-07	UP	3-phosphoshikimate 1-carboxyvinyltransferase	E	K00800
Streptococcus mitis	HMPREF8571_RS08320	gi_306830257_ref_NZ_GL397179.1:1346943-1348047	20.3834	0	Inf	1.98699e-14	3.54783e-14	UP	prephenate dehydrogenase	E	K04517
Streptococcus mitis	HMPREF8571_RS08325	gi_306830257_ref_NZ_GL397179.1:1348056-1349223	4.47664	0	Inf	0.000352487	0.000460345	UP	chorismate synthase	E	K01736
Streptococcus mitis	HMPREF8571_RS08330	gi_306830257_ref_NZ_GL397179.1:1349232-1350300	7.14871	0	Inf	8.35118e-06	1.16791e-05	UP	3-dehydroquinate synthase	E	K01735
Streptococcus mitis	HMPREF8571_RS08345	gi_306830257_ref_NZ_GL397179.1:1351836-1353000	3.79768	0	Inf	0.00126829	0.0016119	UP	class I SAM-dependent rRNA methyltransferase	R	K06969
Streptococcus mitis	HMPREF8571_RS08350	gi_306830257_ref_NZ_GL397179.1:1353272-1354721	3.32863	0	Inf	0.000667207	0.000859828	UP	alpha-amylase	G	K01176
Streptococcus mitis	HMPREF8571_RS08355	gi_306830257_ref_NZ_GL397179.1:1354807-1357426	5.83356	0	Inf	2.45934e-10	3.98921e-10	UP	alanine--tRNA ligase	J	K01872
Streptococcus mitis	HMPREF8571_RS08360	gi_306830257_ref_NZ_GL397179.1:1357446-1357932	22.2991	0	Inf	1.26331e-07	1.88827e-07	UP	UDP-N-acetylenolpyruvoylglucosamine reductase	S
Streptococcus mitis	HMPREF8571_RS08375	gi_306830257_ref_NZ_GL397179.1:1360403-1361474	3.00156	0	Inf	0.00894141	0.0108395	UP	spermidine/putrescine ABC transporter substrate-binding protein	E	K11069
Streptococcus mitis	HMPREF8571_RS08380	gi_306830257_ref_NZ_GL397179.1:1361470-1362244	6.22775	0	Inf	0.000667207	0.000859828	UP	ABC transporter permease	E	K11070
Streptococcus mitis	HMPREF8571_RS08385	gi_306830257_ref_NZ_GL397179.1:1362240-1363047	4.48005	0	Inf	0.00464266	0.00574512	UP	ABC transporter permease	E	K11071
Streptococcus mitis	HMPREF8571_RS08390	gi_306830257_ref_NZ_GL397179.1:1363027-1364185	5.89953	0	Inf	2.86152e-05	3.91779e-05	UP	ABC transporter ATP-binding protein	E	K11072
Streptococcus mitis	HMPREF8571_RS08395	gi_306830257_ref_NZ_GL397179.1:1364324-1365230	9.31244	0	Inf	2.47519e-06	3.5338e-06	UP	UDP-N-acetylenolpyruvoylglucosamine reductase	Unclassified	K00075
Streptococcus mitis	HMPREF8571_RS08400	gi_306830257_ref_NZ_GL397179.1:1365340-1366096	20.7215	0	Inf	1.42164e-10	2.32235e-10	UP	YhfC family intramembrane metalloprotease	S
Streptococcus mitis	HMPREF8571_RS08405	gi_306830257_ref_NZ_GL397179.1:1366105-1366837	24.6922	0	Inf	5.64977e-12	9.56627e-12	UP	acetolactate decarboxylase	Unclassified	K01575
Streptococcus mitis	HMPREF8571_RS08410	gi_306830257_ref_NZ_GL397179.1:1366982-1368254	2.84358	0	Inf	0.00464266	0.00574512	UP	PLP-dependent aminotransferase family protein	E/K
Streptococcus mitis	HMPREF8571_RS08415	gi_306830257_ref_NZ_GL397179.1:1368273-1369089	19.1997	0	Inf	1.42164e-10	2.32235e-10	UP	amino acid ABC transporter substrate-binding protein	E/T	K02030
Streptococcus mitis	HMPREF8571_RS08420	gi_306830257_ref_NZ_GL397179.1:1369207-1369675	43.737	0	Inf	2.48909e-13	4.34663e-13	UP	NUDIX domain-containing protein	F	K03574
Streptococcus mitis	HMPREF8571_RS08425	gi_306830257_ref_NZ_GL397179.1:1369764-1370418	24.5624	0.0678411	8.50007	1.42755e-09	2.26871e-09	UP	phosphate transport system regulatory protein PhoU	P	K02039
Streptococcus mitis	HMPREF8571_RS08435	gi_306830257_ref_NZ_GL397179.1:1371200-1372004	2.99783	0	Inf	0.0336166	0.0391128	UP	phosphate ABC transporter ATP-binding protein	P	K02036
Streptococcus mitis	HMPREF8571_RS08440	gi_306830257_ref_NZ_GL397179.1:1372014-1372899	7.71733	0	Inf	2.86152e-05	3.91779e-05	UP	phosphate ABC transporter, permease protein PstA	P	K02038
Streptococcus mitis	HMPREF8571_RS08445	gi_306830257_ref_NZ_GL397179.1:1372888-1373806	18.8194	0	Inf	1.63617e-11	2.73553e-11	UP	phosphate ABC transporter permease subunit PstC	P	K02037
Streptococcus mitis	HMPREF8571_RS08450	gi_306830257_ref_NZ_GL397179.1:1373805-1374684	21.4816	0	Inf	1.97336e-12	3.38108e-12	UP	phosphate-binding protein	P	K02040
Streptococcus mitis	HMPREF8571_RS08455	gi_306830257_ref_NZ_GL397179.1:1374896-1376201	10.471	0	Inf	2.27269e-09	3.5912e-09	UP	23S rRNA methyltransferase	J
Streptococcus mitis	HMPREF8571_RS08460	gi_306830257_ref_NZ_GL397179.1:1376201-1376975	29.5818	0	Inf	1.20778e-14	2.16604e-14	UP	inositol monophosphatase family protein	G	K01092
Streptococcus mitis	HMPREF8571_RS08465	gi_306830257_ref_NZ_GL397179.1:1376964-1377243	10.0552	0	Inf	0.0172979	0.020587	UP	hypothetical protein	S
Streptococcus mitis	HMPREF8571_RS08470	gi_306830257_ref_NZ_GL397179.1:1377243-1377645	13.9725	0	Inf	0.000187	0.000247637	UP	transcriptional regulator Spx	P	K16509
Streptococcus mitis	HMPREF8571_RS08480	gi_306830257_ref_NZ_GL397179.1:1378472-1379246	4.15183	0	Inf	0.00894141	0.0108395	UP	TIGR01457 family HAD-type hydrolase	G	K01101
Streptococcus mitis	HMPREF8571_RS08485	gi_306830257_ref_NZ_GL397179.1:1379256-1379994	10.341	0	Inf	8.35118e-06	1.16791e-05	UP	acyl-ACP thioesterase	Unclassified	K01071
Streptococcus mitis	HMPREF8571_RS08490	gi_306830257_ref_NZ_GL397179.1:1379998-1381129	3.55308	0	Inf	0.00242129	0.0030354	UP	coproporphyrinogen III oxidase	Unclassified
Streptococcus mitis	HMPREF8571_RS08495	gi_306830257_ref_NZ_GL397179.1:1381201-1381600	9.0497	0	Inf	0.00464266	0.00574512	UP	YtxH domain-containing protein	Unclassified
Streptococcus mitis	HMPREF8571_RS08505	gi_306830257_ref_NZ_GL397179.1:1381999-1382788	23.9289	0	Inf	1.97336e-12	3.38108e-12	UP	prolipoprotein diacylglyceryl transferase	Unclassified	K13292
Streptococcus mitis	HMPREF8571_RS08510	gi_306830257_ref_NZ_GL397179.1:1382780-1383716	47.6469	0	Inf	9.00946e-25	1.86841e-24	UP	HPr kinase/phosphorylase	T	K06023
Streptococcus mitis	HMPREF8571_RS08525	gi_306830257_ref_NZ_GL397179.1:1385282-1392986	2.76665	0	Inf	8.98453e-14	1.58537e-13	UP	YSIRK signal domain/LPXTG anchor domain surface protein	Unclassified
Streptococcus mitis	HMPREF8571_RS08530	gi_306830257_ref_NZ_GL397179.1:1393202-1393910	25.5281	0	Inf	5.64977e-12	9.56627e-12	UP	glucosamine-6-phosphate deaminase	G	K02564
Streptococcus mitis	HMPREF8571_RS08535	gi_306830257_ref_NZ_GL397179.1:1394059-1395088	12.1053	0	Inf	1.24618e-08	1.93074e-08	UP	tRNA preQ1(34) S-adenosylmethionine ribosyltransferase-isomerase QueA	J	K07568
Streptococcus mitis	HMPREF8571_RS08540	gi_306830257_ref_NZ_GL397179.1:1395127-1395988	3.2662	0	Inf	0.0172979	0.020587	UP	YihY/virulence factor BrkB family protein	S	K07058
Streptococcus mitis	HMPREF8571_RS08545	gi_306830257_ref_NZ_GL397179.1:1396023-1398078	16.6283	0	Inf	4.20784e-20	8.26732e-20	UP	sodium:hydrogen antiporter	P	K03316
Streptococcus mitis	HMPREF8571_RS08550	gi_306830257_ref_NZ_GL397179.1:1398089-1398344	12.569	0	Inf	0.00894141	0.0108395	UP	hypothetical protein	Unclassified
Streptococcus mitis	HMPREF8571_RS08560	gi_306830257_ref_NZ_GL397179.1:1398877-1399834	4.61827	0	Inf	0.00126829	0.0016119	UP	TIGR01212 family radical SAM protein	R	K07139
Streptococcus mitis	HMPREF8571_RS08565	gi_306830257_ref_NZ_GL397179.1:1399925-1400285	6.68491	0	Inf	0.0336166	0.0391128	UP	DUF3397 domain-containing protein	Unclassified
Streptococcus mitis	HMPREF8571_RS08570	gi_306830257_ref_NZ_GL397179.1:1400365-1401106	41.7387	0	Inf	1.47817e-18	2.83963e-18	UP	SAM-dependent methyltransferase	Unclassified	K03183
Streptococcus mitis	HMPREF8571_RS08575	gi_306830257_ref_NZ_GL397179.1:1401310-1401820	10.2323	0	Inf	0.000352487	0.000460345	UP	Cna B-type domain-containing protein	Unclassified
Streptococcus mitis	HMPREF8571_RS08580	gi_306830257_ref_NZ_GL397179.1:1402927-1405450	18.9631	0	Inf	4.11777e-26	8.65909e-26	UP	adhesin	Unclassified
Streptococcus mitis	HMPREF8571_RS08585	gi_306830257_ref_NZ_GL397179.1:1406044-1406570	33.581	0	Inf	9.60067e-12	1.61413e-11	UP	cell wall anchor	Unclassified
Streptococcus mitis	HMPREF8571_RS08590	gi_306830257_ref_NZ_GL397179.1:1409238-1411038	2.45658	0	Inf	0.00126829	0.0016119	UP	cell wall anchor	Unclassified
Streptococcus mitis	HMPREF8571_RS08595	gi_306830257_ref_NZ_GL397179.1:1411478-1418717	11.9996	0	Inf	2.379e-39	5.66272e-39	UP	DUF4982 domain-containing protein	G	K01190
Streptococcus mitis	HMPREF8571_RS08600	gi_306830257_ref_NZ_GL397179.1:1418967-1419723	3.18792	0	Inf	0.0336166	0.0391128	UP	NAD(P)-dependent oxidoreductase	R	K07124
Streptococcus mitis	HMPREF8571_RS08615	gi_306830257_ref_NZ_GL397179.1:1421303-1422542	11.677	0	Inf	7.42892e-10	1.18938e-09	UP	GTPase HflX	R	K03665
Streptococcus mitis	HMPREF8571_RS08620	gi_306830257_ref_NZ_GL397179.1:1422534-1423419	34.501	0	Inf	1.47817e-18	2.83963e-18	UP	tRNA (adenosine(37)-N6)-dimethylallyltransferase MiaA	J	K00791
Streptococcus mitis	HMPREF8571_RS08625	gi_306830257_ref_NZ_GL397179.1:1423539-1423710	49.1069	0	Inf	2.47519e-06	3.5338e-06	UP	DUF3042 domain-containing protein	Unclassified
Streptococcus mitis	HMPREF8571_RS08630	gi_306830257_ref_NZ_GL397179.1:1423752-1424592	32.5211	0	Inf	5.93548e-17	1.11059e-16	UP	thymidylate synthase	F	K00560
Streptococcus mitis	HMPREF8571_RS08635	gi_306830257_ref_NZ_GL397179.1:1424689-1425649	24.2748	0	Inf	7.35991e-15	1.32613e-14	UP	glucokinase	K/G	K00845
Streptococcus mitis	HMPREF8571_RS08640	gi_306830257_ref_NZ_GL397179.1:1425774-1428252	19.3073	0	Inf	4.11777e-26	8.65909e-26	UP	hypothetical protein	R
Streptococcus mitis	HMPREF8571_RS08645	gi_306830257_ref_NZ_GL397179.1:1428978-1430238	45.6113	0.0352386	10.338	4.02669e-28	8.67344e-28	UP	surface protein	R
Streptococcus mitis	HMPREF8571_RS08650	gi_306830257_ref_NZ_GL397179.1:1430341-1432063	8.6371	0	Inf	4.26767e-10	6.87084e-10	UP	aminodeoxychorismate synthase, component I	E	K03342
Streptococcus mitis	HMPREF8571_RS08660	gi_306830257_ref_NZ_GL397179.1:1437950-1438514	22.78	0	Inf	7.04361e-09	1.09818e-08	UP	TIGR01440 family protein	S
Streptococcus mitis	HMPREF8571_RS08665	gi_306830257_ref_NZ_GL397179.1:1438628-1440320	17.3427	0	Inf	5.80874e-18	1.10696e-17	UP	sensor histidine kinase	T	K07718
Streptococcus mitis	HMPREF8571_RS08675	gi_306830257_ref_NZ_GL397179.1:1441124-1442237	27.8008	0	Inf	1.47817e-18	2.83963e-18	UP	peptide-methionine (R)-S-oxide reductase	O	K12267
Streptococcus mitis	HMPREF8571_RS08680	gi_306830257_ref_NZ_GL397179.1:1442246-1442810	14.2375	0	Inf	4.53786e-06	6.41108e-06	UP	hypothetical protein	O/C
Streptococcus mitis	HMPREF8571_RS08685	gi_306830257_ref_NZ_GL397179.1:1442823-1443534	15.2523	0	Inf	1.26331e-07	1.88827e-07	UP	cytochrome c biogenesis protein CcdA	O	K06196
Streptococcus mitis	HMPREF8571_RS08690	gi_306830257_ref_NZ_GL397179.1:1443696-1444248	24.0016	0	Inf	3.99443e-09	6.2745e-09	UP	N-acetyltransferase	J
Streptococcus mitis	HMPREF8571_RS08700	gi_306830257_ref_NZ_GL397179.1:1445461-1446922	19.8078	0	Inf	9.20566e-18	1.749e-17	UP	nicotinate phosphoribosyltransferase	Unclassified	K00763
Streptococcus mitis	HMPREF8571_RS08715	gi_306830257_ref_NZ_GL397179.1:1447915-1448314	11.0607	0	Inf	0.00126829	0.0016119	UP	N-acetyltransferase	R
Streptococcus mitis	HMPREF8571_RS08720	gi_306830257_ref_NZ_GL397179.1:1448425-1449790	45.0498	0	Inf	3.09475e-31	6.85188e-31	UP	amino acid permease	E	K03293
Streptococcus mitis	HMPREF8571_RS08725	gi_306830257_ref_NZ_GL397179.1:1449868-1450351	17.4512	0	Inf	2.47519e-06	3.5338e-06	UP	transcription elongation factor GreA	K	K03624
Streptococcus mitis	HMPREF8571_RS08730	gi_306830257_ref_NZ_GL397179.1:1450414-1452160	11.2812	0.0254356	8.79286	1.41877e-11	2.38243e-11	UP	aminodeoxychorismate lyase	R	K07082
Streptococcus mitis	HMPREF8571_RS08735	gi_306830257_ref_NZ_GL397179.1:1452240-1452744	6.37163	0	Inf	0.00894141	0.0108395	UP	N-acetyltransferase	R
Streptococcus mitis	HMPREF8571_RS08745	gi_306830257_ref_NZ_GL397179.1:1453217-1454552	18.3643	0.0332604	9.10888	4.06981e-14	7.23685e-14	UP	UDP-N-acetylmuramate--L-alanine ligase	Unclassified	K01924
Streptococcus mitis	HMPREF8571_RS08750	gi_306830257_ref_NZ_GL397179.1:1454563-1455175	12.4665	0	Inf	8.35118e-06	1.16791e-05	UP	hypothetical protein	Unclassified
Streptococcus mitis	HMPREF8571_RS08755	gi_306830257_ref_NZ_GL397179.1:1455222-1458318	29.4806	0	Inf	1.15565e-40	2.79507e-40	UP	RNA helicase	K
Streptococcus mitis	HMPREF8571_RS08760	gi_306830257_ref_NZ_GL397179.1:1458410-1459577	17.9066	0	Inf	1.49345e-13	2.62256e-13	UP	pyridoxal phosphate-dependent aminotransferase	E	K14155
Streptococcus mitis	HMPREF8571_RS08765	gi_306830257_ref_NZ_GL397179.1:1459584-1460679	17.248	0	Inf	1.97336e-12	3.38108e-12	UP	cystathionine gamma-synthase	E	K01739
Streptococcus mitis	HMPREF8571_RS08770	gi_306830257_ref_NZ_GL397179.1:1460824-1462783	13.3386	0	Inf	2.45896e-16	4.5383e-16	UP	peptide ABC transporter substrate-binding protein	E	K15580
Streptococcus mitis	HMPREF8571_RS08775	gi_306830257_ref_NZ_GL397179.1:1462985-1464608	5.44864	0	Inf	1.3552e-06	1.95581e-06	UP	polysaccharide biosynthesis protein	R
Streptococcus mitis	HMPREF8571_RS08800	gi_306830257_ref_NZ_GL397179.1:1468750-1469035	26.7202	0	Inf	8.35118e-06	1.16791e-05	UP	GIY-YIG nuclease family protein	Unclassified	K07461
Streptococcus mitis	HMPREF8571_RS08805	gi_306830257_ref_NZ_GL397179.1:1469024-1469774	12.318	0	Inf	7.44748e-07	1.08433e-06	UP	tRNA1(Val) (adenine(37)-N6)-methyltransferase	R
Streptococcus mitis	HMPREF8571_RS08810	gi_306830257_ref_NZ_GL397179.1:1469827-1470187	28.968	0.123091	7.87859	1.5797e-06	2.27743e-06	UP	hypothetical protein	J	K07570
Streptococcus mitis	HMPREF8571_RS08815	gi_306830257_ref_NZ_GL397179.1:1470188-1471589	23.2375	0	Inf	2.45415e-19	4.78234e-19	UP	Cof-type HAD-IIB family hydrolase	R	K03768
Streptococcus mitis	HMPREF8571_RS08840	gi_306830257_ref_NZ_GL397179.1:1476660-1477170	44.0777	0	Inf	1.98699e-14	3.54783e-14	UP	N-acetyltransferase	Unclassified
Streptococcus mitis	HMPREF8571_RS08850	gi_306830257_ref_NZ_GL397179.1:1477853-1478324	15.3385	0	Inf	1.54285e-05	2.13179e-05	UP	single-stranded DNA-binding protein	Unclassified	K03111
Streptococcus mitis	HMPREF8571_RS08855	gi_306830257_ref_NZ_GL397179.1:1478335-1478626	15.1517	0	Inf	0.00126829	0.0016119	UP	30S ribosomal protein S6	J	K02990
Streptococcus mitis	HMPREF8571_RS08860	gi_306830257_ref_NZ_GL397179.1:1478757-1479966	21.9387	0	Inf	1.52753e-16	2.83135e-16	UP	MFS transporter	G
Streptococcus mitis	HMPREF8571_RS08865	gi_306830257_ref_NZ_GL397179.1:1480097-1481441	3.88752	0	Inf	0.000352487	0.000460345	UP	asparagine--tRNA ligase	J	K01893
Streptococcus mitis	HMPREF8571_RS08870	gi_306830257_ref_NZ_GL397179.1:1481593-1482772	13.2933	0	Inf	1.42164e-10	2.32235e-10	UP	pyridoxal phosphate-dependent aminotransferase	E
Streptococcus mitis	HMPREF8571_RS08875	gi_306830257_ref_NZ_GL397179.1:1482781-1483258	22.7189	0	Inf	1.26331e-07	1.88827e-07	UP	hypothetical protein	S
Streptococcus mitis	HMPREF8571_RS08880	gi_306830257_ref_NZ_GL397179.1:1483389-1483824	12.915	0	Inf	0.000187	0.000247637	UP	MarR family transcriptional regulator	K
Streptococcus mitis	HMPREF8571_RS08885	gi_306830257_ref_NZ_GL397179.1:1483914-1484463	16.8196	0	Inf	7.44748e-07	1.08433e-06	UP	NAD(P)H-dependent oxidoreductase	R
Streptococcus mitis	HMPREF8571_RS08895	gi_306830257_ref_NZ_GL397179.1:1485520-1487116	3.52594	0	Inf	0.000187	0.000247637	UP	hypothetical protein	Unclassified
Streptococcus mitis	HMPREF8571_RS08905	gi_306830257_ref_NZ_GL397179.1:1487642-1490339	13.7151	0	Inf	2.07007e-21	4.12939e-21	UP	cation-translocating P-type ATPase	P	K01537
Streptococcus mitis	HMPREF8571_RS08910	gi_306830257_ref_NZ_GL397179.1:1490645-1491839	7.74126	0	Inf	7.44748e-07	1.08433e-06	UP	cation transporter	P
Streptococcus mitis	HMPREF8571_RS08915	gi_306830257_ref_NZ_GL397179.1:1491892-1492504	16.4033	0	Inf	2.27396e-07	3.37408e-07	UP	hypothetical protein	Unclassified
Streptococcus mitis	HMPREF8571_RS08920	gi_306830257_ref_NZ_GL397179.1:1492500-1494369	21.5085	0	Inf	7.38637e-23	1.50117e-22	UP	ABC transporter ATP-binding protein	R	K15738
Streptococcus mitis	HMPREF8571_RS08925	gi_306830257_ref_NZ_GL397179.1:1494365-1495550	30.5218	0	Inf	4.84905e-21	9.63396e-21	UP	CCA tRNA nucleotidyltransferase	J	K00974
Streptococcus mitis	HMPREF8571_RS08930	gi_306830257_ref_NZ_GL397179.1:1495561-1496329	33.9969	0	Inf	2.45896e-16	4.5383e-16	UP	4-hydroxy-tetrahydrodipicolinate reductase	E	K00215
Streptococcus mitis	HMPREF8571_RS08935	gi_306830257_ref_NZ_GL397179.1:1496481-1497330	31.2303	0	Inf	1.52753e-16	2.83135e-16	UP	DegV family protein	S
Streptococcus mitis	HMPREF8571_RS08940	gi_306830257_ref_NZ_GL397179.1:1497332-1497707	35.3003	0	Inf	3.99443e-09	6.2745e-09	UP	DUF1149 domain-containing protein	S
Streptococcus mitis	HMPREF8571_RS08945	gi_306830257_ref_NZ_GL397179.1:1497781-1499134	20.4966	0	Inf	3.71245e-17	6.96904e-17	UP	phosphoglucosamine mutase	G	K03431
Streptococcus mitis	HMPREF8571_RS08950	gi_306830257_ref_NZ_GL397179.1:1499164-1499962	4.53051	0	Inf	0.00464266	0.00574512	UP	hypothetical protein	S
Streptococcus mitis	HMPREF8571_RS08955	gi_306830257_ref_NZ_GL397179.1:1499948-1500806	52.9099	0	Inf	4.12804e-25	8.60217e-25	UP	TIGR00159 family protein	S	K18672
Streptococcus mitis	HMPREF8571_RS08975	gi_306830257_ref_NZ_GL397179.1:1503267-1504245	18.0768	0	Inf	9.60067e-12	1.61413e-11	UP	YvcK family protein	S
Streptococcus mitis	HMPREF8571_RS08980	gi_306830257_ref_NZ_GL397179.1:1504241-1505132	5.86179	0	Inf	0.000352487	0.000460345	UP	RNase adapter RapZ	R	K06958
Streptococcus mitis	HMPREF8571_RS08990	gi_306830257_ref_NZ_GL397179.1:1505573-1506161	16.3888	0	Inf	4.1078e-07	6.03549e-07	UP	YihA family ribosome biogenesis GTP-binding protein	R	K03978
Streptococcus mitis	HMPREF8571_RS08995	gi_306830257_ref_NZ_GL397179.1:1506169-1507402	19.8823	0	Inf	1.69034e-15	3.08348e-15	UP	ATP-dependent Clp protease ATP-binding subunit ClpX	O	K03544
Streptococcus mitis	HMPREF8571_RS09010	gi_306830257_ref_NZ_GL397179.1:1508228-1508903	5.94984	0	Inf	0.00242129	0.0030354	UP	(d)CMP kinase	F	K00945
Streptococcus mitis	HMPREF8571_RS09015	gi_306830257_ref_NZ_GL397179.1:1508912-1509422	22.8259	0	Inf	3.94049e-08	6.00945e-08	UP	LysM domain-containing protein	Unclassified
Streptococcus mitis	HMPREF8571_RS09020	gi_306830257_ref_NZ_GL397179.1:1509753-1510719	27.0358	0	Inf	2.45896e-16	4.5383e-16	UP	glycosyltransferase	Unclassified
Streptococcus mitis	HMPREF8571_RS09025	gi_306830257_ref_NZ_GL397179.1:1510720-1511740	14.1817	0	Inf	7.42892e-10	1.18938e-09	UP	UDP-glucose 4-epimerase GalE	Unclassified	K01784
Streptococcus mitis	HMPREF8571_RS09030	gi_306830257_ref_NZ_GL397179.1:1511841-1512945	6.55182	0	Inf	1.54285e-05	2.13179e-05	UP	FAD-binding oxidoreductase	E
Streptococcus mitis	HMPREF8571_RS09040	gi_306830257_ref_NZ_GL397179.1:1513745-1514423	32.5795	0	Inf	3.27725e-14	5.82903e-14	UP	tRNA (adenine-N(1))-methyltransferase	R	K06967
Streptococcus mitis	HMPREF8571_RS09045	gi_306830257_ref_NZ_GL397179.1:1514524-1516843	15.9497	0	Inf	2.07007e-21	4.12939e-21	UP	ATPase	P	K12952
Streptococcus mitis	HMPREF8571_RS09050	gi_306830257_ref_NZ_GL397179.1:1516992-1517742	13.9247	0	Inf	1.26331e-07	1.88827e-07	UP	1-acyl-sn-glycerol-3-phosphate acyltransferase	Unclassified	K00655
Streptococcus mitis	HMPREF8571_RS09055	gi_306830257_ref_NZ_GL397179.1:1517784-1518477	3.47731	0	Inf	0.0336166	0.0391128	UP	alpha/beta hydrolase	R	K07017
Streptococcus mitis	HMPREF8571_RS09060	gi_306830257_ref_NZ_GL397179.1:1518457-1519468	9.53855	0	Inf	4.1078e-07	6.03549e-07	UP	metal ABC transporter substrate-binding protein	P	K02016
Streptococcus mitis	HMPREF8571_RS09065	gi_306830257_ref_NZ_GL397179.1:1519487-1520243	19.1275	0	Inf	7.42892e-10	1.18938e-09	UP	ABC transporter ATP-binding protein	P	K02013
Streptococcus mitis	HMPREF8571_RS09070	gi_306830257_ref_NZ_GL397179.1:1520244-1521291	46.822	0	Inf	1.32662e-26	2.80077e-26	UP	iron ABC transporter permease	P	K02015
Streptococcus mitis	HMPREF8571_RS09075	gi_306830257_ref_NZ_GL397179.1:1521617-1522229	51.1783	0	Inf	9.40652e-19	1.81714e-18	UP	cadmium resistance protein CadD	P
Streptococcus mitis	HMPREF8571_RS09080	gi_306830257_ref_NZ_GL397179.1:1523267-1523537	20.7783	0.16397	6.9855	0.00141036	0.00179016	UP	30S ribosomal protein S15	J	K02956
Streptococcus mitis	HMPREF8571_RS09100	gi_306830257_ref_NZ_GL397179.1:1527922-1528615	6.37507	0	Inf	0.00126829	0.0016119	UP	phosphoglycerate mutase	G	K01834
Streptococcus mitis	HMPREF8571_RS09105	gi_306830257_ref_NZ_GL397179.1:1528929-1529310	12.6348	0	Inf	0.000667207	0.000859828	UP	hypothetical protein	Unclassified
Streptococcus mitis	HMPREF8571_RS09110	gi_306830257_ref_NZ_GL397179.1:1529461-1535029	3.1778	0	Inf	9.60067e-12	1.61413e-11	UP	peptidase M26	S	K01390
Streptococcus mitis	HMPREF8571_RS09115	gi_306830257_ref_NZ_GL397179.1:1535261-1535642	6.31742	0	Inf	0.0336166	0.0391128	UP	hypothetical protein	Unclassified
Streptococcus mitis	HMPREF8571_RS09120	gi_306830257_ref_NZ_GL397179.1:1535890-1542337	13.7854	0	Inf	5.9478e-40	1.42855e-39	UP	peptidase	S
Streptococcus mitis	HMPREF8571_RS09125	gi_306830257_ref_NZ_GL397179.1:1542615-1545408	8.49332	0	Inf	4.49613e-15	8.13731e-15	UP	isoleucine--tRNA ligase	J	K01870
Streptococcus mitis	HMPREF8571_RS09130	gi_306830257_ref_NZ_GL397179.1:1545659-1546454	12.1269	0	Inf	4.1078e-07	6.03549e-07	UP	DivIVA domain-containing protein	Unclassified	K04074
Streptococcus mitis	HMPREF8571_RS09135	gi_306830257_ref_NZ_GL397179.1:1546470-1546725	15.7113	0	Inf	0.00242129	0.0030354	UP	DivIVA domain-containing protein	Unclassified
Streptococcus mitis	HMPREF8571_RS09140	gi_306830257_ref_NZ_GL397179.1:1546733-1547525	26.3744	0	Inf	1.49345e-13	2.62256e-13	UP	hypothetical protein	S
Streptococcus mitis	HMPREF8571_RS09145	gi_306830257_ref_NZ_GL397179.1:1547521-1547782	18.4218	0	Inf	0.000667207	0.000859828	UP	YggT family protein	S	K02221
Streptococcus mitis	HMPREF8571_RS09150	gi_306830257_ref_NZ_GL397179.1:1547781-1548312	27.9732	0	Inf	4.26767e-10	6.87084e-10	UP	cell division protein SepF	S	K09772
Streptococcus mitis	HMPREF8571_RS09155	gi_306830257_ref_NZ_GL397179.1:1548321-1548993	12.5504	0	Inf	2.47519e-06	3.5338e-06	UP	YggS family pyridoxal phosphate-dependent enzyme	R	K06997
Streptococcus mitis	HMPREF8571_RS09160	gi_306830257_ref_NZ_GL397179.1:1548996-1550253	33.251	0	Inf	1.45412e-23	2.98602e-23	UP	cell division protein FtsZ	Unclassified	K03531
Streptococcus mitis	HMPREF8571_RS09165	gi_306830257_ref_NZ_GL397179.1:1550269-1551640	23.4524	0	Inf	3.83289e-19	7.44595e-19	UP	cell division protein FtsA	Unclassified	K03590
Streptococcus mitis	HMPREF8571_RS09175	gi_306830257_ref_NZ_GL397179.1:1552770-1554132	2.65582	0	Inf	0.00464266	0.00574512	UP	UDP-N-acetylmuramoyl-tripeptide--D-alanyl-D-alanine ligase	Unclassified	K01929
Streptococcus mitis	HMPREF8571_RS09180	gi_306830257_ref_NZ_GL397179.1:1554216-1555260	31.176	0	Inf	2.45415e-19	4.78234e-19	UP	D-alanine--D-alanine ligase	Unclassified	K01921
Streptococcus mitis	HMPREF8571_RS09190	gi_306830257_ref_NZ_GL397179.1:1556042-1558085	9.24844	0	Inf	1.97336e-12	3.38108e-12	UP	penicillin-binding protein 2	Unclassified	K00687
Streptococcus mitis	HMPREF8571_RS09195	gi_306830257_ref_NZ_GL397179.1:1558340-1559192	7.07284	0	Inf	9.96168e-05	0.000133531	UP	MurR/RpiR family transcriptional regulator	K
Streptococcus mitis	HMPREF8571_RS09200	gi_306830257_ref_NZ_GL397179.1:1559633-1560398	5.25077	0	Inf	0.00242129	0.0030354	UP	class I SAM-dependent methyltransferase	Unclassified
Streptococcus mitis	HMPREF8571_RS09205	gi_306830257_ref_NZ_GL397179.1:1560863-1561760	29.1131	0	Inf	2.45896e-16	4.5383e-16	UP	ROK family protein	K/G
Streptococcus mitis	HMPREF8571_RS09210	gi_306830257_ref_NZ_GL397179.1:1561777-1562695	7.00255	0	Inf	5.32834e-05	7.2109e-05	UP	N-acetylneuraminate lyase	E	K01639
Streptococcus mitis	HMPREF8571_RS09215	gi_306830257_ref_NZ_GL397179.1:1562865-1563510	23.6593	0	Inf	2.45934e-10	3.98921e-10	UP	DUF624 domain-containing protein	S
Streptococcus mitis	HMPREF8571_RS09220	gi_306830257_ref_NZ_GL397179.1:1563530-1563983	15.9466	0	Inf	1.54285e-05	2.13179e-05	UP	YhcH/YjgK/YiaL family protein	G
Streptococcus mitis	HMPREF8571_RS09225	gi_306830257_ref_NZ_GL397179.1:1564428-1565268	22.4778	0	Inf	1.97336e-12	3.38108e-12	UP	carbohydrate ABC transporter permease	G	K02026
Streptococcus mitis	HMPREF8571_RS09230	gi_306830257_ref_NZ_GL397179.1:1565283-1566171	14.0253	0	Inf	1.24618e-08	1.93074e-08	UP	sugar ABC transporter permease	G	K02025
Streptococcus mitis	HMPREF8571_RS09235	gi_306830257_ref_NZ_GL397179.1:1566368-1567697	23.5882	0.0334105	9.46355	2.68427e-17	5.05678e-17	UP	carbohydrate ABC transporter substrate-binding protein	G	K02027
Streptococcus mitis	HMPREF8571_RS09240	gi_306830257_ref_NZ_GL397179.1:1567811-1568510	54.0109	0	Inf	8.90188e-22	1.78554e-21	UP	putative N-acetylmannosamine-6-phosphate 2-epimerase	G	K01788
Streptococcus mitis	HMPREF8571_RS09245	gi_306830257_ref_NZ_GL397179.1:1568739-1572135	15.8658	0	Inf	2.32161e-28	5.0148e-28	UP	YSIRK signal domain/LPXTG anchor domain surface protein	G	K01186
Streptococcus mitis	HMPREF8571_RS09250	gi_306830257_ref_NZ_GL397179.1:1572470-1573454	31.0334	0	Inf	1.47817e-18	2.83963e-18	UP	acetylxylan esterase	Unclassified	K01060
Streptococcus mitis	HMPREF8571_RS09255	gi_306830257_ref_NZ_GL397179.1:1573718-1574201	121.327	0	Inf	3.37025e-30	7.39315e-30	UP	thioesterase	Unclassified
Streptococcus mitis	HMPREF8571_RS09260	gi_306830257_ref_NZ_GL397179.1:1574511-1576527	16.9498	0	Inf	4.20784e-20	8.26732e-20	UP	DNA helicase RecG	K	K03655
Streptococcus mitis	HMPREF8571_RS09265	gi_306830257_ref_NZ_GL397179.1:1576548-1577652	2.18394	0	Inf	0.0336166	0.0391128	UP	alanine racemase	Unclassified	K01775
Streptococcus mitis	HMPREF8571_RS09270	gi_306830257_ref_NZ_GL397179.1:1577641-1578004	19.8895	0	Inf	1.54285e-05	2.13179e-05	UP	holo-ACP synthase	Unclassified	K00997
Streptococcus mitis	HMPREF8571_RS09275	gi_306830257_ref_NZ_GL397179.1:1578049-1579081	16.3531	0	Inf	2.79657e-11	4.64192e-11	UP	3-deoxy-7-phosphoheptulonate synthase	E	K01626
Streptococcus mitis	HMPREF8571_RS09280	gi_306830257_ref_NZ_GL397179.1:1579082-1580114	8.17656	0	Inf	2.47519e-06	3.5338e-06	UP	3-deoxy-7-phosphoheptulonate synthase	E	K01626
Streptococcus mitis	HMPREF8571_RS09285	gi_306830257_ref_NZ_GL397179.1:1580193-1582707	13.5935	0.0176684	9.58754	1.27618e-18	2.46393e-18	UP	preprotein translocase subunit SecA	Unclassified	K03070
Streptococcus mitis	HMPREF8571_RS09290	gi_306830257_ref_NZ_GL397179.1:1582822-1583593	30.7388	0	Inf	4.49613e-15	8.13731e-15	UP	DNA alkylation repair protein	Unclassified
Streptococcus mitis	HMPREF8571_RS09295	gi_306830257_ref_NZ_GL397179.1:1583737-1584028	22.0388	0	Inf	5.32834e-05	7.2109e-05	UP	hypothetical protein	Unclassified
Streptococcus mitis	HMPREF8571_RS09300	gi_306830257_ref_NZ_GL397179.1:1584047-1584386	34.3061	0	Inf	3.94049e-08	6.00945e-08	UP	hypothetical protein	Unclassified
Streptococcus mitis	HMPREF8571_RS09305	gi_306830257_ref_NZ_GL397179.1:1584509-1585106	35.6473	0	Inf	8.98453e-14	1.58537e-13	UP	LemA family protein	S	K03744
Streptococcus mitis	HMPREF8571_RS09310	gi_306830257_ref_NZ_GL397179.1:1585312-1586164	3.30066	0	Inf	0.0172979	0.020587	UP	TPM domain-containing protein	R	K06872
Streptococcus mitis	HMPREF8571_RS09315	gi_306830257_ref_NZ_GL397179.1:1586390-1587701	6.13123	0	Inf	4.53786e-06	6.41108e-06	UP	ribosome biogenesis GTPase Der	R	K03977
Streptococcus mitis	HMPREF8571_RS09320	gi_306830257_ref_NZ_GL397179.1:1587714-1588428	27.0014	0	Inf	1.17118e-12	2.01817e-12	UP	NADPH-dependent oxidoreductase	C
Streptococcus mitis	HMPREF8571_RS09325	gi_306830257_ref_NZ_GL397179.1:1588424-1589321	14.7805	0	Inf	3.99443e-09	6.2745e-09	UP	primosomal protein DnaI	Unclassified	K11144
Streptococcus mitis	HMPREF8571_RS09330	gi_306830257_ref_NZ_GL397179.1:1589321-1590485	2.41671	0	Inf	0.0172979	0.020587	UP	DNA helicase	Unclassified	K03346
Streptococcus mitis	HMPREF8571_RS09335	gi_306830257_ref_NZ_GL397179.1:1590485-1590959	45.7248	0	Inf	5.41924e-14	9.60424e-14	UP	transcriptional repressor NrdR	K	K07738
Streptococcus mitis	HMPREF8571_RS09340	gi_306830257_ref_NZ_GL397179.1:1591099-1591465	6.57562	0	Inf	0.0336166	0.0391128	UP	GntR family transcriptional regulator	K
Streptococcus mitis	HMPREF8571_RS09350	gi_306830257_ref_NZ_GL397179.1:1592180-1592909	4.95874	0	Inf	0.00464266	0.00574512	UP	hypothetical protein	Unclassified	K01990
Streptococcus mitis	HMPREF8571_RS09355	gi_306830257_ref_NZ_GL397179.1:1592940-1593636	7.50174	0	Inf	0.000352487	0.000460345	UP	LrgB family protein	Unclassified
Streptococcus mitis	HMPREF8571_RS09360	gi_306830257_ref_NZ_GL397179.1:1593632-1594007	6.41823	0	Inf	0.0336166	0.0391128	UP	CidA/LrgA family protein	R	K06518
Streptococcus mitis	HMPREF8571_RS09365	gi_306830257_ref_NZ_GL397179.1:1594203-1594584	7.37032	0	Inf	0.0172979	0.020587	UP	MarR family transcriptional regulator	K
Streptococcus mitis	HMPREF8571_RS09370	gi_306830257_ref_NZ_GL397179.1:1594684-1594906	14.429	0	Inf	0.00894141	0.0108395	UP	DUF4649 domain-containing protein	Unclassified
Streptococcus mitis	HMPREF8571_RS09375	gi_306830257_ref_NZ_GL397179.1:1594921-1595236	10.1825	0	Inf	0.00894141	0.0108395	UP	thioredoxin	O	K03671
Streptococcus mitis	HMPREF8571_RS09380	gi_306830257_ref_NZ_GL397179.1:1595331-1596000	39.6206	0	Inf	1.52753e-16	2.83135e-16	UP	aquaporin	G	K06188
Streptococcus mitis	HMPREF8571_RS09395	gi_306830257_ref_NZ_GL397179.1:1597202-1598999	2.68438	0	Inf	0.000667207	0.000859828	UP	oligoendopeptidase F	E
Streptococcus mitis	HMPREF8571_RS09405	gi_306830257_ref_NZ_GL397179.1:1599754-1600705	28.3067	0	Inf	9.51107e-17	1.77242e-16	UP	50S ribosomal protein L11 methyltransferase	J	K02687
Streptococcus mitis	HMPREF8571_RS09425	gi_306830257_ref_NZ_GL397179.1:1602821-1603292	20.4513	0	Inf	4.1078e-07	6.03549e-07	UP	DUF3013 domain-containing protein	Unclassified
Streptococcus mitis	HMPREF8571_RS09445	gi_306830257_ref_NZ_GL397179.1:1605592-1606738	7.01323	0	Inf	4.53786e-06	6.41108e-06	UP	low temperature requirement protein A	S
Streptococcus mitis	HMPREF8571_RS09450	gi_306830257_ref_NZ_GL397179.1:1606892-1608374	15.7304	0	Inf	7.35991e-15	1.32613e-14	UP	aspartate aminotransferase	K
Streptococcus mitis	HMPREF8571_RS09455	gi_306830257_ref_NZ_GL397179.1:1608670-1608907	20.2794	0	Inf	0.000667207	0.000859828	UP	GlsB/YeaQ/YmgE family stress response membrane protein	S
Streptococcus mitis	HMPREF8571_RS09460	gi_306830257_ref_NZ_GL397179.1:1609006-1609570	13.5256	0	Inf	8.35118e-06	1.16791e-05	UP	hypothetical protein	Unclassified
Streptococcus mitis	HMPREF8571_RS09470	gi_306830257_ref_NZ_GL397179.1:1609762-1610347	21.2773	0	Inf	1.24618e-08	1.93074e-08	UP	Asp23/Gls24 family envelope stress response protein	S
Streptococcus mitis	HMPREF8571_RS09475	gi_306830257_ref_NZ_GL397179.1:1610388-1610592	25.5059	0	Inf	0.000352487	0.000460345	UP	CsbD family protein	Unclassified
Streptococcus mitis	HMPREF8571_RS09490	gi_306830257_ref_NZ_GL397179.1:1612030-1612486	8.80107	0	Inf	0.00242129	0.0030354	UP	N-acetyltransferase	J
Streptococcus mitis	HMPREF8571_RS09510	gi_306830257_ref_NZ_GL397179.1:1614729-1615506	5.68676	0	Inf	0.00126829	0.0016119	UP	tryptophan synthase subunit alpha	E	K01695
Streptococcus mitis	HMPREF8571_RS09515	gi_306830257_ref_NZ_GL397179.1:1615498-1616722	14.775	0	Inf	5.64977e-12	9.56627e-12	UP	tryptophan synthase subunit beta	E	K01696
Streptococcus mitis	HMPREF8571_RS09530	gi_306830257_ref_NZ_GL397179.1:1618049-1619054	12.7939	0	Inf	7.04361e-09	1.09818e-08	UP	anthranilate phosphoribosyltransferase	E	K00766
Streptococcus mitis	HMPREF8571_RS09540	gi_306830257_ref_NZ_GL397179.1:1619627-1620989	8.85273	0	Inf	2.21221e-08	3.40226e-08	UP	anthranilate synthase component I	E	K01657
Streptococcus mitis	HMPREF8571_RS09550	gi_306830257_ref_NZ_GL397179.1:1621282-1622461	28.6318	0	Inf	6.51984e-20	1.27844e-19	UP	tryptophan synthase subunit beta	E	K01696
Streptococcus mitis	HMPREF8571_RS09555	gi_306830257_ref_NZ_GL397179.1:1622792-1624022	8.49507	0	Inf	1.26331e-07	1.88827e-07	UP	DegT/DnrJ/EryC1/StrS aminotransferase family protein	Unclassified
Streptococcus mitis	HMPREF8571_RS09560	gi_306830257_ref_NZ_GL397179.1:1624064-1624757	19.7048	0	Inf	2.27269e-09	3.5912e-09	UP	sugar transferase	Unclassified
Streptococcus mitis	HMPREF8571_RS09565	gi_306830257_ref_NZ_GL397179.1:1624861-1626604	4.61249	0	Inf	4.53786e-06	6.41108e-06	UP	ABC transporter ATP-binding protein	V	K18890
Streptococcus mitis	HMPREF8571_RS09570	gi_306830257_ref_NZ_GL397179.1:1626593-1628339	2.53251	0	Inf	0.00126829	0.0016119	UP	multidrug ABC transporter permease/ATP-binding protein	V	K18889
Streptococcus mitis	HMPREF8571_RS09575	gi_306830257_ref_NZ_GL397179.1:1628545-1629181	21.468	0	Inf	2.27269e-09	3.5912e-09	UP	DUF421 domain-containing protein	S
Streptococcus mitis	HMPREF8571_RS09580	gi_306830257_ref_NZ_GL397179.1:1629177-1629633	8.80107	0	Inf	0.00242129	0.0030354	UP	DUF3290 domain-containing protein	Unclassified
Streptococcus mitis	HMPREF8571_RS09595	gi_306830257_ref_NZ_GL397179.1:1631345-1631927	4.13937	0	Inf	0.0336166	0.0391128	UP	xanthine phosphoribosyltransferase	F	K03816
Streptococcus mitis	HMPREF8571_RS09605	gi_306830257_ref_NZ_GL397179.1:1633223-1633628	11.8879	0	Inf	0.000667207	0.000859828	UP	PaaI family thioesterase	Unclassified	K02614
Streptococcus mitis	HMPREF8571_RS09610	gi_306830257_ref_NZ_GL397179.1:1633697-1635179	16.2728	0	Inf	2.75344e-15	5.00824e-15	UP	galactose-1-phosphate uridylyltransferase	G	K00965
Streptococcus mitis	HMPREF8571_RS09615	gi_306830257_ref_NZ_GL397179.1:1635197-1636376	13.6342	0	Inf	8.24314e-11	1.3549e-10	UP	galactokinase	G	K00849
Streptococcus mitis	HMPREF8571_RS09620	gi_306830257_ref_NZ_GL397179.1:1636540-1637545	15.9924	0	Inf	8.24314e-11	1.3549e-10	UP	LacI family transcriptional regulator	K	K02529
Streptococcus mitis	HMPREF8571_RS09625	gi_306830257_ref_NZ_GL397179.1:1637580-1638471	3.60725	0	Inf	0.00894141	0.0108395	UP	cation transporter	P	K16264
Streptococcus mitis	HMPREF8571_RS09635	gi_306830257_ref_NZ_GL397179.1:1639184-1639517	7.22531	0	Inf	0.0336166	0.0391128	UP	hypothetical protein	Unclassified
Streptococcus mitis	HMPREF8571_RS09650	gi_306830257_ref_NZ_GL397179.1:1640278-1640791	14.0851	0	Inf	1.54285e-05	2.13179e-05	UP	DNA replication protein	Unclassified	K07498
Streptococcus mitis	HMPREF8571_RS09655	gi_306830257_ref_NZ_GL397179.1:1640783-1641041	20.1881	0	Inf	0.000352487	0.000460345	UP	hypothetical protein	Unclassified
Streptococcus mitis	HMPREF8571_RS09660	gi_306830257_ref_NZ_GL397179.1:1641053-1641281	14.051	0	Inf	0.00894141	0.0108395	UP	hypothetical protein	Unclassified
Streptococcus mitis	HMPREF8571_RS09670	gi_306830257_ref_NZ_GL397179.1:1641654-1642455	36.61	0	Inf	5.80874e-18	1.10696e-17	UP	ABC transporter ATP-binding protein	P	K02006
Streptococcus mitis	HMPREF8571_RS09675	gi_306830257_ref_NZ_GL397179.1:1642441-1643278	34.0774	0	Inf	1.46208e-17	2.7649e-17	UP	ABC transporter ATP-binding protein	P	K16786
Streptococcus mitis	HMPREF8571_RS09680	gi_306830257_ref_NZ_GL397179.1:1643253-1644048	15.1586	0	Inf	2.21221e-08	3.40226e-08	UP	ABC transporter permease	P
Streptococcus mitis	HMPREF8571_RS09685	gi_306830257_ref_NZ_GL397179.1:1644044-1644647	30.6318	0	Inf	3.33429e-12	5.67766e-12	UP	hypothetical protein	Unclassified	K16923
Streptococcus mitis	HMPREF8571_RS09690	gi_306830257_ref_NZ_GL397179.1:1644997-1646518	9.24922	0	Inf	1.29729e-09	2.0636e-09	UP	glycine/betaine ABC transporter permease	Unclassified	K05845
Streptococcus mitis	HMPREF8571_RS09695	gi_306830257_ref_NZ_GL397179.1:1646510-1647239	44.0777	0	Inf	3.83289e-19	7.44595e-19	UP	ABC transporter ATP-binding protein	E	K05847
Streptococcus mitis	HMPREF8571_RS09700	gi_306830257_ref_NZ_GL397179.1:1647311-1647755	26.2114	0	Inf	3.94049e-08	6.00945e-08	UP	transcriptional regulator	K
Streptococcus mitis	HMPREF8571_RS09705	gi_306830257_ref_NZ_GL397179.1:1647897-1649091	22.5506	0	Inf	9.51107e-17	1.77242e-16	UP	polymerase	Unclassified
Streptococcus mitis	HMPREF8571_RS09740	gi_306830257_ref_NZ_GL397179.1:1657003-1657939	5.58027	0	Inf	0.000352487	0.000460345	UP	bifunctional biotin--[acetyl-CoA-carboxylase] synthetase/biotin operon repressor	Unclassified	K03524
Streptococcus mitis	HMPREF8571_RS09760	gi_306830257_ref_NZ_GL397179.1:1661557-1662919	8.26255	0	Inf	7.04324e-08	1.0673e-07	UP	23S rRNA (uracil(1939)-C(5))-methyltransferase RlmD	J
Streptococcus mitis	HMPREF8571_RS09765	gi_306830257_ref_NZ_GL397179.1:1662974-1663751	12.4075	0	Inf	4.1078e-07	6.03549e-07	UP	aminoglycoside 3'-phosphotransferase	J	K00897
Streptococcus mitis	HMPREF8571_RS09770	gi_306830257_ref_NZ_GL397179.1:1663761-1664538	12.4075	0.0571156	7.76311	4.812e-06	6.79561e-06	UP	recombination regulator RecX	R	K03565
Streptococcus mitis	HMPREF8571_RS09775	gi_306830257_ref_NZ_GL397179.1:1664626-1665160	7.51792	0	Inf	0.00242129	0.0030354	UP	DUF402 domain-containing protein	J	K07586
Streptococcus mitis	HMPREF8571_RS09780	gi_306830257_ref_NZ_GL397179.1:1665229-1665997	17.783	0	Inf	2.27269e-09	3.5912e-09	UP	hypothetical protein	S	K09765
Streptococcus mitis	HMPREF8571_RS09785	gi_306830257_ref_NZ_GL397179.1:1666134-1667757	5.94397	0	Inf	4.1078e-07	6.03549e-07	UP	chaperonin GroEL	O	K04077
Streptococcus mitis	HMPREF8571_RS09795	gi_306830257_ref_NZ_GL397179.1:1668213-1668609	27.3543	0	Inf	1.26331e-07	1.88827e-07	UP	single-stranded DNA-binding protein	Unclassified	K03111
Streptococcus mitis	HMPREF8571_RS09800	gi_306830257_ref_NZ_GL397179.1:1668685-1669447	3.68999	0	Inf	0.0172979	0.020587	UP	L-allo-threonine dehydrogenase	R
Streptococcus mitis	HMPREF8571_RS09805	gi_306830257_ref_NZ_GL397179.1:1669489-1670116	11.5283	0	Inf	1.54285e-05	2.13179e-05	UP	DUF4479 domain-containing protein	R	K06878
Streptococcus mitis	HMPREF8571_RS09810	gi_306830257_ref_NZ_GL397179.1:1670131-1670449	10.0867	0	Inf	0.00894141	0.0108395	UP	thioredoxin	O/C
Streptococcus mitis	HMPREF8571_RS09820	gi_306830257_ref_NZ_GL397179.1:1670837-1671914	23.8788	0	Inf	3.96752e-16	7.30498e-16	UP	choline-binding protein A	R
Streptococcus mitis	HMPREF8571_RS09825	gi_306830257_ref_NZ_GL397179.1:1672033-1673641	33.2466	0	Inf	3.33101e-28	7.18168e-28	UP	CTP synthase	F	K01937
Streptococcus mitis	HMPREF8571_RS09830	gi_306830257_ref_NZ_GL397179.1:1673972-1674563	44.8409	0	Inf	1.52753e-16	2.83135e-16	UP	DNA-directed RNA polymerase subunit delta	K	K03048
Streptococcus mitis	HMPREF8571_RS09845	gi_306830257_ref_NZ_GL397179.1:1677289-1679941	3.03211	0.0167493	7.50007	4.57911e-05	6.25205e-05	UP	valine--tRNA ligase	J	K01873
Streptococcus mitis	HMPREF8571_RS09865	gi_306830257_ref_NZ_GL397179.1:1682363-1682618	12.569	0	Inf	0.00894141	0.0108395	UP	DUF1912 domain-containing protein	Unclassified
Streptococcus mitis	HMPREF8571_RS09870	gi_306830257_ref_NZ_GL397179.1:1682627-1683962	6.02109	0	Inf	4.53786e-06	6.41108e-06	UP	DUF438 domain-containing protein	S	K09155
Streptococcus mitis	HMPREF8571_RS09890	gi_306830257_ref_NZ_GL397179.1:1685570-1685921	15.9969	0	Inf	0.000187	0.000247637	UP	ribosome-binding factor A	J	K02834
Streptococcus mitis	HMPREF8571_RS09895	gi_306830257_ref_NZ_GL397179.1:1686171-1688958	14.2822	0	Inf	1.11358e-22	2.25325e-22	UP	translation initiation factor IF-2	J	K02519
Streptococcus mitis	HMPREF8571_RS09905	gi_306830257_ref_NZ_GL397179.1:1689266-1689560	57.2636	0	Inf	2.79657e-11	4.64192e-11	UP	DUF448 domain-containing protein	K	K07742
Streptococcus mitis	HMPREF8571_RS09910	gi_306830257_ref_NZ_GL397179.1:1689581-1690718	12.3702	0	Inf	1.29729e-09	2.0636e-09	UP	transcription termination/antitermination protein NusA	K	K02600
Streptococcus mitis	HMPREF8571_RS09915	gi_306830257_ref_NZ_GL397179.1:1690760-1691240	20.0686	0	Inf	4.1078e-07	6.03549e-07	UP	ribosome maturation factor RimP	S	K09748
Streptococcus mitis	HMPREF8571_RS09920	gi_306830257_ref_NZ_GL397179.1:1691366-1692002	22.0994	0	Inf	1.29729e-09	2.0636e-09	UP	tRNA (guanosine(46)-N7)-methyltransferase TrmB	R	K03439
Streptococcus mitis	HMPREF8571_RS09925	gi_306830257_ref_NZ_GL397179.1:1691998-1692793	24.2538	0	Inf	1.17118e-12	2.01817e-12	UP	aminoglycoside phosphotransferase	Unclassified
Streptococcus mitis	HMPREF8571_RS10015	gi_306830257_ref_NZ_GL397179.1:1705622-1706672	6.50576	0	Inf	2.86152e-05	3.91779e-05	UP	multidrug ABC transporter permease	Unclassified	K01992
Streptococcus mitis	HMPREF8571_RS10020	gi_306830257_ref_NZ_GL397179.1:1706668-1707400	20.8512	0	Inf	2.45934e-10	3.98921e-10	UP	ABC transporter ATP-binding protein	V	K01990
Streptococcus mitis	HMPREF8571_RS10025	gi_306830257_ref_NZ_GL397179.1:1707467-1707878	9.76235	0	Inf	0.00242129	0.0030354	UP	HIT family protein	F/R/G	K02503
Streptococcus mitis	HMPREF8571_RS10030	gi_306830257_ref_NZ_GL397179.1:1707887-1708175	9.74208	0	Inf	0.0172979	0.020587	UP	hypothetical protein	Unclassified
Streptococcus mitis	HMPREF8571_RS10035	gi_306830257_ref_NZ_GL397179.1:1708200-1709337	7.0687	0	Inf	4.53786e-06	6.41108e-06	UP	molecular chaperone DnaJ	O	K03686
Streptococcus mitis	HMPREF8571_RS10040	gi_306830257_ref_NZ_GL397179.1:1709950-1711774	21.5981	0	Inf	1.68173e-22	3.39392e-22	UP	molecular chaperone DnaK	O	K04043
Streptococcus mitis	HMPREF8571_RS10045	gi_306830257_ref_NZ_GL397179.1:1712024-1712540	10.8915	0	Inf	0.000187	0.000247637	UP	nucleotide exchange factor GrpE	O	K03687
Streptococcus mitis	HMPREF8571_RS10050	gi_306830257_ref_NZ_GL397179.1:1712566-1713601	12.0352	0	Inf	1.24618e-08	1.93074e-08	UP	heat-inducible transcriptional repressor HrcA	K	K03705
Streptococcus mitis	HMPREF8571_RS10095	gi_306830257_ref_NZ_GL397179.1:1734350-1735697	12.5317	0	Inf	2.79657e-11	4.64192e-11	UP	type I glutamate--ammonia ligase	E	K01915
Streptococcus mitis	HMPREF8571_RS10115	gi_306830257_ref_NZ_GL397179.1:1741647-1742847	22.438	0	Inf	9.51107e-17	1.77242e-16	UP	phosphoglycerate kinase	G	K00927
Streptococcus mitis	HMPREF8571_RS10120	gi_306830257_ref_NZ_GL397179.1:1743200-1744127	38.1405	0	Inf	1.14433e-20	2.26117e-20	UP	YafY family transcriptional regulator	K
Streptococcus mitis	HMPREF8571_RS10125	gi_306830257_ref_NZ_GL397179.1:1744211-1744580	41.3079	0	Inf	2.45934e-10	3.98921e-10	UP	hypothetical protein	Unclassified
Streptococcus mitis	HMPREF8571_RS10130	gi_306830257_ref_NZ_GL397179.1:1744698-1749690	15.1443	0	Inf	6.04075e-36	1.39418e-35	UP	endo-beta-N-acetylglucosaminidase	G
Streptococcus mitis	HMPREF8571_RS10135	gi_306830257_ref_NZ_GL397179.1:1750024-1751656	11.3298	0	Inf	3.33429e-12	5.67766e-12	UP	Na/Pi cotransporter family protein	P	K03324
Streptococcus mitis	HMPREF8571_RS10140	gi_306830257_ref_NZ_GL397179.1:1751857-1752154	21.5951	0	Inf	5.32834e-05	7.2109e-05	UP	bacteriocin immunity protein	Unclassified
Streptococcus mitis	HMPREF8571_RS10145	gi_306830257_ref_NZ_GL397179.1:1752175-1753240	22.2611	0	Inf	4.49613e-15	8.13731e-15	UP	glutamyl aminopeptidase	G	K01261
Streptococcus mitis	HMPREF8571_RS10150	gi_306830257_ref_NZ_GL397179.1:1753593-1754316	5.55537	0	Inf	0.00242129	0.0030354	UP	rRNA pseudouridine synthase	J	K06178
Streptococcus mitis	HMPREF8571_RS10155	gi_306830257_ref_NZ_GL397179.1:1754302-1754872	4.93076	0	Inf	0.0172979	0.020587	UP	segregation/condensation protein B	K	K06024
Streptococcus mitis	HMPREF8571_RS10160	gi_306830257_ref_NZ_GL397179.1:1754890-1755619	13.2233	0	Inf	4.1078e-07	6.03549e-07	UP	segregation/condensation protein A	S	K05896
Streptococcus mitis	HMPREF8571_RS10165	gi_306830257_ref_NZ_GL397179.1:1755618-1756359	8.13091	0	Inf	9.96168e-05	0.000133531	UP	site-specific tyrosine recombinase XerD	Unclassified
Streptococcus mitis	HMPREF8571_RS10175	gi_306830257_ref_NZ_GL397179.1:1756807-1757329	16.1499	0	Inf	2.47519e-06	3.5338e-06	UP	metallophosphoesterase	R	K07095
Streptococcus mitis	HMPREF8571_RS10180	gi_306830257_ref_NZ_GL397179.1:1757304-1758276	3.72033	0	Inf	0.00464266	0.00574512	UP	nucleoside-triphosphate diphosphatase	F	K02428
Streptococcus mitis	HMPREF8571_RS10185	gi_306830257_ref_NZ_GL397179.1:1758272-1759067	4.54759	0	Inf	0.00464266	0.00574512	UP	glutamate racemase	Unclassified	K01776
Streptococcus mitis	HMPREF8571_RS10190	gi_306830257_ref_NZ_GL397179.1:1759272-1759518	26.054	0	Inf	5.32834e-05	7.2109e-05	UP	hypothetical protein	S	K09976
Streptococcus mitis	HMPREF8571_RS10195	gi_306830257_ref_NZ_GL397179.1:1764968-1765949	12.2874	0	Inf	2.21221e-08	3.40226e-08	UP	phospho-N-acetylmuramoyl-pentapeptide-transferase	Unclassified	K01000
Streptococcus mitis	HMPREF8571_RS10200	gi_306830257_ref_NZ_GL397179.1:1765950-1768206	15.1474	0.0196881	9.58754	1.27618e-18	2.46393e-18	UP	PASTA domain-containing protein	Unclassified	K12556
Streptococcus mitis	HMPREF8571_RS10205	gi_306830257_ref_NZ_GL397179.1:1768209-1768527	10.0867	0	Inf	0.00894141	0.0108395	UP	cell division protein FtsL	Unclassified
Streptococcus mitis	HMPREF8571_RS10210	gi_306830257_ref_NZ_GL397179.1:1768537-1769488	8.44977	0	Inf	4.53786e-06	6.41108e-06	UP	16S rRNA (cytosine(1402)-N(4))-methyltransferase RsmH	Unclassified	K03438
Streptococcus mitis	HMPREF8571_RS10235	gi_306830257_ref_NZ_GL397179.1:1771342-1771819	10.9387	0	Inf	0.000352487	0.000460345	UP	glutathione peroxidase	O	K00432
Streptococcus mitis	HMPREF8571_RS10240	gi_306830257_ref_NZ_GL397179.1:1772160-1778151	8.52479	0	Inf	2.98885e-27	6.36847e-27	UP	alpha-L-fucosidase	G	K01206
Streptococcus mitis	HMPREF8571_RS10245	gi_306830257_ref_NZ_GL397179.1:1778296-1779085	33.6023	0	Inf	1.52753e-16	2.83135e-16	UP	hypothetical protein	O
Streptococcus mitis	HMPREF8571_RS10250	gi_306830257_ref_NZ_GL397179.1:1779197-1779482	75.9415	0	Inf	5.41924e-14	9.60424e-14	UP	hypothetical protein	Unclassified
Streptococcus mitis	HMPREF8571_RS10255	gi_306830257_ref_NZ_GL397179.1:1779474-1779837	22.0994	0	Inf	4.53786e-06	6.41108e-06	UP	hypothetical protein	Unclassified
Streptococcus mitis	HMPREF8571_RS10260	gi_306830257_ref_NZ_GL397179.1:1779833-1781249	36.0484	0	Inf	2.98885e-27	6.36847e-27	UP	DNA-directed DNA polymerase	Unclassified	K03502
Streptococcus mitis	HMPREF8571_RS10265	gi_306830257_ref_NZ_GL397179.1:1781252-1781939	4.67685	0	Inf	0.00894141	0.0108395	UP	XRE family transcriptional regulator	K
Streptococcus mitis	HMPREF8571_RS10270	gi_306830257_ref_NZ_GL397179.1:1782201-1782714	71.2082	0	Inf	3.16535e-21	6.30334e-21	UP	N-acetyltransferase	J	K03790
Streptococcus mitis	HMPREF8571_RS10275	gi_306830257_ref_NZ_GL397179.1:1782776-1783742	31.1951	0	Inf	2.32769e-18	4.4592e-18	UP	hypothetical protein	Unclassified
Streptococcus mitis	HMPREF8571_RS10285	gi_306830257_ref_NZ_GL397179.1:1784387-1784780	9.18751	0	Inf	0.00464266	0.00574512	UP	30S ribosomal protein S9	J	K02996
[truncated: 92 more rows]
