# Supplementary material for: Metatranscriptomic analysis of an in vitro biofilm model reveals strain-specific interactions among multiple bacterial species
Source: J Oral Microbiol. 2019 Apr 11;11(1):1599670. doi: 10.1080/20002297.2019.1599670 (PMC6461087; doi:10.1080/20002297.2019.1599670)
Supplement: Supplemental Material [file ZJOM_A_1599670_SM3409.zip › Supplemental files/S6.xlsx]

## Sheet: Sheet1
Table S6 differentially expressed genes between C4 and C5
Species	gene_id	locus	C4	C5	log2FC	Pvalue	Qvalue	updown	Description	COG claasification	KO number
Fusobacterium nucleatum	FN0002	gi_19703352_ref_NC_003454.1:642687-643023	953.961	14.2032	6.06965	4.06619e-41	1.34546e-40	UP	ribonuclease P protein component
Fusobacterium nucleatum	FN0003	gi_19703352_ref_NC_003454.1:643031-643280	40.5351	3.13296	3.69357	0.020365	0.028413	UP	alpha-hemolysin	S	K08998
Fusobacterium nucleatum	FN0004	gi_19703352_ref_NC_003454.1:643276-643894	104.155	11.8098	3.14067	0.00832982	0.0123563	UP	hypothetical protein		K03217
Fusobacterium nucleatum	FN0005	gi_19703352_ref_NC_003454.1:643895-644639	511.496	43.1045	3.56881	2.54257e-07	5.06642e-07	UP	hypothetical protein	R	K06346
Fusobacterium nucleatum	FN0006	gi_19703352_ref_NC_003454.1:644644-646012	551.855	29.3056	4.23504	2.44318e-16	6.20344e-16	UP	tRNA modification GTPase TrmE	R	K03650
Fusobacterium nucleatum	FN0007	gi_19703352_ref_NC_003454.1:646077-647964	154.176	11.0627	3.8008	1.94376e-09	4.18213e-09	UP	GidA; glucose-inhibited cell division protein A		K03495
Fusobacterium nucleatum	FN0009	gi_19703352_ref_NC_003454.1:649047-650355	2.66952	7.37965	-1.46697	4.96361e-26	1.43637e-25	DOWN	L-aspartate oxidase		K00278
Fusobacterium nucleatum	FN0010	gi_19703352_ref_NC_003454.1:650317-651178	31.8226	2.7259	3.54525	0.00232438	0.00362821	UP	nicotinate-nucleotide pyrophosphorylase		K00767
Fusobacterium nucleatum	FN0020	gi_19703352_ref_NC_003454.1:659749-660049	226.381	23.9974	3.23781	0.0026909	0.00416986	UP	heat shock protein 15	J
Fusobacterium nucleatum	FN0024	gi_19703352_ref_NC_003454.1:663190-663877	43.1721	4.17425	3.37051	0.00599672	0.0089973	UP	hypothetical protein	S
Fusobacterium nucleatum	FN0031	gi_19703352_ref_NC_003454.1:667988-668804	32.9338	2.1304	3.95037	7.8083e-05	0.000137	UP	hypothetical protein
Fusobacterium nucleatum	FN0038	gi_19703352_ref_NC_003454.1:678286-678589	21.84	10.3058	1.08352	0.00131234	0.00208495	UP	hypothetical protein
Fusobacterium nucleatum	FN0039	gi_19703352_ref_NC_003454.1:678750-679302	318.793	8.02597	5.3118	1.5007e-25	4.32423e-25	UP	DNA primase and small primase-like proteins		K05985
Fusobacterium nucleatum	FN0040	gi_19703352_ref_NC_003454.1:679313-680699	776.73	34.0076	4.51349	1.83362e-21	5.05568e-21	UP	asparaginyl-tRNA synthetase	J	K01893
Fusobacterium nucleatum	FN0041	gi_19703352_ref_NC_003454.1:680708-680897	418.409	134.662	1.63557	0.000706999	0.00115906	UP	hypothetical protein	S
Fusobacterium nucleatum	FN0049	gi_19703352_ref_NC_003454.1:686490-686979	40.6492	3.37451	3.59048	0.00444726	0.0067701	UP	hypothetical protein
Fusobacterium nucleatum	FN0050	gi_19703352_ref_NC_003454.1:687182-688859	195.337	14.8848	3.71405	1.19548e-08	2.49866e-08	UP	fumarate reductase flavoprotein subunit	C	K00244
Fusobacterium nucleatum	FN0052	gi_19703352_ref_NC_003454.1:688988-689351	131.52	15.3014	3.10355	0.0195225	0.027261	UP	arsenate reductase	P	K00537
Fusobacterium nucleatum	FN0054	gi_19703352_ref_NC_003454.1:690975-692196	255.932	18.089	3.82257	8.83845e-10	1.92305e-09	UP	catalyzes the formation of tyrosyl-tRNA(Tyr) from tyrosine and tRNA(Tyr)	J	K01866
Fusobacterium nucleatum	FN0056	gi_19703352_ref_NC_003454.1:692831-693311	2.5427	15.0171	-2.56217	1.32662e-26	3.86652e-26	DOWN	acetyltransferase	J
Fusobacterium nucleatum	FN0057	gi_19703352_ref_NC_003454.1:693354-693960	130.392	12.4734	3.38594	0.000298934	0.000503808	UP	endonuclease III		K10773
Fusobacterium nucleatum	FN0058	gi_19703352_ref_NC_003454.1:694046-695240	5769.42	358.23	4.00947	5.16088e-14	1.25019e-13	UP	cysteine desulfhydrase	E	K04487
Fusobacterium nucleatum	FN0059	gi_19703352_ref_NC_003454.1:695292-695679	575.495	14.5792	5.30282	2.46253e-27	7.26853e-27	UP	FeS cluster assembly scaffold protein NifU	C	K04488
Fusobacterium nucleatum	FN0060	gi_19703352_ref_NC_003454.1:695913-697020	29.961	2.19923	3.76802	0.000113923	0.000196737	UP	D-alanyl-D-alanine carboxypeptidase		K07258
Fusobacterium nucleatum	FN0061	gi_19703352_ref_NC_003454.1:697158-698649	29.2762	1.98318	3.88384	6.41593e-06	1.20679e-05	UP	carboxypeptidase	E	K01299
Fusobacterium nucleatum	FN0065	gi_19703352_ref_NC_003454.1:700072-702244	374.687	42.5322	3.13906	0.000749579	0.00122738	UP	transcription accessory protein	K	K06959
Fusobacterium nucleatum	FN0067	gi_19703352_ref_NC_003454.1:704676-707478	725.746	40.4241	4.16618	3.73426e-16	9.41975e-16	UP	isoleucyl-tRNA synthetase	J	K01870
Fusobacterium nucleatum	FN0069	gi_19703352_ref_NC_003454.1:707948-708821	973.555	46.3014	4.39413	5.76932e-19	1.53496e-18	UP	glycyl-tRNA synthetase subunit alpha	J	K01878
Fusobacterium nucleatum	FN0071	gi_19703352_ref_NC_003454.1:711101-711665	119.985	10.166	3.56103	4.98995e-05	8.82946e-05	UP	folE GTP cyclohydrolase I		K01495
Fusobacterium nucleatum	FN0072	gi_19703352_ref_NC_003454.1:711854-712679	129.031	15.9092	3.01978	0.0159153	0.0228285	UP	2-amino-4-hydroxy-6-hydroxymethyldihydropteridine pyrophosphokinase		K00950
Fusobacterium nucleatum	FN0073	gi_19703352_ref_NC_003454.1:712659-713493	212.594	10.0055	4.40924	5.17858e-15	1.28241e-14	UP	dihydropteroate synthase		K00796
Fusobacterium nucleatum	FN0074	gi_19703352_ref_NC_003454.1:713467-713836	208.72	13.1716	3.98606	3.20353e-08	6.61396e-08	UP	ethanolamine utilization protein EutS	E	K04031
Fusobacterium nucleatum	FN0076	gi_19703352_ref_NC_003454.1:714265-714844	211.17	19.2059	3.45879	2.94907e-05	5.29977e-05	UP	ethanolamine two-component response regulator	T	K22010
Fusobacterium nucleatum	FN0077	gi_19703352_ref_NC_003454.1:714843-716232	199.985	18.5949	3.42691	9.05678e-06	1.68595e-05	UP	ethanolamine two-component sensor kinase	T	K00936
Fusobacterium nucleatum	FN0080	gi_19703352_ref_NC_003454.1:719180-720068	22.7981	8.02721	1.50594	0.00212646	0.00332823	UP	ethanolamine ammonia-lyase small subunit	E	K03736
Fusobacterium nucleatum	FN0088	gi_19703352_ref_NC_003454.1:725026-725362	2.07383	7.48895	-1.85247	4.79413e-11	1.07656e-10	DOWN	hypothetical protein
Fusobacterium nucleatum	FN0090	gi_19703352_ref_NC_003454.1:726454-726904	36.8036	12.9286	1.50928	0.00441642	0.00674212	UP	ethanolamine utilization protein EutQ	E	K04030
Fusobacterium nucleatum	FN0093	gi_19703352_ref_NC_003454.1:729308-729620	16287.5	480.176	5.08406	6.93499e-34	2.17673e-33	UP	thioredoxin	O	K03671
Fusobacterium nucleatum	FN0099	gi_19703352_ref_NC_003454.1:734821-735175	0.492169	2.94175	-2.57945	5.32834e-05	9.40301e-05	DOWN	inorganic pyrophosphatase	C	K01507
Fusobacterium nucleatum	FN0100	gi_19703352_ref_NC_003454.1:735208-735856	4.30743	0	Inf	0.0139512	0.020068	UP	flavodoxin/hemoprotein	C	K00351
Fusobacterium nucleatum	FN0101	gi_19703352_ref_NC_003454.1:736169-736373	157.674	6.79233	4.5369	8.65966e-08	1.75572e-07	UP	glutaredoxin	O
Fusobacterium nucleatum	FN0102	gi_19703352_ref_NC_003454.1:736372-738640	179.725	13.2324	3.76365	1.95946e-09	4.21478e-09	UP	ribonucleoside-diphosphate reductase subunit alpha	F	K00525
Fusobacterium nucleatum	FN0103	gi_19703352_ref_NC_003454.1:738620-739667	169.885	10.4631	4.02117	7.1736e-11	1.60158e-10	UP	ribonucleoside-diphosphate reductase subunit beta	F	K00526
Fusobacterium nucleatum	FN0108	gi_19703352_ref_NC_003454.1:743358-744375	229.985	19.4913	3.56064	8.51579e-07	1.66142e-06	UP	microcin C7 self-immunity protein mccF	V	K01297
Fusobacterium nucleatum	FN0110	gi_19703352_ref_NC_003454.1:744882-746148	678.057	43.0669	3.97676	7.60695e-13	1.79039e-12	UP	seryl-tRNA synthetase	J	K01875
Fusobacterium nucleatum	FN0113	gi_19703352_ref_NC_003454.1:746696-747752	1161.22	28.0758	5.37017	1.42821e-37	4.57659e-37	UP	heat-inducible transcription repressor HrcA	K	K03705
Fusobacterium nucleatum	FN0116	gi_19703352_ref_NC_003454.1:748392-750216	2160.98	68.1908	4.98596	1.14494e-31	3.51621e-31	UP	molecular chaperone DnaK	O	K04043
Fusobacterium nucleatum	FN0118	gi_19703352_ref_NC_003454.1:751037-752216	26.5041	8.92393	1.57047	0.0015839	0.00249588	UP	molecular chaperone DnaJ	O	K03686
Fusobacterium nucleatum	FN0119	gi_19703352_ref_NC_003454.1:752212-752707	60.9407	1.75457	5.11822	8.08222e-10	1.75945e-09	UP	flavodoxin	C
Fusobacterium nucleatum	FN0129	gi_19703352_ref_NC_003454.1:757734-758430	79.4638	24.9718	1.67	0.00204298	0.00320065	UP	urease accessory protein UreG	K/O
Fusobacterium nucleatum	FN0130	gi_19703352_ref_NC_003454.1:758725-759532	85.6301	26.9266	1.66909	0.00139175	0.0022068	UP	ABC transporter ATP-binding protein	V
Fusobacterium nucleatum	FN0134	gi_19703352_ref_NC_003454.1:769878-770190	1.11642	3.05845	-1.45392	9.96168e-05	0.000172287	DOWN	hypothetical protein
Fusobacterium nucleatum	FN0147	gi_19703352_ref_NC_003454.1:775601-776600	497.079	40.2063	3.62798	4.05796e-08	8.31878e-08	UP	glycerol-3-phosphate acyltransferase PlsX		K03621
Fusobacterium nucleatum	FN0148	gi_19703352_ref_NC_003454.1:776599-777586	128.918	8.89646	3.85708	1.73239e-08	3.60785e-08	UP	3-oxoacyl-ACP synthase III		K00648
Fusobacterium nucleatum	FN0149	gi_19703352_ref_NC_003454.1:777625-778525	478.396	64.0385	2.90119	0.0274008	0.0378393	UP	malonyl CoA-ACP transacylase		K00645
Fusobacterium nucleatum	FN0150	gi_19703352_ref_NC_003454.1:778592-778820	11324	1100.19	3.36357	6.83997e-06	1.28566e-05	UP	acyl carrier protein		K02078
Fusobacterium nucleatum	FN0151	gi_19703352_ref_NC_003454.1:778910-780152	1575.29	109.641	3.84476	1.99296e-11	4.51781e-11	UP	3-oxoacyl-ACP synthase		K09458
Fusobacterium nucleatum	FN0152	gi_19703352_ref_NC_003454.1:780167-780872	372.703	20.4624	4.18698	1.00845e-13	2.4277e-13	UP	ribonuclease III	K	K03685
Fusobacterium nucleatum	FN0153	gi_19703352_ref_NC_003454.1:780858-781905	231.237	18.1029	3.67508	6.48256e-08	1.31959e-07	UP	oxygen-independent coproporphyrinogen III oxidase	K/B
Fusobacterium nucleatum	FN0154	gi_19703352_ref_NC_003454.1:781879-783256	24.0906	2.33671	3.36592	0.00437328	0.00668128	UP	ribonuclease G	J	K08301
Fusobacterium nucleatum	FN0155	gi_19703352_ref_NC_003454.1:783280-784522	24.8797	2.80054	3.15119	0.0289498	0.0399375	UP	hypothetical protein	S
Fusobacterium nucleatum	FN0156	gi_19703352_ref_NC_003454.1:784542-785034	58.1219	6.35489	3.19314	0.0230951	0.0321503	UP	phosphopantetheine adenylyltransferase		K00954
Fusobacterium nucleatum	FN0157	gi_19703352_ref_NC_003454.1:785037-786396	63.2076	4.03139	3.97075	2.31665e-08	4.80001e-08	UP	DNA repair protein RadA	O	K04485
Fusobacterium nucleatum	FN0158	gi_19703352_ref_NC_003454.1:786388-787438	191.012	14.8219	3.68786	9.03983e-08	1.83188e-07	UP	DNA integrity scanning protein DisA	R	K07067
Fusobacterium nucleatum	FN0163	gi_19703352_ref_NC_003454.1:791457-792387	8.82045	3.55211	1.31218	0.0057539	0.00864097	UP	5-methyltetrahydrofolate--homocysteine methyltransferase	E	K00548
Fusobacterium nucleatum	FN0164	gi_19703352_ref_NC_003454.1:792484-793351	267.515	18.8491	3.82705	2.35162e-09	5.04629e-09	UP	anhydro-N-acetylmuramyl-tripeptide amidase	V	K11066
Fusobacterium nucleatum	FN0165	gi_19703352_ref_NC_003454.1:793573-793858	3.66546	18.5616	-2.34026	7.44212e-21	2.03674e-20	DOWN	hypothetical protein
Fusobacterium nucleatum	FN0170	gi_19703352_ref_NC_003454.1:795350-796673	192.139	20.1792	3.25121	0.000246287	0.000417332	UP	EngA; essential Neisserial GTPase	R	K03977
Fusobacterium nucleatum	FN0174	gi_19703352_ref_NC_003454.1:799566-800523	457.956	28.2519	4.01879	1.37533e-12	3.21465e-12	UP	enoyl-ACP reductase	R	K02371
Fusobacterium nucleatum	FN0176	gi_19703352_ref_NC_003454.1:801296-802091	267.787	12.245	4.45083	2.756e-16	6.99117e-16	UP	cell division inhibitor MinD
Fusobacterium nucleatum	FN0181	gi_19703352_ref_NC_003454.1:805546-805891	69.686	2.01218	5.11404	2.06923e-08	4.30382e-08	UP	hypothetical protein	S
Fusobacterium nucleatum	FN0182	gi_19703352_ref_NC_003454.1:805890-807156	460.312	25.0708	4.19853	1.8621e-15	4.6481e-15	UP	sarcosine oxidase subunit alpha	O
Fusobacterium nucleatum	FN0183	gi_19703352_ref_NC_003454.1:807167-808664	707.278	35.7867	4.30478	6.04267e-18	1.58126e-17	UP	glycerol-3-phosphate dehydrogenase	R	K00111
Fusobacterium nucleatum	FN0186	gi_19703352_ref_NC_003454.1:810992-811646	6.40196	13.818	-1.10996	2.46195e-22	6.8627e-22	DOWN	cytochrome C-type biogenesis protein CcdA	O	K06196
Fusobacterium nucleatum	FN0189	gi_19703352_ref_NC_003454.1:813342-814128	60.6081	25.4335	1.25278	1.76923e-06	3.41158e-06	UP	two-component response regulator YesN	T
Fusobacterium nucleatum	FN0199	gi_19703352_ref_NC_003454.1:825922-826225	320.703	19.1802	4.06355	1.61512e-09	3.48982e-09	UP	hypothetical protein
Fusobacterium nucleatum	FN0200	gi_19703352_ref_NC_003454.1:826262-826667	3259	149.617	4.44508	1.71057e-20	4.65946e-20	UP	acetyl-CoA carboxylase biotin carboxyl carrier		K01960
Fusobacterium nucleatum	FN0201	gi_19703352_ref_NC_003454.1:826681-827809	929.467	43.7061	4.4105	1.1238e-19	3.02261e-19	UP	glutaconyl-COA decarboxylase subunit beta	C	K01572
Fusobacterium nucleatum	FN0202	gi_19703352_ref_NC_003454.1:827919-828885	845.595	52.558	4.00798	3.05182e-13	7.27562e-13	UP	glutaconate CoA-transferase subunit A		K01039
Fusobacterium nucleatum	FN0203	gi_19703352_ref_NC_003454.1:828887-829691	860.361	48.6485	4.14447	6.93059e-15	1.70897e-14	UP	glutaconate CoA-transferase subunit B		K01040
Fusobacterium nucleatum	FN0204	gi_19703352_ref_NC_003454.1:829711-831466	1157.97	104.819	3.46563	6.86822e-07	1.34645e-06	UP	glutaconyl-CoA decarboxylase subunit A		K01969
Fusobacterium nucleatum	FN0205	gi_19703352_ref_NC_003454.1:831608-832868	19.9522	0.897183	4.475	1.38641e-06	2.6823e-06	UP	sodium/glutamate symport carrier protein	E	K03312
Fusobacterium nucleatum	FN0206	gi_19703352_ref_NC_003454.1:832897-833695	158.976	15.5755	3.35146	0.000144597	0.000248387	UP	(R)-2-hydroxyglutaryl-CoA dehydratase activator
Fusobacterium nucleatum	FN0207	gi_19703352_ref_NC_003454.1:833757-835086	563.965	46.2616	3.60772	3.66049e-08	7.52294e-08	UP	(R)-2-hydroxyglutaryl-CoA dehydratase subunit alpha	E
Fusobacterium nucleatum	FN0208	gi_19703352_ref_NC_003454.1:835107-836256	259.193	22.4756	3.5276	1.02862e-06	2.00202e-06	UP	(R)-2-hydroxyglutaryl-CoA dehydratase subunit beta	E
Fusobacterium nucleatum	FN0211	gi_19703352_ref_NC_003454.1:837363-837630	338.357	36.0447	3.23069	0.00150672	0.00237702	UP	plasmid addiction system poison protein	J	K06218
Fusobacterium nucleatum	FN0212	gi_19703352_ref_NC_003454.1:837672-838215	153.844	40.4738	1.9264	0.0331815	0.0455741	UP	hypothetical protein
Fusobacterium nucleatum	FN0213	gi_19703352_ref_NC_003454.1:838241-838748	216.68	64.4135	1.75013	0.00281333	0.00435294	UP	N-acylneuraminate-9-phosphatase	R	K03270
Fusobacterium nucleatum	FN0214	gi_19703352_ref_NC_003454.1:838757-839330	108.059	10.613	3.34791	0.000928093	0.00151115	UP	Holliday junction resolvase		K01159
Fusobacterium nucleatum	FN0218	gi_19703352_ref_NC_003454.1:841791-842661	46.7391	3.49706	3.74042	4.98649e-05	8.82526e-05	UP	anthranilate synthase component II	R	K07010
Fusobacterium nucleatum	FN0220	gi_19703352_ref_NC_003454.1:843398-845024	8.91319	0.534891	4.05863	0.00106592	0.00173105	UP	autolysin sensor kinase	T	K02478
Fusobacterium nucleatum	FN0221	gi_19703352_ref_NC_003454.1:845348-846773	14.948	1.09851	3.76633	0.00115065	0.00186566	UP	carbon starvation protein A	T	K06200
Fusobacterium nucleatum	FN0222	gi_19703352_ref_NC_003454.1:846951-848298	20.9975	2.00136	3.39117	0.00637777	0.00955664	UP	melibiose carrier protein	G	K03292
Fusobacterium nucleatum	FN0223	gi_19703352_ref_NC_003454.1:848579-849716	5.52717	2.75304	1.00551	0.000811266	0.00132518	UP	competence protein ComE	R	K02238
Fusobacterium nucleatum	FN0224	gi_19703352_ref_NC_003454.1:849741-851733	112.915	10.7419	3.39392	2.39054e-05	4.34255e-05	UP	excinuclease ABC subunit B		K03702
Fusobacterium nucleatum	FN0225	gi_19703352_ref_NC_003454.1:851804-853163	139.134	10.0465	3.79171	1.10747e-08	2.31829e-08	UP	gluconate permease	G/E
Fusobacterium nucleatum	FN0226	gi_19703352_ref_NC_003454.1:853180-854179	115.665	14.5335	2.9925	0.0193747	0.0270593	UP	pdxA 4-hydroxythreonine-4-phosphate dehydrogenase		K00097
Fusobacterium nucleatum	FN0227	gi_19703352_ref_NC_003454.1:854203-855481	12.158	5.10321	1.25243	0.000192299	0.000327283	UP	hypothetical protein	S
Fusobacterium nucleatum	FN0235	gi_19703352_ref_NC_003454.1:859763-860492	7.8983	3.69566	1.09571	0.00210254	0.00329143	UP	ABC transporter ATP-binding protein	P
Fusobacterium nucleatum	FN0237	gi_19703352_ref_NC_003454.1:861492-862218	22.3507	7.90064	1.50028	0.00372519	0.0057278	UP	ABC transporter permease	P
Fusobacterium nucleatum	FN0238	gi_19703352_ref_NC_003454.1:862471-863404	13.4688	5.21788	1.36808	0.00219389	0.00343112	UP	hypothetical protein	S
Fusobacterium nucleatum	FN0240	gi_19703352_ref_NC_003454.1:864033-864861	241.742	16.9015	3.83825	2.99121e-09	6.37999e-09	UP	thymidylate synthase	F	K00560
Fusobacterium nucleatum	FN0245	gi_19703352_ref_NC_003454.1:868430-870740	1571.5	49.5574	4.9869	1.22517e-31	3.76121e-31	UP	copper-exporting ATPase	P	K17686
Fusobacterium nucleatum	FN0257	gi_19703352_ref_NC_003454.1:882655-884167	30.7175	2.64589	3.53724	0.000275804	0.000465501	UP	transporter	S
Fusobacterium nucleatum	FN0258	gi_19703352_ref_NC_003454.1:884254-886099	1292.04	33.0475	5.28896	9.6367e-38	3.09533e-37	UP	zinc-transporting ATPase	P	K01534
Fusobacterium nucleatum	FN0260	gi_19703352_ref_NC_003454.1:886350-886728	2565.02	90.9303	4.81806	2.09913e-26	6.10491e-26	UP	transcriptional repressor SmtB	K
Fusobacterium nucleatum	FN0261	gi_19703352_ref_NC_003454.1:886868-887600	18.1156	0.35618	5.66848	1.94817e-06	3.75394e-06	UP	pyruvate formate-lyase activating enzyme	O	K04069
Fusobacterium nucleatum	FN0262	gi_19703352_ref_NC_003454.1:887665-889897	1140.26	36.167	4.97854	3.32179e-31	1.01593e-30	UP	formate acetyltransferase	C	K00656
Fusobacterium nucleatum	FN0264	gi_19703352_ref_NC_003454.1:891001-891391	27279.6	1799.29	3.92232	9.2234e-13	2.16644e-12	UP	hypothetical protein
Fusobacterium nucleatum	FN0265	gi_19703352_ref_NC_003454.1:891543-892470	176.791	18.4744	3.25844	0.000382399	0.000638249	UP	cell division protein FtsX
Fusobacterium nucleatum	FN0266	gi_19703352_ref_NC_003454.1:892459-893671	271.083	28.698	3.23971	0.000227208	0.000385888	UP	membrane protein related to metalloendopeptidase
Fusobacterium nucleatum	FN0268	gi_19703352_ref_NC_003454.1:894469-896146	29.9877	2.38571	3.65188	5.64561e-05	9.95491e-05	UP	DNA repair protein RecN		K03631
Fusobacterium nucleatum	FN0269	gi_19703352_ref_NC_003454.1:896180-896906	46.1434	3.35179	3.78312	8.01477e-05	0.000140561	UP	transposase
Fusobacterium nucleatum	FN0270	gi_19703352_ref_NC_003454.1:896909-897800	201.947	20.781	3.28063	0.000246174	0.000417226	UP	GTP-binding protein Era	R	K03595
Fusobacterium nucleatum	FN0276	gi_19703352_ref_NC_003454.1:901835-903413	134.332	16.5896	3.01745	0.0088743	0.0130069	UP	sodium-dependent phosphate transporter	P
Fusobacterium nucleatum	FN0278	gi_19703352_ref_NC_003454.1:904395-905754	415.988	56.1194	2.88997	0.0294553	0.0406073	UP	Xaa-His dipeptidase	E	K01439
Fusobacterium nucleatum	FN0279	gi_19703352_ref_NC_003454.1:905786-906569	35.4343	3.99613	3.14847	0.033733	0.0459661	UP	lipoprotein		K04754
Fusobacterium nucleatum	FN0280	gi_19703352_ref_NC_003454.1:906558-907842	21.4831	7.72066	1.47641	0.000591625	0.00097662	UP	hypothetical protein
Fusobacterium nucleatum	FN0281	gi_19703352_ref_NC_003454.1:907854-912219	155.271	15.3283	3.34052	1.86987e-05	3.41199e-05	UP	DNA polymerase III subunit alpha		K03763
Fusobacterium nucleatum	FN0282	gi_19703352_ref_NC_003454.1:912205-912769	497.566	48.2113	3.36744	2.79384e-05	5.05818e-05	UP	hypothetical protein	S
Fusobacterium nucleatum	FN0283	gi_19703352_ref_NC_003454.1:912778-913495	210.735	11.8783	4.14903	1.15049e-11	2.62563e-11	UP	tRNA (guanine-N1) -methyltransferase	J	K00554
Fusobacterium nucleatum	FN0284	gi_19703352_ref_NC_003454.1:913491-914013	294.986	22.1311	3.7365	7.82751e-08	1.58898e-07	UP	16S rRNA-processing protein RimM	J	K02860
Fusobacterium nucleatum	FN0286	gi_19703352_ref_NC_003454.1:914272-914515	158.251	16.4067	3.26986	0.00791338	0.0117535	UP	hypothetical protein
Fusobacterium nucleatum	FN0287	gi_19703352_ref_NC_003454.1:914523-915318	228.497	25.6926	3.15275	0.00164157	0.00258626	UP	dimethyladenosine transferase	J	K02528
Fusobacterium nucleatum	FN0294	gi_19703352_ref_NC_003454.1:927288-928101	1686.03	135.03	3.64227	8.98353e-09	1.88638e-08	UP	transketolase subunit A	G	K00615
Fusobacterium nucleatum	FN0295	gi_19703352_ref_NC_003454.1:928125-929055	1183.63	36.7363	5.00987	3.31273e-30	1.00333e-29	UP	transketolase	G	K00615
Fusobacterium nucleatum	FN0296	gi_19703352_ref_NC_003454.1:929111-929879	50.4393	15.6173	1.69141	0.005477	0.00823731	UP	cytoplasmic protein	S
Fusobacterium nucleatum	FN0297	gi_19703352_ref_NC_003454.1:930037-931261	96.9875	9.23549	3.39254	9.26901e-05	0.000161789	UP	recombination factor protein RarA		K07478
Fusobacterium nucleatum	FN0298	gi_19703352_ref_NC_003454.1:931272-932514	22.7712	2.1004	3.43847	0.0039843	0.00611342	UP	histidyl-tRNA synthetase	J	K01892
Fusobacterium nucleatum	FN0299	gi_19703352_ref_NC_003454.1:932532-934311	529.264	44.2467	3.58035	5.96778e-08	1.21663e-07	UP	aspartyl-tRNA synthetase	J	K01876
Fusobacterium nucleatum	FN0302	gi_19703352_ref_NC_003454.1:936873-937638	27.1432	9.77062	1.47407	0.00145658	0.00229971	UP	Iron(III) dicitrate transport ATP-binding protein fecE	P	K02013
Fusobacterium nucleatum	FN0303	gi_19703352_ref_NC_003454.1:937665-938496	98.28	36.9236	1.41236	1.15603e-05	2.13972e-05	UP	nitrogenase iron protein	P	K02588
Fusobacterium nucleatum	FN0305	gi_19703352_ref_NC_003454.1:940218-941229	153.83	13.7592	3.48287	1.00345e-05	1.86667e-05	UP	Iron(III) dicitrate-binding protein	P	K02016
Fusobacterium nucleatum	FN0307	gi_19703352_ref_NC_003454.1:942234-943029	192.938	13.0103	3.89042	3.25592e-09	6.93912e-09	UP	Iron(III) dicitrate transport ATP-binding protein fecE	P	K02013
Fusobacterium nucleatum	FN0309	gi_19703352_ref_NC_003454.1:944238-945921	244.027	18.811	3.69739	1.04426e-08	2.18824e-08	UP	iron ABC transporter permease	P	K02011
Fusobacterium nucleatum	FN0311	gi_19703352_ref_NC_003454.1:947264-949451	2114.45	73.3443	4.84945	6.25037e-29	1.87281e-28	UP	anaerobic ribonucleoside triphosphate reductase	F	K21636
Fusobacterium nucleatum	FN0312	gi_19703352_ref_NC_003454.1:949455-949962	208.426	5.13937	5.3418	2.56608e-21	7.06325e-21	UP	anaerobic ribonucleoside-triphosphate reductase activating protein	O	K04068
Fusobacterium nucleatum	FN0313	gi_19703352_ref_NC_003454.1:950042-951350	4.93861	2.12747	1.21497	0.00480939	0.00725744	UP	16S rRNA (cytosine(967)-C(5))-methyltransferase	J	K03500
Fusobacterium nucleatum	FN0314	gi_19703352_ref_NC_003454.1:951343-951991	18.845	6.83877	1.46237	0.00695804	0.0103993	UP	caffeoyl-CoA O-methyltransferase	R
Fusobacterium nucleatum	FN0316	gi_19703352_ref_NC_003454.1:953323-953779	0	1.14258	#NAME?	0.00894141	0.0130069	DOWN	hypothetical protein
Fusobacterium nucleatum	FN0321	gi_19703352_ref_NC_003454.1:957773-959597	44.3262	5.0547	3.13246	0.00656097	0.00982029	UP	molecular chaperone	O	K04079
Fusobacterium nucleatum	FN0322	gi_19703352_ref_NC_003454.1:959752-960640	7730.72	469.494	4.04142	1.68761e-14	4.12877e-14	UP	fructose-1,6-bisphosphate aldolase	G	K01623
Fusobacterium nucleatum	FN0325	gi_19703352_ref_NC_003454.1:961013-961364	2170.1	52.4138	5.37167	7.54349e-36	2.39645e-35	UP	50S ribosomal protein L20	J	K02887
Fusobacterium nucleatum	FN0326	gi_19703352_ref_NC_003454.1:961388-961595	2925.72	175.727	4.05738	1.58353e-13	3.79188e-13	UP	50S ribosomal protein L35	J
Fusobacterium nucleatum	FN0327	gi_19703352_ref_NC_003454.1:961672-962239	2093.87	89.4782	4.54849	3.43456e-22	9.56401e-22	UP	translation initiation factor IF-3	J	K02520
Fusobacterium nucleatum	FN0329	gi_19703352_ref_NC_003454.1:964272-964707	5923.65	218.764	4.75904	8.29959e-27	2.42944e-26	UP	50S ribosomal protein L13	J	K02871
Fusobacterium nucleatum	FN0330	gi_19703352_ref_NC_003454.1:964722-965124	5020.49	92.2095	5.76677	2.18107e-47	7.56528e-47	UP	30S ribosomal protein S9	J	K02996
Fusobacterium nucleatum	FN0331	gi_19703352_ref_NC_003454.1:965238-966228	188.648	23.4472	3.00821	0.0107536	0.0155983	UP	hypothetical protein	S
Fusobacterium nucleatum	FN0333	gi_19703352_ref_NC_003454.1:967336-967897	58.4473	3.09704	4.23818	1.13459e-06	2.20614e-06	UP	glycerol uptake operon antiterminator regulatory protein	K	K02443
Fusobacterium nucleatum	FN0334	gi_19703352_ref_NC_003454.1:967908-969156	12.7298	0.278708	5.51331	3.14541e-07	6.23705e-07	UP	aspartate/aromatic aminotransferase	E	K00832
Fusobacterium nucleatum	FN0335	gi_19703352_ref_NC_003454.1:969246-969765	1855.06	183.091	3.34083	1.52787e-05	2.81258e-05	UP	porin
Fusobacterium nucleatum	FN0336	gi_19703352_ref_NC_003454.1:969837-971040	1575.38	182.51	3.10965	0.00102679	0.00166784	UP	hypothetical protein
Fusobacterium nucleatum	FN0338	gi_19703352_ref_NC_003454.1:971704-972157	31.5574	11.5013	1.45618	0.00409181	0.00627015	UP	hypothetical protein	T
Fusobacterium nucleatum	FN0342	gi_19703352_ref_NC_003454.1:975511-976015	194.787	17.9223	3.44207	7.12999e-05	0.000125207	UP	peptidyl-prolyl cis-trans isomerase	O	K03768
Fusobacterium nucleatum	FN0344	gi_19703352_ref_NC_003454.1:976711-977851	66.4579	8.08487	3.03915	0.018327	0.0256093	UP	methyltransferase		K07444
Fusobacterium nucleatum	FN0346	gi_19703352_ref_NC_003454.1:978964-979357	385.36	17.4495	4.46495	4.5481e-15	1.12765e-14	UP	hypothetical protein	S
Fusobacterium nucleatum	FN0347	gi_19703352_ref_NC_003454.1:979343-980246	146.115	11.0709	3.72227	1.94897e-07	3.89985e-07	UP	phosphatidylserine decarboxylase		K01613
Fusobacterium nucleatum	FN0348	gi_19703352_ref_NC_003454.1:980307-981813	242.197	18.4795	3.71218	9.56188e-09	2.00575e-08	UP	nicotinate phosphoribosyltransferase		K00763
Fusobacterium nucleatum	FN0355	gi_19703352_ref_NC_003454.1:986165-987317	212.452	24.606	3.11006	0.00232084	0.00362338	UP	S-adenosylmethionine synthetase		K00789
Fusobacterium nucleatum	FN0356	gi_19703352_ref_NC_003454.1:987570-987942	288.077	30.7977	3.22556	0.00129034	0.0020508	UP	lactoylglutathione lyase	E	K01759
Fusobacterium nucleatum	FN0357	gi_19703352_ref_NC_003454.1:987961-988366	89.9421	5.57314	4.01243	5.40536e-06	1.02097e-05	UP	ATP synthase subunit epsilon	C	K02114
Fusobacterium nucleatum	FN0358	gi_19703352_ref_NC_003454.1:988375-989764	555.459	38.9429	3.83425	7.05955e-11	1.57699e-10	UP	ATP synthase F0F1 subunit beta	C	K02112
Fusobacterium nucleatum	FN0359	gi_19703352_ref_NC_003454.1:990084-990933	270.713	30.101	3.16888	0.00100884	0.00164032	UP	ATP synthase subunit gamma	C	K02115
Fusobacterium nucleatum	FN0360	gi_19703352_ref_NC_003454.1:990943-992446	650.089	30.5519	4.4113	2.04783e-19	5.4843e-19	UP	ATP synthase F0F1 subunit alpha	C	K02111
Fusobacterium nucleatum	FN0362	gi_19703352_ref_NC_003454.1:992991-993483	462.494	44.4842	3.37807	3.21446e-05	5.76827e-05	UP	ATP synthase subunit B	C	K02109
Fusobacterium nucleatum	FN0363	gi_19703352_ref_NC_003454.1:993523-993793	655.039	28.5807	4.51847	2.46984e-16	6.26917e-16	UP	ATP synthase F0F1 subunit C	C	K02110
Fusobacterium nucleatum	FN0364	gi_19703352_ref_NC_003454.1:993846-994503	208.443	13.6227	3.93556	2.50859e-09	5.37744e-09	UP	ATP synthase subunit A	C	K02108
Fusobacterium nucleatum	FN0365	gi_19703352_ref_NC_003454.1:994631-994949	91.4679	1.63687	5.80426	4.34492e-12	1.00315e-11	UP	ATP synthase subunit I	C
Fusobacterium nucleatum	FN0366	gi_19703352_ref_NC_003454.1:995097-996456	61.5374	2.87956	4.41754	9.37949e-12	2.15633e-11	UP	phosphoacetylglucosamine mutase	G	K03431
Fusobacterium nucleatum	FN0367	gi_19703352_ref_NC_003454.1:996472-996991	75.6	5.69021	3.73183	6.12773e-05	0.00010791	UP	hypothetical protein	S
Fusobacterium nucleatum	FN0368	gi_19703352_ref_NC_003454.1:997127-998561	298.303	10.4311	4.83782	2.36261e-24	6.71959e-24	UP	adenylosuccinate lyase	F	K01756
Fusobacterium nucleatum	FN0375	gi_19703352_ref_NC_003454.1:1005432-1006491	158.732	17.6516	3.16871	0.00142622	0.00225221	UP	Iron(III)-binding protein	P	K02012
Fusobacterium nucleatum	FN0392	gi_19703352_ref_NC_003454.1:1029763-1030657	58.3702	17.1136	1.77008	0.00869967	0.0128837	UP	oxygen-independent coproporphyrinogen III oxidase	C
Fusobacterium nucleatum	FN0393	gi_19703352_ref_NC_003454.1:1030667-1032464	87.9431	4.79179	4.19793	2.6898e-12	6.24748e-12	UP	polysaccharide deacetylase	G
Fusobacterium nucleatum	FN0395	gi_19703352_ref_NC_003454.1:1033245-1034106	10.9453	0.201918	5.7604	2.71364e-05	4.91519e-05	UP	transporter	G/E/R
Fusobacterium nucleatum	FN0396	gi_19703352_ref_NC_003454.1:1034342-1035878	328.751	29.5562	3.47546	1.38761e-06	2.684e-06	UP	dipeptide-binding protein	E	K12368
Fusobacterium nucleatum	FN0397	gi_19703352_ref_NC_003454.1:1035961-1036888	311.597	10.4094	4.90371	1.61205e-23	4.54982e-23	UP	peptide ABC transporter permease	P/E	K12369
Fusobacterium nucleatum	FN0398	gi_19703352_ref_NC_003454.1:1036897-1037767	168.301	14.1881	3.56829	2.61744e-06	4.99028e-06	UP	peptide ABC transporter permease	P/E	K02034
Fusobacterium nucleatum	FN0399	gi_19703352_ref_NC_003454.1:1037785-1038793	290.046	34.5002	3.0716	0.00351282	0.00540639	UP	peptide ABC transporter ATP-binding protein	P/E	K15583
Fusobacterium nucleatum	FN0400	gi_19703352_ref_NC_003454.1:1038797-1039760	208.613	17.1526	3.60433	4.89514e-07	9.636e-07	UP	peptide ABC transporter ATP-binding protein	P/E	K02032
Fusobacterium nucleatum	FN0407	gi_19703352_ref_NC_003454.1:1044743-1045268	146.154	11.9124	3.61695	1.27838e-05	2.3635e-05	UP	hypothetical protein
Fusobacterium nucleatum	FN0408	gi_19703352_ref_NC_003454.1:1045490-1046405	315.869	22.8968	3.78611	2.68744e-09	5.75779e-09	UP	acetyl-CoA carboxylase carboxyltransferase subunit beta		K01963
Fusobacterium nucleatum	FN0409	gi_19703352_ref_NC_003454.1:1046416-1047358	172.126	15.4119	3.48135	9.84797e-06	1.83239e-05	UP	acetyl-CoA carboxylase carboxyltransferase subunit alpha		K01962
Fusobacterium nucleatum	FN0410	gi_19703352_ref_NC_003454.1:1047369-1048359	133.993	16.0705	3.05967	0.00808152	0.0120011	UP	6-phosphofructokinase	G	K00850
Fusobacterium nucleatum	FN0411	gi_19703352_ref_NC_003454.1:1048379-1048676	277.324	106.593	1.37946	5.54093e-06	1.04633e-05	UP	hypothetical protein	S	K09802
Fusobacterium nucleatum	FN0412	gi_19703352_ref_NC_003454.1:1048688-1049282	411.4	25.4498	4.01481	1.72736e-11	3.92012e-11	UP	recombination protein RecR		K06187
Fusobacterium nucleatum	FN0418	gi_19703352_ref_NC_003454.1:1059257-1059791	568.248	74.8267	2.9249	0.0231194	0.0321786	UP	bifunctional pyrimidine regulatory protein PyrR uracil phosphoribosyltransferase	F	K02825
Fusobacterium nucleatum	FN0420	gi_19703352_ref_NC_003454.1:1060780-1062058	40.1624	14.9014	1.4304	4.71221e-05	8.35804e-05	UP	dihydroorotase	F	K01465
Fusobacterium nucleatum	FN0421	gi_19703352_ref_NC_003454.1:1062075-1063152	209.891	26.4794	2.9867	0.0126215	0.0182425	UP	carbamoyl phosphate synthase small subunit	F/E	K01956
Fusobacterium nucleatum	FN0423	gi_19703352_ref_NC_003454.1:1066467-1067247	173.602	21.6174	3.00551	0.014155	0.0203503	UP	dihydroorotate dehydrogenase electron transfer subunit	C	K02823
Fusobacterium nucleatum	FN0430	gi_19703352_ref_NC_003454.1:1071500-1071851	7213.66	337.97	4.41576	2.0113e-20	5.47493e-20	UP	50S ribosomal protein L19	J	K02884
Fusobacterium nucleatum	FN0436	gi_19703352_ref_NC_003454.1:1077940-1078951	126.379	11.7813	3.42318	4.8577e-05	8.60671e-05	UP	urea carboxylase	E	K06350
Fusobacterium nucleatum	FN0437	gi_19703352_ref_NC_003454.1:1078943-1079732	122.968	13.6599	3.17026	0.00319335	0.00492405	UP	allophanate hydrolase	E
Fusobacterium nucleatum	FN0452	gi_19703352_ref_NC_003454.1:1095838-1097662	168.593	11.9692	3.81615	1.10114e-09	2.39072e-09	UP	glucosamine--fructose-6-phosphate aminotransferase		K00820
Fusobacterium nucleatum	FN0453	gi_19703352_ref_NC_003454.1:1097686-1099441	81.6886	6.04628	3.75602	7.25052e-08	1.47259e-07	UP	Xaa-Pro aminopeptidase	E	K01262
Fusobacterium nucleatum	FN0454	gi_19703352_ref_NC_003454.1:1099606-1101082	3061.33	136.756	4.48448	7.09987e-22	1.96627e-21	UP	aldehyde dehydrogenase	C	K00128
Fusobacterium nucleatum	FN0455	gi_19703352_ref_NC_003454.1:1101333-1101873	1782.73	86.705	4.36183	1.3639e-18	3.61452e-18	UP	rubrerythrin	C
Fusobacterium nucleatum	FN0456	gi_19703352_ref_NC_003454.1:1102259-1103402	162.502	15.3666	3.40259	2.98553e-05	5.36101e-05	UP	cytoplasmic protein	S
Fusobacterium nucleatum	FN0457	gi_19703352_ref_NC_003454.1:1103437-1103863	19.2315	0.815239	4.5601	0.00266073	0.00412548	UP	hypothetical protein
Fusobacterium nucleatum	FN0460	gi_19703352_ref_NC_003454.1:1105621-1106590	76.3725	8.25408	3.20987	0.00316351	0.00487988	UP	delta-aminolevulinic acid dehydratase		K01698
Fusobacterium nucleatum	FN0461	gi_19703352_ref_NC_003454.1:1106661-1107207	3806.79	217.01	4.13274	1.22288e-15	3.06191e-15	UP	sigma(54) modulation protein	J	K05808
Fusobacterium nucleatum	FN0462	gi_19703352_ref_NC_003454.1:1107323-1109255	282.372	22.0156	3.681	9.3472e-09	1.96122e-08	UP	DNA mismatch repair protein MutL		K03572
Fusobacterium nucleatum	FN0466	gi_19703352_ref_NC_003454.1:1111440-1112922	690.515	30.5151	4.50008	5.96294e-21	1.63302e-20	UP	lysyl-tRNA synthetase	J	K04567
Fusobacterium nucleatum	FN0472	gi_19703352_ref_NC_003454.1:1117751-1118255	9884.66	523.539	4.23882	1.30958e-17	3.40937e-17	UP	flavodoxin FldA	C	K03839
Fusobacterium nucleatum	FN0474	gi_19703352_ref_NC_003454.1:1119078-1122117	2.87369	15.8022	-2.45915	2.11671e-63	8.16517e-63	DOWN	acriflavin resistance protein B	V	K03296
Fusobacterium nucleatum	FN0476	gi_19703352_ref_NC_003454.1:1123589-1124831	446.991	58.4612	2.93469	0.0171047	0.0242128	UP	transcription termination factor Rho	K	K03628
Fusobacterium nucleatum	FN0477	gi_19703352_ref_NC_003454.1:1125011-1125977	209.592	18.0893	3.53437	2.0583e-06	3.96428e-06	UP	cell wall endopeptidase
Fusobacterium nucleatum	FN0479	gi_19703352_ref_NC_003454.1:1127142-1127592	591.181	283.464	1.06044	1.62923e-10	3.60472e-10	UP	RNA polymerase sigma-E factor	K	K03088
Fusobacterium nucleatum	FN0482	gi_19703352_ref_NC_003454.1:1128434-1128680	7945.87	205.059	5.2761	3.28767e-37	1.05102e-36	UP	50S ribosomal protein L31	J	K02909
Fusobacterium nucleatum	FN0483	gi_19703352_ref_NC_003454.1:1128716-1129361	308.6	19.6686	3.97177	1.28419e-10	2.84831e-10	UP	uracil phosphoribosyltransferase	F	K00761
Fusobacterium nucleatum	FN0487	gi_19703352_ref_NC_003454.1:1131845-1132862	123.917	8.89075	3.80093	6.09847e-08	1.24203e-07	UP	D-lactate dehydrogenase	R/C	K03778
Fusobacterium nucleatum	FN0489	gi_19703352_ref_NC_003454.1:1134648-1135515	43.4787	2.10549	4.36808	7.99734e-08	1.62265e-07	UP	prolipoprotein diacylglyceryl transferase		K13292
Fusobacterium nucleatum	FN0490	gi_19703352_ref_NC_003454.1:1135541-1136324	15.6	0.666021	4.54984	0.000218753	0.000371683	UP	hypothetical protein	S
Fusobacterium nucleatum	FN0491	gi_19703352_ref_NC_003454.1:1136328-1137408	323.741	13.4445	4.58976	7.19514e-20	1.93715e-19	UP	alanine racemase		K01775
Fusobacterium nucleatum	FN0494	gi_19703352_ref_NC_003454.1:1138916-1139648	770.389	103.055	2.90218	0.0254707	0.0352758	UP	short chain dehydrogenase	R	K00059
Fusobacterium nucleatum	FN0495	gi_19703352_ref_NC_003454.1:1139706-1140915	171.543	11.2919	3.92521	3.41467e-10	7.50193e-10	UP	acetyl-CoA acetyltransferase		K00626
Fusobacterium nucleatum	FN0498	gi_19703352_ref_NC_003454.1:1141627-1143379	0	2.13471	#NAME?	4.49613e-15	1.11511e-14	DOWN	hypothetical protein
Fusobacterium nucleatum	FN0499	gi_19703352_ref_NC_003454.1:1146262-1148494	0	3.07887	#NAME?	9.00946e-25	2.57413e-24	DOWN	hemin receptor	P	K02014
Fusobacterium nucleatum	FN0501	gi_19703352_ref_NC_003454.1:1149676-1152028	572.5	22.0433	4.69886	4.59519e-25	1.31848e-24	UP	arginase	E	K01582
Fusobacterium nucleatum	FN0502	gi_19703352_ref_NC_003454.1:1152152-1152737	1052.79	42.7708	4.62145	5.10862e-22	1.41867e-21	UP	phosphoheptose isomerase	G	K03271
Fusobacterium nucleatum	FN0504	gi_19703352_ref_NC_003454.1:1153737-1155099	13.2034	0.638494	4.37009	4.92515e-05	8.7205e-05	UP	arginine permease	E
Fusobacterium nucleatum	FN0505	gi_19703352_ref_NC_003454.1:1155133-1155865	63.8813	2.96817	4.42775	4.98522e-09	1.05719e-08	UP	anthranilate synthase component II	R	K07010
Fusobacterium nucleatum	FN0506	gi_19703352_ref_NC_003454.1:1155891-1157601	133.772	14.2417	3.23158	0.000369997	0.000617803	UP	arginyl-tRNA synthetase	J	K01887
Fusobacterium nucleatum	FN0512	gi_19703352_ref_NC_003454.1:1161475-1162687	353.041	19.2277	4.19858	6.21476e-15	1.53339e-14	UP	flavoprotein	C	K12264
Fusobacterium nucleatum	FN0513	gi_19703352_ref_NC_003454.1:1162857-1163286	8081.41	431.491	4.22721	2.4936e-17	6.46281e-17	UP	flavodoxin	C
Fusobacterium nucleatum	FN0515	gi_19703352_ref_NC_003454.1:1164027-1167096	25.9519	7.08687	1.87262	0.0195407	0.0272725	UP	acriflavin resistance protein D	V
Fusobacterium nucleatum	FN0521	gi_19703352_ref_NC_003454.1:1172377-1173046	27.1207	12.5994	1.10604	8.9618e-06	1.66865e-05	UP	DNA integration/recombination/invertion protein	S	K09765
Fusobacterium nucleatum	FN0524	gi_19703352_ref_NC_003454.1:1176973-1179733	62.965	8.3528	2.91422	0.0336714	0.0458898	UP	DNA helicase II		K03657
Fusobacterium nucleatum	FN0525	gi_19703352_ref_NC_003454.1:1179734-1181930	311.983	35.7693	3.12467	0.00101127	0.00164395	UP	penicillin-binding protein		K05366
Fusobacterium nucleatum	FN0526	gi_19703352_ref_NC_003454.1:1181990-1183067	115.075	6.94276	4.05093	3.68941e-10	8.10114e-10	UP	23S rRNA (adenine(2503)-C(2))-methyltransferase RlmN	R	K06941
Fusobacterium nucleatum	FN0528	gi_19703352_ref_NC_003454.1:1184590-1184806	14414	780.433	4.20705	5.72816e-17	1.47006e-16	UP	cold shock protein	K	K03704
Fusobacterium nucleatum	FN0535	gi_19703352_ref_NC_003454.1:1189490-1190069	302.145	39.012	2.95325	0.02181	0.0303873	UP	hypothetical protein	R	K06966
Fusobacterium nucleatum	FN0536	gi_19703352_ref_NC_003454.1:1190095-1191241	129.631	10.9258	3.56861	2.45367e-06	4.70012e-06	UP	DNA polymerase III subunit beta		K02338
Fusobacterium nucleatum	FN0537	gi_19703352_ref_NC_003454.1:1191258-1191843	188.733	14.4054	3.71166	5.26492e-07	1.03564e-06	UP	hypothetical protein	S	K08591
Fusobacterium nucleatum	FN0538	gi_19703352_ref_NC_003454.1:1191986-1192211	499.421	21.9492	4.50802	5.53755e-14	1.34023e-13	UP	protein translocase subunit SecG
Fusobacterium nucleatum	FN0540	gi_19703352_ref_NC_003454.1:1192730-1194035	77.0588	9.52896	3.01557	0.0171982	0.0242128	UP	glutamate-1-semialdehyde aminotransferase		K01845
Fusobacterium nucleatum	FN0542	gi_19703352_ref_NC_003454.1:1195362-1196154	128.011	13.8277	3.21063	0.00174479	0.00274462	UP	beta 1,4 glucosyltransferase		K12984
Fusobacterium nucleatum	FN0543	gi_19703352_ref_NC_003454.1:1196125-1197163	39.6862	4.6068	3.1068	0.025615	0.0354636	UP	lipopolysaccharide heptosyltransferase
Fusobacterium nucleatum	FN0545	gi_19703352_ref_NC_003454.1:1198180-1198777	4.09044	0	Inf	0.0246349	0.0341358	UP	lipopolysaccharide core biosynthesis protein RfaY	T
Fusobacterium nucleatum	FN0546	gi_19703352_ref_NC_003454.1:1198778-1199786	146.668	15.0076	3.28879	0.000294862	0.000497151	UP	lipopolysaccharide core biosynthesis protein RfaQ		K02843
Fusobacterium nucleatum	FN0547	gi_19703352_ref_NC_003454.1:1199782-1200928	767.732	58.9536	3.70295	2.48933e-09	5.33757e-09	UP	recombinase A		K03553
Fusobacterium nucleatum	FN0548	gi_19703352_ref_NC_003454.1:1200899-1201469	418.288	48.0095	3.1231	0.00193959	0.00304338	UP	regulatory protein RecX	R
Fusobacterium nucleatum	FN0549	gi_19703352_ref_NC_003454.1:1201465-1202491	530.115	17.202	4.94566	5.92775e-27	1.73829e-26	UP	DNA-binding/iron metalloprotein/AP endonuclease	O	K01409
Fusobacterium nucleatum	FN0550	gi_19703352_ref_NC_003454.1:1202800-1203226	178.812	4.28	5.38469	1.46059e-18	3.86824e-18	UP	mannose-1-phosphate guanylyltransferase	G
Fusobacterium nucleatum	FN0556	gi_19703352_ref_NC_003454.1:1208469-1209090	60.1127	2.51846	4.57706	1.27837e-08	2.66711e-08	UP	hypothetical protein
Fusobacterium nucleatum	FN0557	gi_19703352_ref_NC_003454.1:1209689-1210424	173.771	15.8445	3.45513	2.81747e-05	5.09757e-05	UP	hypothetical protein
Fusobacterium nucleatum	FN0559	gi_19703352_ref_NC_003454.1:1211455-1213198	368.375	39.5213	3.22047	0.000197276	0.000335543	UP	phosphoglucomutase	G	K01835
Fusobacterium nucleatum	FN0561	gi_19703352_ref_NC_003454.1:1214294-1214966	93.7206	33.8796	1.46795	5.97285e-05	0.000105274	UP	proline synthetase associated protein	R	K06997
Fusobacterium nucleatum	FN0562	gi_19703352_ref_NC_003454.1:1214986-1215439	444.112	40.2547	3.4637	7.96699e-06	1.49542e-05	UP	cytoplasmic protein	S
Fusobacterium nucleatum	FN0563	gi_19703352_ref_NC_003454.1:1215425-1216427	134.829	11.7135	3.52489	7.20414e-06	1.35348e-05	UP	tRNA (5-methylaminomethyl-2-thiouridylate)-methyltransferase	J	K00566
Fusobacterium nucleatum	FN0576	gi_19703352_ref_NC_003454.1:1226252-1227362	281.188	36.1893	2.9579	0.0152827	0.0219406	UP	D-amino acid dehydrogenase large subunit	R	K07114
Fusobacterium nucleatum	FN0579	gi_19703352_ref_NC_003454.1:1229942-1234778	128.81	17.4161	2.88674	0.0300661	0.0414072	UP	cytoplasmic protein	R	K06894
Fusobacterium nucleatum	FN0580	gi_19703352_ref_NC_003454.1:1235069-1237244	17.8253	7.47886	1.25304	3.7935e-06	7.19365e-06	UP	penicillin-binding protein		K05367
Fusobacterium nucleatum	FN0581	gi_19703352_ref_NC_003454.1:1237247-1238417	31.3332	8.9182	1.81287	0.0227394	0.0316605	UP	lipoprotein releasing system transmembrane protein LolE		K09808
Fusobacterium nucleatum	FN0590	gi_19703352_ref_NC_003454.1:1242945-1244127	88.6154	5.88515	3.91241	1.65478e-08	3.44709e-08	UP	N-acyl-L-amino acid amidohydrolase	R	K01436
Fusobacterium nucleatum	FN0594	gi_19703352_ref_NC_003454.1:1248924-1249350	744.708	72.1486	3.36763	2.31956e-05	4.21455e-05	UP	(3R)-hydroxymyristoyl-ACP dehydratase		K02372
Fusobacterium nucleatum	FN0597	gi_19703352_ref_NC_003454.1:1250953-1252024	66.009	17.6164	1.90574	0.0302997	0.0417219	UP	lipid-A-disaccharide synthase		K00748
Fusobacterium nucleatum	FN0598	gi_19703352_ref_NC_003454.1:1252020-1253772	60.5989	2.87938	4.39546	1.13884e-12	2.67033e-12	UP	phospholipid-lipopolysaccharide ABC transporter	V	K11085
Fusobacterium nucleatum	FN0600	gi_19703352_ref_NC_003454.1:1255608-1256109	54.9916	3.98728	3.78573	0.000320792	0.000539525	UP	hypothetical protein
Fusobacterium nucleatum	FN0601	gi_19703352_ref_NC_003454.1:1256191-1256617	309.75	28.7372	3.43011	3.79572e-05	6.78135e-05	UP	hypothetical protein	S
Fusobacterium nucleatum	FN0608	gi_19703352_ref_NC_003454.1:1262281-1264384	138.763	15.8005	3.13458	0.00138823	0.00220207	UP	exoribonuclease II	K	K12573
Fusobacterium nucleatum	FN0609	gi_19703352_ref_NC_003454.1:1264400-1264847	149.76	13.9864	3.42055	0.000318368	0.000535671	UP	SsrA-binding protein	O	K03664
Fusobacterium nucleatum	FN0610	gi_19703352_ref_NC_003454.1:1264954-1268422	194.212	16.156	3.58749	6.82976e-08	1.38818e-07	UP	hypothetical protein
Fusobacterium nucleatum	FN0611	gi_19703352_ref_NC_003454.1:1268498-1270361	473.263	32.635	3.85815	2.86999e-11	6.48063e-11	UP	threonyl-tRNA synthetase	J	K01868
Fusobacterium nucleatum	FN0616	gi_19703352_ref_NC_003454.1:1275113-1276601	79.5569	1.6365	5.6033	8.79711e-25	2.51434e-24	UP	hypothetical protein
Fusobacterium nucleatum	FN0617	gi_19703352_ref_NC_003454.1:1276691-1277786	81.3022	10.4019	2.96645	0.032627	0.0448276	UP	DNA polymerase III subunit beta		K02338
Fusobacterium nucleatum	FN0618	gi_19703352_ref_NC_003454.1:1277800-1278829	242.403	17.3209	3.80682	2.67565e-09	5.73403e-09	UP	spermidine/putrescine-binding protein	E	K11069
Fusobacterium nucleatum	FN0621	gi_19703352_ref_NC_003454.1:1279894-1281199	93.514	7.72979	3.59668	2.86939e-06	5.46295e-06	UP	4-hydroxybutyrate CoA-transferase	C
Fusobacterium nucleatum	FN0627	gi_19703352_ref_NC_003454.1:1286244-1287255	3106.46	186.781	4.05585	1.38373e-14	3.39249e-14	UP	glucosamine--fructose-6-phosphate aminotransferase		K10708
Fusobacterium nucleatum	FN0629	gi_19703352_ref_NC_003454.1:1288356-1289196	2304.81	245.558	3.23051	0.000114548	0.000197774	UP	PTS system transporter subunit IID	G	K02796
Fusobacterium nucleatum	FN0630	gi_19703352_ref_NC_003454.1:1289167-1289947	3238.47	231.886	3.80383	6.09235e-11	1.36431e-10	UP	PTS system transporter subunit IIC	G	K02795
Fusobacterium nucleatum	FN0632	gi_19703352_ref_NC_003454.1:1290431-1290866	902.052	62.6752	3.84724	2.41871e-10	5.33259e-10	UP	PTS system transporter subunit IIA	G
Fusobacterium nucleatum	FN0634	gi_19703352_ref_NC_003454.1:1292379-1294197	430.509	26.9357	3.99845	4.49004e-13	1.06543e-12	UP	GTP-binding protein TypA	T	K06207
Fusobacterium nucleatum	FN0635	gi_19703352_ref_NC_003454.1:1294219-1295083	136.948	11.2682	3.6033	3.12724e-06	5.94967e-06	UP	tRNA pseudouridine synthase B	J	K03177
Fusobacterium nucleatum	FN0644	gi_19703352_ref_NC_003454.1:1299976-1301434	26.1062	8.76829	1.57403	0.001129	0.0018313	UP	uroporphyrinogen-III synthase		K13542
Fusobacterium nucleatum	FN0652	gi_19703352_ref_NC_003454.1:1310501-1311509	7149.84	210.279	5.08754	4.19073e-34	1.31792e-33	UP	glyceraldehyde 3-phosphate dehydrogenase	G	K00134
Fusobacterium nucleatum	FN0654	gi_19703352_ref_NC_003454.1:1312246-1313443	924.645	65.0158	3.83004	5.058e-11	1.13456e-10	UP	phosphoglycerate kinase	G	K00927
Fusobacterium nucleatum	FN0655	gi_19703352_ref_NC_003454.1:1313511-1313850	1169.08	120.046	3.28372	8.78192e-05	0.000153452	UP	hypothetical protein	S
Fusobacterium nucleatum	FN0656	gi_19703352_ref_NC_003454.1:1313864-1314245	160.084	12.3022	3.70184	1.01114e-05	1.88054e-05	UP	hypothetical protein	S
Fusobacterium nucleatum	FN0657	gi_19703352_ref_NC_003454.1:1314405-1314927	0.668146	3.49438	-2.3868	2.21221e-08	4.58594e-08	DOWN	acetyltransferase	R
Fusobacterium nucleatum	FN0658	gi_19703352_ref_NC_003454.1:1314979-1315765	1697.91	41.357	5.35949	1.32615e-37	4.25121e-37	UP	ABC transporter substrate-binding protein	P	K02073
Fusobacterium nucleatum	FN0659	gi_19703352_ref_NC_003454.1:1315779-1316481	548.268	66.9722	3.03325	0.00526116	0.00791709	UP	ABC transporter permease	P	K02072
Fusobacterium nucleatum	FN0660	gi_19703352_ref_NC_003454.1:1316470-1317478	1293.69	81.2479	3.99302	2.47537e-13	5.90829e-13	UP	DL-methionine transporter ATP-binding subunit	P	K02071
Fusobacterium nucleatum	FN0662	gi_19703352_ref_NC_003454.1:1318291-1319248	17.8732	1.18095	3.91979	0.00102398	0.0016636	UP	formiminoglutamase	E	K01479
Fusobacterium nucleatum	FN0664	gi_19703352_ref_NC_003454.1:1319897-1321046	194.775	15.2864	3.67148	9.04574e-08	1.83262e-07	UP	2-nitropropane dioxygenase	R	K00459
Fusobacterium nucleatum	FN0668	gi_19703352_ref_NC_003454.1:1324108-1325047	770.627	98.8772	2.96232	0.0112648	0.0163194	UP	high-affinity zinc uptake system protein ZnuA	P	K11707
Fusobacterium nucleatum	FN0669	gi_19703352_ref_NC_003454.1:1325070-1325754	520.334	70.6378	2.88093	0.0363765	0.0494604	UP	high-affinity zinc uptake system ATP-binding protein ZnuB	P	K11710
Fusobacterium nucleatum	FN0670	gi_19703352_ref_NC_003454.1:1325841-1326759	28.518	1.60985	4.14687	1.44345e-05	2.66443e-05	UP	high-affinity zinc uptake system ATP-binding protein ZnuC	P	K11708
Fusobacterium nucleatum	FN0675	gi_19703352_ref_NC_003454.1:1330560-1332180	371.428	32.6954	3.50592	5.49064e-07	1.07873e-06	UP	molecular chaperone GroEL	O	K04077
Fusobacterium nucleatum	FN0680	gi_19703352_ref_NC_003454.1:1335594-1336242	201.911	69.9968	1.52836	5.11606e-05	9.04275e-05	UP	ribulose-phosphate 3-epimerase	G	K01783
Fusobacterium nucleatum	FN0682	gi_19703352_ref_NC_003454.1:1336933-1338559	20.9406	8.23732	1.34606	3.65791e-05	6.54378e-05	UP	fibronectin-binding protein-like protein A	K
Fusobacterium nucleatum	FN0684	gi_19703352_ref_NC_003454.1:1339039-1340731	29.9284	12.2341	1.29061	3.06273e-06	5.82967e-06	UP	hydroxylamine reductase	C	K05601
Fusobacterium nucleatum	FN0685	gi_19703352_ref_NC_003454.1:1340806-1342261	14.28	0.53794	4.73041	1.50364e-06	2.90496e-06	UP	sodium/panthothenate symporter		K14392
Fusobacterium nucleatum	FN0689	gi_19703352_ref_NC_003454.1:1344797-1345259	57.3595	1.31574	5.44609	6.01881e-10	1.31697e-09	UP	hypothetical protein
Fusobacterium nucleatum	FN0693	gi_19703352_ref_NC_003454.1:1347535-1350226	110.855	9.40742	3.55873	5.01913e-07	9.87768e-07	UP	DNA mismatch repair protein MutS		K03555
Fusobacterium nucleatum	FN0695	gi_19703352_ref_NC_003454.1:1353025-1353751	132.662	8.85829	3.90459	3.37974e-08	6.97421e-08	UP	ABC transporter ATP-binding protein	R	K06861
Fusobacterium nucleatum	FN0706	gi_19703352_ref_NC_003454.1:1364962-1365862	58.7571	17.386	1.75684	0.00718208	0.0107321	UP	cytoplasmic protein	S	K05540
Fusobacterium nucleatum	FN0712	gi_19703352_ref_NC_003454.1:1370915-1371476	85.8056	1.23881	6.11404	9.07739e-18	2.37081e-17	UP	chromate transporter	P	K07240
Fusobacterium nucleatum	FN0720	gi_19703352_ref_NC_003454.1:1377115-1377679	1373.33	80.4035	4.09428	2.52742e-14	6.16667e-14	UP	elongation factor P	J	K02356
Fusobacterium nucleatum	FN0722	gi_19703352_ref_NC_003454.1:1378607-1381664	2.51396	0.170752	3.87998	0.0285161	0.0393525	UP	hypothetical protein	R
Fusobacterium nucleatum	FN0724	gi_19703352_ref_NC_003454.1:1383753-1384257	1887.32	92.369	4.35279	1.97016e-18	5.20759e-18	UP	flavodoxin FldA	C	K03839
Fusobacterium nucleatum	FN0725	gi_19703352_ref_NC_003454.1:1384270-1384975	1828.62	166.904	3.45367	1.08612e-06	2.11241e-06	UP	molybdopterin biosynthesis protein MoeB
Fusobacterium nucleatum	FN0731	gi_19703352_ref_NC_003454.1:1387859-1388393	30.0453	1.464	4.35915	0.000116096	0.000200405	UP	hypothetical protein
Fusobacterium nucleatum	FN0733	gi_19703352_ref_NC_003454.1:1389703-1390942	65.2382	5.05316	3.69046	3.49679e-06	6.64186e-06	UP	peptidase T	E	K01258
Fusobacterium nucleatum	FN0734	gi_19703352_ref_NC_003454.1:1390948-1392655	102.295	12.9929	2.97695	0.0163296	0.0234021	UP	Fe-S oxidoreductase	C
Fusobacterium nucleatum	FN0739	gi_19703352_ref_NC_003454.1:1397106-1397745	742.014	67.3097	3.46256	2.03128e-06	3.91317e-06	UP	formiminotetrahydrofolate cyclodeaminase	E	K13990
Fusobacterium nucleatum	FN0740	gi_19703352_ref_NC_003454.1:1397762-1399004	910.428	64.2023	3.82585	5.60694e-11	1.2563e-10	UP	imidazolonepropionase		K01468
Fusobacterium nucleatum	FN0741	gi_19703352_ref_NC_003454.1:1399080-1400046	1996.72	140.755	3.82638	3.54646e-11	7.99701e-11	UP	glutamate formiminotransferase	E	K13990
Fusobacterium nucleatum	FN0742	gi_19703352_ref_NC_003454.1:1400260-1400731	129.189	37.982	1.7661	0.00651304	0.00975035	UP	hypothetical protein	S
Fusobacterium nucleatum	FN0743	gi_19703352_ref_NC_003454.1:1400989-1403215	125.372	16.3737	2.93676	0.0209264	0.0291812	UP	ATP-dependent helicase DinG	K	K03722
Fusobacterium nucleatum	FN0744	gi_19703352_ref_NC_003454.1:1403211-1403418	93.24	6.69436	3.79993	0.00119501	0.00193528	UP	metal dependent phosphohydrolase
Fusobacterium nucleatum	FN0745	gi_19703352_ref_NC_003454.1:1403414-1405304	318.21	23.7471	3.74416	1.46375e-09	3.16529e-09	UP	metal dependent phosphohydrolase	R	K07037
Fusobacterium nucleatum	FN0746	gi_19703352_ref_NC_003454.1:1405320-1405809	327.333	13.498	4.59994	9.98688e-17	2.55574e-16	UP	metal-binding protein	R	K07042
Fusobacterium nucleatum	FN0747	gi_19703352_ref_NC_003454.1:1405828-1406344	84.8254	5.04991	4.07017	6.85457e-07	1.3441e-06	UP	NUDIX family phosphohydrolase	R
Fusobacterium nucleatum	FN0748	gi_19703352_ref_NC_003454.1:1406340-1407633	14.1774	1.07606	3.71976	0.0028866	0.0044612	UP	hypothetical protein
Fusobacterium nucleatum	FN0749	gi_19703352_ref_NC_003454.1:1407801-1409019	13.3298	0.856703	3.95971	0.000896798	0.00146225	UP	hypothetical protein
Fusobacterium nucleatum	FN0752	gi_19703352_ref_NC_003454.1:1410810-1411770	36.5439	2.6262	3.79859	6.37646e-05	0.000112217	UP	proline iminopeptidase	R	K01259
Fusobacterium nucleatum	FN0753	gi_19703352_ref_NC_003454.1:1411813-1413259	145.258	18.8247	2.94792	0.0206072	0.028746	UP	aspartyl/glutamyl-tRNA amidotransferase subunit A	J	K02434
Fusobacterium nucleatum	FN0754	gi_19703352_ref_NC_003454.1:1413272-1414736	139.657	10.6927	3.70719	5.597e-08	1.14334e-07	UP	aspartyl/glutamyl-tRNA amidotransferase subunit B	J	K02433
Fusobacterium nucleatum	FN0758	gi_19703352_ref_NC_003454.1:1416303-1417365	153.024	16.7013	3.19573	0.000982076	0.00159777	UP	rod shape-determining protein MreB		K03569
Fusobacterium nucleatum	FN0768	gi_19703352_ref_NC_003454.1:1423681-1425829	4.95948	1.66035	1.5787	0.026396	0.0365262	UP	hemin receptor	P	K02014
Fusobacterium nucleatum	FN0774	gi_19703352_ref_NC_003454.1:1429831-1430578	39.9427	2.67596	3.89981	5.65082e-05	9.96192e-05	UP	cytoplasmic protein	S
Fusobacterium nucleatum	FN0776	gi_19703352_ref_NC_003454.1:1432083-1433067	308.997	17.7588	4.12099	3.28893e-13	7.83401e-13	UP	asparagine synthetase AsnA	E	K01914
Fusobacterium nucleatum	FN0777	gi_19703352_ref_NC_003454.1:1433107-1434922	186.169	14.8559	3.64751	5.27274e-08	1.07791e-07	UP	GTP-binding protein LepA		K03596
Fusobacterium nucleatum	FN0784	gi_19703352_ref_NC_003454.1:1440471-1441260	1450.84	129.659	3.4841	5.61453e-07	1.10281e-06	UP	electron transfer flavoprotein subunit beta	C	K03521
Fusobacterium nucleatum	FN0785	gi_19703352_ref_NC_003454.1:1441285-1442461	1900.1	204.517	3.21579	0.000148376	0.000254718	UP	electron transfer flavoprotein subunit alpha	C	K03522
Fusobacterium nucleatum	FN0792	gi_19703352_ref_NC_003454.1:1448402-1450424	759.596	81.1332	3.22687	0.000128936	0.000222097	UP	urocanate hydratase	E	K01712
Fusobacterium nucleatum	FN0793	gi_19703352_ref_NC_003454.1:1450651-1451851	6.40107	0.217386	4.87998	0.00128011	0.00203534	UP	sodium/glutamate symport carrier protein	E	K03312
Fusobacterium nucleatum	FN0794	gi_19703352_ref_NC_003454.1:1451929-1452343	6.7362	0	Inf	0.0139512	0.020068	UP	hypothetical protein
Fusobacterium nucleatum	FN0795	gi_19703352_ref_NC_003454.1:1452539-1453136	576.752	273.305	1.07744	2.09372e-10	4.61984e-10	UP	CBS domain-containing protein	R
Fusobacterium nucleatum	FN0798	gi_19703352_ref_NC_003454.1:1455974-1457912	165.709	57.8981	1.51707	1.80779e-05	3.29946e-05	UP	fructose-1,6-bisphosphatase	G	K04041
Fusobacterium nucleatum	FN0799	gi_19703352_ref_NC_003454.1:1457978-1459916	39.2872	3.85988	3.34743	0.00055943	0.000924602	UP	isoamylase	G	K01214
Fusobacterium nucleatum	FN0800	gi_19703352_ref_NC_003454.1:1460036-1460729	228.345	8.65251	4.72195	5.32048e-18	1.39362e-17	UP	amino acid-binding protein	E/T	K02030
Fusobacterium nucleatum	FN0801	gi_19703352_ref_NC_003454.1:1460794-1461523	182.14	8.70267	4.38744	1.28129e-13	3.0754e-13	UP	amino acid ABC transporter ATP-binding protein	E	K02028
Fusobacterium nucleatum	FN0802	gi_19703352_ref_NC_003454.1:1461515-1462226	133.739	16.1342	3.05123	0.0124302	0.0179852	UP	amino acid ABC transporter permease	E	K02029
Fusobacterium nucleatum	FN0803	gi_19703352_ref_NC_003454.1:1462539-1463961	550.067	37.3059	3.88213	1.66393e-11	3.77723e-11	UP	trifunctional thioredoxin/methionine sulfoxide reductase A/B protein	O	K12267
Fusobacterium nucleatum	FN0806	gi_19703352_ref_NC_003454.1:1465676-1467227	11.5955	0.672887	4.10705	0.000306105	0.000515679	UP	SpoIID-like protein		K06381
Fusobacterium nucleatum	FN0808	gi_19703352_ref_NC_003454.1:1468094-1468715	38.2025	12.5923	1.60112	0.00440932	0.00673381	UP	phosphoglycerate mutase	G	K15634
Fusobacterium nucleatum	FN0811	gi_19703352_ref_NC_003454.1:1470214-1471168	10.6113	4.55637	1.21964	0.000799628	0.00130643	UP	hypothetical protein
Fusobacterium nucleatum	FN0818	gi_19703352_ref_NC_003454.1:1476848-1477124	939.83	14.1379	6.05476	1.58806e-38	5.15184e-38	UP	DNA-binding protein HU		K04764
Fusobacterium nucleatum	FN0819	gi_19703352_ref_NC_003454.1:1477387-1479385	0	0.217676	#NAME?	0.0172979	0.0242128	DOWN	hypothetical protein	R
Fusobacterium nucleatum	FN0820	gi_19703352_ref_NC_003454.1:1479499-1480879	388.028	43.0407	3.17239	0.000505358	0.000836596	UP	mercuric reductase	C	K00382
Fusobacterium nucleatum	FN0821	gi_19703352_ref_NC_003454.1:1480998-1481865	24.3561	1.70444	3.83692	0.00068116	0.0011176	UP	hypothetical protein
Fusobacterium nucleatum	FN0827	gi_19703352_ref_NC_003454.1:1487679-1488342	0.789398	1.8349	-1.21688	8.08043e-05	0.000141499	DOWN	ABC transporter ATP-binding protein	V	K02003
Fusobacterium nucleatum	FN0832	gi_19703352_ref_NC_003454.1:1494444-1494909	0	1.12052	#NAME?	0.00894141	0.0130069	DOWN	hypothetical protein
Fusobacterium nucleatum	FN0836	gi_19703352_ref_NC_003454.1:1498941-1499238	0	3.50443	#NAME?	9.96168e-05	0.000172287	DOWN	hypothetical protein
Fusobacterium nucleatum	FN0846	gi_19703352_ref_NC_003454.1:1504381-1505296	211.724	16.1512	3.71247	5.54541e-08	1.13337e-07	UP	hypothetical protein	S
Fusobacterium nucleatum	FN0852	gi_19703352_ref_NC_003454.1:1510363-1510963	15.1172	6.51614	1.2141	0.00149312	0.00235603	UP	hydrolase	R	K06889
Fusobacterium nucleatum	FN0853	gi_19703352_ref_NC_003454.1:1511011-1512397	624.18	41.1604	3.92263	4.11922e-12	9.54295e-12	UP	glycogen synthase	G	K00703
Fusobacterium nucleatum	FN0854	gi_19703352_ref_NC_003454.1:1512413-1513577	386.934	117.505	1.71937	0.000763715	0.00125002	UP	glucose-1-phosphate adenylyltransferase	G	K00975
Fusobacterium nucleatum	FN0855	gi_19703352_ref_NC_003454.1:1513597-1514752	304.249	21.9825	3.79082	1.39475e-09	3.01929e-09	UP	glucose-1-phosphate adenylyltransferase	G	K00975
Fusobacterium nucleatum	FN0856	gi_19703352_ref_NC_003454.1:1514778-1516614	389.007	42.2106	3.20412	0.000252442	0.00042719	UP	glycogen branching protein	G	K00700
Fusobacterium nucleatum	FN0857	gi_19703352_ref_NC_003454.1:1516642-1519012	132.348	13.2137	3.32423	5.23049e-05	9.24099e-05	UP	glycogen phosphorylase	G	K00688
Fusobacterium nucleatum	FN0858	gi_19703352_ref_NC_003454.1:1519076-1520597	56.7094	3.0305	4.22596	2.00691e-10	4.4295e-10	UP	4-alpha-glucanotransferase	G	K00705
Fusobacterium nucleatum	FN0865	gi_19703352_ref_NC_003454.1:1523129-1523855	103.582	9.0977	3.50913	5.98778e-05	0.000105514	UP	hypothetical protein
Fusobacterium nucleatum	FN0867	gi_19703352_ref_NC_003454.1:1524639-1527138	42.2823	5.01274	3.07638	0.00827322	0.012279	UP	long-chain-fatty-acid--CoA ligase		K01897
Fusobacterium nucleatum	FN0871	gi_19703352_ref_NC_003454.1:1529862-1531857	51.033	6.62729	2.94494	0.0343547	0.0467818	UP	3-dehydroquinate synthase	E	K01735
Fusobacterium nucleatum	FN0872	gi_19703352_ref_NC_003454.1:1531963-1532737	26.828	12.8014	1.06744	1.58622e-06	3.06158e-06	UP	hypothetical protein
Fusobacterium nucleatum	FN0873	gi_19703352_ref_NC_003454.1:1532792-1534277	41.8576	13.5284	1.6295	0.000976774	0.00158946	UP	endopeptidase IV	O	K04773
Fusobacterium nucleatum	FN0874	gi_19703352_ref_NC_003454.1:1534461-1534977	76.0387	23.9029	1.66955	0.00349694	0.00538296	UP	NUDIX family phosphohydrolase	F	K01515
Fusobacterium nucleatum	FN0879	gi_19703352_ref_NC_003454.1:1540250-1541036	5.7722	2.43277	1.24652	0.0259426	0.035911	UP	ABC transporter	R
Fusobacterium nucleatum	FN0880	gi_19703352_ref_NC_003454.1:1541051-1542068	20.2524	9.74563	1.05527	1.58622e-06	3.06158e-06	UP	ABC transporter ATP-binding protein	R	K01990
Fusobacterium nucleatum	FN0881	gi_19703352_ref_NC_003454.1:1542048-1542837	16.3662	6.16898	1.40761	0.0029371	0.00453753	UP	ABC transporter integral membrane protein	R	K01992
Fusobacterium nucleatum	FN0889	gi_19703352_ref_NC_003454.1:1551099-1551483	4.08437	0	Inf	0.0336166	0.0458229	UP	dihydrolipoamide acyltransferase	R
Fusobacterium nucleatum	FN0893	gi_19703352_ref_NC_003454.1:1553963-1554386	399.713	19.7042	4.34239	3.84375e-14	9.35028e-14	UP	hypothetical protein	K
Fusobacterium nucleatum	FN0894	gi_19703352_ref_NC_003454.1:1554416-1554953	83.4629	2.91167	4.84121	4.99148e-11	1.11994e-10	UP	unknown
Fusobacterium nucleatum	FN0898	gi_19703352_ref_NC_003454.1:1556715-1558587	36.194	2.27673	3.99072	7.84021e-08	1.59116e-07	UP	hypothetical protein		K03716
Fusobacterium nucleatum	FN0900	gi_19703352_ref_NC_003454.1:1559319-1560102	136.389	15.5405	3.13362	0.00430725	0.00658289	UP	Metal dependent hydrolase	R
Fusobacterium nucleatum	FN0901	gi_19703352_ref_NC_003454.1:1560111-1560699	90.4747	5.91013	3.93625	1.06336e-06	2.06863e-06	UP	DNA polymerase, bacteriophage-type
Fusobacterium nucleatum	FN0902	gi_19703352_ref_NC_003454.1:1560688-1561234	83.0479	6.52303	3.67033	6.11447e-05	0.000107699	UP	5-formyltetrahydrofolate cyclo-ligase		K01934
Fusobacterium nucleatum	FN0903	gi_19703352_ref_NC_003454.1:1561255-1562227	140.602	13.8635	3.34226	0.000148628	0.000255097	UP	Polysialic acid capsule expression protein kpsF		K06041
Fusobacterium nucleatum	FN0906	gi_19703352_ref_NC_003454.1:1564213-1565221	64.9356	6.64129	3.28948	0.00177001	0.00278374	UP	Glycerol-3-phosphate dehydrogenase [NAD(P)+]	C	K00057
Fusobacterium nucleatum	FN0908	gi_19703352_ref_NC_003454.1:1566086-1567025	31.4124	1.57389	4.31893	1.48635e-06	2.87224e-06	UP	Tpl protein	S
Fusobacterium nucleatum	FN0912	gi_19703352_ref_NC_003454.1:1569412-1570249	25.4366	9.2427	1.46052	0.00115117	0.00186614	UP	Cobalamin [5'-phosphate] synthase		K02233
Fusobacterium nucleatum	FN0915	gi_19703352_ref_NC_003454.1:1571632-1572127	266.659	15.7911	4.07781	1.3802e-10	3.05874e-10	UP	PTS system, N-acetylglucosamine-specific IIA component	G	K02777
Fusobacterium nucleatum	FN0926	gi_19703352_ref_NC_003454.1:1580951-1581731	188.59	10.9201	4.11019	2.82679e-11	6.38485e-11	UP	GTP pyrophosphokinase	S	K07816
Fusobacterium nucleatum	FN0928	gi_19703352_ref_NC_003454.1:1582471-1583116	96.0149	6.73581	3.83333	1.39204e-06	2.69193e-06	UP	O-sialoglycoprotein endopeptidase	O	K14742
Fusobacterium nucleatum	FN0929	gi_19703352_ref_NC_003454.1:1583096-1583558	74.3409	28.9463	1.36078	4.41667e-05	7.87169e-05	UP	ATP/GTP hydrolase	R	K06925
Fusobacterium nucleatum	FN0930	gi_19703352_ref_NC_003454.1:1583571-1584054	206.848	57.7181	1.84148	0.0108754	0.0157721	UP	Glycerol-3-phosphate cytidylyltransferase		K03272
Fusobacterium nucleatum	FN0934	gi_19703352_ref_NC_003454.1:1586579-1587653	11.8647	5.01922	1.24114	0.000406563	0.000678023	UP	Chorismate synthase	E	K01736
Fusobacterium nucleatum	FN0949	gi_19703352_ref_NC_003454.1:1602571-1606849	24.785	6.79293	1.86736	0.0142933	0.0205455	UP	DNA helicase
Fusobacterium nucleatum	FN0952	gi_19703352_ref_NC_003454.1:1608578-1609592	30.1241	9.68869	1.63655	0.00385389	0.00592233	UP	Cobalamin biosynthesis protein G		K02189
Fusobacterium nucleatum	FN0953	gi_19703352_ref_NC_003454.1:1609604-1610336	9.77288	3.79926	1.36307	0.0105789	0.0153558	UP	hypothetical protein
Fusobacterium nucleatum	FN0954	gi_19703352_ref_NC_003454.1:1610458-1611706	16.9264	7.73416	1.12996	6.23333e-06	1.17272e-05	UP	biotin synthase related domain containing protein	R
Fusobacterium nucleatum	FN0975	gi_19703352_ref_NC_003454.1:1627238-1628216	6.78178	2.48902	1.44609	0.0297718	0.0410366	UP	CbiB protein		K02227
Fusobacterium nucleatum	FN0986	gi_19703352_ref_NC_003454.1:1637934-1638954	94.2907	32.5604	1.53399	8.98566e-05	0.000156978	UP	Phosphoribosylformylglycinamidine cyclo-ligase	F	K01933
Fusobacterium nucleatum	FN0987	gi_19703352_ref_NC_003454.1:1638953-1640300	31.6259	8.78014	1.84879	0.0284515	0.0392768	UP	Amidophosphoribosyltransferase	F	K00764
Fusobacterium nucleatum	FN0989	gi_19703352_ref_NC_003454.1:1641283-1641757	95.2684	10.6264	3.16434	0.0119707	0.0173328	UP	Phosphoribosylaminoimidazole carboxylase catalytic subunit	F	K01588
Fusobacterium nucleatum	FN0990	gi_19703352_ref_NC_003454.1:1641768-1645518	121.712	13.5493	3.16718	0.000602388	0.000993983	UP	Phosphoribosylformylglycinamidine synthase	F	K01952
Fusobacterium nucleatum	FN0991	gi_19703352_ref_NC_003454.1:1645949-1646735	21.9788	1.65871	3.72798	0.00269905	0.0041809	UP	CDP-diacylglycerol--serine O-phosphatidyltransferase		K17103
Fusobacterium nucleatum	FN0993	gi_19703352_ref_NC_003454.1:1647816-1649268	7.33512	0.598945	3.61432	0.0266086	0.0368078	UP	Trk system potassium uptake protein trkG	P	K03498
Fusobacterium nucleatum	FN0998	gi_19703352_ref_NC_003454.1:1652386-1653889	175.185	7.58012	4.53051	4.61135e-18	1.21179e-17	UP	Dipeptide-binding protein	E	K12368
Fusobacterium nucleatum	FN1000	gi_19703352_ref_NC_003454.1:1655078-1656161	52.7061	16.0566	1.71481	0.00398502	0.00611342	UP	Biotin synthase		K01012
Fusobacterium nucleatum	FN1008	gi_19703352_ref_NC_003454.1:1662617-1663157	7.75098	3.86071	1.00551	0.00408027	0.00625364	UP	hypothetical protein
Fusobacterium nucleatum	FN1012	gi_19703352_ref_NC_003454.1:1665769-1667617	7.37056	0.564803	3.70595	0.0105789	0.0153558	UP	HPR(Ser) kinase	T	K06023
Fusobacterium nucleatum	FN1014	gi_19703352_ref_NC_003454.1:1668443-1669691	12.8697	4.45934	1.52908	0.00589043	0.00883945	UP	Folylpolyglutamate synthase		K11754
Fusobacterium nucleatum	FN1017	gi_19703352_ref_NC_003454.1:1671405-1672224	7.24449	0.31839	4.50802	0.0131976	0.0190684	UP	Hypothetical Exported Protein
Fusobacterium nucleatum	FN1019	gi_19703352_ref_NC_003454.1:1673034-1673874	237.877	16.5568	3.84472	2.44053e-09	5.23431e-09	UP	3-hydroxybutyryl-CoA dehydrogenase		K00074
Fusobacterium nucleatum	FN1022	gi_19703352_ref_NC_003454.1:1674972-1677561	238.334	13.978	4.09175	5.23777e-14	1.26844e-13	UP	Calcium-transporting ATPase	P	K01537
Fusobacterium nucleatum	FN1024	gi_19703352_ref_NC_003454.1:1678261-1678570	12796.3	743.938	4.1044	2.17717e-15	5.43122e-15	UP	DNA-binding protein HU		K03530
Fusobacterium nucleatum	FN1025	gi_19703352_ref_NC_003454.1:1678713-1680021	121.463	8.44339	3.84655	7.0235e-09	1.48556e-08	UP	Guanine-hypoxanthine permease	R	K06901
Fusobacterium nucleatum	FN1031	gi_19703352_ref_NC_003454.1:1684810-1685890	85.6629	9.8217	3.12463	0.00567796	0.00853639	UP	Hypothetical membrane-spanning protein	R	K11720
Fusobacterium nucleatum	FN1032	gi_19703352_ref_NC_003454.1:1685898-1686438	126.922	10.9387	3.53644	6.38283e-05	0.000112305	UP	hypothetical protein
Fusobacterium nucleatum	FN1034	gi_19703352_ref_NC_003454.1:1687787-1688405	0.564524	3.37422	-2.57945	2.27269e-09	4.87821e-09	DOWN	Transcriptional regulator, TetR family	K
Fusobacterium nucleatum	FN1038	gi_19703352_ref_NC_003454.1:1690214-1691126	0.382738	1.14383	-1.57945	2.86152e-05	5.15314e-05	DOWN	Transporter	G/E/R
Fusobacterium nucleatum	FN1041	gi_19703352_ref_NC_003454.1:1692220-1693396	2.37512	0	Inf	0.0139512	0.020068	UP	acetyltransferase	R
Fusobacterium nucleatum	FN1042	gi_19703352_ref_NC_003454.1:1693443-1694289	78.3868	6.7813	3.53098	8.34509e-05	0.000146039	UP	S1 RNA binding domain	S	K00243
Fusobacterium nucleatum	FN1067	gi_19703352_ref_NC_003454.1:1713225-1713939	42.7637	4.38177	3.2868	0.0111899	0.0162196	UP	Tetratricopeptide repeat family protein
Fusobacterium nucleatum	FN1068	gi_19703352_ref_NC_003454.1:1713950-1714817	83.1329	6.51698	3.67315	7.65558e-06	1.43763e-05	UP	Smf protein		K04096
Fusobacterium nucleatum	FN1069	gi_19703352_ref_NC_003454.1:1714871-1717142	219.323	25.6254	3.09741	0.00177949	0.00279812	UP	DNA topoisomerase I		K03168
Fusobacterium nucleatum	FN1070	gi_19703352_ref_NC_003454.1:1717260-1718565	96.4573	9.66223	3.31946	0.000240725	0.000408418	UP	Glucose inhibited division protein A	J	K04094
Fusobacterium nucleatum	FN1072	gi_19703352_ref_NC_003454.1:1719440-1720541	118.277	9.39762	3.65373	8.82337e-07	1.72019e-06	UP	GTP-binding protein	R	K06948
Fusobacterium nucleatum	FN1074	gi_19703352_ref_NC_003454.1:1721066-1722068	210.605	18.4812	3.5104	3.07992e-06	5.86101e-06	UP	Signal recognition particle receptor FtsY		K03110
Fusobacterium nucleatum	FN1077	gi_19703352_ref_NC_003454.1:1723843-1724095	128.45	8.2555	3.95971	2.06695e-05	3.76484e-05	UP	hypothetical protein	O
Fusobacterium nucleatum	FN1080	gi_19703352_ref_NC_003454.1:1725673-1727368	62.5325	6.31149	3.30855	0.000421828	0.000702902	UP	Export ABC transporter	V	K06147
Fusobacterium nucleatum	FN1084	gi_19703352_ref_NC_003454.1:1728800-1729058	417.574	46.7055	3.16037	0.00282124	0.00436435	UP	unknown
Fusobacterium nucleatum	FN1088	gi_19703352_ref_NC_003454.1:1731805-1733155	689.569	41.4198	4.0573	4.80078e-14	1.16365e-13	UP	NADH oxidase	R
Fusobacterium nucleatum	FN1089	gi_19703352_ref_NC_003454.1:1733181-1734054	192.512	18.2218	3.40121	3.56651e-05	6.3859e-05	UP	ATP-binding protein (contains P-loop)	R	K06958
Fusobacterium nucleatum	FN1090	gi_19703352_ref_NC_003454.1:1734040-1735810	362.265	17.1498	4.40078	1.30743e-18	3.466e-18	UP	Excinuclease ABC subunit C		K03703
Fusobacterium nucleatum	FN1091	gi_19703352_ref_NC_003454.1:1736054-1737398	581.188	31.252	4.21699	4.1735e-16	1.05179e-15	UP	Sigma factor sigB regulation protein rsbU	K/T	K07315
Fusobacterium nucleatum	FN1092	gi_19703352_ref_NC_003454.1:1737406-1738321	926.436	46.7436	4.30885	1.28698e-17	3.35159e-17	UP	hypothetical protein	R
Fusobacterium nucleatum	FN1093	gi_19703352_ref_NC_003454.1:1738354-1738783	417.703	38.4537	3.44128	1.54617e-05	2.83406e-05	UP	hypothetical protein	K
Fusobacterium nucleatum	FN1101	gi_19703352_ref_NC_003454.1:1744686-1746099	3.21267	8.67805	-1.4336	2.9645e-29	8.90886e-29	DOWN	ATPase	R
Fusobacterium nucleatum	FN1102	gi_19703352_ref_NC_003454.1:1746091-1746631	0	1.2869	#NAME?	0.00126829	0.00201893	DOWN	tRNA 2'phosphotransferase	J	K07559
Fusobacterium nucleatum	FN1103	gi_19703352_ref_NC_003454.1:1746698-1749581	121.589	15.0577	3.01344	0.00724845	0.0108214	UP	Excinuclease ABC subunit A		K03701
Fusobacterium nucleatum	FN1104	gi_19703352_ref_NC_003454.1:1749592-1750177	53.3701	19.1578	1.4781	0.000459762	0.000762514	UP	Holliday junction DNA helicase ruvA		K03550
Fusobacterium nucleatum	FN1112	gi_19703352_ref_NC_003454.1:1756254-1757067	84.999	23.3069	1.86669	0.0198145	0.0276497	UP	Dipeptide transport system permease protein dppC	P/E	K02034
Fusobacterium nucleatum	FN1113	gi_19703352_ref_NC_003454.1:1757066-1758005	29.7396	1.85163	4.00551	3.37462e-05	6.04898e-05	UP	Dipeptide transport system permease protein dppB	P/E	K02033
Fusobacterium nucleatum	FN1116	gi_19703352_ref_NC_003454.1:1759660-1760272	22.5169	8.94402	1.33202	0.000995102	0.00161863	UP	Peptidase E	E	K05995
Fusobacterium nucleatum	FN1117	gi_19703352_ref_NC_003454.1:1760381-1760696	6862.19	261.08	4.7161	7.5458e-26	2.17972e-25	UP	50S ribosomal protein L21	J	K02888
Fusobacterium nucleatum	FN1118	gi_19703352_ref_NC_003454.1:1760698-1761028	3450.59	369.141	3.2246	0.000145618	0.000250089	UP	unknown	J
Fusobacterium nucleatum	FN1119	gi_19703352_ref_NC_003454.1:1761028-1761313	3413.15	80.6367	5.40352	1.90959e-37	6.11191e-37	UP	50S ribosomal protein L27 rpmA	J	K02899
Fusobacterium nucleatum	FN1120	gi_19703352_ref_NC_003454.1:1761577-1763161	275.473	30.1436	3.19199	0.00040687	0.000678395	UP	Phosphoenolpyruvate carboxykinase (ATP)	C	K01610
Fusobacterium nucleatum	FN1121	gi_19703352_ref_NC_003454.1:1763209-1764730	229.248	10.9784	4.38417	5.30148e-17	1.36099e-16	UP	hypothetical cytosolic protein	S
Fusobacterium nucleatum	FN1124	gi_19703352_ref_NC_003454.1:1768147-1769332	111.668	3.81567	4.87113	1.96296e-18	5.19025e-18	UP	Outer membrane porin F		K03286
Fusobacterium nucleatum	FN1128	gi_19703352_ref_NC_003454.1:1772242-1774225	52.7507	5.61463	3.23193	0.00125089	0.00201893	UP	Acylamino-acid-releasing enzyme	E
Fusobacterium nucleatum	FN1129	gi_19703352_ref_NC_003454.1:1774343-1777925	278.928	26.4748	3.3972	4.45721e-06	8.44043e-06	UP	Chromosome partition protein smc		K03529
Fusobacterium nucleatum	FN1130	gi_19703352_ref_NC_003454.1:1777979-1778957	484.362	31.2905	3.95229	7.54537e-12	1.73565e-11	UP	Tetraacyldisaccharide 4'-kinase		K00912
Fusobacterium nucleatum	FN1131	gi_19703352_ref_NC_003454.1:1778962-1779736	27.5043	1.68439	4.02936	0.000157241	0.000269537	UP	hypothetical protein
Fusobacterium nucleatum	FN1135	gi_19703352_ref_NC_003454.1:1782270-1783119	90.0322	11.1599	3.01212	0.0245712	0.0341358	UP	Phosphonates-binding protein	P	K02044
Fusobacterium nucleatum	FN1138	gi_19703352_ref_NC_003454.1:1785608-1786040	10664	500.856	4.41221	1.40349e-20	3.82555e-20	UP	Hypothetical cytosolic protein	R	K07006
Fusobacterium nucleatum	FN1139	gi_19703352_ref_NC_003454.1:1786380-1789308	62.4554	6.23954	3.32332	0.000116325	0.000200756	UP	Activator of (R)-2-hydroxyglutaryl-CoA dehydratase	S
Fusobacterium nucleatum	FN1149	gi_19703352_ref_NC_003454.1:1799366-1802537	14.101	5.56949	1.34018	1.38902e-05	2.56513e-05	UP	ATP-dependent nuclease subunit A		K03657
Fusobacterium nucleatum	FN1150	gi_19703352_ref_NC_003454.1:1802529-1805241	11.6566	5.13243	1.18343	2.10832e-06	4.0587e-06	UP	unknown	T/B
Fusobacterium nucleatum	FN1151	gi_19703352_ref_NC_003454.1:1805252-1806599	28.904	3.42167	3.07849	0.032466	0.044614	UP	Na+ driven multidrug efflux pump	V
Fusobacterium nucleatum	FN1152	gi_19703352_ref_NC_003454.1:1806756-1807947	48.2239	3.65045	3.7236	1.21732e-05	2.25162e-05	UP	aspartate aminotransferase	E	K00812
Fusobacterium nucleatum	FN1154	gi_19703352_ref_NC_003454.1:1808371-1809562	37.6704	3.2124	3.55171	0.000307717	0.000518287	UP	Ribonuclease BN	S
Fusobacterium nucleatum	FN1155	gi_19703352_ref_NC_003454.1:1809581-1811717	28.1253	2.93211	3.26185	0.00271862	0.00421041	UP	Cell division protein ftsI		K03587
Fusobacterium nucleatum	FN1157	gi_19703352_ref_NC_003454.1:1814042-1814567	47.8321	13.7324	1.8004	0.0341079	0.0464614	UP	Polypeptide deformylase	J	K01462
Fusobacterium nucleatum	FN1164	gi_19703352_ref_NC_003454.1:1821893-1822841	39.7677	1.46726	4.7604	8.0126e-10	1.74523e-09	UP	Xylose repressor	K/G	K00845
Fusobacterium nucleatum	FN1165	gi_19703352_ref_NC_003454.1:1823037-1824063	3382.12	189.645	4.15655	3.4973e-16	8.82751e-16	UP	D-galactose-binding protein	G	K10540
Fusobacterium nucleatum	FN1166	gi_19703352_ref_NC_003454.1:1824152-1825655	392.075	25.9229	3.91883	1.15026e-11	2.62563e-11	UP	Galactoside transport ATP-binding protein mglA	G	K10542
Fusobacterium nucleatum	FN1167	gi_19703352_ref_NC_003454.1:1825677-1826697	365.868	28.8953	3.66242	2.86946e-08	5.93328e-08	UP	Galactoside transport system permease protein mglC	G	K10541
Fusobacterium nucleatum	FN1170	gi_19703352_ref_NC_003454.1:1828796-1832363	260.317	18.1712	3.84054	4.5408e-11	1.02024e-10	UP	Pyruvate-flavodoxin oxidoreductase	C	K03737
Fusobacterium nucleatum	FN1171	gi_19703352_ref_NC_003454.1:1832454-1833651	1835.44	242.847	2.918	0.0177606	0.0248349	UP	Acetate kinase	C	K00925
Fusobacterium nucleatum	FN1172	gi_19703352_ref_NC_003454.1:1833701-1834715	136.505	4.88722	4.8038	4.26854e-18	1.12206e-17	UP	Phosphate acetyltransferase	C	K00625
Fusobacterium nucleatum	FN1186	gi_19703352_ref_NC_003454.1:1848895-1849975	16.8093	0.885563	4.24652	8.54218e-05	0.000149359	UP	amidohydrolase	R
Fusobacterium nucleatum	FN1188	gi_19703352_ref_NC_003454.1:1850919-1851417	99.0897	9.24332	3.42225	0.00077374	0.00126618	UP	hypothetical protein
Fusobacterium nucleatum	FN1189	gi_19703352_ref_NC_003454.1:1851459-1851810	265.058	82.5765	1.68251	0.00116861	0.00189365	UP	hypothetical protein
Fusobacterium nucleatum	FN1190	gi_19703352_ref_NC_003454.1:1851816-1854024	1357.98	119.726	3.50365	2.43304e-07	4.84935e-07	UP	Probable cadmium-transporting ATPase	P	K17686
Fusobacterium nucleatum	FN1191	gi_19703352_ref_NC_003454.1:1854057-1854789	203.324	26.1199	2.96056	0.0224235	0.031226	UP	unknown
Fusobacterium nucleatum	FN1192	gi_19703352_ref_NC_003454.1:1854818-1855091	1399.67	35.573	5.29817	4.29815e-31	1.31355e-30	UP	unknown
Fusobacterium nucleatum	FN1199	gi_19703352_ref_NC_003454.1:1859200-1860253	47.4098	3.8807	3.6108	9.25714e-05	0.000161617	UP	DNA polymerase IV		K02346
Fusobacterium nucleatum	FN1201	gi_19703352_ref_NC_003454.1:1861236-1861611	18.5872	8.79525	1.07952	0.000730758	0.00119705	UP	unknown
Fusobacterium nucleatum	FN1207	gi_19703352_ref_NC_003454.1:1866080-1866905	24.7485	9.48233	1.38403	0.000397953	0.000663936	UP	hypothetical protein	R
Fusobacterium nucleatum	FN1209	gi_19703352_ref_NC_003454.1:1868704-1869004	63.8512	22.8409	1.48309	0.00219202	0.00342952	UP	Hypothetical RNA binding protein	J	K07574
Fusobacterium nucleatum	FN1210	gi_19703352_ref_NC_003454.1:1869029-1870856	196.799	21.7091	3.18035	0.000584868	0.00096586	UP	metal dependent hydrolase	R	K12574
Fusobacterium nucleatum	FN1211	gi_19703352_ref_NC_003454.1:1870872-1872846	165.254	16.4359	3.32976	4.64245e-05	8.23971e-05	UP	Cell division protein ftsI		K05515
Fusobacterium nucleatum	FN1213	gi_19703352_ref_NC_003454.1:1873268-1874252	125.586	11.1324	3.49584	1.60434e-05	2.93672e-05	UP	hypothetical protein
Fusobacterium nucleatum	FN1214	gi_19703352_ref_NC_003454.1:1874255-1875563	151.762	14.2939	3.40834	2.25781e-05	4.10695e-05	UP	Fe-S oxidoreductase	J	K18707
Fusobacterium nucleatum	FN1217	gi_19703352_ref_NC_003454.1:1876688-1877687	224.341	8.44159	4.73203	6.22193e-20	1.67847e-19	UP	Holliday junction DNA helicase ruvB		K03551
Fusobacterium nucleatum	FN1220	gi_19703352_ref_NC_003454.1:1879401-1880352	18.3529	1.64546	3.47945	0.0140612	0.020219	UP	Cysteine synthase	E	K01738
Fusobacterium nucleatum	FN1224	gi_19703352_ref_NC_003454.1:1882629-1883490	557.807	54.8208	3.34697	2.21272e-05	4.02674e-05	UP	2-dehydro-3-deoxyphosphooctonate aldolase		K01627
Fusobacterium nucleatum	FN1231	gi_19703352_ref_NC_003454.1:1887532-1888996	633.643	55.8991	3.50277	4.09371e-07	8.09766e-07	UP	Inosine-5'-monophosphate dehydrogenase	F	K00088
Fusobacterium nucleatum	FN1232	gi_19703352_ref_NC_003454.1:1889089-1889431	25.9788	10.4026	1.32039	0.0038877	0.00597089	UP	Transcriptional regulator, MarR family	K
Fusobacterium nucleatum	FN1250	gi_19703352_ref_NC_003454.1:1906575-1907922	22.0344	1.54944	3.82994	9.83528e-05	0.000171563	UP	Guanine-hypoxanthine permease	R	K06901
Fusobacterium nucleatum	FN1251	gi_19703352_ref_NC_003454.1:1908147-1909449	292.586	18.5675	3.97801	6.9702e-12	1.60471e-11	UP	High-affinity iron permease	P	K07243
Fusobacterium nucleatum	FN1252	gi_19703352_ref_NC_003454.1:1909507-1910194	142.468	9.61342	3.88944	3.62595e-08	7.45384e-08	UP	34 kDa membrane antigen precursor	P
Fusobacterium nucleatum	FN1256	gi_19703352_ref_NC_003454.1:1912009-1913296	35.1339	3.98647	3.13968	0.0157603	0.0226142	UP	C4-dicarboxylate transporter large subunit	G	K21393
Fusobacterium nucleatum	FN1258	gi_19703352_ref_NC_003454.1:1913881-1914883	689.996	81.2134	3.0868	0.00185607	0.00291627	UP	C4-dicarboxylate-binding protein	G	K21395
Fusobacterium nucleatum	FN1262	gi_19703352_ref_NC_003454.1:1918182-1919742	129.613	6.91308	4.22874	1.81095e-13	4.33389e-13	UP	Integral membrane protein
Fusobacterium nucleatum	FN1264	gi_19703352_ref_NC_003454.1:1920803-1921268	29.245	10.4581	1.48356	0.00509372	0.00767793	UP	hypothetical protein
Fusobacterium nucleatum	FN1265	gi_19703352_ref_NC_003454.1:1921470-1922079	577.149	53.072	3.44292	4.43722e-06	8.40454e-06	UP	Outer membrane protein
Fusobacterium nucleatum	FN1268	gi_19703352_ref_NC_003454.1:1923772-1925683	44.7766	4.64264	3.26973	0.0011278	0.00182971	UP	methionyl-tRNA synthetase	J	K01874
Fusobacterium nucleatum	FN1269	gi_19703352_ref_NC_003454.1:1925702-1926332	50.1178	4.27548	3.55116	0.000998205	0.00162336	UP	lipoprotein	S	K09778
Fusobacterium nucleatum	FN1270	gi_19703352_ref_NC_003454.1:1926415-1926766	2153.72	209.903	3.35904	1.18631e-05	2.19477e-05	UP	hypothetical protein	S	K09747
Fusobacterium nucleatum	FN1271	gi_19703352_ref_NC_003454.1:1926834-1928532	72.9114	5.2759	3.78866	8.0732e-08	1.63763e-07	UP	endopeptidase IV	O	K04773
Fusobacterium nucleatum	FN1273	gi_19703352_ref_NC_003454.1:1929464-1930706	111.467	6.72129	4.05173	1.83185e-10	4.04531e-10	UP	outer membrane protein TolC
Fusobacterium nucleatum	FN1274	gi_19703352_ref_NC_003454.1:1930752-1931865	8.15569	0.156242	5.70595	4.17025e-05	7.44392e-05	UP	acriflavin resistance protein E		K18302
Fusobacterium nucleatum	FN1275	gi_19703352_ref_NC_003454.1:1931864-1934927	34.4422	2.15863	3.99599	3.61129e-09	7.68843e-09	UP	acriflavin resistance protein B	V	K03296
Fusobacterium nucleatum	FN1277	gi_19703352_ref_NC_003454.1:1935383-1936844	52.3443	4.04775	3.69284	4.39502e-06	8.32655e-06	UP	aminoacyl-histidine dipeptidase	E	K01270
Fusobacterium nucleatum	FN1282	gi_19703352_ref_NC_003454.1:1941358-1941709	2321	79.1152	4.87465	5.49976e-27	1.61687e-26	UP	50S ribosomal protein L17	J	K02879
Fusobacterium nucleatum	FN1283	gi_19703352_ref_NC_003454.1:1941736-1942765	2753.62	129.949	4.40532	2.73219e-20	7.41987e-20	UP	DNA-directed RNA polymerase subunit alpha	K	K03040
Fusobacterium nucleatum	FN1284	gi_19703352_ref_NC_003454.1:1942745-1943333	4667.01	106.382	5.45517	1.29751e-41	4.31265e-41	UP	30S ribosomal protein S4	J	K02986
Fusobacterium nucleatum	FN1285	gi_19703352_ref_NC_003454.1:1943372-1943762	3247.29	167.599	4.27615	1.22848e-17	3.20029e-17	UP	30S ribosomal protein S11	J	K02948
Fusobacterium nucleatum	FN1286	gi_19703352_ref_NC_003454.1:1943807-1944164	5099.58	299.002	4.09215	5.86966e-15	1.44868e-14	UP	30S ribosomal protein S13	J	K02952
Fusobacterium nucleatum	FN1287	gi_19703352_ref_NC_003454.1:1944504-1944753	11894.2	670.802	4.14823	5.23907e-16	1.31707e-15	UP	protein translation initiation factor 1	J	K02518
Fusobacterium nucleatum	FN1289	gi_19703352_ref_NC_003454.1:1944821-1946537	0.814071	4.30825	-2.40388	4.32914e-27	1.2755e-26	DOWN	hypothetical protein
Fusobacterium nucleatum	FN1297	gi_19703352_ref_NC_003454.1:1954306-1955071	1025.05	120.883	3.08402	0.0018668	0.002932	UP	methionine aminopeptidase	J	K01265
Fusobacterium nucleatum	FN1298	gi_19703352_ref_NC_003454.1:1955080-1955716	558.446	67.9	3.03993	0.00499746	0.00753703	UP	adenylate kinase	F	K00939
Fusobacterium nucleatum	FN1299	gi_19703352_ref_NC_003454.1:1955784-1956714	21.3943	6.73032	1.66848	0.012534	0.0181289	UP	dTDP-glucose 4,6-dehydratase	G
Fusobacterium nucleatum	FN1304	gi_19703352_ref_NC_003454.1:1960388-1960853	278.952	10.8317	4.68669	1.61492e-16	4.10942e-16	UP	single-strand DNA binding protein		K03111
Fusobacterium nucleatum	FN1305	gi_19703352_ref_NC_003454.1:1961344-1961680	978.847	115.95	3.07759	0.00297716	0.00459679	UP	cytoplasmic protein	S
Fusobacterium nucleatum	FN1307	gi_19703352_ref_NC_003454.1:1963516-1964116	13.0822	4.4889	1.54317	0.0356793	0.0485449	UP	CDP-diacylglycerol--glycerol-3-phosphate 3-phosphatidyltransferase		K00995
Fusobacterium nucleatum	FN1309	gi_19703352_ref_NC_003454.1:1964995-1965190	6150.86	41.7373	7.20331	6.31274e-75	2.62063e-74	UP	hypothetical protein
Fusobacterium nucleatum	FN1311	gi_19703352_ref_NC_003454.1:1966037-1966427	2.68113	9.12556	-1.76707	1.05572e-13	2.53622e-13	DOWN	biopolymer transport protein ExbD
Fusobacterium nucleatum	FN1313	gi_19703352_ref_NC_003454.1:1967192-1968617	0	0.305143	#NAME?	0.0172979	0.0242128	DOWN	oligopeptide-binding protein OppA	E	K15580
Fusobacterium nucleatum	FN1314	gi_19703352_ref_NC_003454.1:1968589-1968772	11643.6	68.5808	7.40751	1.40099e-84	6.11615e-84	UP	hypothetical protein
Fusobacterium nucleatum	FN1316	gi_19703352_ref_NC_003454.1:1969589-1970366	103.53	10.5148	3.29955	0.000912158	0.0014861	UP	NGG1-interacting factor 3	S
Fusobacterium nucleatum	FN1318	gi_19703352_ref_NC_003454.1:1971190-1972447	300.969	26.9797	3.47967	1.86714e-06	3.59953e-06	UP	RNA polymerase sigma factor RpoD	K	K03086
Fusobacterium nucleatum	FN1319	gi_19703352_ref_NC_003454.1:1972475-1974287	22.0689	2.16007	3.35287	0.00268626	0.00416348	UP	DNA primase		K02316
Fusobacterium nucleatum	FN1320	gi_19703352_ref_NC_003454.1:1974350-1975421	62.9123	6.90044	3.18858	0.00451521	0.00687098	UP	peptidyl-prolyl cis-trans isomerase	O
Fusobacterium nucleatum	FN1322	gi_19703352_ref_NC_003454.1:1977544-1978564	67.4238	8.43844	2.99821	0.03046	0.0419283	UP	membrane metalloprotease		K11749
Fusobacterium nucleatum	FN1323	gi_19703352_ref_NC_003454.1:1978564-1979242	84.6582	8.97183	3.23818	0.00401637	0.00616036	UP	thymidylate kinase	F	K00943
Fusobacterium nucleatum	FN1326	gi_19703352_ref_NC_003454.1:1981287-1981980	273.913	31.9767	3.09862	0.00332868	0.00513077	UP	undecaprenyl pyrophosphate synthetase		K00806
Fusobacterium nucleatum	FN1327	gi_19703352_ref_NC_003454.1:1982111-1983005	37.8723	12.8352	1.56103	0.00111281	0.00180576	UP	dimethylallyltransferase		K13789
Fusobacterium nucleatum	FN1328	gi_19703352_ref_NC_003454.1:1983006-1983219	135.531	42.7	1.66631	0.0066244	0.00991158	UP	exodeoxyribonuclease VII small subunit
Fusobacterium nucleatum	FN1329	gi_19703352_ref_NC_003454.1:1983431-1983980	354.205	39.8741	3.15106	0.00158303	0.00249499	UP	methyltransferase		K08316
Fusobacterium nucleatum	FN1330	gi_19703352_ref_NC_003454.1:1983992-1985048	170.422	18.4427	3.20799	0.000726659	0.00119081	UP	S-adenosylmethionine:tRNA ribosyltransferase-isomerase	J	K07568
Fusobacterium nucleatum	FN1332	gi_19703352_ref_NC_003454.1:1986155-1987253	753.57	92.0155	3.03379	0.00398255	0.00611195	UP	peptide chain release factor 1	J	K02835
Fusobacterium nucleatum	FN1333	gi_19703352_ref_NC_003454.1:1987253-1987670	28.0054	1.66558	4.0716	0.00241842	0.00376789	UP	hypothetical protein
Fusobacterium nucleatum	FN1334	gi_19703352_ref_NC_003454.1:1987692-1988709	112.59	9.48916	3.56865	6.01464e-06	1.135e-05	UP	N-acetylmuramoyl-L-alanine amidase		K01448
Fusobacterium nucleatum	FN1335	gi_19703352_ref_NC_003454.1:1988816-1989101	818.618	34.3847	4.57335	4.16867e-18	1.09616e-17	UP	protein translocase subunit YajC
Fusobacterium nucleatum	FN1340	gi_19703352_ref_NC_003454.1:1993442-1994993	576.846	31.3453	4.20187	3.64518e-16	9.19791e-16	UP	glutamyl-tRNA synthetase	J	K01885
Fusobacterium nucleatum	FN1342	gi_19703352_ref_NC_003454.1:1996180-1996549	42.0273	3.0577	3.78081	0.00433438	0.0066231	UP	holo-ACP synthase		K00997
Fusobacterium nucleatum	FN1354	gi_19703352_ref_NC_003454.1:2005485-2006772	54.3965	15.3378	1.82642	0.0124702	0.0180399	UP	ABC transporter permease	V
Fusobacterium nucleatum	FN1355	gi_19703352_ref_NC_003454.1:2006768-2008055	6.10435	2.16215	1.49737	0.029006	0.0400074	UP	hypothetical protein	S
Fusobacterium nucleatum	FN1359	gi_19703352_ref_NC_003454.1:2010776-2012264	96.4539	8.88386	3.44058	2.78565e-05	5.04448e-05	UP	dipeptide-binding protein	E	K02035
Fusobacterium nucleatum	FN1360	gi_19703352_ref_NC_003454.1:2012273-2013191	38.4042	0.66288	5.85637	1.25839e-13	3.02133e-13	UP	peptide ABC transporter permease	P/E	K02033
Fusobacterium nucleatum	FN1361	gi_19703352_ref_NC_003454.1:2013190-2013958	48.3945	1.35802	5.15526	2.23357e-11	5.06184e-11	UP	peptide ABC transporter permease	P/E	K02034
Fusobacterium nucleatum	FN1362	gi_19703352_ref_NC_003454.1:2013957-2014659	11.4326	0	Inf	1.27658e-06	2.4775e-06	UP	peptide ABC transporter ATP-binding protein	R	K02031
Fusobacterium nucleatum	FN1363	gi_19703352_ref_NC_003454.1:2014640-2015393	2.31724	0	Inf	0.0172979	0.0242128	UP	peptide ABC transporter ATP-binding protein	R	K02032
Fusobacterium nucleatum	FN1364	gi_19703352_ref_NC_003454.1:2015471-2015651	5552.43	70.1984	6.30554	1.201e-55	4.41075e-55	UP	50S ribosomal protein L32	J
Fusobacterium nucleatum	FN1370	gi_19703352_ref_NC_003454.1:2019079-2019439	14.0357	0.241071	5.8635	0.00148807	0.00234852	UP	endonuclease		K07460
Fusobacterium nucleatum	FN1375	gi_19703352_ref_NC_003454.1:2022555-2023920	87.9996	10.3846	3.08305	0.0066959	0.0100167	UP	citrate-sodium symport	C
Fusobacterium nucleatum	FN1376	gi_19703352_ref_NC_003454.1:2024018-2025365	1552.65	43.0614	5.17219	4.60253e-35	1.45759e-34	UP	oxaloacetate decarboxylase	C	K01960
Fusobacterium nucleatum	FN1377	gi_19703352_ref_NC_003454.1:2025351-2026191	59.0018	2.48352	4.5703	2.77078e-10	6.09391e-10	UP	triphosphoribosyl-dephospho-CoA synthase CitG		K05966
Fusobacterium nucleatum	FN1378	gi_19703352_ref_NC_003454.1:2026201-2026486	1949.41	116.847	4.06035	1.83667e-13	4.39415e-13	UP	citrate lyase subunit gamma	C	K01646
Fusobacterium nucleatum	FN1379	gi_19703352_ref_NC_003454.1:2026494-2027385	1617.14	93.3684	4.11437	3.52023e-15	8.76011e-15	UP	citrate lyase subunit beta	G	K01644
Fusobacterium nucleatum	FN1380	gi_19703352_ref_NC_003454.1:2027387-2028938	357.208	15.0839	4.56568	7.57382e-21	2.07208e-20	UP	citrate lyase subunit beta	C	K01643
Fusobacterium nucleatum	FN1382	gi_19703352_ref_NC_003454.1:2033288-2034497	0.144397	1.87	-3.69492	7.42892e-10	1.6194e-09	DOWN	ATPase	R	K07133
Fusobacterium nucleatum	FN1383	gi_19703352_ref_NC_003454.1:2034544-2037946	170.972	14.3468	3.57496	1.10023e-07	2.22015e-07	UP	DNA polymerase III subunit alpha		K02337
Fusobacterium nucleatum	FN1385	gi_19703352_ref_NC_003454.1:2038483-2040220	75.7992	6.45941	3.55271	4.57649e-06	8.66428e-06	UP	hypothetical protein
Fusobacterium nucleatum	FN1392	gi_19703352_ref_NC_003454.1:2049285-2049549	356.033	12.4793	4.8344	5.36559e-16	1.34846e-15	UP	30S ribosomal protein S16	J	K02959
Fusobacterium nucleatum	FN1393	gi_19703352_ref_NC_003454.1:2049599-2050934	328.254	25.4045	3.69166	1.00833e-08	2.11458e-08	UP	signal recognition particle subunit FFH/SRP54		K03106
Fusobacterium nucleatum	FN1395	gi_19703352_ref_NC_003454.1:2051320-2051620	67.9144	1.1565	5.87588	2.75878e-09	5.89818e-09	UP	hypothetical protein
Fusobacterium nucleatum	FN1401	gi_19703352_ref_NC_003454.1:2058731-2060486	18.3078	7.48351	1.29067	1.55541e-05	2.85036e-05	UP	urocanate hydratase	E	K01712
Fusobacterium nucleatum	FN1403	gi_19703352_ref_NC_003454.1:2061882-2063193	0.133171	3.91355	-4.87713	1.57453e-19	4.2251e-19	DOWN	histidine permease	R	K07084
Fusobacterium nucleatum	FN1404	gi_19703352_ref_NC_003454.1:2063205-2064426	0.142979	0.356083	-1.31641	0.0172979	0.0242128	DOWN	imidazolonepropionase		K01468
Fusobacterium nucleatum	FN1405	gi_19703352_ref_NC_003454.1:2064426-2064996	0.611979	4.41992	-2.85247	8.24314e-11	1.83835e-10	DOWN	formiminotetrahydrofolate cyclodeaminase	E
Fusobacterium nucleatum	FN1408	gi_19703352_ref_NC_003454.1:2067534-2069004	0.237553	0.532454	-1.16441	0.000667207	0.00109515	DOWN	aminoacyl-histidine dipeptidase	E	K01270
Fusobacterium nucleatum	FN1419	gi_19703352_ref_NC_003454.1:2080704-2081892	90.5194	4.75756	4.24993	1.84807e-11	4.19172e-11	UP	methionine gamma-lyase	E	K01758
Fusobacterium nucleatum	FN1421	gi_19703352_ref_NC_003454.1:2083444-2087017	242.868	17.1911	3.82044	8.9903e-11	2.00333e-10	UP	pyruvate-flavodoxin oxidoreductase	C	K03737
Fusobacterium nucleatum	FN1423	gi_19703352_ref_NC_003454.1:2088942-2090160	6405.3	164.63	5.28197	1.96693e-38	6.3733e-38	UP	flavoprotein	C	K12264
Fusobacterium nucleatum	FN1424	gi_19703352_ref_NC_003454.1:2090184-2092095	5976.49	250.794	4.57473	9.50932e-24	2.69232e-23	UP	acyl-CoA dehydrogenase		K00248
Fusobacterium nucleatum	FN1426	gi_19703352_ref_NC_003454.1:2092666-2095552	41.9401	4.94367	3.08467	0.00638873	0.0095713	UP	serine protease	S	K12685
Fusobacterium nucleatum	FN1430	gi_19703352_ref_NC_003454.1:2098434-2099292	22.3739	6.88919	1.69941	0.0210364	0.0293296	UP	branched chain amino acid ABC transporter permease	E	K01998
Fusobacterium nucleatum	FN1431	gi_19703352_ref_NC_003454.1:2099415-2100342	27.3	12.7539	1.09796	1.18018e-06	2.29424e-06	UP	branched chain amino acid ABC transporter permease	E	K01997
Fusobacterium nucleatum	FN1432	gi_19703352_ref_NC_003454.1:2100518-2101670	51.6735	4.60419	3.48841	0.000196996	0.000335137	UP	leucine-, isoleucine-, valine-, threonine-, and alanine-binding protein	E	K01999
Fusobacterium nucleatum	FN1437	gi_19703352_ref_NC_003454.1:2105979-2106237	3301.47	27.5529	6.90476	1.33006e-65	5.19734e-65	UP	50S ribosomal protein L28	J	K02902
Fusobacterium nucleatum	FN1439	gi_19703352_ref_NC_003454.1:2106567-2107305	51.7777	4.71051	3.45837	0.0011101	0.00180172	UP	DeoR family transcriptional regulator	K/G	K03436
Fusobacterium nucleatum	FN1444	gi_19703352_ref_NC_003454.1:2111724-2113263	881.883	42.1571	4.38674	1.6075e-19	4.31215e-19	UP	GMP synthase	F	K01951
Fusobacterium nucleatum	FN1449	gi_19703352_ref_NC_003454.1:2118701-2128199	6.95275	0.577185	3.59048	3.59534e-05	6.43611e-05	UP	hypothetical protein
Fusobacterium nucleatum	FN1450	gi_19703352_ref_NC_003454.1:2130093-2131500	102.747	3.58491	4.84102	1.04561e-18	2.77371e-18	UP	hypothetical protein	R
Fusobacterium nucleatum	FN1451	gi_19703352_ref_NC_003454.1:2131717-2132800	388.124	39.1781	3.3084	5.24172e-05	9.25881e-05	UP	cell division protein FtsZ		K03531
Fusobacterium nucleatum	FN1452	gi_19703352_ref_NC_003454.1:2132822-2134166	87.425	4.52927	4.27069	4.72075e-12	1.0893e-11	UP	cell division protein FtsA		K03590
Fusobacterium nucleatum	FN1453	gi_19703352_ref_NC_003454.1:2134162-2134738	46.3296	18.5516	1.32039	6.04398e-05	0.000106481	UP	hypothetical protein
Fusobacterium nucleatum	FN1456	gi_19703352_ref_NC_003454.1:2136605-2138012	47.4027	2.59597	4.19063	3.59766e-09	7.66143e-09	UP	UDP-N-acetylmuramate--alanine ligase		K01924
Fusobacterium nucleatum	FN1457	gi_19703352_ref_NC_003454.1:2137992-2139066	56.7231	2.02388	4.80874	6.20488e-13	1.46549e-12	UP	UDP-N-acetylglucosamine-N-acetylmuramyl-pentapeptide pyrophosphoryl-undecaprenol N-acetylglucosamine transferase		K02563
Fusobacterium nucleatum	FN1458	gi_19703352_ref_NC_003454.1:2139066-2140431	177.662	20.2595	3.13246	0.00168988	0.00266082	UP	UDP-N-acetylmuramoylalanine--D-glutamate ligase		K01925
Fusobacterium nucleatum	FN1459	gi_19703352_ref_NC_003454.1:2140364-2141450	135.822	14.6512	3.21262	0.000920346	0.00149884	UP	phospho-N-acetylmuramoyl-pentapeptide-transferase		K01000
Fusobacterium nucleatum	FN1461	gi_19703352_ref_NC_003454.1:2141692-2143534	72.7131	6.70526	3.43885	3.30587e-05	5.93099e-05	UP	histidinol-phosphatase		K01929
Fusobacterium nucleatum	FN1462	gi_19703352_ref_NC_003454.1:2143625-2145035	0	0.308387	#NAME?	0.0172979	0.0242128	DOWN	GntR family transcriptional regulator	K/E	K00375
Fusobacterium nucleatum	FN1463	gi_19703352_ref_NC_003454.1:2145141-2145984	178.446	9.69255	4.20247	3.16677e-12	7.3448e-12	UP	pyridoxal biosynthesis lyase PdxS		K06215
Fusobacterium nucleatum	FN1468	gi_19703352_ref_NC_003454.1:2149881-2150475	0.587294	2.34021	-1.99449	1.3552e-06	2.62254e-06	DOWN	flavoredoxin	R
Fusobacterium nucleatum	FN1478	gi_19703352_ref_NC_003454.1:2160417-2160753	4.66611	0	Inf	0.0336166	0.0458229	UP	hypothetical protein
Fusobacterium nucleatum	FN1481	gi_19703352_ref_NC_003454.1:2162768-2163890	393.159	23.7134	4.05134	5.134e-13	1.21575e-12	UP	queuine tRNA-ribosyltransferase	J	K00773
Fusobacterium nucleatum	FN1482	gi_19703352_ref_NC_003454.1:2163904-2166082	323.3	23.9234	3.75638	7.47748e-10	1.62955e-09	UP	guanosine-3',5'-bis(diphosphate)3'-pyrophosphohydrolase	K/T	K00951
Fusobacterium nucleatum	FN1483	gi_19703352_ref_NC_003454.1:2166100-2166613	525.86	30.6456	4.10093	1.03726e-12	2.43356e-12	UP	adenine phosphoribosyltransferase	F	K00759
Fusobacterium nucleatum	FN1485	gi_19703352_ref_NC_003454.1:2167440-2168112	12.4615	4.3966	1.50301	0.0233022	0.0324218	UP	transporter	S
Fusobacterium nucleatum	FN1486	gi_19703352_ref_NC_003454.1:2168108-2169389	60.9203	4.1409	3.87891	1.98345e-07	3.9669e-07	UP	hypothetical protein	R	K03699
Fusobacterium nucleatum	FN1489	gi_19703352_ref_NC_003454.1:2170969-2171923	70.9857	5.10314	3.79807	1.46162e-06	2.82513e-06	UP	methionyl-tRNA formyltransferase	J	K00604
Fusobacterium nucleatum	FN1491	gi_19703352_ref_NC_003454.1:2172391-2172880	82.0115	8.34746	3.29642	0.0046935	0.00708915	UP	PTS system transporter subunit IIA	G/T	K02768
Fusobacterium nucleatum	FN1493	gi_19703352_ref_NC_003454.1:2173574-2174153	101.82	12.6039	3.01408	0.0299793	0.0413016	UP	hypothetical protein
Fusobacterium nucleatum	FN1497	gi_19703352_ref_NC_003454.1:1103-2228	61.1365	21.3316	1.51904	0.000117319	0.000202428	UP	multidrug resistance protein 2	P/G/E/R
Fusobacterium nucleatum	FN1498	gi_19703352_ref_NC_003454.1:2702-3602	75.8219	4.73286	4.00183	6.03124e-08	1.22895e-07	UP	hypothetical protein	G/E/R
Fusobacterium nucleatum	FN1505	gi_19703352_ref_NC_003454.1:10535-11009	449.123	23.085	4.28208	3.20006e-14	7.79379e-14	UP	6,7-dimethyl-8-ribityllumazine synthase		K00794
Fusobacterium nucleatum	FN1506	gi_19703352_ref_NC_003454.1:11010-12120	145.312	8.77317	4.04991	6.53552e-11	1.46114e-10	UP	5-amino-6-(5-phosphoribosylamino)uracilreductase		K11752
Fusobacterium nucleatum	FN1507	gi_19703352_ref_NC_003454.1:12311-12968	1035.84	51.978	4.31676	2.01635e-17	5.24264e-17	UP	riboflavin synthase subunit alpha		K00793
Fusobacterium nucleatum	FN1508	gi_19703352_ref_NC_003454.1:12977-14177	300.85	9.70989	4.95345	2.31998e-25	6.67077e-25	UP	3,4-dihydroxy-2-butanone-4-phosphate synthase		K14652
Fusobacterium nucleatum	FN1517	gi_19703352_ref_NC_003454.1:20965-23545	436.428	24.6817	4.14423	1.77801e-15	4.44092e-15	UP	leucyl-tRNA synthetase	J	K01869
Fusobacterium nucleatum	FN1518	gi_19703352_ref_NC_003454.1:23552-24167	56.4437	6.21619	3.18271	0.0179884	0.025149	UP	RNA polymerase factor sigma-70	K	K03091
Fusobacterium nucleatum	FN1519	gi_19703352_ref_NC_003454.1:24177-24882	154.179	19.2297	3.0032	0.0184144	0.0257269	UP	23S rRNA (guanosine(2251)-2'-O)-methyltransferase RlmB	J	K03218
Fusobacterium nucleatum	FN1520	gi_19703352_ref_NC_003454.1:24891-26163	365.087	36.9846	3.30324	5.32914e-05	9.40301e-05	UP	UDP-N-acetylglucosamine 1-carboxyvinyltransferase		K00790
Fusobacterium nucleatum	FN1522	gi_19703352_ref_NC_003454.1:27466-28297	297.15	22.0705	3.751	1.10007e-08	2.30341e-08	UP	peptide ABC transporter permease	P/E	K02034
Fusobacterium nucleatum	FN1523	gi_19703352_ref_NC_003454.1:28346-29927	822.465	60.7317	3.75943	3.49568e-10	7.67783e-10	UP	dipeptide-binding protein	E	K02035
Fusobacterium nucleatum	FN1524	gi_19703352_ref_NC_003454.1:29938-30724	575.888	55.069	3.38648	1.04917e-05	1.9446e-05	UP	peptide ABC transporter ATP-binding protein	P/E	K15583
Fusobacterium nucleatum	FN1525	gi_19703352_ref_NC_003454.1:30662-31691	153.516	11.6599	3.71876	1.02593e-07	2.07126e-07	UP	peptide ABC transporter ATP-binding protein	P/E	K02032
Fusobacterium nucleatum	FN1535	gi_19703352_ref_NC_003454.1:47213-48350	22.4158	8.41207	1.41398	0.00033558	0.000563813	UP	acyl-CoA dehydrogenase		K00248
Fusobacterium nucleatum	FN1536	gi_19703352_ref_NC_003454.1:48380-49808	24.698	7.97796	1.6303	0.00256269	0.0039765	UP	(S)-2-hydroxy-acid oxidase subunit D	C	K00104
Fusobacterium nucleatum	FN1546	gi_19703352_ref_NC_003454.1:59618-61691	285.078	36.0443	2.98351	0.00886665	0.0130069	UP	elongation factor G fusA	J	K02355
Fusobacterium nucleatum	FN1549	gi_19703352_ref_NC_003454.1:64028-64913	633.804	33.1016	4.25906	2.99318e-16	7.59044e-16	UP	hypothetical protein	O
Fusobacterium nucleatum	FN1555	gi_19703352_ref_NC_003454.1:76341-77526	5034.32	236.572	4.41145	1.25672e-20	3.42666e-20	UP	elongation factor Tu	J	K02358
Fusobacterium nucleatum	FN1556	gi_19703352_ref_NC_003454.1:77614-79696	2772.45	80.4673	5.10662	1.97765e-34	6.23147e-34	UP	protein translation elongation factor G	J	K02355
Fusobacterium nucleatum	FN1557	gi_19703352_ref_NC_003454.1:79741-80212	2118.85	131.646	4.00854	2.13413e-13	5.10431e-13	UP	30S ribosomal protein S7	J	K02992
Fusobacterium nucleatum	FN1558	gi_19703352_ref_NC_003454.1:80239-80608	3475.51	155.472	4.4825	4.09356e-21	1.12296e-20	UP	30S ribosomal protein S12	J	K02950
Fusobacterium nucleatum	FN1560	gi_19703352_ref_NC_003454.1:82568-83072	42.9016	3.79126	3.50028	0.00631105	0.00946016	UP	hypothetical protein
Fusobacterium nucleatum	FN1562	gi_19703352_ref_NC_003454.1:83849-84854	13.1995	0.692061	4.25344	0.000945626	0.00153908	UP	3-deoxy-7-phosphoheptulonate synthase	E	K03856
Fusobacterium nucleatum	FN1563	gi_19703352_ref_NC_003454.1:84866-85130	471.415	25.287	4.22053	1.01095e-11	2.32088e-11	UP	hypothetical protein
Fusobacterium nucleatum	FN1577	gi_19703352_ref_NC_003454.1:87466-88495	341.128	28.3893	3.58689	1.96052e-07	3.92202e-07	UP	rod shape-determining protein MreB		K03569
Fusobacterium nucleatum	FN1579	gi_19703352_ref_NC_003454.1:88873-90295	200.75	20.9769	3.25853	0.000192437	0.000327449	UP	cysteinyl-tRNA synthetase	J	K01883
Fusobacterium nucleatum	FN1581	gi_19703352_ref_NC_003454.1:90984-93321	79.2891	8.97068	3.14383	0.00185902	0.00292034	UP	DNA mismatch repair protein MutS		K07456
Fusobacterium nucleatum	FN1589	gi_19703352_ref_NC_003454.1:99931-100591	215.955	7.24126	4.89835	2.79218e-19	7.46296e-19	UP	LexA repressor	K
Fusobacterium nucleatum	FN1590	gi_19703352_ref_NC_003454.1:100649-101894	9.39506	0.419069	4.48664	0.000425204	0.000708383	UP	lipoprotein
Fusobacterium nucleatum	FN1591	gi_19703352_ref_NC_003454.1:102067-103225	77.4859	7.3586	3.39643	0.0001818	0.00031124	UP	RnfB-like protein	C	K03616
Fusobacterium nucleatum	FN1592	gi_19703352_ref_NC_003454.1:103251-103836	362.261	28.9594	3.64493	1.8199e-07	3.64428e-07	UP	Na(+)-translocating NADH-quinone reductase subunit D"	C	K03617
Fusobacterium nucleatum	FN1593	gi_19703352_ref_NC_003454.1:103832-104450	244.156	31.3521	2.96117	0.0223699	0.0311567	UP	electron transport complex RsxE subunit	C	K03613
Fusobacterium nucleatum	FN1594	gi_19703352_ref_NC_003454.1:104449-104983	37.8832	2.60267	3.8635	0.000607742	0.00100221	UP	nitrogen fixation protein RnfG	C
Fusobacterium nucleatum	FN1595	gi_19703352_ref_NC_003454.1:104972-105917	336.327	21.8027	3.94729	3.18178e-11	7.18066e-11	UP	Na(+)-translocating NADH-quinone reductase subunit B	C	K03614
Fusobacterium nucleatum	FN1596	gi_19703352_ref_NC_003454.1:105942-107268	505.99	58.7611	3.10618	0.00137695	0.0021846	UP	nitrogen fixation iron-sulfur protein	C	K03615
Fusobacterium nucleatum	FN1600	gi_19703352_ref_NC_003454.1:109158-109902	62.8523	6.30798	3.31672	0.00253521	0.00393462	UP	tRNA pseudouridine synthase A	J	K06173
Fusobacterium nucleatum	FN1601	gi_19703352_ref_NC_003454.1:109921-110998	51.5408	3.63284	3.82654	3.43929e-06	6.53417e-06	UP	cytoplasmic protein	R
Fusobacterium nucleatum	FN1604	gi_19703352_ref_NC_003454.1:113747-113912	629.413	72.8718	3.11058	0.00587822	0.00882276	UP	hypothetical protein
Fusobacterium nucleatum	FN1605	gi_19703352_ref_NC_003454.1:114088-115366	233.734	29.8027	2.97135	0.0132379	0.0191232	UP	adenylosuccinate synthetase	F	K01939
Fusobacterium nucleatum	FN1606	gi_19703352_ref_NC_003454.1:115375-117298	71.0141	8.86551	3.00183	0.0150547	0.0216247	UP	3-deoxy-D-manno-octulosonic-acid transferase		K02527
Fusobacterium nucleatum	FN1608	gi_19703352_ref_NC_003454.1:117998-118937	360.407	24.5341	3.87676	1.64306e-10	3.63138e-10	UP	ribosomal protein L11 methyltransferase"	J	K02687
Fusobacterium nucleatum	FN1609	gi_19703352_ref_NC_003454.1:118911-119703	228.7	26.6677	3.10029	0.00345278	0.00531801	UP	hypothetical protein	S	K09769
Fusobacterium nucleatum	FN1610	gi_19703352_ref_NC_003454.1:119829-120687	30.3065	10.3338	1.55226	0.00205781	0.00322264	UP	heat shock protein 33	O	K04083
Fusobacterium nucleatum	FN1612	gi_19703352_ref_NC_003454.1:121213-122623	34.9192	13.5073	1.37028	1.76465e-05	3.22217e-05	UP	coproporphyrinogen III oxidase
Fusobacterium nucleatum	FN1615	gi_19703352_ref_NC_003454.1:125264-125816	879.287	55.0802	3.99673	1.93251e-12	4.5053e-12	UP	hypothetical protein	S
Fusobacterium nucleatum	FN1616	gi_19703352_ref_NC_003454.1:126065-126527	0	1.12778	#NAME?	0.00894141	0.0130069	DOWN	transcription antitermination protein NusB	K	K03625
Fusobacterium nucleatum	FN1618	gi_19703352_ref_NC_003454.1:126755-127295	221.872	7.56055	4.87509	6.1653e-18	1.61283e-17	UP	hypothetical protein
Fusobacterium nucleatum	FN1619	gi_19703352_ref_NC_003454.1:127365-127734	2121.67	110.547	4.26246	8.56226e-17	2.19254e-16	UP	cytoplasmic protein	S
Fusobacterium nucleatum	FN1620	gi_19703352_ref_NC_003454.1:128035-128779	3321.56	98.1241	5.08111	2.57018e-33	8.02688e-33	UP	30S ribosomal protein S2	J	K02967
Fusobacterium nucleatum	FN1621	gi_19703352_ref_NC_003454.1:128821-129715	2399.03	57.8558	5.37385	1.78857e-39	5.85376e-39	UP	elongation factor Ts	J	K02357
Fusobacterium nucleatum	FN1622	gi_19703352_ref_NC_003454.1:129779-130499	854.699	28.6066	4.901	1.11839e-26	3.26433e-26	UP	uridylate kinase	F	K09903
Fusobacterium nucleatum	FN1623	gi_19703352_ref_NC_003454.1:130533-131106	545.772	25.168	4.43864	2.21276e-17	5.7478e-17	UP	ribosome recycling factor	J	K02838
Fusobacterium nucleatum	FN1624	gi_19703352_ref_NC_003454.1:131169-132450	2694.94	62.7923	5.42352	3.88362e-41	1.28609e-40	UP	preprotein translocase subunit SecY		K03076
Fusobacterium nucleatum	FN1625	gi_19703352_ref_NC_003454.1:132474-132954	1216.14	57.8972	4.39267	2.74002e-18	7.22603e-18	UP	50S ribosomal protein L15	J	K02876
Fusobacterium nucleatum	FN1626	gi_19703352_ref_NC_003454.1:132953-133139	1019.36	50.2614	4.34206	1.47206e-14	3.60468e-14	UP	50S ribosomal protein L30	J	K02907
Fusobacterium nucleatum	FN1627	gi_19703352_ref_NC_003454.1:133151-133646	1634.13	91.9395	4.15169	3.48138e-15	8.6661e-15	UP	30S ribosomal protein S5	J	K02988
Fusobacterium nucleatum	FN1628	gi_19703352_ref_NC_003454.1:133669-134038	2118.83	121.367	4.12582	9.09602e-15	2.23953e-14	UP	50S ribosomal protein L18	J	K02881
Fusobacterium nucleatum	FN1629	gi_19703352_ref_NC_003454.1:134064-134598	3212.56	119.072	4.75382	2.28765e-26	6.6508e-26	UP	50S ribosomal protein L6	J	K02933
Fusobacterium nucleatum	FN1630	gi_19703352_ref_NC_003454.1:134622-135021	3309.63	98.7753	5.06638	1.03859e-31	3.19203e-31	UP	30S ribosomal protein S8	J	K02994
Fusobacterium nucleatum	FN1631	gi_19703352_ref_NC_003454.1:135049-135337	2008.37	56.6125	5.14876	9.53414e-31	2.90496e-30	UP	30S ribosomal protein S14	J	K02954
Fusobacterium nucleatum	FN1632	gi_19703352_ref_NC_003454.1:135357-135909	1692.54	34.6218	5.61136	2.17876e-41	7.22398e-41	UP	50S ribosomal protein L5	J	K02931
Fusobacterium nucleatum	FN1633	gi_19703352_ref_NC_003454.1:135927-136029	2598.75	217.989	3.57549	4.49697e-07	8.88237e-07	UP	50S ribosomal protein L24	J
Fusobacterium nucleatum	FN1634	gi_19703352_ref_NC_003454.1:136167-136269	2675.08	156.31	4.0971	9.83767e-13	2.30873e-12	UP	50S ribosomal protein L24	J
Fusobacterium nucleatum	FN1635	gi_19703352_ref_NC_003454.1:136293-136662	2938.13	103.962	4.82078	1.08092e-26	3.1595e-26	UP	50S ribosomal protein L14	J	K02874
Fusobacterium nucleatum	FN1636	gi_19703352_ref_NC_003454.1:136690-136942	2656.71	217.739	3.60897	3.99322e-08	8.18811e-08	UP	30S ribosomal protein S17	J	K02961
Fusobacterium nucleatum	FN1637	gi_19703352_ref_NC_003454.1:136977-137160	1551.59	48.2431	5.00728	5.99092e-25	1.7129e-24	UP	50S ribosomal protein L29	J
Fusobacterium nucleatum	FN1638	gi_19703352_ref_NC_003454.1:137159-137591	1509.94	38.3882	5.29768	7.71899e-34	2.41907e-33	UP	50S ribosomal protein L16	J	K02878
Fusobacterium nucleatum	FN1639	gi_19703352_ref_NC_003454.1:137593-138253	2266.07	86.6317	4.70916	2.23894e-25	6.4446e-25	UP	30S ribosomal protein S3	J	K02982
Fusobacterium nucleatum	FN1640	gi_19703352_ref_NC_003454.1:138271-138607	2686.13	118.532	4.50218	8.27229e-21	2.26165e-20	UP	50S ribosomal protein L22	J	K02890
Fusobacterium nucleatum	FN1641	gi_19703352_ref_NC_003454.1:138641-138917	2137.01	86.7125	4.62321	5.92652e-22	1.64412e-21	UP	30S ribosomal protein S19	J	K02965
Fusobacterium nucleatum	FN1642	gi_19703352_ref_NC_003454.1:138941-139772	4726.47	184.618	4.67815	1.82896e-25	5.26638e-25	UP	50S ribosomal protein L2 rplB	J	K02886
Fusobacterium nucleatum	FN1643	gi_19703352_ref_NC_003454.1:139819-140107	885.692	63.5385	3.8011	2.86626e-09	6.1151e-09	UP	50S ribosomal protein L23	J	K02892
Fusobacterium nucleatum	FN1644	gi_19703352_ref_NC_003454.1:140106-140736	2711.07	95.9914	4.81981	1.22593e-27	3.62775e-27	UP	50S ribosomal protein L4	J	K02926
Fusobacterium nucleatum	FN1645	gi_19703352_ref_NC_003454.1:140755-141391	3251.38	104.514	4.95929	1.28675e-30	3.91471e-30	UP	50S ribosomal protein L3	J	K02906
Fusobacterium nucleatum	FN1646	gi_19703352_ref_NC_003454.1:141538-141850	6364.16	204.638	4.95883	1.4433e-30	4.38772e-30	UP	30S ribosomal protein S10	J	K02946
Fusobacterium nucleatum	FN1647	gi_19703352_ref_NC_003454.1:142122-142542	21.5806	0.826857	4.70595	0.000883481	0.00144111	UP	hypothetical protein
Fusobacterium nucleatum	FN1654	gi_19703352_ref_NC_003454.1:149252-150968	52.1006	4.76442	3.45093	8.73924e-05	0.000152739	UP	hypothetical protein
Fusobacterium nucleatum	FN1655	gi_19703352_ref_NC_003454.1:151037-152576	483.77	42.2701	3.51661	3.49013e-07	6.91553e-07	UP	cytoplasmic protein	S	K09155
Fusobacterium nucleatum	FN1656	gi_19703352_ref_NC_003454.1:152631-152850	1464.47	62.501	4.55036	4.89754e-19	1.30687e-18	UP	30S ribosomal protein S18	J	K02963
Fusobacterium nucleatum	FN1657	gi_19703352_ref_NC_003454.1:152894-153212	2656.95	129.858	4.35476	2.49708e-18	6.58748e-18	UP	30S ribosomal protein S6	J	K02990
Fusobacterium nucleatum	FN1658	gi_19703352_ref_NC_003454.1:153277-154981	119.281	7.50318	3.99072	7.6424e-11	1.70578e-10	UP	prolyl-tRNA synthetase	J	K01881
Fusobacterium nucleatum	FN1661	gi_19703352_ref_NC_003454.1:158052-158802	607.449	32.7944	4.21124	3.26765e-15	8.13656e-15	UP	hypothetical protein	S
Fusobacterium nucleatum	FN1664	gi_19703352_ref_NC_003454.1:162254-162590	76.2132	22.2086	1.77892	0.0272892	0.0376915	UP	hypothetical protein
Fusobacterium nucleatum	FN1665	gi_19703352_ref_NC_003454.1:162654-162954	146.277	14.1671	3.36808	0.00188486	0.00295979	UP	virulence-associated protein I	R
Fusobacterium nucleatum	FN1677	gi_19703352_ref_NC_003454.1:174158-174314	135.77	6.65172	4.35129	1.73178e-05	3.16713e-05	UP	transposase		K07491
Fusobacterium nucleatum	FN1702	gi_19703352_ref_NC_003454.1:197253-198054	6.53566	0.217024	4.91241	0.0101133	0.0146905	UP	undecaprenyl pyrophosphate phosphatase	V	K06153
Fusobacterium nucleatum	FN1708	gi_19703352_ref_NC_003454.1:203427-205539	1155.82	41.5982	4.79625	1.69657e-27	5.01679e-27	UP	polynucleotide phosphorylase	J	K00962
Fusobacterium nucleatum	FN1709	gi_19703352_ref_NC_003454.1:205554-206118	267.492	12.9385	4.36975	5.13577e-14	1.24448e-13	UP	CDP-diacylglycerol--glycerol-3-phosphate 3-phosphatidyltransferase		K00995
Fusobacterium nucleatum	FN1711	gi_19703352_ref_NC_003454.1:206464-207409	192.266	17.3869	3.46703	9.80585e-06	1.82497e-05	UP	S-adenosyl-methyltransferase MraW		K03438
Fusobacterium nucleatum	FN1712	gi_19703352_ref_NC_003454.1:207401-207668	58.0227	17.86	1.69989	0.0314302	0.0432199	UP	hypothetical protein
Fusobacterium nucleatum	FN1717	gi_19703352_ref_NC_003454.1:213289-215380	68.9025	8.31995	3.04991	0.00835254	0.0123877	UP	NAD-dependent DNA ligase		K01972
Fusobacterium nucleatum	FN1718	gi_19703352_ref_NC_003454.1:215438-218048	1245.93	96.0927	3.69665	1.32658e-09	2.87479e-09	UP	preprotein translocase subunit SecA		K03070
Fusobacterium nucleatum	FN1719	gi_19703352_ref_NC_003454.1:218087-218807	72.6991	7.12147	3.35169	0.00152385	0.00240313	UP	hypothetical protein
Fusobacterium nucleatum	FN1727	gi_19703352_ref_NC_003454.1:226151-227717	81.0603	8.77487	3.20755	0.00124372	0.00201336	UP	chloride channel protein	P
Fusobacterium nucleatum	FN1729	gi_19703352_ref_NC_003454.1:228427-229177	13.7263	4.51936	1.60276	0.0269419	0.0372244	UP	4-amino-4-deoxychorismate lyase	E	K02619
Fusobacterium nucleatum	FN1731	gi_19703352_ref_NC_003454.1:230515-231127	125.411	14.9067	3.07263	0.0128175	0.0185225	UP	anthranilate synthase component II	E	K01658
Fusobacterium nucleatum	FN1733	gi_19703352_ref_NC_003454.1:232325-232961	171.703	13.2521	3.69562	7.27983e-07	1.42645e-06	UP	V-type ATP synthase subunit D	C	K02120
Fusobacterium nucleatum	FN1734	gi_19703352_ref_NC_003454.1:232971-234348	494.618	41.1135	3.58863	6.55493e-08	1.33399e-07	UP	V-type ATP synthase subunit B	C	K02118
Fusobacterium nucleatum	FN1737	gi_19703352_ref_NC_003454.1:236128-236446	98.0404	9.00276	3.44494	0.00247883	0.00385596	UP	V-type ATP synthase subunit F	C	K02122
Fusobacterium nucleatum	FN1738	gi_19703352_ref_NC_003454.1:236429-237434	12.6785	0.865077	3.87341	0.00441553	0.00674203	UP	V-type ATP synthase subunit C	C	K02119
Fusobacterium nucleatum	FN1742	gi_19703352_ref_NC_003454.1:240553-240880	84.6966	8.49041	3.3184	0.0106484	0.0154513	UP	V-type sodium ATP synthase subunit G
Fusobacterium nucleatum	FN1753	gi_19703352_ref_NC_003454.1:249303-250434	0.308693	0.922545	-1.57945	2.86152e-05	5.15314e-05	DOWN	thiamine biosynthesis protein ThiH	R	K03150
Fusobacterium nucleatum	FN1757	gi_19703352_ref_NC_003454.1:252037-253339	0.938634	5.34316	-2.50906	8.82606e-26	2.54864e-25	DOWN	thiamine biosynthesis protein ThiC		K03147
Fusobacterium nucleatum	FN1759	gi_19703352_ref_NC_003454.1:253985-254855	0	1.19899	#NAME?	9.96168e-05	0.000172287	DOWN	hydroxymethylpyrimidine kinase		K00941
Fusobacterium nucleatum	FN1763	gi_19703352_ref_NC_003454.1:256097-256652	1255.41	126.47	3.31128	3.32203e-05	5.95867e-05	UP	cytoplasmic protein	S
Fusobacterium nucleatum	FN1764	gi_19703352_ref_NC_003454.1:256782-258087	1902.66	71.3672	4.73661	2.41102e-26	7.00698e-26	UP	enolase	G	K01689
Fusobacterium nucleatum	FN1765	gi_19703352_ref_NC_003454.1:258112-259540	1481.51	54.6886	4.75969	1.13896e-26	3.32196e-26	UP	pyruvate kinase	G	K00873
Fusobacterium nucleatum	FN1781	gi_19703352_ref_NC_003454.1:261821-264305	605.157	40.4841	3.90188	4.07092e-12	9.43375e-12	UP	4-hydroxy-3-methylbut-2-enyl diphosphate reductase	J	K02945
Fusobacterium nucleatum	FN1784	gi_19703352_ref_NC_003454.1:265824-266280	42.0552	3.99904	3.39456	0.0182823	0.0255512	UP	hypothetical protein
Fusobacterium nucleatum	FN1792	gi_19703352_ref_NC_003454.1:272988-273354	7181.14	188.993	5.24781	5.91219e-37	1.88781e-36	UP	hypothetical protein
Fusobacterium nucleatum	FN1793	gi_19703352_ref_NC_003454.1:273623-275363	752.169	29.942	4.65082	3.83004e-24	1.08779e-23	UP	phosphoenolpyruvate-protein phosphotransferase	G	K08483
Fusobacterium nucleatum	FN1794	gi_19703352_ref_NC_003454.1:275417-275681	9412.47	188.832	5.6394	1.05088e-45	3.60351e-45	UP	phosphocarrier protein HPr	G	K02784
Fusobacterium nucleatum	FN1797	gi_19703352_ref_NC_003454.1:278960-280091	536.045	33.9035	3.98285	1.57133e-12	3.67066e-12	UP	spermidine/putrescine ABC transporter ATP-binding protein	E	K11072
Fusobacterium nucleatum	FN1798	gi_19703352_ref_NC_003454.1:280077-280932	258.61	8.03167	5.00893	2.14935e-23	6.05578e-23	UP	spermidine/putrescine ABC transporter permease	E	K11071
Fusobacterium nucleatum	FN1799	gi_19703352_ref_NC_003454.1:280915-281710	38.8511	2.51459	3.94956	2.57322e-05	4.66918e-05	UP	spermidine/putrescine ABC transporter permease	E	K11070
Fusobacterium nucleatum	FN1800	gi_19703352_ref_NC_003454.1:281769-282594	1061.22	34.6632	4.93618	2.5302e-28	7.54506e-28	UP	peptidyl-prolyl cis-trans isomerase	O	K03768
Fusobacterium nucleatum	FN1801	gi_19703352_ref_NC_003454.1:282725-283967	41.3256	2.5905	3.99573	6.29267e-07	1.23481e-06	UP	sodium/glutamate symport carrier protein	E	K03312
Fusobacterium nucleatum	FN1804	gi_19703352_ref_NC_003454.1:285064-286525	0.239015	1.19052	-2.31641	3.94049e-08	8.08408e-08	DOWN	aminoacyl-histidine dipeptidase	E	K01270
Fusobacterium nucleatum	FN1806	gi_19703352_ref_NC_003454.1:287863-288727	0	2.11279	#NAME?	3.94049e-08	8.08408e-08	DOWN	hypothetical protein	G/E/R
Fusobacterium nucleatum	FN1807	gi_19703352_ref_NC_003454.1:288774-289569	39.5096	13.1196	1.59048	0.0020525	0.00321495	UP	hypothetical protein	P
Fusobacterium nucleatum	FN1810	gi_19703352_ref_NC_003454.1:291149-292043	76.9159	6.9038	3.47782	0.000138566	0.000238482	UP	manganese transport system membrane protein MntB	P	K09816
Fusobacterium nucleatum	FN1811	gi_19703352_ref_NC_003454.1:292250-292940	104.427	10.7052	3.28612	0.00133705	0.00212213	UP	manganese transport system ATP-binding protein MntA	P	K09817
Fusobacterium nucleatum	FN1812	gi_19703352_ref_NC_003454.1:292941-293850	105.408	6.40746	4.04009	2.74424e-09	5.86863e-09	UP	manganese-binding protein	P	K09815
Fusobacterium nucleatum	FN1814	gi_19703352_ref_NC_003454.1:294781-295360	4.81986	0	Inf	0.0139512	0.020068	UP	hypothetical protein
Fusobacterium nucleatum	FN1817	gi_19703352_ref_NC_003454.1:296942-305363	0.124474	0.433997	-1.80184	6.54767e-14	1.58377e-13	DOWN	hemolysin		K15125
Fusobacterium nucleatum	FN1819	gi_19703352_ref_NC_003454.1:307658-309404	1.20014	8.6678	-2.85247	3.95577e-45	1.34679e-44	DOWN	ABC transporter	O/C	K06148
Fusobacterium nucleatum	FN1820	gi_19703352_ref_NC_003454.1:309384-311076	1.34162	7.65917	-2.51321	6.19502e-39	2.02185e-38	DOWN	ABC transporter	V	K06148
Fusobacterium nucleatum	FN1823	gi_19703352_ref_NC_003454.1:311859-312330	7.40339	0	Inf	0.00250381	0.00388663	UP	TetR family transcriptional regulator	K
Fusobacterium nucleatum	FN1824	gi_19703352_ref_NC_003454.1:312369-313986	234.868	20.3313	3.53007	6.3031e-07	1.23656e-06	UP	manganese-dependent inorganic pyrophosphatase	C	K15986
Fusobacterium nucleatum	FN1826	gi_19703352_ref_NC_003454.1:314743-315976	261.797	33.9221	2.94815	0.0170528	0.0242128	UP	protease	O	K08303
Fusobacterium nucleatum	FN1829	gi_19703352_ref_NC_003454.1:317806-318646	15.3737	5.6914	1.43361	0.00418593	0.00641074	UP	hypothetical protein	R
Fusobacterium nucleatum	FN1830	gi_19703352_ref_NC_003454.1:318660-320115	52.44	17.1543	1.6121	0.000499003	0.000826245	UP	DNA polymerase III subunits gamma/tau		K02343
Fusobacterium nucleatum	FN1833	gi_19703352_ref_NC_003454.1:322311-322755	140.169	11.9295	3.55456	6.68611e-05	0.000117539	UP	biopolymer transport protein ExbD
Fusobacterium nucleatum	FN1834	gi_19703352_ref_NC_003454.1:322765-323329	128.334	12.6304	3.34493	0.000631905	0.00104184	UP	biopolymer transport protein ExbB		K03561
Fusobacterium nucleatum	FN1841	gi_19703352_ref_NC_003454.1:331018-331627	98.8171	5.84934	4.07842	5.12534e-08	1.04883e-07	UP	dihydroxyacetone kinase	G	K05879
Fusobacterium nucleatum	FN1842	gi_19703352_ref_NC_003454.1:331630-332041	353.681	35.2754	3.32571	0.000176397	0.000302118	UP	dihydroxyacetone kinase phosphotransfer protein	S
Fusobacterium nucleatum	FN1844	gi_19703352_ref_NC_003454.1:333732-334506	11.7232	5.39004	1.12099	0.000403177	0.000672514	UP	ketoacyl reductase HetN	R	K07124
Fusobacterium nucleatum	FN1846	gi_19703352_ref_NC_003454.1:335658-336285	15.5801	5.12737	1.60342	0.0357983	0.0486905	UP	hypothetical protein
Fusobacterium nucleatum	FN1849	gi_19703352_ref_NC_003454.1:338073-339348	57.3728	6.88848	3.05811	0.0159108	0.0228261	UP	coenzyme F390 synthetase
Fusobacterium nucleatum	FN1850	gi_19703352_ref_NC_003454.1:339344-340274	35.8448	2.43039	3.8825	3.48589e-05	6.24431e-05	UP	3-oxoacyl-ACP synthase		K00648
Fusobacterium nucleatum	FN1851	gi_19703352_ref_NC_003454.1:340318-341623	50.436	4.66453	3.43465	0.00028703	0.000484146	UP	ribonuclease PH	J	K00989
Fusobacterium nucleatum	FN1854	gi_19703352_ref_NC_003454.1:342684-344073	50.6562	2.88002	4.13659	6.06877e-09	1.28497e-08	UP	methylaspartate mutase
Fusobacterium nucleatum	FN1857	gi_19703352_ref_NC_003454.1:346253-346907	536.697	61.7823	3.11884	0.00156566	0.00246858	UP	acetyl-CoA--acetoacetyl-CoA transferase subunit alpha		K01034
Fusobacterium nucleatum	FN1858	gi_19703352_ref_NC_003454.1:346985-348362	41.5879	1.57886	4.71921	6.68667e-12	1.54031e-11	UP	short-chain fatty acids transporter		K02106
Fusobacterium nucleatum	FN1859	gi_19703352_ref_NC_003454.1:348638-349745	7985.56	342.687	4.54243	4.22995e-23	1.18848e-22	UP	major outer membrane protein
Fusobacterium nucleatum	FN1860	gi_19703352_ref_NC_003454.1:349989-351567	243.546	20.5579	3.56643	2.72442e-07	5.41153e-07	UP	Na+/H+ antiporter NhaC	C	K03315
Fusobacterium nucleatum	FN1861	gi_19703352_ref_NC_003454.1:351774-352398	136.981	5.29122	4.69423	4.19766e-14	1.0202e-13	UP	L-lysine permease	R	K06895
Fusobacterium nucleatum	FN1863	gi_19703352_ref_NC_003454.1:353211-354768	893.898	115.347	2.95413	0.0114009	0.0165106	UP	L-beta-lysine 5,6-aminomutase subunit alpha
Fusobacterium nucleatum	FN1864	gi_19703352_ref_NC_003454.1:354767-356231	310.56	90.591	1.77744	0.0020004	0.00313697	UP	DNA mismatch repair protein MutS		K03555
Fusobacterium nucleatum	FN1865	gi_19703352_ref_NC_003454.1:356232-357195	1229.93	155.998	2.97897	0.00825031	0.0122473	UP	hypothetical protein
Fusobacterium nucleatum	FN1866	gi_19703352_ref_NC_003454.1:357252-358530	6454.26	776.845	3.05455	0.00230849	0.00360479	UP	lysine 2,3-aminomutase	E	K01843
Fusobacterium nucleatum	FN1867	gi_19703352_ref_NC_003454.1:358649-359687	626.066	61.3961	3.3501	1.57799e-05	2.88978e-05	UP	Zn-dependent alcohol dehydrogenase
Fusobacterium nucleatum	FN1868	gi_19703352_ref_NC_003454.1:359704-360523	2074.06	147.521	3.81346	5.72754e-11	1.28297e-10	UP	3-keto-5-aminohexanoate cleavage enzyme	S
Fusobacterium nucleatum	FN1869	gi_19703352_ref_NC_003454.1:360542-360929	448.959	143.774	1.64278	0.000332934	0.000559483	UP	3-aminobutyryl-CoA ammonia-lyase
Fusobacterium nucleatum	FN1873	gi_19703352_ref_NC_003454.1:363191-363530	93.0127	5.37518	4.11304	5.08566e-06	9.61033e-06	UP	bis(5'-nucleosyl)-tetraphosphatase	F/G/R	K02503
Fusobacterium nucleatum	FN1879	gi_19703352_ref_NC_003454.1:367294-367567	2539.82	54.6299	5.53889	1.44895e-38	4.70243e-38	UP	30S ribosomal protein S20	J	K02968
Fusobacterium nucleatum	FN1881	gi_19703352_ref_NC_003454.1:368339-368729	54.5162	21.8123	1.32154	0.000151478	0.000259822	UP	esterase	R
Fusobacterium nucleatum	FN1884	gi_19703352_ref_NC_003454.1:370417-370597	28.9591	0.961621	4.91241	0.0101133	0.0146905	UP	hypothetical protein
Fusobacterium nucleatum	FN1896	gi_19703352_ref_NC_003454.1:382976-383999	238.022	13.5129	4.13868	6.64931e-13	1.56955e-12	UP	ABC transporter	G
Fusobacterium nucleatum	FN1897	gi_19703352_ref_NC_003454.1:384054-385074	239.577	11.5922	4.36926	1.02363e-15	2.56619e-15	UP	ABC transporter	G
Fusobacterium nucleatum	FN1898	gi_19703352_ref_NC_003454.1:385075-386659	82.2342	8.83994	3.21763	0.00102117	0.00165938	UP	sugar transport ATP-binding protein	G	K02056
Fusobacterium nucleatum	FN1899	gi_19703352_ref_NC_003454.1:386803-388054	179.604	7.02053	4.6771	2.83303e-19	7.56966e-19	UP	lipoprotein
Fusobacterium nucleatum	FN1905	gi_19703352_ref_NC_003454.1:393742-398206	0.939145	3.54734	-1.91732	1.07215e-37	3.44242e-37	DOWN	168 kDa surface-layer protein	W
Fusobacterium nucleatum	FN1906	gi_19703352_ref_NC_003454.1:398506-399943	318.7	28.202	3.49833	9.59337e-07	1.86851e-06	UP	cytosol aminopeptidase	E	K01255
Fusobacterium nucleatum	FN1907	gi_19703352_ref_NC_003454.1:400018-400606	28.4773	1.62529	4.13105	0.000329839	0.000554513	UP	thymidylate synthase	S
Fusobacterium nucleatum	FN1908	gi_19703352_ref_NC_003454.1:400685-401759	321.485	39.587	3.02165	0.00634835	0.00951432	UP	glycerophosphodiester phosphodiesterase glpQ	C	K01126
Fusobacterium nucleatum	FN1911	gi_19703352_ref_NC_003454.1:403338-405375	695.965	49.2354	3.82125	5.20594e-11	1.1671e-10	UP	hypothetical protein		K07277
Fusobacterium nucleatum	FN1912	gi_19703352_ref_NC_003454.1:405507-409035	1.28725	0.616511	1.0621	0.00377845	0.00580859	UP	hypothetical protein
Fusobacterium nucleatum	FN1913	gi_19703352_ref_NC_003454.1:410143-411670	1807.46	68.4026	4.72377	3.64354e-26	1.05587e-25	UP	HD superfamily hydrolase	R	K18682
Fusobacterium nucleatum	FN1914	gi_19703352_ref_NC_003454.1:411732-412080	747.942	42.6406	4.13263	4.91275e-13	1.16404e-12	UP	anti-sigma F factor antagonist	T
Fusobacterium nucleatum	FN1915	gi_19703352_ref_NC_003454.1:412080-412410	389.557	27.8696	3.80507	4.7026e-08	9.63054e-08	UP	anti-sigma B factor	T
Fusobacterium nucleatum	FN1916	gi_19703352_ref_NC_003454.1:412495-412906	407.115	8.02674	5.66448	5.23726e-29	1.56982e-28	UP	hypothetical protein
Fusobacterium nucleatum	FN1918	gi_19703352_ref_NC_003454.1:413829-415116	123.308	43.8512	1.49158	1.98381e-05	3.61826e-05	UP	GTPase ObgE	R	K03979
Fusobacterium nucleatum	FN1919	gi_19703352_ref_NC_003454.1:415222-415972	1.8612	4.17172	-1.16441	3.48054e-11	7.85273e-11	DOWN	methyltransferase
Fusobacterium nucleatum	FN1920	gi_19703352_ref_NC_003454.1:415968-417000	0	0.842466	#NAME?	0.000352487	0.000589201	DOWN	tRNA (5-methylaminomethyl-2-thiouridylate)-methyltransferase	J	K00566
Fusobacterium nucleatum	FN1924	gi_19703352_ref_NC_003454.1:421805-423083	29.7803	3.47018	3.10127	0.0290103	0.0400074	UP	arsenical pump membrane protein	P
Fusobacterium nucleatum	FN1925	gi_19703352_ref_NC_003454.1:423150-424425	43.5431	4.36498	3.3184	0.00181125	0.00284695	UP	arsenical pump membrane protein	P
Fusobacterium nucleatum	FN1927	gi_19703352_ref_NC_003454.1:425504-428042	166.738	8.74038	4.25374	1.16359e-15	2.91435e-15	UP	DEGV protein	R	K07030
Fusobacterium nucleatum	FN1929	gi_19703352_ref_NC_003454.1:428614-429823	69.888	8.19921	3.09149	0.00873189	0.0129291	UP	competence-damage protein CinA	R	K03742
Fusobacterium nucleatum	FN1933	gi_19703352_ref_NC_003454.1:433089-434133	60.0234	6.32922	3.24543	0.00318017	0.00490465	UP	hypothetical protein
Fusobacterium nucleatum	FN1940	gi_19703352_ref_NC_003454.1:439674-441045	30.0539	2.79094	3.42873	0.00133342	0.0021174	UP	Na+ driven multidrug efflux pump	V
Fusobacterium nucleatum	FN1941	gi_19703352_ref_NC_003454.1:441418-444013	847.15	29.1318	4.86195	1.03094e-28	3.08334e-28	UP	ATP-dependent chaperone ClpB	O	K03695
Fusobacterium nucleatum	FN1943	gi_19703352_ref_NC_003454.1:444990-446628	604.538	39.6638	3.92994	2.69134e-12	6.24927e-12	UP	tryptophanase	E	K01667
Fusobacterium nucleatum	FN1944	gi_19703352_ref_NC_003454.1:446706-448086	12.6517	3.78103	1.74248	0.0330321	0.0453765	UP	sodium-dependent tryptophan transporter	R	K03308
Fusobacterium nucleatum	FN1949	gi_19703352_ref_NC_003454.1:453623-455012	16.3407	6.01048	1.44292	0.000642964	0.00105943	UP	Xaa-Pro dipeptidase	E	K14213
Fusobacterium nucleatum	FN1966	gi_19703352_ref_NC_003454.1:465254-465467	198.397	16.6733	3.57278	0.00028371	0.000478647	UP	hypothetical protein
Fusobacterium nucleatum	FN1968	gi_19703352_ref_NC_003454.1:466505-467279	329.601	34.6984	3.24778	0.000253899	0.000428976	UP	hemin transport system ATP-binding protein hmuV	P	K02013
Fusobacterium nucleatum	FN1969	gi_19703352_ref_NC_003454.1:467275-468301	340.764	20.422	4.06057	9.43239e-13	2.21489e-12	UP	hemin transport system permease HmuU	P	K02015
Fusobacterium nucleatum	FN1970	gi_19703352_ref_NC_003454.1:468303-469146	522.711	41.8636	3.64225	3.48809e-08	7.19595e-08	UP	hemin-binding protein HmuT	P	K02016
Fusobacterium nucleatum	FN1971	gi_19703352_ref_NC_003454.1:469222-471196	249.297	29.4349	3.08227	0.00225981	0.00353286	UP	hemin receptor	P	K16091
Fusobacterium nucleatum	FN1972	gi_19703352_ref_NC_003454.1:471792-472161	188.887	6.3506	4.89448	1.97379e-14	4.8231e-14	UP	hypothetical protein	G
Fusobacterium nucleatum	FN1973	gi_19703352_ref_NC_003454.1:472319-472706	2375.83	122.241	4.28063	2.01773e-17	5.24454e-17	UP	translation initiation inhibitor	J	K09022
Fusobacterium nucleatum	FN1975	gi_19703352_ref_NC_003454.1:475738-477325	684.797	40.0608	4.09541	1.02148e-14	2.51423e-14	UP	ATP-dependent RNA helicase	K/J	K05592
Fusobacterium nucleatum	FN1976	gi_19703352_ref_NC_003454.1:477334-478267	207.27	3.168	6.03179	1.19556e-34	3.77447e-34	UP	4-amino-4-deoxychorismate lyase	R	K07082
Fusobacterium nucleatum	FN1977	gi_19703352_ref_NC_003454.1:478275-479622	41.995	2.5824	4.02344	1.80597e-07	3.61728e-07	UP	cell cycle protein MesJ		K04075
Fusobacterium nucleatum	FN1978	gi_19703352_ref_NC_003454.1:479618-481763	470.344	18.5733	4.66242	1.03747e-23	2.9322e-23	UP	cell division protein FtsH	O	K03798
Fusobacterium nucleatum	FN1979	gi_19703352_ref_NC_003454.1:481875-482133	3683.96	176.07	4.38704	5.36761e-19	1.43089e-18	UP	30S ribosomal protein S15	J	K02956
Fusobacterium nucleatum	FN1983	gi_19703352_ref_NC_003454.1:484758-485325	44316.5	1860.35	4.5742	8.21977e-24	2.32803e-23	UP	alkyl hydroperoxide reductase	O	K03386
Fusobacterium nucleatum	FN1984	gi_19703352_ref_NC_003454.1:485626-487264	1845.49	43.062	5.42144	5.87263e-41	1.94081e-40	UP	glutaredoxin-like protein	O	K00384
Fusobacterium nucleatum	FN1985	gi_19703352_ref_NC_003454.1:487362-488727	82.1159	4.07739	4.33194	2.53065e-12	5.88287e-12	UP	hypothetical protein	V	K06143
Fusobacterium nucleatum	FN1986	gi_19703352_ref_NC_003454.1:489056-490067	13.4666	0.859948	3.96899	0.0023906	0.00373014	UP	hypothetical protein
Fusobacterium nucleatum	FN1991	gi_19703352_ref_NC_003454.1:494762-496103	696.537	33.2673	4.38802	5.53018e-19	1.47181e-18	UP	glucosamine-1-phosphate acetyltransferase		K04042
Fusobacterium nucleatum	FN1992	gi_19703352_ref_NC_003454.1:496104-497055	239.873	22.3052	3.42682	1.25369e-05	2.31836e-05	UP	ribose-phosphate pyrophosphokinase	F/E	K00948
Fusobacterium nucleatum	FN1993	gi_19703352_ref_NC_003454.1:497056-497710	541.766	39.3281	3.78404	1.67832e-09	3.6235e-09	UP	SUA5 protein	J	K07566
Fusobacterium nucleatum	FN1994	gi_19703352_ref_NC_003454.1:497716-498151	252.863	28.7428	3.13709	0.00370328	0.00569519	UP	hypothetical protein
Fusobacterium nucleatum	FN2001	gi_19703352_ref_NC_003454.1:501387-501948	34.5088	3.25189	3.40761	0.0153292	0.0220033	UP	hypothetical protein	S
Fusobacterium nucleatum	FN2003	gi_19703352_ref_NC_003454.1:503884-504433	326.25	27.0574	3.59188	9.11383e-07	1.77596e-06	UP	biotin biosynthesis protein BioY	R	K03523
Fusobacterium nucleatum	FN2005	gi_19703352_ref_NC_003454.1:505220-506036	59.0242	4.04775	3.86611	4.62828e-06	8.75824e-06	UP	cobalt transport ATP-binding protein CbiO	P	K16787
Fusobacterium nucleatum	FN2006	gi_19703352_ref_NC_003454.1:506218-507019	11.7642	4.01495	1.55095	0.0252204	0.0349351	UP	cobalt transport protein CbiQ	P	K16785
Fusobacterium nucleatum	FN2007	gi_19703352_ref_NC_003454.1:506966-507566	242.457	17.2316	3.8146	2.27538e-08	4.7157e-08	UP	glutathione peroxidase	O	K00432
Fusobacterium nucleatum	FN2008	gi_19703352_ref_NC_003454.1:507686-508409	542.984	54.8124	3.30833	5.62033e-05	9.91248e-05	UP	glycine betaine transport ATP-binding protein	E	K05847
Fusobacterium nucleatum	FN2009	gi_19703352_ref_NC_003454.1:508408-509950	214.465	24.478	3.13118	0.00133423	0.00211808	UP	glycine betaine transport system permease		K05845
Fusobacterium nucleatum	FN2013	gi_19703352_ref_NC_003454.1:514157-514742	618.378	51.8299	3.57663	2.33345e-07	4.65315e-07	UP	ribosome biogenesis GTP-binding protein YsxC	R	K03978
Fusobacterium nucleatum	FN2014	gi_19703352_ref_NC_003454.1:514757-517064	608.795	27.2995	4.47901	3.89176e-21	1.06797e-20	UP	ATP-dependent protease La	O	K01338
Fusobacterium nucleatum	FN2015	gi_19703352_ref_NC_003454.1:517073-518345	637.529	25.9098	4.62092	1.28198e-22	3.58582e-22	UP	ATP-dependent protease ATP-binding subunit ClpX	O	K03544
Fusobacterium nucleatum	FN2016	gi_19703352_ref_NC_003454.1:518356-518938	560.123	33.5866	4.05978	1.34148e-12	3.13644e-12	UP	ATP-dependent Clp protease proteolytic subunit	O	K01358
Fusobacterium nucleatum	FN2017	gi_19703352_ref_NC_003454.1:519041-520331	727.03	26.9641	4.7529	3.5335e-25	1.01529e-24	UP	trigger factor,PPIase	O	K03545
Fusobacterium nucleatum	FN2018	gi_19703352_ref_NC_003454.1:520346-522017	230.731	16.1353	3.83791	3.14829e-10	6.92045e-10	UP	single-stranded-DNA-specific exonuclease RecJ		K07462
Fusobacterium nucleatum	FN2019	gi_19703352_ref_NC_003454.1:522019-522382	406.56	27.4947	3.88624	4.17784e-09	8.87832e-09	UP	ribosome-binding factor A	J	K02834
Fusobacterium nucleatum	FN2020	gi_19703352_ref_NC_003454.1:522398-524612	731.537	26.4027	4.79217	4.8214e-27	1.41847e-26	UP	translation initiation factor IF-2 infB	J	K02519
Fusobacterium nucleatum	FN2021	gi_19703352_ref_NC_003454.1:524638-525169	266.678	18.9758	3.81287	2.76777e-08	5.72594e-08	UP	LSU ribosomal protein L7AE	K
Fusobacterium nucleatum	FN2022	gi_19703352_ref_NC_003454.1:525161-526235	684.415	36.106	4.24456	1.97801e-16	5.03179e-16	UP	transcription elongation factor NusA	K	K02600
Fusobacterium nucleatum	FN2023	gi_19703352_ref_NC_003454.1:526261-526732	1416.64	82.786	4.09694	3.56995e-14	8.68684e-14	UP	cytoplasmic protein	S	K09748
Fusobacterium nucleatum	FN2029	gi_19703352_ref_NC_003454.1:532138-533953	6.54238	0.479222	3.77105	0.00971496	0.014122	UP	O-antigen acetylase
Fusobacterium nucleatum	FN2030	gi_19703352_ref_NC_003454.1:534118-536134	340.085	35.2076	3.27193	7.26765e-05	0.000127569	UP	membrane-bound proton-translocating pyrophosphatase	C	K01507
Fusobacterium nucleatum	FN2033	gi_19703352_ref_NC_003454.1:537436-537994	119.71	43.7469	1.45229	3.73202e-05	6.67195e-05	UP	guanylate kinase	F	K00942
Fusobacterium nucleatum	FN2035	gi_19703352_ref_NC_003454.1:538911-542871	243.841	16.1486	3.91646	4.25228e-12	9.82319e-12	UP	DNA-directed RNA polymerase subunit beta	K	K03046
Fusobacterium nucleatum	FN2036	gi_19703352_ref_NC_003454.1:542906-546461	471.44	16.9599	4.79687	3.59494e-27	1.05994e-26	UP	DNA-directed RNA polymerase subunit beta	K	K03043
Fusobacterium nucleatum	FN2037	gi_19703352_ref_NC_003454.1:546858-547227	1477.57	41.1613	5.16579	9.46035e-31	2.88356e-30	UP	50S ribosomal protein L12	J	K02935
Fusobacterium nucleatum	FN2038	gi_19703352_ref_NC_003454.1:547273-547786	879.379	63.1536	3.79955	5.90508e-10	1.29243e-09	UP	50S ribosomal protein L10	J	K02864
Fusobacterium nucleatum	FN2039	gi_19703352_ref_NC_003454.1:547939-548647	7105.36	162.024	5.45463	3.77818e-42	1.25836e-41	UP	50S ribosomal protein L1 rplA	J	K02863
Fusobacterium nucleatum	FN2040	gi_19703352_ref_NC_003454.1:548707-549133	7897.18	226.84	5.12159	1.92871e-34	6.07963e-34	UP	50S ribosomal protein L17	J	K02867
Fusobacterium nucleatum	FN2041	gi_19703352_ref_NC_003454.1:549167-549749	5496.34	201.371	4.77055	3.61707e-27	1.06608e-26	UP	transcription antitermination protein NusG	K	K02601
Fusobacterium nucleatum	FN2042	gi_19703352_ref_NC_003454.1:549745-549922	8695.76	107.072	6.34366	4.25769e-59	1.59614e-58	UP	protein translocase subunit SecE
Fusobacterium nucleatum	FN2044	gi_19703352_ref_NC_003454.1:550046-550199	21854.8	680.956	5.00424	5.9512e-32	1.83531e-31	UP	50S ribosomal protein L33	J	K02913
Fusobacterium nucleatum	FN2045	gi_19703352_ref_NC_003454.1:550463-550892	884.571	77.3121	3.51621	8.38169e-07	1.63643e-06	UP	ferric uptake regulation protein	P	K09825
Fusobacterium nucleatum	FN2053	gi_19703352_ref_NC_003454.1:561317-562505	88.1682	7.97806	3.46615	4.32873e-05	7.71834e-05	UP	serine/threonine sodium symporter	C	K05616
Fusobacterium nucleatum	FN2054	gi_19703352_ref_NC_003454.1:562675-564022	65.8441	6.77879	3.27995	0.000917419	0.00149437	UP	glucose-6-phosphate isomerase	G	K01810
Fusobacterium nucleatum	FN2069	gi_19703352_ref_NC_003454.1:579111-580467	12.4892	4.29682	1.53934	0.005551	0.00834705	UP	amino acid carrier protein	E	K03310
Fusobacterium nucleatum	FN2072	gi_19703352_ref_NC_003454.1:582645-583713	227.839	9.4435	4.59255	1.61051e-18	4.26249e-18	UP	guanine-hypoxanthine permease	R
Fusobacterium nucleatum	FN2073	gi_19703352_ref_NC_003454.1:583724-584258	84.5841	3.57867	4.56289	1.14336e-09	2.48171e-09	UP	adenine phosphoribosyltransferase	F
Fusobacterium nucleatum	FN2078	gi_19703352_ref_NC_003454.1:589513-590356	47.1993	4.94939	3.25344	0.00745172	0.0111228	UP	DeoR family transcriptional regulator	K
Fusobacterium nucleatum	FN2079	gi_19703352_ref_NC_003454.1:590431-591208	2.24576	5.70484	-1.34498	1.38632e-14	3.39678e-14	DOWN	ABC transporter ATP-binding protein	R	K05833
Fusobacterium nucleatum	FN2081	gi_19703352_ref_NC_003454.1:592164-593064	4.26619	56.5046	-3.72735	1.17088e-80	5.00926e-80	DOWN	ABC transporter substrate-binding protein	R	K01989
Fusobacterium nucleatum	FN2082	gi_19703352_ref_NC_003454.1:593346-594981	938.426	100.804	3.21869	0.000150732	0.000258599	UP	formate--tetrahydrofolate ligase	F	K01938
Fusobacterium nucleatum	FN2084	gi_19703352_ref_NC_003454.1:595847-596567	55.009	4.94882	3.47451	0.000880056	0.0014361	UP	permease	S
Fusobacterium nucleatum	FN2085	gi_19703352_ref_NC_003454.1:596649-597135	460.658	178.521	1.3676	8.47616e-07	1.65448e-06	UP	hypothetical protein	S
Fusobacterium nucleatum	FN2086	gi_19703352_ref_NC_003454.1:597596-598805	3.46552	10.9323	-1.65745	5.96866e-32	1.8386e-31	DOWN	general secretion pathway protein D	N	K02453
Fusobacterium nucleatum	FN2087	gi_19703352_ref_NC_003454.1:599128-599809	0.768563	3.95576	-2.36372	9.60067e-12	2.2053e-11	DOWN	hypothetical protein
Fusobacterium nucleatum	FN2088	gi_19703352_ref_NC_003454.1:599937-601107	1.79047	7.58047	-2.08195	4.19752e-28	1.24849e-27	DOWN	hypothetical protein
Fusobacterium nucleatum	FN2091	gi_19703352_ref_NC_003454.1:602184-602571	1.80124	4.03732	-1.16441	2.75402e-06	5.24575e-06	DOWN	hypothetical protein
Fusobacterium nucleatum	FN2098	gi_19703352_ref_NC_003454.1:607462-608236	804.614	32.6771	4.62194	4.79714e-22	1.33263e-21	UP	MRP family nucleotide-binding protein		K03593
Fusobacterium nucleatum	FN2100	gi_19703352_ref_NC_003454.1:609125-610376	35.586	10.218	1.8002	0.0147439	0.0211819	UP	hypothetical protein
Fusobacterium nucleatum	FN2103	gi_19703352_ref_NC_003454.1:613342-614269	1480.04	78.3991	4.23865	4.31896e-17	1.11404e-16	UP	recombinase A	S	K07795
Fusobacterium nucleatum	FN2104	gi_19703352_ref_NC_003454.1:614376-614820	32.1956	1.95566	4.04114	0.00139798	0.00221624	UP	hypothetical protein	R
Fusobacterium nucleatum	FN2105	gi_19703352_ref_NC_003454.1:614840-616325	286.536	13.6455	4.39222	1.35452e-17	3.52523e-17	UP	hypothetical protein	S	K07793
Fusobacterium nucleatum	FN2107	gi_19703352_ref_NC_003454.1:618289-619459	51.0284	6.16842	3.04833	0.0236047	0.0328315	UP	galactokinase	G	K00849
Fusobacterium nucleatum	FN2108	gi_19703352_ref_NC_003454.1:619458-620988	224.135	18.9287	3.56572	3.33841e-07	6.61653e-07	UP	galactose-1-phosphate uridylyltransferase	G	K00965
Fusobacterium nucleatum	FN2109	gi_19703352_ref_NC_003454.1:620987-621977	239.072	25.1157	3.25079	0.000261328	0.000441344	UP	UDP-glucose 4-epimerase		K01784
Fusobacterium nucleatum	FN2123	gi_19703352_ref_NC_003454.1:632297-633314	283.191	25.3899	3.47945	2.83415e-06	5.39712e-06	UP	phenylalanyl-tRNA synthetase subunit alpha	J	K01889
Fusobacterium nucleatum	FN2124	gi_19703352_ref_NC_003454.1:633340-633802	16.6041	0.375925	5.46495	0.000352577	0.000589201	UP	hypothetical protein	R	K07095
Fusobacterium nucleatum	FN2125	gi_19703352_ref_NC_003454.1:633814-636250	269.285	13.1415	4.35693	5.6653e-18	1.48299e-17	UP	DNA gyrase subunit A		K02469
Fusobacterium nucleatum	FN2126	gi_19703352_ref_NC_003454.1:636395-638315	353.988	17.8493	4.30976	2.70489e-17	7.00596e-17	UP	DNA gyrase subunit B		K02470
Fusobacterium nucleatum	FN2127	gi_19703352_ref_NC_003454.1:638315-638588	47.8248	2.22331	4.42698	0.000299766	0.000505105	UP	hypothetical protein
Fusobacterium nucleatum	FN2128	gi_19703352_ref_NC_003454.1:638565-639675	91.213	9.00817	3.33993	0.000311374	0.000524229	UP	recombination protein RecF		K03629
Fusobacterium nucleatum	FN2129	gi_19703352_ref_NC_003454.1:639689-639905	230.276	13.6355	4.07792	2.1547e-07	4.30621e-07	UP	cytoplasmic protein	S	K14761
Actinomyces naeslundii	HMPREF1129_RS00100	gi_400291331_ref_NZ_ALJK01000004.1:4063-8773	0.0370877	0.0923654	-1.31641	0.0172979	0.0242128	DOWN	ATP-dependent helicase	unclassified	K03578
Actinomyces naeslundii	HMPREF1129_RS00865	gi_400291493_ref_NZ_ALJK01000017.1:24071-24869	0	0.544598	#NAME?	0.0172979	0.0242128	DOWN	hypothetical protein	unclassified
Actinomyces naeslundii	HMPREF1129_RS01030	gi_400291523_ref_NZ_ALJK01000018.1:25635-26067	0	1.20591	#NAME?	0.00894141	0.0130069	DOWN	division/cell wall cluster transcriptional repressor MraZ	S	K03925
Actinomyces naeslundii	HMPREF1129_RS01460	gi_400291640_ref_NZ_ALJK01000025.1:10441-11236	0	0.76531	#NAME?	0.00464266	0.00701365	DOWN	anaerobic ribonucleoside-triphosphate reductase activating protein	O
Actinomyces naeslundii	HMPREF1129_RS01700	gi_400291692_ref_NZ_ALJK01000027.1:10747-11410	0	0.655322	#NAME?	0.0172979	0.0242128	DOWN	riboflavin synthase	unclassified	K00793
Actinomyces naeslundii	HMPREF1129_RS02025	gi_400291763_ref_NZ_ALJK01000030.1:3278-4520	0	0.350067	#NAME?	0.0172979	0.0242128	DOWN	tRNA 2-thiouridine(34) synthase MnmA	J	K00566
Actinomyces naeslundii	HMPREF1129_RS02210	gi_400291810_ref_NZ_ALJK01000038.1:3196-5746	0	0.170574	#NAME?	0.0172979	0.0242128	DOWN	DNA topoisomerase IV subunit A	unclassified	K02469
Actinomyces naeslundii	HMPREF1129_RS02300	gi_400291810_ref_NZ_ALJK01000038.1:27515-29138	0	0.535879	#NAME?	0.000352487	0.000589201	DOWN	DNA polymerase III subunit epsilon	unclassified	K02342
Actinomyces naeslundii	HMPREF1129_RS02645	gi_400291908_ref_NZ_ALJK01000044.1:7551-8520	0.180124	0.628028	-1.80184	0.00242129	0.00376789	DOWN	oxidoreductase	S
Actinomyces naeslundii	HMPREF1129_RS02740	gi_400291928_ref_NZ_ALJK01000045.1:5733-7638	0	0.228297	#NAME?	0.0172979	0.0242128	DOWN	cadmium-translocating P-type ATPase	P	K01534
Actinomyces naeslundii	HMPREF1129_RS02855	gi_400291963_ref_NZ_ALJK01000047.1:477-2868	0.0730435	0.291059	-1.99449	0.00126829	0.00201893	DOWN	carbon starvation protein A	T	K06200
Actinomyces naeslundii	HMPREF1129_RS02870	gi_400291963_ref_NZ_ALJK01000047.1:5372-6956	0	0.274532	#NAME?	0.0172979	0.0242128	DOWN	transporter	R	K07085
Actinomyces naeslundii	HMPREF1129_RS02915	gi_400291963_ref_NZ_ALJK01000047.1:12896-13721	0	0.842874	#NAME?	0.00126829	0.00201893	DOWN	alpha/beta hydrolase	unclassified
Actinomyces naeslundii	HMPREF1129_RS03080	gi_400292002_ref_NZ_ALJK01000050.1:23742-25668	0.0906695	0.225809	-1.31641	0.0172979	0.0242128	DOWN	ABC transporter ATP-binding protein	R	K15738
Actinomyces naeslundii	HMPREF1129_RS03215	gi_400292041_ref_NZ_ALJK01000051.1:20-1790	0	0.245699	#NAME?	0.0172979	0.0242128	DOWN	bacteriocin biosynthesis protein	unclassified
Actinomyces naeslundii	HMPREF1129_RS04000	gi_400292214_ref_NZ_ALJK01000064.1:9993-11322	0	0.392602	#NAME?	0.00894141	0.0130069	DOWN	M18 family aminopeptidase	E	K01267
Actinomyces naeslundii	HMPREF1129_RS04190	gi_400292268_ref_NZ_ALJK01000068.1:1983-3210	0.14228	0.566949	-1.99449	0.00126829	0.00201893	DOWN	ABC transporter permease	P/E	K15585
Actinomyces naeslundii	HMPREF1129_RS04500	gi_400292333_ref_NZ_ALJK01000073.1:6622-9667	0	0.199996	#NAME?	0.00464266	0.00701365	DOWN	hypothetical protein	unclassified
Actinomyces naeslundii	HMPREF1129_RS04535	gi_400292333_ref_NZ_ALJK01000073.1:16313-16880	0	1.37894	#NAME?	0.00126829	0.00201893	DOWN	TetR family transcriptional regulator	unclassified
Actinomyces naeslundii	HMPREF1129_RS04710	gi_400292383_ref_NZ_ALJK01000076.1:12704-13850	0	0.45524	#NAME?	0.00894141	0.0130069	DOWN	phosphoribosylformylglycinamidine cyclo-ligase	F	K01933
Actinomyces naeslundii	HMPREF1129_RS04885	gi_400292431_ref_NZ_ALJK01000078.1:2536-3880	0	0.323519	#NAME?	0.0172979	0.0242128	DOWN	multicopper oxidase	unclassified	K00368
Actinomyces naeslundii	HMPREF1129_RS05345	gi_400292543_ref_NZ_ALJK01000092.1:5032-7672	0	0.164761	#NAME?	0.0172979	0.0242128	DOWN	Cu(2+)-exporting ATPase	P	K17686
Actinomyces naeslundii	HMPREF1129_RS05505	gi_400292572_ref_NZ_ALJK01000095.1:14421-15303	0	0.49279	#NAME?	0.0172979	0.0242128	DOWN	type I methionyl aminopeptidase	J	K01265
Actinomyces naeslundii	HMPREF1129_RS06120	gi_400292703_ref_NZ_ALJK01000103.1:19179-19860	0	0.765631	#NAME?	0.00894141	0.0130069	DOWN	bifunctional pyr operon transcriptional regulator/uracil phosphoribosyltransferase PyrR	F	K02825
Actinomyces naeslundii	HMPREF1129_RS06395	gi_400292790_ref_NZ_ALJK01000112.1:1-5731	0	0.0911116	#NAME?	0.00894141	0.0130069	DOWN	type I polyketide synthase	unclassified	K11533
Actinomyces naeslundii	HMPREF1129_RS06570	gi_400292822_ref_NZ_ALJK01000117.1:13224-14004	0	0.557149	#NAME?	0.0172979	0.0242128	DOWN	NADH-quinone oxidoreductase subunit C	C	K00332
Actinomyces naeslundii	HMPREF1129_RS06665	gi_400292852_ref_NZ_ALJK01000118.1:793-1735	0	0.738297	#NAME?	0.00126829	0.00201893	DOWN	hypothetical protein	unclassified
Actinomyces naeslundii	HMPREF1129_RS06875	gi_400292898_ref_NZ_ALJK01000124.1:7435-10342	0	0.17956	#NAME?	0.00894141	0.0130069	DOWN	DUF3372 domain-containing protein	G
Actinomyces naeslundii	HMPREF1129_RS07105	gi_400292952_ref_NZ_ALJK01000129.1:10940-12197	0	0.415072	#NAME?	0.00894141	0.0130069	DOWN	hypothetical protein	unclassified
Actinomyces naeslundii	HMPREF1129_RS07425	gi_400293032_ref_NZ_ALJK01000139.1:5382-6393	0	0.515969	#NAME?	0.00894141	0.0130069	DOWN	tRNA (guanosine(46)-N7)-methyltransferase TrmB	R	K03439
Actinomyces naeslundii	HMPREF1129_RS08155	gi_400293182_ref_NZ_ALJK01000143.1:5707-6670	0	0.631937	#NAME?	0.00464266	0.00701365	DOWN	AEC family transporter	R
Actinomyces naeslundii	HMPREF1129_RS08410	gi_400293241_ref_NZ_ALJK01000148.1:7128-7650	0.334073	0.831995	-1.31641	0.0172979	0.0242128	DOWN	50S ribosomal protein L10	J	K02864
Actinomyces naeslundii	HMPREF1129_RS08645	gi_400293260_ref_NZ_ALJK01000149.1:56639-58307	0	0.260715	#NAME?	0.0172979	0.0242128	DOWN	L-serine ammonia-lyase	E	K01752
Actinomyces naeslundii	HMPREF1129_RS09750	gi_400293551_ref_NZ_ALJK01000160.1:893-2141	0	0.557417	#NAME?	0.00126829	0.00201893	DOWN	phosphotransferase	unclassified
Actinomyces naeslundii	HMPREF1129_RS10240	gi_400293651_ref_NZ_ALJK01000168.1:18303-21889	0	0.194094	#NAME?	0.00126829	0.00201893	DOWN	type I polyketide synthase	unclassified	K11533
Actinomyces naeslundii	HMPREF1129_RS10455	gi_400293717_ref_NZ_ALJK01000174.1:3069-4811	0	0.249646	#NAME?	0.0172979	0.0242128	DOWN	hypothetical protein	R	K06877
Actinomyces naeslundii	HMPREF1129_RS10535	gi_400293738_ref_NZ_ALJK01000179.1:2206-3796	0.109818	0.273497	-1.31641	0.0172979	0.0242128	DOWN	cysteine--tRNA ligase	J	K01883
Actinomyces naeslundii	HMPREF1129_RS10590	gi_400293755_ref_NZ_ALJK01000182.1:1-1734	0	0.250942	#NAME?	0.0172979	0.0242128	DOWN	hypothetical protein	R/G	K14855
Actinomyces naeslundii	HMPREF1129_RS10760	gi_400293783_ref_NZ_ALJK01000184.1:9279-10125	0	0.616482	#NAME?	0.00894141	0.0130069	DOWN	PHP domain-containing protein	R	K07053
Actinomyces naeslundii	HMPREF1129_RS11000	gi_400293845_ref_NZ_ALJK01000188.1:4199-5063	0	0.603654	#NAME?	0.00894141	0.0130069	DOWN	ABC transporter ATP-binding protein	V	K01990
Actinomyces naeslundii	HMPREF1129_RS11250	gi_400293872_ref_NZ_ALJK01000191.1:34590-35406	0	0.532599	#NAME?	0.0172979	0.0242128	DOWN	AraC family transcriptional regulator	K
Actinomyces naeslundii	HMPREF1129_RS11280	gi_400293872_ref_NZ_ALJK01000191.1:41674-42274	0	0.724016	#NAME?	0.0172979	0.0242128	DOWN	SMC-Scp complex subunit ScpB	K	K06024
Actinomyces naeslundii	HMPREF1129_RS11590	gi_400293985_ref_NZ_ALJK01000200.1:4229-5522	0	0.403524	#NAME?	0.00894141	0.0130069	DOWN	alpha-amylase	G
Actinomyces naeslundii	HMPREF1129_RS12675	gi_400294224_ref_NZ_ALJK01000222.1:23315-24713	0	0.311032	#NAME?	0.0172979	0.0242128	DOWN	class I SAM-dependent RNA methyltransferase	J	K03215
Actinomyces naeslundii	HMPREF1129_RS12835	gi_400294293_ref_NZ_ALJK01000228.1:1150-2215	0	0.408193	#NAME?	0.0172979	0.0242128	DOWN	porphobilinogen synthase	unclassified	K01698
Actinomyces naeslundii	HMPREF1129_RS12880	gi_400294298_ref_NZ_ALJK01000229.1:8787-10134	0	0.387359	#NAME?	0.00894141	0.0130069	DOWN	HlyC/CorC family transporter	R
Actinomyces naeslundii	HMPREF1129_RS13115	gi_400294354_ref_NZ_ALJK01000231.1:3434-6272	0.0615428	0.15327	-1.31641	0.0172979	0.0242128	DOWN	RNA degradosome polyphosphate kinase	P	K00937
Actinomyces naeslundii	HMPREF1129_RS13400	gi_400294417_ref_NZ_ALJK01000239.1:6777-7929	0	0.452871	#NAME?	0.00894141	0.0130069	DOWN	lactaldehyde reductase	C	K00048
Actinomyces naeslundii	HMPREF1129_RS13545	gi_400294455_ref_NZ_ALJK01000241.1:1747-2695	0	0.458518	#NAME?	0.0172979	0.0242128	DOWN	anti-sigma K factor	unclassified
Actinomyces naeslundii	HMPREF1129_RS13650	gi_400294472_ref_NZ_ALJK01000243.1:10328-14642	0	0.100842	#NAME?	0.0172979	0.0242128	DOWN	hypothetical protein	unclassified
Streptococcus mitis	HMPREF8571_RS0101820	gi_306830257_ref_NZ_GL397179.1:157084-157924	0	1.75916	#NAME?	1.3552e-06	2.62254e-06	DOWN	energy-coupling factor transporter ATPase	P	K16787
Streptococcus mitis	HMPREF8571_RS0101830	gi_306830257_ref_NZ_GL397179.1:205982-206855	0	0.497865	#NAME?	0.0172979	0.0242128	DOWN	Hsp33 family molecular chaperone HslO	O	K04083
Streptococcus mitis	HMPREF8571_RS0101865	gi_306830257_ref_NZ_GL397179.1:544323-545280	0	1.54432	#NAME?	1.3552e-06	2.62254e-06	DOWN	transport protein	S
Streptococcus mitis	HMPREF8571_RS0102025	gi_306830257_ref_NZ_GL397179.1:1872012-1872975	0	0.451383	#NAME?	0.0172979	0.0242128	DOWN	ABC transporter permease	V
Streptococcus mitis	HMPREF8571_RS02040	gi_306830257_ref_NZ_GL397179.1:1075-2362	0.271304	1.01351	-1.90138	2.47519e-06	4.72685e-06	DOWN	adenylosuccinate synthase	F	K01939
Streptococcus mitis	HMPREF8571_RS02045	gi_306830257_ref_NZ_GL397179.1:2562-3030	0	0.92779	#NAME?	0.0172979	0.0242128	DOWN	nucleoside deaminase	F/J	K11991
Streptococcus mitis	HMPREF8571_RS02070	gi_306830257_ref_NZ_GL397179.1:5767-6211	0	0.977828	#NAME?	0.0172979	0.0242128	DOWN	deoxyuridine 5'-triphosphate nucleotidohydrolase	F	K01520
Streptococcus mitis	HMPREF8571_RS02075	gi_306830257_ref_NZ_GL397179.1:6212-6728	0	3.19827	#NAME?	2.27396e-07	4.53563e-07	DOWN	histidine phosphatase family protein	G
Streptococcus mitis	HMPREF8571_RS02080	gi_306830257_ref_NZ_GL397179.1:6909-8103	0	0.436954	#NAME?	0.00894141	0.0130069	DOWN	DNA repair protein RadA	O	K04485
Streptococcus mitis	HMPREF8571_RS02100	gi_306830257_ref_NZ_GL397179.1:10611-11580	0	0.448591	#NAME?	0.0172979	0.0242128	DOWN	ribose-phosphate pyrophosphokinase	F/E	K00948
Streptococcus mitis	HMPREF8571_RS02105	gi_306830257_ref_NZ_GL397179.1:11700-12138	0	0.991193	#NAME?	0.0172979	0.0242128	DOWN	CoA-binding protein	R	K06929
Streptococcus mitis	HMPREF8571_RS02125	gi_306830257_ref_NZ_GL397179.1:15257-16250	0	0.963072	#NAME?	0.000187	0.000318398	DOWN	phosphate acetyltransferase PlsX	Unclassified	K03621
Streptococcus mitis	HMPREF8571_RS02160	gi_306830257_ref_NZ_GL397179.1:18095-20249	0	0.767289	#NAME?	2.27396e-07	4.53563e-07	DOWN	peptide cleavage/export ABC transporter	V	K12292
Streptococcus mitis	HMPREF8571_RS02165	gi_306830257_ref_NZ_GL397179.1:20261-21611	0	0.837415	#NAME?	2.86152e-05	5.15314e-05	DOWN	HlyD family secretion protein	Unclassified	K12293
Streptococcus mitis	HMPREF8571_RS02170	gi_306830257_ref_NZ_GL397179.1:21779-22487	0	3.80512	#NAME?	2.79657e-11	6.31836e-11	DOWN	phosphoribosylaminoimidazolesuccinocarboxamide synthase	F	K01923
Streptococcus mitis	HMPREF8571_RS02180	gi_306830257_ref_NZ_GL397179.1:26426-27869	0.120997	0.361607	-1.57945	0.00894141	0.0130069	DOWN	amidophosphoribosyltransferase	F	K00764
Streptococcus mitis	HMPREF8571_RS02240	gi_306830257_ref_NZ_GL397179.1:38897-40196	0	0.401662	#NAME?	0.00894141	0.0130069	DOWN	adenylosuccinate lyase	F	K01756
Streptococcus mitis	HMPREF8571_RS02245	gi_306830257_ref_NZ_GL397179.1:40253-44285	0.0866452	0.47473	-2.45392	1.24618e-08	2.60328e-08	DOWN	beta-N-acetylhexosaminidase	G	K12373
Streptococcus mitis	HMPREF8571_RS02255	gi_306830257_ref_NZ_GL397179.1:45628-47416	0	0.5351	#NAME?	0.000187	0.000318398	DOWN	beta-galactosidase	G	K12308
Streptococcus mitis	HMPREF8571_RS02280	gi_306830257_ref_NZ_GL397179.1:50141-51308	0	0.447055	#NAME?	0.00894141	0.0130069	DOWN	SIS domain-containing protein	Unclassified	K02082
Streptococcus mitis	HMPREF8571_RS02295	gi_306830257_ref_NZ_GL397179.1:53608-54463	0	0.813334	#NAME?	0.00126829	0.00201893	DOWN	glyoxalase	R	K07104
Streptococcus mitis	HMPREF8571_RS02305	gi_306830257_ref_NZ_GL397179.1:54764-55337	0	0.758073	#NAME?	0.0172979	0.0242128	DOWN	hypothetical protein	Unclassified
Streptococcus mitis	HMPREF8571_RS02365	gi_306830257_ref_NZ_GL397179.1:63761-64526	0	1.36334	#NAME?	9.96168e-05	0.000172287	DOWN	phosphorylase	F
Streptococcus mitis	HMPREF8571_RS02370	gi_306830257_ref_NZ_GL397179.1:64559-65939	0	1.26034	#NAME?	1.26331e-07	2.54228e-07	DOWN	potassium transporter Trk	P	K03498
Streptococcus mitis	HMPREF8571_RS02375	gi_306830257_ref_NZ_GL397179.1:65952-66618	0	0.913324	#NAME?	0.00464266	0.00701365	DOWN	TrkA family potassium uptake protein	P	K03499
Streptococcus mitis	HMPREF8571_RS02380	gi_306830257_ref_NZ_GL397179.1:66775-68863	0	0.249957	#NAME?	0.00894141	0.0130069	DOWN	cell wall surface anchor protein	Unclassified
Streptococcus mitis	HMPREF8571_RS02385	gi_306830257_ref_NZ_GL397179.1:68943-69642	0	1.61621	#NAME?	2.86152e-05	5.15314e-05	DOWN	DNA-binding response regulator	K/T	K10682
Streptococcus mitis	HMPREF8571_RS02430	gi_306830257_ref_NZ_GL397179.1:75382-76630	0	0.97548	#NAME?	1.54285e-05	2.82861e-05	DOWN	hypothetical protein	P
Streptococcus mitis	HMPREF8571_RS02460	gi_306830257_ref_NZ_GL397179.1:80164-81016	0.20483	0.612146	-1.57945	0.00894141	0.0130069	DOWN	MutR family transcriptional regulator	Unclassified
Streptococcus mitis	HMPREF8571_RS02465	gi_306830257_ref_NZ_GL397179.1:81205-82453	0	0.418063	#NAME?	0.00894141	0.0130069	DOWN	hypothetical protein	Unclassified
Streptococcus mitis	HMPREF8571_RS02490	gi_306830257_ref_NZ_GL397179.1:85463-86288	0	1.05359	#NAME?	0.000352487	0.000589201	DOWN	ABC transporter ATP-binding protein	V	K01990
Streptococcus mitis	HMPREF8571_RS02500	gi_306830257_ref_NZ_GL397179.1:86988-87630	0	0.947414	#NAME?	0.00464266	0.00701365	DOWN	CPBP family intramembrane metalloprotease	R	K07052
Streptococcus mitis	HMPREF8571_RS02515	gi_306830257_ref_NZ_GL397179.1:89758-90700	0.185281	0.64601	-1.80184	0.00242129	0.00376789	DOWN	YitT family protein	S
Streptococcus mitis	HMPREF8571_RS02535	gi_306830257_ref_NZ_GL397179.1:93551-94844	1.7553	0	Inf	0.0246349	0.0341358	UP	sugar ABC transporter permease	G	K15771
Streptococcus mitis	HMPREF8571_RS02570	gi_306830257_ref_NZ_GL397179.1:105454-106366	0	1.52511	#NAME?	2.47519e-06	4.72685e-06	DOWN	EamA/RhaT family transporter	G/R/E
Streptococcus mitis	HMPREF8571_RS02580	gi_306830257_ref_NZ_GL397179.1:107211-108342	0	0.538151	#NAME?	0.00464266	0.00701365	DOWN	acetyldiaminopimelate deacetylase	R	K05823
Streptococcus mitis	HMPREF8571_RS02585	gi_306830257_ref_NZ_GL397179.1:108353-108893	0	1.2869	#NAME?	0.00126829	0.00201893	DOWN	5-formyltetrahydrofolate cyclo-ligase	Unclassified	K01934
Streptococcus mitis	HMPREF8571_RS02605	gi_306830257_ref_NZ_GL397179.1:111333-112350	0	0.683904	#NAME?	0.00126829	0.00201893	DOWN	NAD(P)H-dependent glycerol-3-phosphate dehydrogenase	C	K00057
Streptococcus mitis	HMPREF8571_RS02610	gi_306830257_ref_NZ_GL397179.1:112556-114263	0.20459	0.968096	-2.24241	1.26331e-07	2.54228e-07	DOWN	ABC transporter ATP-binding protein	V	K18891
Streptococcus mitis	HMPREF8571_RS02615	gi_306830257_ref_NZ_GL397179.1:114264-116031	0.296471	0.689126	-1.21688	8.08043e-05	0.000141499	DOWN	multidrug ABC transporter permease	V	K18892
Streptococcus mitis	HMPREF8571_RS02620	gi_306830257_ref_NZ_GL397179.1:116169-116859	0	0.629716	#NAME?	0.0172979	0.0242128	DOWN	gamma-glutamyl hydrolase	R	K07010
Streptococcus mitis	HMPREF8571_RS02635	gi_306830257_ref_NZ_GL397179.1:118504-119965	0	0.357155	#NAME?	0.00894141	0.0130069	DOWN	glutamate--tRNA ligase	J	K09698
Streptococcus mitis	HMPREF8571_RS02650	gi_306830257_ref_NZ_GL397179.1:122983-124261	0.136607	0.340214	-1.31641	0.0172979	0.0242128	DOWN	tRNA(Ile)-lysidine synthetase	Unclassified	K04075
Streptococcus mitis	HMPREF8571_RS02670	gi_306830257_ref_NZ_GL397179.1:126006-126273	0	2.27309	#NAME?	0.00464266	0.00701365	DOWN	RNA-binding S4 domain-containing protein	J
Streptococcus mitis	HMPREF8571_RS02675	gi_306830257_ref_NZ_GL397179.1:126330-129834	0.0498488	0.620733	-3.63834	2.27269e-09	4.87821e-09	DOWN	transcription-repair coupling factor	K	K03723
Streptococcus mitis	HMPREF8571_RS02680	gi_306830257_ref_NZ_GL397179.1:129834-130404	0	2.28617	#NAME?	8.35118e-06	1.55853e-05	DOWN	aminoacyl-tRNA hydrolase	J	K01056
Streptococcus mitis	HMPREF8571_RS02685	gi_306830257_ref_NZ_GL397179.1:130476-131592	0	1.55822	#NAME?	1.26331e-07	2.54228e-07	DOWN	GTP-binding protein YchF	J	K06942
Streptococcus mitis	HMPREF8571_RS02710	gi_306830257_ref_NZ_GL397179.1:137001-137481	0	1.62836	#NAME?	0.00126829	0.00201893	DOWN	23S rRNA(pseudouridine(1915)-N(3))-methyltransferase RlmH	S	K00783
Streptococcus mitis	HMPREF8571_RS02755	gi_306830257_ref_NZ_GL397179.1:143561-146114	0	0.647419	#NAME?	2.27396e-07	4.53563e-07	DOWN	copper ABC transporter permease	S
Streptococcus mitis	HMPREF8571_RS02760	gi_306830257_ref_NZ_GL397179.1:146175-147798	0	0.75023	#NAME?	1.54285e-05	2.82861e-05	DOWN	ABC-F family ATPase	R
Streptococcus mitis	HMPREF8571_RS02765	gi_306830257_ref_NZ_GL397179.1:147993-149019	0	0.593171	#NAME?	0.00464266	0.00701365	DOWN	tryptophan--tRNA ligase	J	K01867
Streptococcus mitis	HMPREF8571_RS02770	gi_306830257_ref_NZ_GL397179.1:149172-150651	0.118054	1.35244	-3.51805	7.04361e-09	1.48759e-08	DOWN	IMP dehydrogenase	F	K00088
Streptococcus mitis	HMPREF8571_RS02785	gi_306830257_ref_NZ_GL397179.1:152331-153582	0.139553	2.15482	-3.94868	1.63617e-11	3.71972e-11	DOWN	insulinase family protein	R
Streptococcus mitis	HMPREF8571_RS02790	gi_306830257_ref_NZ_GL397179.1:153578-154862	0.543876	1.8963	-1.80184	8.24314e-11	1.83835e-10	DOWN	insulinase family protein	R
Streptococcus mitis	HMPREF8571_RS02795	gi_306830257_ref_NZ_GL397179.1:154898-155720	0	1.26892	#NAME?	9.96168e-05	0.000172287	DOWN	helix-turn-helix domain-containing protein	S
Streptococcus mitis	HMPREF8571_RS02800	gi_306830257_ref_NZ_GL397179.1:155730-156276	0	2.70467	#NAME?	1.3552e-06	2.62254e-06	DOWN	CDP-diacylglycerol--glycerol-3-phosphate 3-phosphatidyltransferase	Unclassified	K00995
Streptococcus mitis	HMPREF8571_RS02810	gi_306830257_ref_NZ_GL397179.1:157916-158711	0	1.20263	#NAME?	0.000187	0.000318398	DOWN	energy-coupling factor transporter transmembrane protein EcfT	P	K16785
Streptococcus mitis	HMPREF8571_RS02840	gi_306830257_ref_NZ_GL397179.1:163604-164531	0	0.656452	#NAME?	0.00464266	0.00701365	DOWN	cysteine synthase A	E	K01738
Streptococcus mitis	HMPREF8571_RS02845	gi_306830257_ref_NZ_GL397179.1:164627-165071	0	0.977828	#NAME?	0.0172979	0.0242128	DOWN	PH domain-containing protein	Unclassified
Streptococcus mitis	HMPREF8571_RS02855	gi_306830257_ref_NZ_GL397179.1:165778-167077	0	1.74053	#NAME?	7.42892e-10	1.6194e-09	DOWN	helicase	Unclassified	K02240
Streptococcus mitis	HMPREF8571_RS02860	gi_306830257_ref_NZ_GL397179.1:167073-167736	0	1.44171	#NAME?	0.000187	0.000318398	DOWN	amidophosphoribosyltransferase	R	K02242
Streptococcus mitis	HMPREF8571_RS02870	gi_306830257_ref_NZ_GL397179.1:168611-169820	0	1.07884	#NAME?	8.35118e-06	1.55853e-05	DOWN	glutaryl-CoA dehydrogenase	Unclassified	K00252
Streptococcus mitis	HMPREF8571_RS02875	gi_306830257_ref_NZ_GL397179.1:169900-170749	0	1.331	#NAME?	2.86152e-05	5.15314e-05	DOWN	3-hydroxybutyryl-CoA dehydrogenase	Unclassified	K00074
Streptococcus mitis	HMPREF8571_RS02880	gi_306830257_ref_NZ_GL397179.1:170767-171946	0.148068	1.69628	-3.51805	7.04361e-09	1.48759e-08	DOWN	acetyl-CoA C-acetyltransferase	Unclassified	K00626
Streptococcus mitis	HMPREF8571_RS02885	gi_306830257_ref_NZ_GL397179.1:172266-173046	0	1.22573	#NAME?	0.000187	0.000318398	DOWN	3-hydroxybutyryl-CoA dehydratase	Unclassified	K01715
Streptococcus mitis	HMPREF8571_RS02900	gi_306830257_ref_NZ_GL397179.1:174630-175539	0	0.478169	#NAME?	0.0172979	0.0242128	DOWN	LysR family transcriptional regulator	K
Streptococcus mitis	HMPREF8571_RS02905	gi_306830257_ref_NZ_GL397179.1:175596-176667	0	2.84136	#NAME?	1.97336e-12	4.59789e-12	DOWN	acyl-CoA dehydrogenase	Unclassified	K00253
Streptococcus mitis	HMPREF8571_RS02910	gi_306830257_ref_NZ_GL397179.1:176670-177588	0	0.757578	#NAME?	0.00126829	0.00201893	DOWN	MBL fold metallo-hydrolase	R
Streptococcus mitis	HMPREF8571_RS02915	gi_306830257_ref_NZ_GL397179.1:177694-178633	0	1.0184	#NAME?	0.000187	0.000318398	DOWN	2-nitropropane dioxygenase	R	K02371
Streptococcus mitis	HMPREF8571_RS02920	gi_306830257_ref_NZ_GL397179.1:178808-180782	0.442329	1.58631	-1.84248	3.18385e-12	7.38232e-12	DOWN	DHH family phosphoesterase	T
Streptococcus mitis	HMPREF8571_RS02925	gi_306830257_ref_NZ_GL397179.1:180778-181231	0	2.30027	#NAME?	9.96168e-05	0.000172287	DOWN	50S ribosomal protein L9	J	K02939
Streptococcus mitis	HMPREF8571_RS02930	gi_306830257_ref_NZ_GL397179.1:181274-182627	0.25808	0.707012	-1.45392	9.96168e-05	0.000172287	DOWN	replicative DNA helicase	Unclassified	K02314
Streptococcus mitis	HMPREF8571_RS02940	gi_306830257_ref_NZ_GL397179.1:182990-184112	0	1.08493	#NAME?	1.54285e-05	2.82861e-05	DOWN	choline-binding protein D	R
Streptococcus mitis	HMPREF8571_RS02945	gi_306830257_ref_NZ_GL397179.1:184229-186942	0	0.448922	#NAME?	1.54285e-05	2.82861e-05	DOWN	hypothetical protein	Unclassified
Streptococcus mitis	HMPREF8571_RS03000	gi_306830257_ref_NZ_GL397179.1:202418-203198	0	0.557149	#NAME?	0.0172979	0.0242128	DOWN	nicotinamide mononucleotide transporter	Unclassified	K03811
Streptococcus mitis	HMPREF8571_RS03005	gi_306830257_ref_NZ_GL397179.1:203199-203973	0	0.673755	#NAME?	0.00894141	0.0130069	DOWN	NUDIX hydrolase	F	K03574
Streptococcus mitis	HMPREF8571_RS03025	gi_306830257_ref_NZ_GL397179.1:208603-210112	0	0.749237	#NAME?	2.86152e-05	5.15314e-05	DOWN	glycerol kinase	C	K00864
Streptococcus mitis	HMPREF8571_RS03030	gi_306830257_ref_NZ_GL397179.1:210153-211980	0	0.571291	#NAME?	9.96168e-05	0.000172287	DOWN	type 1 glycerol-3-phosphate oxidase	C	K00105
Streptococcus mitis	HMPREF8571_RS03050	gi_306830257_ref_NZ_GL397179.1:214680-215925	0.701124	1.95566	-1.47991	1.42755e-09	3.08864e-09	DOWN	D-alanyl-lipoteichoic acid biosynthesis protein DltB	Unclassified	K03739
Streptococcus mitis	HMPREF8571_RS03060	gi_306830257_ref_NZ_GL397179.1:216170-217439	0.27515	1.02787	-1.90138	2.47519e-06	4.72685e-06	DOWN	D-alanyl-lipoteichoic acid biosynthesis protein DltD	Unclassified	K03740
Streptococcus mitis	HMPREF8571_RS03065	gi_306830257_ref_NZ_GL397179.1:217580-219617	0.0857311	1.06755	-3.63834	2.27269e-09	4.87821e-09	DOWN	metallophosphatase	F
Streptococcus mitis	HMPREF8571_RS03080	gi_306830257_ref_NZ_GL397179.1:220903-221710	0	0.538532	#NAME?	0.0172979	0.0242128	DOWN	metal ABC transporter permease	P	K09816
Streptococcus mitis	HMPREF8571_RS03085	gi_306830257_ref_NZ_GL397179.1:221719-223225	0	0.635232	#NAME?	0.000187	0.000318398	DOWN	zinc-binding protein	R	K09815
Streptococcus mitis	HMPREF8571_RS03115	gi_306830257_ref_NZ_GL397179.1:230563-232249	0	0.257933	#NAME?	0.0172979	0.0242128	DOWN	alpha-L-fucosidase	G	K01206
Streptococcus mitis	HMPREF8571_RS03135	gi_306830257_ref_NZ_GL397179.1:241310-243407	0	0.207404	#NAME?	0.0172979	0.0242128	DOWN	alpha-1,2-mannosidase	G
Streptococcus mitis	HMPREF8571_RS03140	gi_306830257_ref_NZ_GL397179.1:243578-244859	0	0.543068	#NAME?	0.00126829	0.00201893	DOWN	metal-independent alpha-mannosidase	S	K09704
Streptococcus mitis	HMPREF8571_RS03155	gi_306830257_ref_NZ_GL397179.1:247895-248765	0	0.799327	#NAME?	0.00126829	0.00201893	DOWN	ROK family protein	G/K
Streptococcus mitis	HMPREF8571_RS03160	gi_306830257_ref_NZ_GL397179.1:248758-250639	0	0.554899	#NAME?	9.96168e-05	0.000172287	DOWN	beta-N-acetylhexosaminidase	Unclassified	K12373
Streptococcus mitis	HMPREF8571_RS03170	gi_306830257_ref_NZ_GL397179.1:250997-251927	0	0.84129	#NAME?	0.00126829	0.00201893	DOWN	sugar ABC transporter permease	G	K17319
Streptococcus mitis	HMPREF8571_RS03175	gi_306830257_ref_NZ_GL397179.1:251940-252861	0.189501	0.471945	-1.31641	0.0172979	0.0242128	DOWN	carbohydrate ABC transporter permease	G	K17320
Streptococcus mitis	HMPREF8571_RS03215	gi_306830257_ref_NZ_GL397179.1:260471-261458	0	0.70467	#NAME?	0.00126829	0.00201893	DOWN	rhodanese domain-containing protein	R	K07146
Streptococcus mitis	HMPREF8571_RS03220	gi_306830257_ref_NZ_GL397179.1:261579-262440	0	0.504795	#NAME?	0.0172979	0.0242128	DOWN	DUF4299 domain-containing protein	Unclassified
Streptococcus mitis	HMPREF8571_RS03245	gi_306830257_ref_NZ_GL397179.1:265492-266659	0	0.447055	#NAME?	0.00894141	0.0130069	DOWN	MFS transporter	P	K03449
Streptococcus mitis	HMPREF8571_RS03250	gi_306830257_ref_NZ_GL397179.1:266880-267711	0	1.67359	#NAME?	2.47519e-06	4.72685e-06	DOWN	amylovoran biosynthesis protein AmsE	Unclassified
Streptococcus mitis	HMPREF8571_RS03255	gi_306830257_ref_NZ_GL397179.1:267793-269650	0.376147	1.0773	-1.51805	5.909e-08	1.20495e-07	DOWN	polysaccharide biosynthesis protein	G
Streptococcus mitis	HMPREF8571_RS03275	gi_306830257_ref_NZ_GL397179.1:271895-272567	0	0.77587	#NAME?	0.00894141	0.0130069	DOWN	L-serine ammonia-lyase, iron-sulfur-dependent,subunit beta	E	K01752
Streptococcus mitis	HMPREF8571_RS03285	gi_306830257_ref_NZ_GL397179.1:273787-274909	0	0.542464	#NAME?	0.00464266	0.00701365	DOWN	tRNA 2-thiouridine(34) synthase MnmA	J	K00566
Streptococcus mitis	HMPREF8571_RS03295	gi_306830257_ref_NZ_GL397179.1:275512-277426	0	0.363558	#NAME?	0.00126829	0.00201893	DOWN	tRNA uridine-5-carboxymethylaminomethyl(34) synthesis enzyme MnmG	Unclassified	K03495
Streptococcus mitis	HMPREF8571_RS03360	gi_306830257_ref_NZ_GL397179.1:288626-289283	0	0.661297	#NAME?	0.0172979	0.0242128	DOWN	branched-chain amino acid ABC transporter permease	E
Streptococcus mitis	HMPREF8571_RS03370	gi_306830257_ref_NZ_GL397179.1:289698-290541	0	2.06224	#NAME?	1.26331e-07	2.54228e-07	DOWN	amino acid ABC transporter substrate-binding protein	T/E	K02030
Streptococcus mitis	HMPREF8571_RS03375	gi_306830257_ref_NZ_GL397179.1:290695-291550	0.204112	0.61	-1.57945	0.00894141	0.0130069	DOWN	O-sialoglycoprotein endopeptidase	P	K02073
Streptococcus mitis	HMPREF8571_RS03380	gi_306830257_ref_NZ_GL397179.1:291670-293044	0	0.379753	#NAME?	0.00894141	0.0130069	DOWN	peptidase M20	E	K01439
Streptococcus mitis	HMPREF8571_RS03395	gi_306830257_ref_NZ_GL397179.1:294820-295390	0	1.21929	#NAME?	0.00126829	0.00201893	DOWN	membrane protein	S	K16926
Streptococcus mitis	HMPREF8571_RS03400	gi_306830257_ref_NZ_GL397179.1:295523-296138	0	1.27149	#NAME?	0.00126829	0.00201893	DOWN	DUF624 domain-containing protein	S
Streptococcus mitis	HMPREF8571_RS03405	gi_306830257_ref_NZ_GL397179.1:296187-297786	0.1092	0.489525	-2.16441	0.000667207	0.00109515	DOWN	sensor histidine kinase	T	K07718
Streptococcus mitis	HMPREF8571_RS03410	gi_306830257_ref_NZ_GL397179.1:297797-299084	0.271304	1.08108	-1.99449	1.3552e-06	2.62254e-06	DOWN	DNA-binding response regulator	T	K07720
Streptococcus mitis	HMPREF8571_RS03430	gi_306830257_ref_NZ_GL397179.1:300938-302627	0.103385	0.875417	-3.08195	1.3552e-06	2.62254e-06	DOWN	arginine--tRNA ligase	J	K01887
Streptococcus mitis	HMPREF8571_RS03440	gi_306830257_ref_NZ_GL397179.1:303280-305815	0.137792	0.583381	-2.08195	7.44748e-07	1.45895e-06	DOWN	DNA mismatch repair protein MutS	Unclassified	K03555
Streptococcus mitis	HMPREF8571_RS03455	gi_306830257_ref_NZ_GL397179.1:307065-309015	0	0.267637	#NAME?	0.00894141	0.0130069	DOWN	DNA mismatch repair endonuclease MutL	Unclassified	K03572
Streptococcus mitis	HMPREF8571_RS03460	gi_306830257_ref_NZ_GL397179.1:309166-309664	0	1.04641	#NAME?	0.00894141	0.0130069	DOWN	XRE family transcriptional regulator	K
Streptococcus mitis	HMPREF8571_RS03465	gi_306830257_ref_NZ_GL397179.1:309822-310416	0.293647	1.02384	-1.80184	0.00242129	0.00376789	DOWN	Holliday junction branch migration protein RuvA	Unclassified	K03550
Streptococcus mitis	HMPREF8571_RS03495	gi_306830257_ref_NZ_GL397179.1:313803-314748	0	0.643961	#NAME?	0.00464266	0.00701365	DOWN	magnesium transporter CorA family protein	P	K03284
Streptococcus mitis	HMPREF8571_RS03520	gi_306830257_ref_NZ_GL397179.1:322909-323308	10.4832	0.217567	5.59048	0.00639309	0.00957431	UP	arsenate reductase	P
Streptococcus mitis	HMPREF8571_RS03530	gi_306830257_ref_NZ_GL397179.1:324031-324298	0.651941	1.94836	-1.57945	0.00894141	0.0130069	DOWN	hypothetical protein	S
Streptococcus mitis	HMPREF8571_RS03545	gi_306830257_ref_NZ_GL397179.1:325297-326548	0	0.347551	#NAME?	0.0172979	0.0242128	DOWN	bifunctional folylpolyglutamate synthase/dihydrofolate synthase	Unclassified	K11754
Streptococcus mitis	HMPREF8571_RS03560	gi_306830257_ref_NZ_GL397179.1:328727-330260	0.113898	0.794247	-2.80184	8.35118e-06	1.55853e-05	DOWN	cardiolipin synthase	Unclassified	K06131
Streptococcus mitis	HMPREF8571_RS03565	gi_306830257_ref_NZ_GL397179.1:330513-332028	0	1.32033	#NAME?	1.24618e-08	2.60328e-08	DOWN	hypothetical protein	Unclassified
Streptococcus mitis	HMPREF8571_RS03615	gi_306830257_ref_NZ_GL397179.1:338701-339325	0.279552	0.696214	-1.31641	0.0172979	0.0242128	DOWN	50S ribosomal protein L4	J	K02926
Streptococcus mitis	HMPREF8571_RS03645	gi_306830257_ref_NZ_GL397179.1:341881-342295	0.842024	2.51644	-1.57945	2.86152e-05	5.15314e-05	DOWN	50S ribosomal protein L16	J	K02878
Streptococcus mitis	HMPREF8571_RS03745	gi_306830257_ref_NZ_GL397179.1:351943-352330	0.450309	1.12148	-1.31641	0.0172979	0.0242128	DOWN	50S ribosomal protein L17	J	K02879
Streptococcus mitis	HMPREF8571_RS03750	gi_306830257_ref_NZ_GL397179.1:352593-352860	0	1.62363	#NAME?	0.0172979	0.0242128	DOWN	ACT domain-containing protein	T	K07166
Streptococcus mitis	HMPREF8571_RS03760	gi_306830257_ref_NZ_GL397179.1:354443-355136	0	1.75558	#NAME?	1.54285e-05	2.82861e-05	DOWN	histidine phosphatase family protein	G	K15634
Streptococcus mitis	HMPREF8571_RS03780	gi_306830257_ref_NZ_GL397179.1:359343-361845	0	0.34769	#NAME?	0.000352487	0.000589201	DOWN	leucine--tRNA ligase	J	K01869
Streptococcus mitis	HMPREF8571_RS03790	gi_306830257_ref_NZ_GL397179.1:362747-363164	0	3.12297	#NAME?	8.35118e-06	1.55853e-05	DOWN	N-acetyltransferase	R
Streptococcus mitis	HMPREF8571_RS03805	gi_306830257_ref_NZ_GL397179.1:365421-366180	0.229895	1.37411	-2.57945	5.32834e-05	9.40301e-05	DOWN	isoprenyl transferase	Unclassified	K00806
Streptococcus mitis	HMPREF8571_RS03835	gi_306830257_ref_NZ_GL397179.1:372279-374088	0	0.384649	#NAME?	0.00126829	0.00201893	DOWN	glutamine--fructose-6-phosphate transaminase(isomerizing)	Unclassified	K00820
Streptococcus mitis	HMPREF8571_RS03885	gi_306830257_ref_NZ_GL397179.1:382244-385961	0.0939861	0.585172	-2.63834	1.29729e-09	2.81206e-09	DOWN	pullulanase	G	K01176
Streptococcus mitis	HMPREF8571_RS03900	gi_306830257_ref_NZ_GL397179.1:393822-394242	0	1.447	#NAME?	0.00464266	0.00701365	DOWN	nucleoside-diphosphate kinase	F
Streptococcus mitis	HMPREF8571_RS03920	gi_306830257_ref_NZ_GL397179.1:396042-397083	0.167678	1.50334	-3.16441	4.1078e-07	8.11763e-07	DOWN	LytR family transcriptional regulator	K
Streptococcus mitis	HMPREF8571_RS03925	gi_306830257_ref_NZ_GL397179.1:397154-398411	0.138887	0.48425	-1.80184	0.00242129	0.00376789	DOWN	competence/damage-inducible protein A	R	K03742
Streptococcus mitis	HMPREF8571_RS03940	gi_306830257_ref_NZ_GL397179.1:400159-400714	0	0.782614	#NAME?	0.0172979	0.0242128	DOWN	N-acetyltransferase	R
Streptococcus mitis	HMPREF8571_RS03950	gi_306830257_ref_NZ_GL397179.1:402290-403007	0.243343	0.727243	-1.57945	0.00894141	0.0130069	DOWN	YebC/PmpR family DNA-binding transcriptional regulator	S
Streptococcus mitis	HMPREF8571_RS03955	gi_306830257_ref_NZ_GL397179.1:403054-403759	0	0.986139	#NAME?	0.00126829	0.00201893	DOWN	hypothetical protein	Unclassified
Streptococcus mitis	HMPREF8571_RS03960	gi_306830257_ref_NZ_GL397179.1:403949-404411	0.377365	1.31574	-1.80184	0.00242129	0.00376789	DOWN	MarR family transcriptional regulator	K
Streptococcus mitis	HMPREF8571_RS04065	gi_306830257_ref_NZ_GL397179.1:430959-431982	0.170625	1.9547	-3.51805	7.04361e-09	1.48759e-08	DOWN	ketol-acid reductoisomerase	E	K00053
Streptococcus mitis	HMPREF8571_RS04075	gi_306830257_ref_NZ_GL397179.1:433387-434284	0.389132	1.35676	-1.80184	8.35118e-06	1.55853e-05	DOWN	SPFH domain-containing protein	O
Streptococcus mitis	HMPREF8571_RS04095	gi_306830257_ref_NZ_GL397179.1:437130-439026	0	0.734016	#NAME?	2.47519e-06	4.72685e-06	DOWN	hypothetical protein	S
Streptococcus mitis	HMPREF8571_RS04100	gi_306830257_ref_NZ_GL397179.1:439085-439931	0	0.821976	#NAME?	0.00126829	0.00201893	DOWN	undecaprenyl-diphosphate phosphatase	V	K06153
Streptococcus mitis	HMPREF8571_RS04125	gi_306830257_ref_NZ_GL397179.1:450467-452573	25.3746	0.619554	5.35601	4.2123e-15	1.04567e-14	UP	ATP-dependent Clp protease ATP-binding subunit	O	K04086
Streptococcus mitis	HMPREF8571_RS04135	gi_306830257_ref_NZ_GL397179.1:453204-454689	0	0.292822	#NAME?	0.0172979	0.0242128	DOWN	DUF1846 family protein	S
Streptococcus mitis	HMPREF8571_RS04140	gi_306830257_ref_NZ_GL397179.1:454841-456452	0.216774	0.755815	-1.80184	8.35118e-06	1.55853e-05	DOWN	alpha-glucosidase	G	K01215
Streptococcus mitis	HMPREF8571_RS04155	gi_306830257_ref_NZ_GL397179.1:460888-462334	0.362239	1.50357	-2.05338	7.42892e-10	1.6194e-09	DOWN	LytR family transcriptional regulator	K
Streptococcus mitis	HMPREF8571_RS04160	gi_306830257_ref_NZ_GL397179.1:462335-463067	0.238363	0.593634	-1.31641	0.0172979	0.0242128	DOWN	hypothetical protein	G	K01104
Streptococcus mitis	HMPREF8571_RS04165	gi_306830257_ref_NZ_GL397179.1:463075-463768	0	1.00319	#NAME?	0.00126829	0.00201893	DOWN	capsular polysaccharide biosynthesis protein CpsC	Unclassified
Streptococcus mitis	HMPREF8571_RS04230	gi_306830257_ref_NZ_GL397179.1:476939-478922	0.0880646	0.657964	-2.90138	2.47519e-06	4.72685e-06	DOWN	peptide ABC transporter substrate-binding protein	E	K02035
Streptococcus mitis	HMPREF8571_RS04240	gi_306830257_ref_NZ_GL397179.1:485765-494021	0.0211602	0.453209	-4.42075	4.49613e-15	1.11511e-14	DOWN	YSIRK signal domain/LPXTG anchor domain surface protein	G	K15719
Streptococcus mitis	HMPREF8571_RS04265	gi_306830257_ref_NZ_GL397179.1:498425-499583	0	0.67579	#NAME?	0.00126829	0.00201893	DOWN	class I SAM-dependent RNA methyltransferase	Unclassified	K07444
Streptococcus mitis	HMPREF8571_RS04270	gi_306830257_ref_NZ_GL397179.1:499595-501035	0	0.483146	#NAME?	0.00126829	0.00201893	DOWN	hypothetical protein	Unclassified	K20073
Streptococcus mitis	HMPREF8571_RS04285	gi_306830257_ref_NZ_GL397179.1:503335-504346	0	1.03194	#NAME?	9.96168e-05	0.000172287	DOWN	choline-binding protein J	R
Streptococcus mitis	HMPREF8571_RS04290	gi_306830257_ref_NZ_GL397179.1:504363-505383	0	0.511421	#NAME?	0.00894141	0.0130069	DOWN	choline-binding protein J	R
Streptococcus mitis	HMPREF8571_RS04300	gi_306830257_ref_NZ_GL397179.1:506360-507314	0	1.09353	#NAME?	9.96168e-05	0.000172287	DOWN	diphosphomevalonate decarboxylase	Unclassified	K01597
Streptococcus mitis	HMPREF8571_RS04325	gi_306830257_ref_NZ_GL397179.1:511114-511747	0.275584	1.50993	-2.45392	9.96168e-05	0.000172287	DOWN	DNA-binding response regulator	K/T	K11618
Streptococcus mitis	HMPREF8571_RS04365	gi_306830257_ref_NZ_GL397179.1:518856-521193	0	0.40945	#NAME?	0.000187	0.000318398	DOWN	endonuclease MutS2	Unclassified	K07456
Streptococcus mitis	HMPREF8571_RS04370	gi_306830257_ref_NZ_GL397179.1:521539-522862	0.131964	0.591571	-2.16441	0.000667207	0.00109515	DOWN	sodium:alanine symporter family protein	E	K03310
Streptococcus mitis	HMPREF8571_RS04380	gi_306830257_ref_NZ_GL397179.1:523652-524552	0	1.64201	#NAME?	1.3552e-06	2.62254e-06	DOWN	C4-dicarboxylate ABC transporter	P	K11041
Streptococcus mitis	HMPREF8571_RS04385	gi_306830257_ref_NZ_GL397179.1:524576-525851	0	1.36406	#NAME?	1.26331e-07	2.54228e-07	DOWN	serine--tRNA ligase	J	K01875
Streptococcus mitis	HMPREF8571_RS04395	gi_306830257_ref_NZ_GL397179.1:526440-527805	0.127906	0.382255	-1.57945	0.00894141	0.0130069	DOWN	aspartate kinase	E	K00928
Streptococcus mitis	HMPREF8571_RS04400	gi_306830257_ref_NZ_GL397179.1:528082-528868	0	1.43754	#NAME?	2.86152e-05	5.15314e-05	DOWN	enoyl-CoA hydratase	Unclassified	K18474
Streptococcus mitis	HMPREF8571_RS04405	gi_306830257_ref_NZ_GL397179.1:528957-529392	0	1.99603	#NAME?	0.000352487	0.000589201	DOWN	MarR family transcriptional regulator	K
Streptococcus mitis	HMPREF8571_RS04410	gi_306830257_ref_NZ_GL397179.1:529391-530366	0	1.3375	#NAME?	8.35118e-06	1.55853e-05	DOWN	ketoacyl-ACP synthase III	Unclassified	K00648
Streptococcus mitis	HMPREF8571_RS04415	gi_306830257_ref_NZ_GL397179.1:530422-530647	0	2.31044	#NAME?	0.00894141	0.0130069	DOWN	acyl carrier protein	Unclassified	K02078
Streptococcus mitis	HMPREF8571_RS04420	gi_306830257_ref_NZ_GL397179.1:530766-531741	0	0.624167	#NAME?	0.00464266	0.00701365	DOWN	enoyl-[acyl-carrier-protein] reductase FabK	R	K02371
Streptococcus mitis	HMPREF8571_RS04425	gi_306830257_ref_NZ_GL397179.1:531733-532654	0	0.566334	#NAME?	0.00894141	0.0130069	DOWN	[acyl-carrier-protein] S-malonyltransferase	Unclassified	K00645
Streptococcus mitis	HMPREF8571_RS04430	gi_306830257_ref_NZ_GL397179.1:532697-533429	0	0.593634	#NAME?	0.0172979	0.0242128	DOWN	3-oxoacyl-[acyl-carrier-protein] reductase	R	K00059
Streptococcus mitis	HMPREF8571_RS04435	gi_306830257_ref_NZ_GL397179.1:533454-534690	0	0.703531	#NAME?	0.000352487	0.000589201	DOWN	beta-ketoacyl-[acyl-carrier-protein] synthase II	Unclassified	K09458
Streptococcus mitis	HMPREF8571_RS04440	gi_306830257_ref_NZ_GL397179.1:534692-535181	0	1.42084	#NAME?	0.00126829	0.00201893	DOWN	acetyl-CoA carboxylase biotin carboxyl carrier protein	Unclassified	K02160
Streptococcus mitis	HMPREF8571_RS04445	gi_306830257_ref_NZ_GL397179.1:535177-535600	0	1.02626	#NAME?	0.0172979	0.0242128	DOWN	beta-hydroxyacyl-ACP dehydratase	Unclassified	K02372
Streptococcus mitis	HMPREF8571_RS04450	gi_306830257_ref_NZ_GL397179.1:535611-536979	0	0.635696	#NAME?	0.000352487	0.000589201	DOWN	acetyl-CoA carboxylase biotin carboxylase subunit	Unclassified	K01961
Streptococcus mitis	HMPREF8571_RS04465	gi_306830257_ref_NZ_GL397179.1:538876-539602	0	0.837946	#NAME?	0.00464266	0.00701365	DOWN	CPBP family intramembrane metalloprotease	R
Streptococcus mitis	HMPREF8571_RS04475	gi_306830257_ref_NZ_GL397179.1:540944-541670	0	0.598533	#NAME?	0.0172979	0.0242128	DOWN	CPBP family intramembrane metalloprotease	R	K07052
Streptococcus mitis	HMPREF8571_RS04520	gi_306830257_ref_NZ_GL397179.1:550046-551591	0	0.675499	#NAME?	9.96168e-05	0.000172287	DOWN	peptide chain release factor 3	J	K02837
Streptococcus mitis	HMPREF8571_RS04680	gi_306830257_ref_NZ_GL397179.1:590339-590933	0	1.17011	#NAME?	0.00126829	0.00201893	DOWN	HD domain-containing protein	Unclassified
Streptococcus mitis	HMPREF8571_RS04730	gi_306830257_ref_NZ_GL397179.1:599491-600427	0	0.46439	#NAME?	0.0172979	0.0242128	DOWN	methionyl-tRNA formyltransferase	J	K00604
Streptococcus mitis	HMPREF8571_RS04760	gi_306830257_ref_NZ_GL397179.1:605820-606993	0	0.370642	#NAME?	0.0172979	0.0242128	DOWN	hydroxymethylglutaryl-CoA synthase	Unclassified	K01641
Streptococcus mitis	HMPREF8571_RS04770	gi_306830257_ref_NZ_GL397179.1:608302-609268	0	0.449983	#NAME?	0.0172979	0.0242128	DOWN	LacI family transcriptional regulator	K	K03484
Streptococcus mitis	HMPREF8571_RS04795	gi_306830257_ref_NZ_GL397179.1:615040-617674	0.26523	1.12293	-2.08195	6.97018e-13	1.64433e-12	DOWN	helicase	K
Streptococcus mitis	HMPREF8571_RS04830	gi_306830257_ref_NZ_GL397179.1:622854-625104	0	0.27063	#NAME?	0.00464266	0.00701365	DOWN	5-methyltetrahydropteroyltriglutamate--homocysteine S-methyltransferase	E	K00549
Streptococcus mitis	HMPREF8571_RS04870	gi_306830257_ref_NZ_GL397179.1:632233-633103	0.200597	1.39882	-2.80184	8.35118e-06	1.55853e-05	DOWN	hypothetical protein	T
Streptococcus mitis	HMPREF8571_RS04875	gi_306830257_ref_NZ_GL397179.1:633216-634347	0	0.384394	#NAME?	0.0172979	0.0242128	DOWN	ABC transporter ATP-binding protein	G	K10112
Streptococcus mitis	HMPREF8571_RS04880	gi_306830257_ref_NZ_GL397179.1:634495-636712	0.0787737	0.353129	-2.16441	0.000667207	0.00109515	DOWN	bifunctional (p)ppGpp synthetase/guanosine-3',5'-bis(diphosphate)	K/T	K00951
Streptococcus mitis	HMPREF8571_RS04915	gi_306830257_ref_NZ_GL397179.1:640871-641594	7.23978	0	Inf	4.57911e-05	8.13085e-05	UP	manganese ABC transporter ATP-binding protein	P	K10830
Streptococcus mitis	HMPREF8571_RS04935	gi_306830257_ref_NZ_GL397179.1:645353-646547	0	0.801083	#NAME?	0.000187	0.000318398	DOWN	oxidoreductase	P
Streptococcus mitis	HMPREF8571_RS04950	gi_306830257_ref_NZ_GL397179.1:654451-655228	0	0.894876	#NAME?	0.00126829	0.00201893	DOWN	hypothetical protein	C
Streptococcus mitis	HMPREF8571_RS04985	gi_306830257_ref_NZ_GL397179.1:660938-661562	0	1.11394	#NAME?	0.00126829	0.00201893	DOWN	hypothetical protein	F
Streptococcus mitis	HMPREF8571_RS05010	gi_306830257_ref_NZ_GL397179.1:665081-665864	0	0.888028	#NAME?	0.00126829	0.00201893	DOWN	nucleotidyltransferase	Unclassified
Streptococcus mitis	HMPREF8571_RS05030	gi_306830257_ref_NZ_GL397179.1:668157-668916	0	0.572544	#NAME?	0.0172979	0.0242128	DOWN	amino acid ABC transporter ATP-binding protein	E	K10041
Streptococcus mitis	HMPREF8571_RS05035	gi_306830257_ref_NZ_GL397179.1:669094-671314	0	0.470203	#NAME?	9.96168e-05	0.000172287	DOWN	single-stranded-DNA-specific exonuclease RecJ	Unclassified	K07462
Streptococcus mitis	HMPREF8571_RS05105	gi_306830257_ref_NZ_GL397179.1:684806-685358	0	2.04584	#NAME?	2.86152e-05	5.15314e-05	DOWN	DUF1307 domain-containing protein	S
Streptococcus mitis	HMPREF8571_RS05110	gi_306830257_ref_NZ_GL397179.1:685495-686533	0	1.00512	#NAME?	9.96168e-05	0.000172287	DOWN	peptidase M42	G
Streptococcus mitis	HMPREF8571_RS05125	gi_306830257_ref_NZ_GL397179.1:687852-688278	0	1.22286	#NAME?	0.00894141	0.0130069	DOWN	50S ribosomal protein L11	J	K02867
Streptococcus mitis	HMPREF8571_RS05135	gi_306830257_ref_NZ_GL397179.1:689547-690306	0	1.83214	#NAME?	2.47519e-06	4.72685e-06	DOWN	class I SAM-dependent methyltransferase	Unclassified
Streptococcus mitis	HMPREF8571_RS05140	gi_306830257_ref_NZ_GL397179.1:690392-690905	0	0.846563	#NAME?	0.0172979	0.0242128	DOWN	adenine phosphoribosyltransferase	F	K00759
Streptococcus mitis	HMPREF8571_RS05180	gi_306830257_ref_NZ_GL397179.1:696822-697572	0.23265	0.695287	-1.57945	0.00894141	0.0130069	DOWN	tRNA pseudouridine(38-40) synthase TruA	J	K06173
Streptococcus mitis	HMPREF8571_RS05215	gi_306830257_ref_NZ_GL397179.1:703291-704608	0	0.330147	#NAME?	0.0172979	0.0242128	DOWN	pyridine nucleotide-disulfide oxidoreductase	C
Streptococcus mitis	HMPREF8571_RS05220	gi_306830257_ref_NZ_GL397179.1:704800-706027	0	1.48824	#NAME?	3.94049e-08	8.08408e-08	DOWN	MFS transporter	P	K08177
Streptococcus mitis	HMPREF8571_RS05250	gi_306830257_ref_NZ_GL397179.1:710376-711654	0	0.816513	#NAME?	9.96168e-05	0.000172287	DOWN	ABC transporter permease	V	K02004
Streptococcus mitis	HMPREF8571_RS05270	gi_306830257_ref_NZ_GL397179.1:714539-715868	0	0.458035	#NAME?	0.00464266	0.00701365	DOWN	sensor histidine kinase	T	K10819
Streptococcus mitis	HMPREF8571_RS05280	gi_306830257_ref_NZ_GL397179.1:717027-717951	0	0.752664	#NAME?	0.00126829	0.00201893	DOWN	alpha/beta hydrolase	R
Streptococcus mitis	HMPREF8571_RS05290	gi_306830257_ref_NZ_GL397179.1:719317-720136	0	0.636781	#NAME?	0.00894141	0.0130069	DOWN	antibiotic ABC transporter permease	R	K01992
Streptococcus mitis	HMPREF8571_RS05300	gi_306830257_ref_NZ_GL397179.1:721353-727785	0.38024	1.12284	-1.56217	9.31421e-22	2.57776e-21	DOWN	serine protease	O
Streptococcus mitis	HMPREF8571_RS05315	gi_306830257_ref_NZ_GL397179.1:729661-731461	0.194026	0.918105	-2.24241	1.26331e-07	2.54228e-07	DOWN	N-acetylmuramoyl-L-alanine amidase	Unclassified	K01448
Streptococcus mitis	HMPREF8571_RS05325	gi_306830257_ref_NZ_GL397179.1:732490-732751	0	1.66082	#NAME?	0.0172979	0.0242128	DOWN	DUF910 domain-containing protein	S
Streptococcus mitis	HMPREF8571_RS05330	gi_306830257_ref_NZ_GL397179.1:732747-733128	0	3.87292	#NAME?	1.3552e-06	2.62254e-06	DOWN	rhodanese-like domain-containing protein	P
Streptococcus mitis	HMPREF8571_RS05375	gi_306830257_ref_NZ_GL397179.1:741205-742264	0.16483	0.492604	-1.57945	0.00894141	0.0130069	DOWN	undecaprenyldiphospho-muramoylpentapeptide beta-N-acetylglucosaminyltransferase	Unclassified	K02563
Streptococcus mitis	HMPREF8571_RS05380	gi_306830257_ref_NZ_GL397179.1:742273-743398	0.155169	1.08204	-2.80184	8.35118e-06	1.55853e-05	DOWN	cell division protein DivIB	Unclassified	K03589
Streptococcus mitis	HMPREF8571_RS05385	gi_306830257_ref_NZ_GL397179.1:743603-744305	0	0.990347	#NAME?	0.00126829	0.00201893	DOWN	orotidine-5'-phosphate decarboxylase	F	K01591
Streptococcus mitis	HMPREF8571_RS05395	gi_306830257_ref_NZ_GL397179.1:745142-746279	0	0.45884	#NAME?	0.00894141	0.0130069	DOWN	L-lactate oxidase	C	K10530
Streptococcus mitis	HMPREF8571_RS05400	gi_306830257_ref_NZ_GL397179.1:746739-747408	0	0.909234	#NAME?	0.00464266	0.00701365	DOWN	transcriptional regulator	K
Streptococcus mitis	HMPREF8571_RS05410	gi_306830257_ref_NZ_GL397179.1:748339-749725	0	0.815679	#NAME?	2.86152e-05	5.15314e-05	DOWN	ABC transporter ATP-binding protein	P	K16787
Streptococcus mitis	HMPREF8571_RS05415	gi_306830257_ref_NZ_GL397179.1:749726-750377	0	0.667383	#NAME?	0.0172979	0.0242128	DOWN	hypothetical protein	P	K16785
Streptococcus mitis	HMPREF8571_RS05435	gi_306830257_ref_NZ_GL397179.1:752403-753036	0	0.960863	#NAME?	0.00464266	0.00701365	DOWN	thiamine phosphate synthase	Unclassified	K00788
Streptococcus mitis	HMPREF8571_RS05440	gi_306830257_ref_NZ_GL397179.1:753084-753876	0	0.987693	#NAME?	0.00126829	0.00201893	DOWN	bifunctional hydroxymethylpyrimidine kinase/phosphomethylpyrimidine kinase	Unclassified	K00941
Streptococcus mitis	HMPREF8571_RS05455	gi_306830257_ref_NZ_GL397179.1:755027-757250	0.157122	0.54783	-1.80184	8.35118e-06	1.55853e-05	DOWN	copper-translocating P-type ATPase	P	K17686
Streptococcus mitis	HMPREF8571_RS05460	gi_306830257_ref_NZ_GL397179.1:757571-759347	0	0.636661	#NAME?	2.86152e-05	5.15314e-05	DOWN	pyruvate oxidase	E	K00158
Streptococcus mitis	HMPREF8571_RS05485	gi_306830257_ref_NZ_GL397179.1:763068-763809	0	0.70372	#NAME?	0.00894141	0.0130069	DOWN	MerR family transcriptional regulator	K
Streptococcus mitis	HMPREF8571_RS05520	gi_306830257_ref_NZ_GL397179.1:768456-769047	0	0.735023	#NAME?	0.0172979	0.0242128	DOWN	ATP-dependent Clp protease proteolytic subunit	O	K01358
Streptococcus mitis	HMPREF8571_RS05535	gi_306830257_ref_NZ_GL397179.1:770762-771632	0	0.499579	#NAME?	0.0172979	0.0242128	DOWN	branched-chain amino acid ABC transporter permease	E	K01997
Streptococcus mitis	HMPREF8571_RS05545	gi_306830257_ref_NZ_GL397179.1:772591-773356	0	1.02251	#NAME?	0.00126829	0.00201893	DOWN	ABC transporter ATP-binding protein	E	K01995
Streptococcus mitis	HMPREF8571_RS05550	gi_306830257_ref_NZ_GL397179.1:773355-774066	0.245393	0.977828	-1.99449	0.00126829	0.00201893	DOWN	ABC transporter ATP-binding protein	E	K01996
Streptococcus mitis	HMPREF8571_RS05555	gi_306830257_ref_NZ_GL397179.1:774618-775275	0	0.661297	#NAME?	0.0172979	0.0242128	DOWN	CBS domain-containing protein	R	K04767
Streptococcus mitis	HMPREF8571_RS05560	gi_306830257_ref_NZ_GL397179.1:775503-776481	0	0.533361	#NAME?	0.00894141	0.0130069	DOWN	peptide chain release factor 2	J	K02836
Streptococcus mitis	HMPREF8571_RS05570	gi_306830257_ref_NZ_GL397179.1:777183-778110	0.188276	0.937788	-2.31641	0.000187	0.000318398	DOWN	ABC transporter permease	Unclassified	K09811
Streptococcus mitis	HMPREF8571_RS05580	gi_306830257_ref_NZ_GL397179.1:780568-781384	0.427711	1.17172	-1.45392	9.96168e-05	0.000172287	DOWN	hydrolase	R	K06896
Streptococcus mitis	HMPREF8571_RS05590	gi_306830257_ref_NZ_GL397179.1:783175-784366	0.146577	0.511063	-1.80184	0.00242129	0.00376789	DOWN	methionine adenosyltransferase	Unclassified	K00789
Streptococcus mitis	HMPREF8571_RS05645	gi_306830257_ref_NZ_GL397179.1:792957-795447	0.0701405	0.314428	-2.16441	0.000667207	0.00109515	DOWN	bifunctional DnaQ family exonuclease/ATP-dependent helicase	K	K03722
Streptococcus mitis	HMPREF8571_RS05655	gi_306830257_ref_NZ_GL397179.1:796688-797243	0.314245	1.09566	-1.80184	0.00242129	0.00376789	DOWN	4-methyl-5(B-hydroxyethyl)-thiazole monophosphate biosynthesis protein	R	K03152
Streptococcus mitis	HMPREF8571_RS05660	gi_306830257_ref_NZ_GL397179.1:797327-797891	0	1.23224	#NAME?	0.00126829	0.00201893	DOWN	DNA gyrase subunit B	R
Streptococcus mitis	HMPREF8571_RS05665	gi_306830257_ref_NZ_GL397179.1:797905-799852	0.089692	0.804148	-3.16441	4.1078e-07	8.11763e-07	DOWN	DNA topoisomerase (ATP-hydrolyzing) subunit B	Unclassified	K02470
Streptococcus mitis	HMPREF8571_RS05685	gi_306830257_ref_NZ_GL397179.1:804362-808874	0.154859	0.501373	-1.69492	6.93678e-09	1.4676e-08	DOWN	serine protease	O	K14647
Streptococcus mitis	HMPREF8571_RS05695	gi_306830257_ref_NZ_GL397179.1:809197-810115	0	0.66288	#NAME?	0.00464266	0.00701365	DOWN	glycine--tRNA ligase subunit alpha	J	K01878
Streptococcus mitis	HMPREF8571_RS05705	gi_306830257_ref_NZ_GL397179.1:810326-812363	0	0.469722	#NAME?	0.000187	0.000318398	DOWN	glycine--tRNA ligase subunit beta	J	K01879
Streptococcus mitis	HMPREF8571_RS05715	gi_306830257_ref_NZ_GL397179.1:812747-813992	0.140225	0.558759	-1.99449	0.00126829	0.00201893	DOWN	NAD(P)H-dependent oxidoreductase	S
Streptococcus mitis	HMPREF8571_RS05735	gi_306830257_ref_NZ_GL397179.1:817403-818279	0	1.19079	#NAME?	9.96168e-05	0.000172287	DOWN	pyridoxal 5'-phosphate synthase lyase subunit PdxS	Unclassified	K06215
Streptococcus mitis	HMPREF8571_RS05770	gi_306830257_ref_NZ_GL397179.1:821636-822437	0	0.542561	#NAME?	0.0172979	0.0242128	DOWN	amino acid ABC transporter permease	E	K02029
Streptococcus mitis	HMPREF8571_RS05810	gi_306830257_ref_NZ_GL397179.1:827378-828206	0.42152	1.36471	-1.69492	1.54285e-05	2.82861e-05	DOWN	Cof-type HAD-IIB family hydrolase	R
Streptococcus mitis	HMPREF8571_RS05830	gi_306830257_ref_NZ_GL397179.1:831217-831958	0	1.7593	#NAME?	8.35118e-06	1.55853e-05	DOWN	DeoR/GlpR transcriptional regulator	G/K	K03436
Streptococcus mitis	HMPREF8571_RS05860	gi_306830257_ref_NZ_GL397179.1:838966-840181	0	0.35784	#NAME?	0.0172979	0.0242128	DOWN	tRNA 4-thiouridine(8) synthase ThiI	Unclassified	K03151
Streptococcus mitis	HMPREF8571_RS05865	gi_306830257_ref_NZ_GL397179.1:840318-841143	0	0.526796	#NAME?	0.0172979	0.0242128	DOWN	alpha/beta hydrolase	R	K07017
Streptococcus mitis	HMPREF8571_RS05885	gi_306830257_ref_NZ_GL397179.1:844220-844946	0.24033	1.07736	-2.16441	0.000667207	0.00109515	DOWN	proteinase	Unclassified
Streptococcus mitis	HMPREF8571_RS05890	gi_306830257_ref_NZ_GL397179.1:844942-845878	0	1.11454	#NAME?	9.96168e-05	0.000172287	DOWN	serine hydrolase	V
Streptococcus mitis	HMPREF8571_RS05915	gi_306830257_ref_NZ_GL397179.1:849794-850694	0.193918	0.772712	-1.99449	0.00126829	0.00201893	DOWN	zinc metalloprotease HtpX	O	K03799
Streptococcus mitis	HMPREF8571_RS05950	gi_306830257_ref_NZ_GL397179.1:856012-856936	0.188887	0.470415	-1.31641	0.0172979	0.0242128	DOWN	aspartate carbamoyltransferase catalytic subunit	F	K00609
Streptococcus mitis	HMPREF8571_RS05975	gi_306830257_ref_NZ_GL397179.1:862576-863377	0	1.30215	#NAME?	9.96168e-05	0.000172287	DOWN	hypothetical protein	Unclassified
Streptococcus mitis	HMPREF8571_RS05985	gi_306830257_ref_NZ_GL397179.1:864525-864969	0	1.95566	#NAME?	0.000352487	0.000589201	DOWN	flavodoxin	C
Streptococcus mitis	HMPREF8571_RS06060	gi_306830257_ref_NZ_GL397179.1:880227-881205	0	0.444467	#NAME?	0.0172979	0.0242128	DOWN	gfo/Idh/MocA family oxidoreductase	R
Streptococcus mitis	HMPREF8571_RS06065	gi_306830257_ref_NZ_GL397179.1:881361-882048	0	1.01194	#NAME?	0.00126829	0.00201893	DOWN	DUF1275 domain-containing protein	S
Streptococcus mitis	HMPREF8571_RS06185	gi_306830257_ref_NZ_GL397179.1:900243-902484	0	1.12568	#NAME?	1.42164e-10	3.14715e-10	DOWN	DNA internalization-related competence protein ComEC/Rec2	R	K02238
Streptococcus mitis	HMPREF8571_RS06205	gi_306830257_ref_NZ_GL397179.1:904053-905718	0	1.30592	#NAME?	2.27269e-09	4.87821e-09	DOWN	molecular chaperone HscC	O	K04043
Streptococcus mitis	HMPREF8571_RS06210	gi_306830257_ref_NZ_GL397179.1:905731-908503	0.0630076	0.564905	-3.16441	4.1078e-07	8.11763e-07	DOWN	J domain-containing protein	Unclassified
Streptococcus mitis	HMPREF8571_RS06220	gi_306830257_ref_NZ_GL397179.1:909227-910028	0	0.868097	#NAME?	0.00126829	0.00201893	DOWN	dihydroorotate dehydrogenase electron transfer subunit	C	K02823
Streptococcus mitis	HMPREF8571_RS06230	gi_306830257_ref_NZ_GL397179.1:911087-913340	0.155031	0.424709	-1.45392	9.96168e-05	0.000172287	DOWN	endo-beta-N-acetylglucosaminidase	G	K01227
Streptococcus mitis	HMPREF8571_RS06235	gi_306830257_ref_NZ_GL397179.1:913486-914305	0	0.955171	#NAME?	0.00126829	0.00201893	DOWN	hypothetical protein	Unclassified
Streptococcus mitis	HMPREF8571_RS06255	gi_306830257_ref_NZ_GL397179.1:917427-917928	0	1.38688	#NAME?	0.00126829	0.00201893	DOWN	NUDIX domain-containing protein	F
Streptococcus mitis	HMPREF8571_RS06290	gi_306830257_ref_NZ_GL397179.1:924703-925759	0	0.494002	#NAME?	0.00894141	0.0130069	DOWN	ABC transporter permease	V	K02004
Streptococcus mitis	HMPREF8571_RS06295	gi_306830257_ref_NZ_GL397179.1:925772-926453	0	1.27605	#NAME?	0.000352487	0.000589201	DOWN	ABC transporter ATP-binding protein	V	K02003
Streptococcus mitis	HMPREF8571_RS06305	gi_306830257_ref_NZ_GL397179.1:927614-928298	0	0.635232	#NAME?	0.0172979	0.0242128	DOWN	ribose-5-phosphate isomerase RpiA	G	K01807
Streptococcus mitis	HMPREF8571_RS06330	gi_306830257_ref_NZ_GL397179.1:932324-933056	0.238363	0.712361	-1.57945	0.00894141	0.0130069	DOWN	NAD-dependent protein deacylase	K	K12410
Streptococcus mitis	HMPREF8571_RS06335	gi_306830257_ref_NZ_GL397179.1:933256-934912	0	0.420165	#NAME?	0.00126829	0.00201893	DOWN	fibronectin-binding protein PavA	K
Streptococcus mitis	HMPREF8571_RS06365	gi_306830257_ref_NZ_GL397179.1:938270-939479	0	0.575383	#NAME?	0.00126829	0.00201893	DOWN	MFS transporter	G
Streptococcus mitis	HMPREF8571_RS06380	gi_306830257_ref_NZ_GL397179.1:939987-942342	0.222479	0.517137	-1.21688	8.08043e-05	0.000141499	DOWN	ribonuclease R	Unclassified	K12573
Streptococcus mitis	HMPREF8571_RS06395	gi_306830257_ref_NZ_GL397179.1:943823-944972	0	0.605403	#NAME?	0.00126829	0.00201893	DOWN	DUF1887 domain-containing protein	Unclassified
Streptococcus mitis	HMPREF8571_RS06430	gi_306830257_ref_NZ_GL397179.1:954108-955104	0	0.785597	#NAME?	0.00126829	0.00201893	DOWN	peptide ABC transporter substrate-binding protein	R	K01989
Streptococcus mitis	HMPREF8571_RS06435	gi_306830257_ref_NZ_GL397179.1:955169-956036	0	0.601567	#NAME?	0.00894141	0.0130069	DOWN	ABC transporter permease	R	K05832
Streptococcus mitis	HMPREF8571_RS06460	gi_306830257_ref_NZ_GL397179.1:960315-961359	0.501589	1.08263	-1.10996	0.000142819	0.000245438	DOWN	glycosyl transferase	Unclassified	K13678
Streptococcus mitis	HMPREF8571_RS06465	gi_306830257_ref_NZ_GL397179.1:961367-962684	0	0.330147	#NAME?	0.0172979	0.0242128	DOWN	glycosyltransferase family 4 protein	Unclassified	K19002
Streptococcus mitis	HMPREF8571_RS06500	gi_306830257_ref_NZ_GL397179.1:968336-971438	0.225227	0.476782	-1.08195	4.812e-06	9.0953e-06	DOWN	DNA polymerase III subunit alpha	Unclassified	K02337
Streptococcus mitis	HMPREF8571_RS06630	gi_306830257_ref_NZ_GL397179.1:995926-996625	0	0.745943	#NAME?	0.00894141	0.0130069	DOWN	GntR family transcriptional regulator	K	K03710
Streptococcus mitis	HMPREF8571_RS06635	gi_306830257_ref_NZ_GL397179.1:996761-998048	0	0.337837	#NAME?	0.0172979	0.0242128	DOWN	collagenase-like protease	O	K08303
Streptococcus mitis	HMPREF8571_RS06670	gi_306830257_ref_NZ_GL397179.1:1003204-1004611	1.86136	0	Inf	0.0139512	0.020068	UP	F0F1 ATP synthase subunit beta	C	K02112
Streptococcus mitis	HMPREF8571_RS06675	gi_306830257_ref_NZ_GL397179.1:1004621-1005041	0	1.03357	#NAME?	0.0172979	0.0242128	DOWN	F0F1 ATP synthase subunit epsilon	C	K02114
Streptococcus mitis	HMPREF8571_RS06680	gi_306830257_ref_NZ_GL397179.1:1005076-1006090	0.172138	0.943147	-2.45392	9.96168e-05	0.000172287	DOWN	hypothetical protein	G	K07404
Streptococcus mitis	HMPREF8571_RS06685	gi_306830257_ref_NZ_GL397179.1:1006234-1007401	0.149589	0.447055	-1.57945	0.00894141	0.0130069	DOWN	AI-2E family transporter	R
Streptococcus mitis	HMPREF8571_RS06690	gi_306830257_ref_NZ_GL397179.1:1007390-1008620	0	0.565568	#NAME?	0.00126829	0.00201893	DOWN	tetratricopeptide repeat protein	R
Streptococcus mitis	HMPREF8571_RS06720	gi_306830257_ref_NZ_GL397179.1:1013228-1013714	0	1.0722	#NAME?	0.00894141	0.0130069	DOWN	aminoacyl-tRNA deacylase	S	K03976
Streptococcus mitis	HMPREF8571_RS06725	gi_306830257_ref_NZ_GL397179.1:1013713-1014556	0	0.92801	#NAME?	0.00126829	0.00201893	DOWN	DUF368 domain-containing protein	S	K08974
Streptococcus mitis	HMPREF8571_RS06735	gi_306830257_ref_NZ_GL397179.1:1015616-1016996	0	0.378103	#NAME?	0.00894141	0.0130069	DOWN	bifunctional UDP-N-acetylglucosamine diphosphorylase/glucosamine-1-phosphate N-acetyltransferase GlmU	Unclassified	K04042
Streptococcus mitis	HMPREF8571_RS06765	gi_306830257_ref_NZ_GL397179.1:1019835-1021599	0	0.739604	#NAME?	8.35118e-06	1.55853e-05	DOWN	glycerophosphoryl diester phosphodiesterase	C	K01126
Streptococcus mitis	HMPREF8571_RS06825	gi_306830257_ref_NZ_GL397179.1:1031710-1032583	0	0.896156	#NAME?	0.00126829	0.00201893	DOWN	EfeM/EfeO family lipoprotein	P	K07224
Streptococcus mitis	HMPREF8571_RS06830	gi_306830257_ref_NZ_GL397179.1:1032588-1033803	0	0.572544	#NAME?	0.00126829	0.00201893	DOWN	deferrochelatase/peroxidase EfeB	P	K16301
Streptococcus mitis	HMPREF8571_RS06835	gi_306830257_ref_NZ_GL397179.1:1033777-1035466	0	0.566446	#NAME?	0.000187	0.000318398	DOWN	OFeT family oxidase-dependent iron (Fe2+) transporter	P	K07243
Streptococcus mitis	HMPREF8571_RS06915	gi_306830257_ref_NZ_GL397179.1:1047702-1048470	0	0.792181	#NAME?	0.00464266	0.00701365	DOWN	DeoR/GlpR transcriptional regulator	G/K	K02530
Streptococcus mitis	HMPREF8571_RS06940	gi_306830257_ref_NZ_GL397179.1:1052858-1054592	1.40984	0.702233	1.00551	0.0348449	0.0474335	UP	phosphoenolpyruvate--protein phosphotransferase	G	K08483
Streptococcus mitis	HMPREF8571_RS06945	gi_306830257_ref_NZ_GL397179.1:1054837-1057375	0.275258	0.616968	-1.16441	2.75402e-06	5.24575e-06	DOWN	hypothetical protein	Unclassified
Streptococcus mitis	HMPREF8571_RS06955	gi_306830257_ref_NZ_GL397179.1:1058496-1061550	0.0571915	0.25638	-2.16441	0.000667207	0.00109515	DOWN	hydrolase	Unclassified
Streptococcus mitis	HMPREF8571_RS06965	gi_306830257_ref_NZ_GL397179.1:1063167-1065753	0	0.3364	#NAME?	0.000352487	0.000589201	DOWN	VWA domain-containing protein	Unclassified
Streptococcus mitis	HMPREF8571_RS06990	gi_306830257_ref_NZ_GL397179.1:1069609-1070704	0	0.873443	#NAME?	0.000187	0.000318398	DOWN	ferrochelatase	Unclassified	K01772
Streptococcus mitis	HMPREF8571_RS07000	gi_306830257_ref_NZ_GL397179.1:1071190-1071643	0	1.7252	#NAME?	0.00126829	0.00201893	DOWN	GtrA family protein	S
Streptococcus mitis	HMPREF8571_RS07020	gi_306830257_ref_NZ_GL397179.1:1073920-1074856	0.186468	0.46439	-1.31641	0.0172979	0.0242128	DOWN	4-hydroxy-tetrahydrodipicolinate synthase	E
Streptococcus mitis	HMPREF8571_RS07045	gi_306830257_ref_NZ_GL397179.1:1077789-1078869	0	0.483035	#NAME?	0.00894141	0.0130069	DOWN	peptide chain release factor 1	J	K02835
Streptococcus mitis	HMPREF8571_RS07155	gi_306830257_ref_NZ_GL397179.1:1102621-1103881	0	0.552112	#NAME?	0.00126829	0.00201893	DOWN	saccharopine dehydrogenase	E	K00290
Streptococcus mitis	HMPREF8571_RS07230	gi_306830257_ref_NZ_GL397179.1:1121759-1122611	0.40966	0.918219	-1.16441	0.000667207	0.00109515	DOWN	ribosome biogenesis GTPase YlqF	R	K14540
Streptococcus mitis	HMPREF8571_RS07265	gi_306830257_ref_NZ_GL397179.1:1128738-1130442	0.102475	0.306252	-1.57945	0.00894141	0.0130069	DOWN	dihydrolipoyl dehydrogenase	C	K00382
Streptococcus mitis	HMPREF8571_RS07275	gi_306830257_ref_NZ_GL397179.1:1131976-1132969	0	1.05062	#NAME?	9.96168e-05	0.000172287	DOWN	alpha-ketoacid dehydrogenase subunit beta	C	K00162
Streptococcus mitis	HMPREF8571_RS07280	gi_306830257_ref_NZ_GL397179.1:1132985-1133954	0	0.807464	#NAME?	0.00126829	0.00201893	DOWN	pyruvate dehydrogenase E1 subunit alpha	C	K00161
Streptococcus mitis	HMPREF8571_RS07340	gi_306830257_ref_NZ_GL397179.1:1143951-1144446	0	0.877286	#NAME?	0.0172979	0.0242128	DOWN	YkgJ family cysteine cluster protein	R	K06940
Streptococcus mitis	HMPREF8571_RS07385	gi_306830257_ref_NZ_GL397179.1:1154340-1155765	0	1.15954	#NAME?	2.27396e-07	4.53563e-07	DOWN	NADP-dependent glyceraldehyde-3-phosphate dehydrogenase	C	K00131
Streptococcus mitis	HMPREF8571_RS07390	gi_306830257_ref_NZ_GL397179.1:1155960-1158246	0.305588	1.06548	-1.80184	8.24314e-11	1.83835e-10	DOWN	type I pullulanase	G	K01200
Streptococcus mitis	HMPREF8571_RS07395	gi_306830257_ref_NZ_GL397179.1:1158400-1160359	0	0.532817	#NAME?	9.96168e-05	0.000172287	DOWN	NAD-dependent DNA ligase LigA	Unclassified	K01972
Streptococcus mitis	HMPREF8571_RS07410	gi_306830257_ref_NZ_GL397179.1:1162575-1164477	0	0.274388	#NAME?	0.00894141	0.0130069	DOWN	ABC transporter ATP-binding protein	R	K06158
Streptococcus mitis	HMPREF8571_RS07415	gi_306830257_ref_NZ_GL397179.1:1164554-1165709	0	0.677544	#NAME?	0.00126829	0.00201893	DOWN	DUF4352 domain-containing protein	Unclassified
Streptococcus mitis	HMPREF8571_RS07430	gi_306830257_ref_NZ_GL397179.1:1168309-1169083	0	1.23522	#NAME?	0.000187	0.000318398	DOWN	potassium/ion channel protein	Unclassified	K10716
Streptococcus mitis	HMPREF8571_RS07440	gi_306830257_ref_NZ_GL397179.1:1169979-1171329	0.129326	0.515332	-1.99449	0.00126829	0.00201893	DOWN	cell wall metabolism sensor histidine kinase VicK	T	K07652
Streptococcus mitis	HMPREF8571_RS07450	gi_306830257_ref_NZ_GL397179.1:1172105-1173266	0	0.524257	#NAME?	0.00464266	0.00701365	DOWN	A/G-specific adenine glycosylase	Unclassified	K03575
Streptococcus mitis	HMPREF8571_RS07460	gi_306830257_ref_NZ_GL397179.1:1174366-1175263	0	1.35676	#NAME?	1.54285e-05	2.82861e-05	DOWN	RluA family pseudouridine synthase	J	K06180
Streptococcus mitis	HMPREF8571_RS07465	gi_306830257_ref_NZ_GL397179.1:1175259-1176078	0	0.530651	#NAME?	0.0172979	0.0242128	DOWN	NAD kinase	G	K00858
Streptococcus mitis	HMPREF8571_RS07470	gi_306830257_ref_NZ_GL397179.1:1176061-1176733	0.259614	0.905181	-1.80184	0.00242129	0.00376789	DOWN	GTP pyrophosphokinase	S	K07816
Streptococcus mitis	HMPREF8571_RS07505	gi_306830257_ref_NZ_GL397179.1:1180941-1181631	0	0.629716	#NAME?	0.0172979	0.0242128	DOWN	gamma-glutamyl hydrolase	R	K07010
Streptococcus mitis	HMPREF8571_RS07510	gi_306830257_ref_NZ_GL397179.1:1181627-1182308	0	1.40366	#NAME?	0.000187	0.000318398	DOWN	JAB domain-containing protein	Unclassified	K03630
Streptococcus mitis	HMPREF8571_RS07515	gi_306830257_ref_NZ_GL397179.1:1182350-1184642	0	0.493392	#NAME?	2.86152e-05	5.15314e-05	DOWN	DNA helicase PcrA	Unclassified	K03657
Streptococcus mitis	HMPREF8571_RS07520	gi_306830257_ref_NZ_GL397179.1:1184844-1186515	0.104498	0.676643	-2.69492	1.54285e-05	2.82861e-05	DOWN	formate--tetrahydrofolate ligase	F	K01938
Streptococcus mitis	HMPREF8571_RS07535	gi_306830257_ref_NZ_GL397179.1:1189449-1190139	0	0.755659	#NAME?	0.00894141	0.0130069	DOWN	phosphopantothenate--cysteine ligase	Unclassified	K21977
Streptococcus mitis	HMPREF8571_RS07550	gi_306830257_ref_NZ_GL397179.1:1191288-1191657	0	1.88166	#NAME?	0.00126829	0.00201893	DOWN	hypothetical protein	Unclassified
Streptococcus mitis	HMPREF8571_RS07565	gi_306830257_ref_NZ_GL397179.1:1193116-1193884	0	0.792181	#NAME?	0.00464266	0.00701365	DOWN	class I SAM-dependent methyltransferase	Unclassified	K03183
Streptococcus mitis	HMPREF8571_RS07610	gi_306830257_ref_NZ_GL397179.1:1198325-1200314	0	0.612248	#NAME?	1.54285e-05	2.82861e-05	DOWN	excinuclease ABC subunit B	Unclassified	K03702
Streptococcus mitis	HMPREF8571_RS07630	gi_306830257_ref_NZ_GL397179.1:1205080-1206388	0	0.3989	#NAME?	0.00894141	0.0130069	DOWN	signal recognition particle-docking protein FtsY	Unclassified	K03110
Streptococcus mitis	HMPREF8571_RS07635	gi_306830257_ref_NZ_GL397179.1:1206391-1207210	0	0.530651	#NAME?	0.0172979	0.0242128	DOWN	Cof-type HAD-IIB family hydrolase	R
Streptococcus mitis	HMPREF8571_RS07640	gi_306830257_ref_NZ_GL397179.1:1207209-1208001	0	0.548718	#NAME?	0.0172979	0.0242128	DOWN	Cof-type HAD-IIB family hydrolase	R
Streptococcus mitis	HMPREF8571_RS07645	gi_306830257_ref_NZ_GL397179.1:1208206-1208902	0	0.749154	#NAME?	0.00894141	0.0130069	DOWN	VIT family protein	S
Streptococcus mitis	HMPREF8571_RS07650	gi_306830257_ref_NZ_GL397179.1:1208941-1210930	0	0.524784	#NAME?	9.96168e-05	0.000172287	DOWN	ABC transporter permease	V	K02004
Streptococcus mitis	HMPREF8571_RS07705	gi_306830257_ref_NZ_GL397179.1:1219136-1222676	0.049342	0.39323	-2.99449	2.47519e-06	4.72685e-06	DOWN	chromosome segregation protein SMC	Unclassified	K03529
Streptococcus mitis	HMPREF8571_RS07710	gi_306830257_ref_NZ_GL397179.1:1222666-1223365	0	0.745943	#NAME?	0.00894141	0.0130069	DOWN	ribonuclease III	K	K03685
Streptococcus mitis	HMPREF8571_RS07745	gi_306830257_ref_NZ_GL397179.1:1229637-1231020	0	0.503045	#NAME?	0.00126829	0.00201893	DOWN	3-isopropylmalate dehydratase large subunit	E	K01703
Streptococcus mitis	HMPREF8571_RS07780	gi_306830257_ref_NZ_GL397179.1:1236106-1238194	0.0836381	0.291617	-1.80184	0.00242129	0.00376789	DOWN	type I DNA topoisomerase	Unclassified	K03168
Streptococcus mitis	HMPREF8571_RS07785	gi_306830257_ref_NZ_GL397179.1:1238310-1239159	0	0.819075	#NAME?	0.00126829	0.00201893	DOWN	DNA-protecting protein DprA	Unclassified	K04096
Streptococcus mitis	HMPREF8571_RS07790	gi_306830257_ref_NZ_GL397179.1:1239321-1241145	0.095737	0.381487	-1.99449	0.00126829	0.00201893	DOWN	elongation factor 4	Unclassified	K03596
Streptococcus mitis	HMPREF8571_RS07795	gi_306830257_ref_NZ_GL397179.1:1241223-1241952	0	1.19215	#NAME?	0.000352487	0.000589201	DOWN	serine/threonine protein phosphatase	T	K07313
Streptococcus mitis	HMPREF8571_RS07800	gi_306830257_ref_NZ_GL397179.1:1241952-1243620	0	0.312858	#NAME?	0.00894141	0.0130069	DOWN	DNA repair protein RecN	Unclassified	K03631
Streptococcus mitis	HMPREF8571_RS07810	gi_306830257_ref_NZ_GL397179.1:1244050-1244866	0	0.532599	#NAME?	0.0172979	0.0242128	DOWN	TlyA family rRNA(cytidine-2'-O)-methyltransferase	J	K06442
Streptococcus mitis	HMPREF8571_RS07845	gi_306830257_ref_NZ_GL397179.1:1250397-1251678	0	0.475185	#NAME?	0.00464266	0.00701365	DOWN	O-acetylhomoserine aminocarboxypropyltransferase/cysteine synthase	E	K01740
Streptococcus mitis	HMPREF8571_RS07880	gi_306830257_ref_NZ_GL397179.1:1258712-1259561	0	1.84292	#NAME?	4.1078e-07	8.11763e-07	DOWN	YitT family protein	S
Streptococcus mitis	HMPREF8571_RS07885	gi_306830257_ref_NZ_GL397179.1:1259588-1260986	0.124889	0.559857	-2.16441	0.000667207	0.00109515	DOWN	amino acid permease	E	K03294
Streptococcus mitis	HMPREF8571_RS07890	gi_306830257_ref_NZ_GL397179.1:1261112-1262525	0.247129	0.553918	-1.16441	0.000667207	0.00109515	DOWN	Fe-S cluster assembly protein SufB	O	K09014
Streptococcus mitis	HMPREF8571_RS07910	gi_306830257_ref_NZ_GL397179.1:1265514-1266285	0	1.46548	#NAME?	2.86152e-05	5.15314e-05	DOWN	Fe-S cluster assembly ATPase SufC	O	K09013
Streptococcus mitis	HMPREF8571_RS07920	gi_306830257_ref_NZ_GL397179.1:1266656-1268315	0	0.524257	#NAME?	0.000352487	0.000589201	DOWN	DNA polymerase III subunit gamma/tau	Unclassified	K02343
Streptococcus mitis	HMPREF8571_RS07950	gi_306830257_ref_NZ_GL397179.1:1270813-1271836	0	0.764883	#NAME?	0.00126829	0.00201893	DOWN	branched-chain amino acid aminotransferase	E	K00826
Streptococcus mitis	HMPREF8571_RS08000	gi_306830257_ref_NZ_GL397179.1:1283274-1284333	0	0.410503	#NAME?	0.0172979	0.0242128	DOWN	ABC transporter permease	R	K02057
Streptococcus mitis	HMPREF8571_RS08005	gi_306830257_ref_NZ_GL397179.1:1284325-1285861	0.113676	0.736075	-2.69492	1.54285e-05	2.82861e-05	DOWN	ABC transporter ATP-binding protein	R	K02056
Streptococcus mitis	HMPREF8571_RS08015	gi_306830257_ref_NZ_GL397179.1:1287143-1287533	0.446854	1.33545	-1.57945	0.00894141	0.0130069	DOWN	cytidine deaminase	F	K01489
Streptococcus mitis	HMPREF8571_RS08040	gi_306830257_ref_NZ_GL397179.1:1290871-1291792	0	0.566334	#NAME?	0.00894141	0.0130069	DOWN	type I pantothenate kinase	Unclassified	K00867
Streptococcus mitis	HMPREF8571_RS08075	gi_306830257_ref_NZ_GL397179.1:1298227-1299574	0	0.903838	#NAME?	1.54285e-05	2.82861e-05	DOWN	glutathione-disulfide reductase	C	K00383
Streptococcus mitis	HMPREF8571_RS08115	gi_306830257_ref_NZ_GL397179.1:1306597-1307317	0	0.603514	#NAME?	0.0172979	0.0242128	DOWN	tRNA (guanosine(37)-N1)-methyltransferase TrmD	J	K00554
Streptococcus mitis	HMPREF8571_RS08125	gi_306830257_ref_NZ_GL397179.1:1307900-1308758	0	0.60787	#NAME?	0.00894141	0.0130069	DOWN	alpha/beta hydrolase	R
Streptococcus mitis	HMPREF8571_RS08130	gi_306830257_ref_NZ_GL397179.1:1308907-1309810	0	0.481343	#NAME?	0.0172979	0.0242128	DOWN	EamA/RhaT family transporter	G/R/E
Streptococcus mitis	HMPREF8571_RS08135	gi_306830257_ref_NZ_GL397179.1:1309939-1310491	0	0.944232	#NAME?	0.00894141	0.0130069	DOWN	hypothetical protein	Unclassified
Streptococcus mitis	HMPREF8571_RS08175	gi_306830257_ref_NZ_GL397179.1:1314838-1315924	0	0.400307	#NAME?	0.0172979	0.0242128	DOWN	23S rRNA (adenine(2503)-C(2))-methyltransferase RlmN	R	K06941
Streptococcus mitis	HMPREF8571_RS08230	gi_306830257_ref_NZ_GL397179.1:1324285-1325560	0	1.09124	#NAME?	2.47519e-06	4.72685e-06	DOWN	chlorohydrolase	F/R	K12960
Streptococcus mitis	HMPREF8571_RS08235	gi_306830257_ref_NZ_GL397179.1:1325664-1327413	0.09984	1.14378	-3.51805	7.04361e-09	1.48759e-08	DOWN	ABC transporter ATP-binding protein	V	K06147
Streptococcus mitis	HMPREF8571_RS08240	gi_306830257_ref_NZ_GL397179.1:1327414-1329139	0.101228	0.403368	-1.99449	0.00126829	0.00201893	DOWN	ABC transporter ATP-binding protein	V	K06148
Streptococcus mitis	HMPREF8571_RS08265	gi_306830257_ref_NZ_GL397179.1:1333570-1335049	0	0.764424	#NAME?	2.86152e-05	5.15314e-05	DOWN	virulence factor MviN	R
Streptococcus mitis	HMPREF8571_RS08285	gi_306830257_ref_NZ_GL397179.1:1340670-1341636	0	0.53998	#NAME?	0.00894141	0.0130069	DOWN	glycosyl transferase family 2	Unclassified	K00745
Streptococcus mitis	HMPREF8571_RS08310	gi_306830257_ref_NZ_GL397179.1:1345221-1346505	0	0.812701	#NAME?	9.96168e-05	0.000172287	DOWN	3-phosphoshikimate 1-carboxyvinyltransferase	E	K00800
Streptococcus mitis	HMPREF8571_RS08320	gi_306830257_ref_NZ_GL397179.1:1346943-1348047	0	0.472543	#NAME?	0.00894141	0.0130069	DOWN	prephenate dehydrogenase	E	K04517
Streptococcus mitis	HMPREF8571_RS08330	gi_306830257_ref_NZ_GL397179.1:1349232-1350300	0	0.407047	#NAME?	0.0172979	0.0242128	DOWN	3-dehydroquinate synthase	E	K01735
Streptococcus mitis	HMPREF8571_RS08360	gi_306830257_ref_NZ_GL397179.1:1357446-1357932	0	0.893498	#NAME?	0.0172979	0.0242128	DOWN	UDP-N-acetylenolpyruvoylglucosamine reductase	S
Streptococcus mitis	HMPREF8571_RS08440	gi_306830257_ref_NZ_GL397179.1:1372014-1372899	0	0.884019	#NAME?	0.00126829	0.00201893	DOWN	phosphate ABC transporter, permease protein PstA	P	K02038
Streptococcus mitis	HMPREF8571_RS08445	gi_306830257_ref_NZ_GL397179.1:1372888-1373806	0	0.946972	#NAME?	0.000352487	0.000589201	DOWN	phosphate ABC transporter permease subunit PstC	P	K02037
Streptococcus mitis	HMPREF8571_RS08450	gi_306830257_ref_NZ_GL397179.1:1373805-1374684	0	0.890046	#NAME?	0.00126829	0.00201893	DOWN	phosphate-binding protein	P	K02040
Streptococcus mitis	HMPREF8571_RS08460	gi_306830257_ref_NZ_GL397179.1:1376201-1376975	0	1.01063	#NAME?	0.00126829	0.00201893	DOWN	inositol monophosphatase family protein	G	K01092
Streptococcus mitis	HMPREF8571_RS08485	gi_306830257_ref_NZ_GL397179.1:1379256-1379994	0	0.706577	#NAME?	0.00894141	0.0130069	DOWN	acyl-ACP thioesterase	Unclassified	K01071
Streptococcus mitis	HMPREF8571_RS08510	gi_306830257_ref_NZ_GL397179.1:1382780-1383716	0.186468	0.92878	-2.31641	0.000187	0.000318398	DOWN	HPr kinase/phosphorylase	T	K06023
Streptococcus mitis	HMPREF8571_RS08535	gi_306830257_ref_NZ_GL397179.1:1394059-1395088	0	0.591444	#NAME?	0.00464266	0.00701365	DOWN	tRNA preQ1(34) S-adenosylmethionine ribosyltransferase-isomerase QueA	J	K07568
Streptococcus mitis	HMPREF8571_RS08545	gi_306830257_ref_NZ_GL397179.1:1396023-1398078	0.0849806	0.93122	-3.45392	2.21221e-08	4.58594e-08	DOWN	sodium:hydrogen antiporter	P	K03316
Streptococcus mitis	HMPREF8571_RS08560	gi_306830257_ref_NZ_GL397179.1:1398877-1399834	0	0.45421	#NAME?	0.0172979	0.0242128	DOWN	TIGR01212 family radical SAM protein	R	K07139
Streptococcus mitis	HMPREF8571_RS08570	gi_306830257_ref_NZ_GL397179.1:1400365-1401106	0	1.52473	#NAME?	2.86152e-05	5.15314e-05	DOWN	SAM-dependent methyltransferase	Unclassified	K03183
Streptococcus mitis	HMPREF8571_RS08595	gi_306830257_ref_NZ_GL397179.1:1411478-1418717	0.120663	0.312527	-1.373	6.93678e-09	1.4676e-08	DOWN	beta-galactosidase	G	K01190
Streptococcus mitis	HMPREF8571_RS08640	gi_306830257_ref_NZ_GL397179.1:1425774-1428252	0	1.01806	#NAME?	1.42164e-10	3.14715e-10	DOWN	hypothetical protein	R
Streptococcus mitis	HMPREF8571_RS08645	gi_306830257_ref_NZ_GL397179.1:1428978-1430238	0	0.828169	#NAME?	9.96168e-05	0.000172287	DOWN	surface protein	R
Streptococcus mitis	HMPREF8571_RS08720	gi_306830257_ref_NZ_GL397179.1:1448425-1449790	0.127906	0.573383	-2.16441	0.000667207	0.00109515	DOWN	amino acid permease	E	K03293
Streptococcus mitis	HMPREF8571_RS08750	gi_306830257_ref_NZ_GL397179.1:1454563-1455175	0	0.709843	#NAME?	0.0172979	0.0242128	DOWN	hypothetical protein	Unclassified
Streptococcus mitis	HMPREF8571_RS08755	gi_306830257_ref_NZ_GL397179.1:1455222-1458318	0.112832	0.702508	-2.63834	1.29729e-09	2.81206e-09	DOWN	RNA helicase	K
Streptococcus mitis	HMPREF8571_RS08760	gi_306830257_ref_NZ_GL397179.1:1458410-1459577	0	0.521564	#NAME?	0.00464266	0.00701365	DOWN	pyridoxal phosphate-dependent aminotransferase	E	K14155
Streptococcus mitis	HMPREF8571_RS08815	gi_306830257_ref_NZ_GL397179.1:1470188-1471589	0	0.744879	#NAME?	9.96168e-05	0.000172287	DOWN	Cof-type HAD-IIB family hydrolase	R	K03768
Streptococcus mitis	HMPREF8571_RS08860	gi_306830257_ref_NZ_GL397179.1:1478757-1479966	0.144397	0.719229	-2.31641	0.000187	0.000318398	DOWN	MFS transporter	G
Streptococcus mitis	HMPREF8571_RS08905	gi_306830257_ref_NZ_GL397179.1:1487642-1490339	0.194277	0.451584	-1.21688	8.08043e-05	0.000141499	DOWN	cation-translocating P-type ATPase	P	K01537
Streptococcus mitis	HMPREF8571_RS08930	gi_306830257_ref_NZ_GL397179.1:1495561-1496329	0.454408	1.24486	-1.45392	9.96168e-05	0.000172287	DOWN	4-hydroxy-tetrahydrodipicolinate reductase	E	K00215
Streptococcus mitis	HMPREF8571_RS08945	gi_306830257_ref_NZ_GL397179.1:1497781-1499134	0	0.964107	#NAME?	8.35118e-06	1.55853e-05	DOWN	phosphoglucosamine mutase	G	K03431
Streptococcus mitis	HMPREF8571_RS08955	gi_306830257_ref_NZ_GL397179.1:1499948-1500806	0	1.51968	#NAME?	8.35118e-06	1.55853e-05	DOWN	TIGR00159 family protein	S	K18672
Streptococcus mitis	HMPREF8571_RS08995	gi_306830257_ref_NZ_GL397179.1:1506169-1507402	0	0.423145	#NAME?	0.00894141	0.0130069	DOWN	ATP-dependent Clp protease ATP-binding subunit ClpX	O	K03544
Streptococcus mitis	HMPREF8571_RS09040	gi_306830257_ref_NZ_GL397179.1:1513745-1514423	0	1.02535	#NAME?	0.00126829	0.00201893	DOWN	tRNA (adenine-N(1))-methyltransferase	R	K06967
Streptococcus mitis	HMPREF8571_RS09045	gi_306830257_ref_NZ_GL397179.1:1514524-1516843	0.301241	1.01281	-1.74937	1.42164e-10	3.14715e-10	DOWN	ATPase	P	K12952
Streptococcus mitis	HMPREF8571_RS09065	gi_306830257_ref_NZ_GL397179.1:1519487-1520243	0	0.804739	#NAME?	0.00464266	0.00701365	DOWN	ABC transporter ATP-binding protein	P	K02013
Streptococcus mitis	HMPREF8571_RS09070	gi_306830257_ref_NZ_GL397179.1:1520244-1521291	0	1.57777	#NAME?	2.27396e-07	4.53563e-07	DOWN	iron ABC transporter permease	P	K02015
Streptococcus mitis	HMPREF8571_RS09075	gi_306830257_ref_NZ_GL397179.1:1521617-1522229	0	1.13575	#NAME?	0.00126829	0.00201893	DOWN	cadmium resistance protein CadD	P
Streptococcus mitis	HMPREF8571_RS09110	gi_306830257_ref_NZ_GL397179.1:1529461-1535029	0	0.093762	#NAME?	0.00894141	0.0130069	DOWN	peptidase M26	S	K01390
Streptococcus mitis	HMPREF8571_RS09120	gi_306830257_ref_NZ_GL397179.1:1535890-1542337	0.108387	0.350914	-1.69492	6.93678e-09	1.4676e-08	DOWN	peptidase	S
Streptococcus mitis	HMPREF8571_RS09135	gi_306830257_ref_NZ_GL397179.1:1546470-1546725	0	1.69974	#NAME?	0.0172979	0.0242128	DOWN	DivIVA domain-containing protein	Unclassified
Streptococcus mitis	HMPREF8571_RS09190	gi_306830257_ref_NZ_GL397179.1:1556042-1558085	0.0854795	0.25546	-1.57945	0.00894141	0.0130069	DOWN	penicillin-binding protein 2	Unclassified	K00687
Streptococcus mitis	HMPREF8571_RS09240	gi_306830257_ref_NZ_GL397179.1:1567811-1568510	0	0.621619	#NAME?	0.0172979	0.0242128	DOWN	putative N-acetylmannosamine-6-phosphate 2-epimerase	G	K01788
Streptococcus mitis	HMPREF8571_RS09245	gi_306830257_ref_NZ_GL397179.1:1568739-1572135	0	0.409899	#NAME?	2.47519e-06	4.72685e-06	DOWN	YSIRK signal domain/LPXTG anchor domain surface protein	G	K01186
Streptococcus mitis	HMPREF8571_RS09250	gi_306830257_ref_NZ_GL397179.1:1572470-1573454	0	0.88352	#NAME?	0.000352487	0.000589201	DOWN	acetylxylan esterase	Unclassified	K01060
Streptococcus mitis	HMPREF8571_RS09255	gi_306830257_ref_NZ_GL397179.1:1573718-1574201	0	1.79807	#NAME?	0.000352487	0.000589201	DOWN	thioesterase	Unclassified
Streptococcus mitis	HMPREF8571_RS09265	gi_306830257_ref_NZ_GL397179.1:1576548-1577652	0	0.551301	#NAME?	0.00464266	0.00701365	DOWN	alanine racemase	Unclassified	K01775
Streptococcus mitis	HMPREF8571_RS09285	gi_306830257_ref_NZ_GL397179.1:1580193-1582707	0.138942	0.484443	-1.80184	8.35118e-06	1.55853e-05	DOWN	preprotein translocase subunit SecA	Unclassified	K03070
Streptococcus mitis	HMPREF8571_RS09305	gi_306830257_ref_NZ_GL397179.1:1584509-1585106	0	1.16424	#NAME?	0.00126829	0.00201893	DOWN	LemA family protein	S	K03744
Streptococcus mitis	HMPREF8571_RS09325	gi_306830257_ref_NZ_GL397179.1:1588424-1589321	0.194566	0.678382	-1.80184	0.00242129	0.00376789	DOWN	primosomal protein DnaI	Unclassified	K11144
Streptococcus mitis	HMPREF8571_RS09335	gi_306830257_ref_NZ_GL397179.1:1590485-1590959	0	1.83214	#NAME?	0.000352487	0.000589201	DOWN	transcriptional repressor NrdR	K	K07738
Streptococcus mitis	HMPREF8571_RS09380	gi_306830257_ref_NZ_GL397179.1:1595331-1596000	0	0.779344	#NAME?	0.00894141	0.0130069	DOWN	aquaporin	G	K06188
Streptococcus mitis	HMPREF8571_RS09405	gi_306830257_ref_NZ_GL397179.1:1599754-1600705	0	0.457073	#NAME?	0.0172979	0.0242128	DOWN	50S ribosomal protein L11 methyltransferase	J	K02687
Streptococcus mitis	HMPREF8571_RS09450	gi_306830257_ref_NZ_GL397179.1:1606892-1608374	0	0.352097	#NAME?	0.00894141	0.0130069	DOWN	aspartate aminotransferase	K
Streptococcus mitis	HMPREF8571_RS09540	gi_306830257_ref_NZ_GL397179.1:1619627-1620989	0	0.383096	#NAME?	0.00894141	0.0130069	DOWN	anthranilate synthase component I	E	K01657
Streptococcus mitis	HMPREF8571_RS09550	gi_306830257_ref_NZ_GL397179.1:1621282-1622461	0	0.368757	#NAME?	0.0172979	0.0242128	DOWN	tryptophan synthase subunit beta	E	K01696
Streptococcus mitis	HMPREF8571_RS09560	gi_306830257_ref_NZ_GL397179.1:1624064-1624757	0.251758	1.00319	-1.99449	0.00126829	0.00201893	DOWN	sugar transferase	Unclassified
Streptococcus mitis	HMPREF8571_RS09565	gi_306830257_ref_NZ_GL397179.1:1624861-1626604	0	0.399205	#NAME?	0.00126829	0.00201893	DOWN	ABC transporter ATP-binding protein	V
Streptococcus mitis	HMPREF8571_RS09610	gi_306830257_ref_NZ_GL397179.1:1633697-1635179	0	0.469463	#NAME?	0.00126829	0.00201893	DOWN	galactose-1-phosphate uridylyltransferase	G	K00965
Streptococcus mitis	HMPREF8571_RS09615	gi_306830257_ref_NZ_GL397179.1:1635197-1636376	0	0.442509	#NAME?	0.00894141	0.0130069	DOWN	galactokinase	G	K00849
Streptococcus mitis	HMPREF8571_RS09650	gi_306830257_ref_NZ_GL397179.1:1640278-1640791	0	2.03175	#NAME?	9.96168e-05	0.000172287	DOWN	DNA replication protein	Unclassified	K07498
Streptococcus mitis	HMPREF8571_RS09670	gi_306830257_ref_NZ_GL397179.1:1641654-1642455	0.435711	0.976609	-1.16441	0.000667207	0.00109515	DOWN	ABC transporter ATP-binding protein	P	K02006
Streptococcus mitis	HMPREF8571_RS09680	gi_306830257_ref_NZ_GL397179.1:1643253-1644048	0.438995	0.983971	-1.16441	0.000667207	0.00109515	DOWN	ABC transporter permease	P
Streptococcus mitis	HMPREF8571_RS09695	gi_306830257_ref_NZ_GL397179.1:1646510-1647239	0	0.715288	#NAME?	0.00894141	0.0130069	DOWN	ABC transporter ATP-binding protein	E	K05847
Streptococcus mitis	HMPREF8571_RS09705	gi_306830257_ref_NZ_GL397179.1:1647897-1649091	0.146209	0.436954	-1.57945	0.00894141	0.0130069	DOWN	polymerase	Unclassified
Streptococcus mitis	HMPREF8571_RS09765	gi_306830257_ref_NZ_GL397179.1:1662974-1663751	0	1.23045	#NAME?	0.000187	0.000318398	DOWN	aminoglycoside 3'-phosphotransferase	J	K00897
Streptococcus mitis	HMPREF8571_RS09770	gi_306830257_ref_NZ_GL397179.1:1663761-1664538	0.224576	0.671157	-1.57945	0.00894141	0.0130069	DOWN	recombination regulator RecX	R	K03565
Streptococcus mitis	HMPREF8571_RS09780	gi_306830257_ref_NZ_GL397179.1:1665229-1665997	0	1.24486	#NAME?	0.000187	0.000318398	DOWN	hypothetical protein	S	K09765
Streptococcus mitis	HMPREF8571_RS09805	gi_306830257_ref_NZ_GL397179.1:1669489-1670116	0.278217	1.52435	-2.45392	9.96168e-05	0.000172287	DOWN	DUF4479 domain-containing protein	R	K06878
Streptococcus mitis	HMPREF8571_RS09820	gi_306830257_ref_NZ_GL397179.1:1670837-1671914	0	0.807298	#NAME?	0.000352487	0.000589201	DOWN	choline-binding protein A	R
Streptococcus mitis	HMPREF8571_RS09825	gi_306830257_ref_NZ_GL397179.1:1672033-1673641	0	0.64905	#NAME?	9.96168e-05	0.000172287	DOWN	CTP synthase	F	K01937
Streptococcus mitis	HMPREF8571_RS09915	gi_306830257_ref_NZ_GL397179.1:1690760-1691240	0	1.2665	#NAME?	0.00464266	0.00701365	DOWN	ribosome maturation factor RimP	S	K09748
Streptococcus mitis	HMPREF8571_RS09920	gi_306830257_ref_NZ_GL397179.1:1691366-1692002	0	1.09296	#NAME?	0.00126829	0.00201893	DOWN	tRNA (guanosine(46)-N7)-methyltransferase TrmB	R	K03439
Streptococcus mitis	HMPREF8571_RS09925	gi_306830257_ref_NZ_GL397179.1:1691998-1692793	0.219498	0.54665	-1.31641	0.0172979	0.0242128	DOWN	aminoglycoside phosphotransferase	Unclassified
Streptococcus mitis	HMPREF8571_RS10015	gi_306830257_ref_NZ_GL397179.1:1705622-1706672	0	0.579626	#NAME?	0.00464266	0.00701365	DOWN	multidrug ABC transporter permease	Unclassified	K01992
Streptococcus mitis	HMPREF8571_RS10020	gi_306830257_ref_NZ_GL397179.1:1706668-1707400	0	0.949814	#NAME?	0.00126829	0.00201893	DOWN	ABC transporter ATP-binding protein	V	K01990
Streptococcus mitis	HMPREF8571_RS10120	gi_306830257_ref_NZ_GL397179.1:1743200-1744127	0	0.75023	#NAME?	0.00126829	0.00201893	DOWN	YafY family transcriptional regulator	K
Streptococcus mitis	HMPREF8571_RS10125	gi_306830257_ref_NZ_GL397179.1:1744211-1744580	0	1.17604	#NAME?	0.0172979	0.0242128	DOWN	hypothetical protein	Unclassified
Streptococcus mitis	HMPREF8571_RS10130	gi_306830257_ref_NZ_GL397179.1:1744698-1749690	0.034993	0.435744	-3.63834	2.27269e-09	4.87821e-09	DOWN	endo-beta-N-acetylglucosaminidase	G
Streptococcus mitis	HMPREF8571_RS10135	gi_306830257_ref_NZ_GL397179.1:1750024-1751656	0.213987	0.586218	-1.45392	9.96168e-05	0.000172287	DOWN	Na/Pi cotransporter family protein	P	K03324
Streptococcus mitis	HMPREF8571_RS10160	gi_306830257_ref_NZ_GL397179.1:1754890-1755619	0	0.715288	#NAME?	0.00894141	0.0130069	DOWN	segregation/condensation protein A	S	K05896
Streptococcus mitis	HMPREF8571_RS10240	gi_306830257_ref_NZ_GL397179.1:1772160-1778151	0.0874767	0.18881	-1.10996	0.000142819	0.000245438	DOWN	alpha-L-fucosidase	G	K01206
Streptococcus mitis	HMPREF8571_RS10250	gi_306830257_ref_NZ_GL397179.1:1779197-1779482	0	2.13002	#NAME?	0.00464266	0.00701365	DOWN	hypothetical protein	Unclassified
Streptococcus mitis	HMPREF8571_RS10255	gi_306830257_ref_NZ_GL397179.1:1779474-1779837	0	1.19542	#NAME?	0.0172979	0.0242128	DOWN	hypothetical protein	Unclassified
Streptococcus mitis	HMPREF8571_RS10270	gi_306830257_ref_NZ_GL397179.1:1782201-1782714	0	3.21694	#NAME?	2.27396e-07	4.53563e-07	DOWN	N-acetyltransferase	J	K03790
Streptococcus mitis	HMPREF8571_RS10275	gi_306830257_ref_NZ_GL397179.1:1782776-1783742	0.180683	1.07996	-2.57945	5.32834e-05	9.40301e-05	DOWN	hypothetical protein	Unclassified
Streptococcus mitis	HMPREF8571_RS10285	gi_306830257_ref_NZ_GL397179.1:1784387-1784780	9.75594	0	Inf	0.00141036	0.00222805	UP	30S ribosomal protein S9	J	K02996
Streptococcus mitis	HMPREF8571_RS10335	gi_306830257_ref_NZ_GL397179.1:1794594-1795158	0.309239	0.770148	-1.31641	0.0172979	0.0242128	DOWN	ECF transporter S component	Unclassified
Streptococcus mitis	HMPREF8571_RS10345	gi_306830257_ref_NZ_GL397179.1:1796473-1797820	0	0.839279	#NAME?	2.86152e-05	5.15314e-05	DOWN	Trk system potassium transporter TrkA	P	K03499
Streptococcus mitis	HMPREF8571_RS10350	gi_306830257_ref_NZ_GL397179.1:1797823-1799263	0.242498	0.724719	-1.57945	2.86152e-05	5.15314e-05	DOWN	Trk system potassium transporter TrkH	P	K03498
Streptococcus mitis	HMPREF8571_RS10365	gi_306830257_ref_NZ_GL397179.1:1801367-1802294	0.376552	0.937788	-1.31641	0.000187	0.000318398	DOWN	ABC transporter permease	P/E	K15582
Streptococcus mitis	HMPREF8571_RS10370	gi_306830257_ref_NZ_GL397179.1:1802293-1803790	0.116636	0.639048	-2.45392	9.96168e-05	0.000172287	DOWN	ABC transporter permease	P/E	K15581
Streptococcus mitis	HMPREF8571_RS10385	gi_306830257_ref_NZ_GL397179.1:1806298-1807630	0.131073	1.56687	-3.57945	3.99443e-09	8.49078e-09	DOWN	hypothetical protein	R	K03699
Streptococcus mitis	HMPREF8571_RS10420	gi_306830257_ref_NZ_GL397179.1:1812512-1813505	0	0.43776	#NAME?	0.0172979	0.0242128	DOWN	aspartate--ammonia ligase	E	K01914
Streptococcus mitis	HMPREF8571_RS10435	gi_306830257_ref_NZ_GL397179.1:1815124-1815403	0	2.79729	#NAME?	0.00126829	0.00201893	DOWN	acylphosphatase	C	K01512
Streptococcus mitis	HMPREF8571_RS10445	gi_306830257_ref_NZ_GL397179.1:1816482-1817277	0.219498	0.76531	-1.80184	0.00242129	0.00376789	DOWN	pyruvate formate lyase-activating protein	O	K04069
Streptococcus mitis	HMPREF8571_RS10460	gi_306830257_ref_NZ_GL397179.1:1819652-1820594	0.185281	0.64601	-1.80184	0.00242129	0.00376789	DOWN	HD domain-containing protein	R	K03698
Streptococcus mitis	HMPREF8571_RS10505	gi_306830257_ref_NZ_GL397179.1:1826809-1828654	0.283944	0.801438	-1.49699	4.812e-06	9.0953e-06	DOWN	APC family permease	E
Streptococcus mitis	HMPREF8571_RS10515	gi_306830257_ref_NZ_GL397179.1:1828896-1830867	0.177201	0.573706	-1.69492	1.54285e-05	2.82861e-05	DOWN	peptide ABC transporter substrate-binding protein	E	K15580
Streptococcus mitis	HMPREF8571_RS10545	gi_306830257_ref_NZ_GL397179.1:1836073-1837459	0.12597	1.00391	-2.99449	2.47519e-06	4.72685e-06	DOWN	Cof-type HAD-IIB family hydrolase	S
Streptococcus mitis	HMPREF8571_RS10560	gi_306830257_ref_NZ_GL397179.1:1838825-1839836	0.345297	1.11793	-1.69492	1.54285e-05	2.82861e-05	DOWN	catabolite control protein A	K	K02529
Streptococcus mitis	HMPREF8571_RS10570	gi_306830257_ref_NZ_GL397179.1:1840408-1841692	0	0.677251	#NAME?	0.000352487	0.000589201	DOWN	hypothetical protein	Unclassified
Streptococcus mitis	HMPREF8571_RS10585	gi_306830257_ref_NZ_GL397179.1:1843106-1844405	0	2.47691	#NAME?	4.15962e-13	9.87606e-13	DOWN	bifunctional folylpolyglutamate synthase/dihydrofolate synthase	Unclassified	K11754
Streptococcus mitis	HMPREF8571_RS10595	gi_306830257_ref_NZ_GL397179.1:1845459-1846161	0.248535	0.74276	-1.57945	0.00894141	0.0130069	DOWN	CPBP family intramembrane metalloprotease	R	K07052
Streptococcus mitis	HMPREF8571_RS10600	gi_306830257_ref_NZ_GL397179.1:1846214-1847633	0.123042	0.490291	-1.99449	0.00126829	0.00201893	DOWN	NCS2 family permease	R	K06901
Streptococcus mitis	HMPREF8571_RS10610	gi_306830257_ref_NZ_GL397179.1:1848910-1849900	0	0.526902	#NAME?	0.00894141	0.0130069	DOWN	PTS mannose transporter subunit IIAB	G	K02794
Streptococcus mitis	HMPREF8571_RS10660	gi_306830257_ref_NZ_GL397179.1:1858083-1862475	0.0795448	0.257534	-1.69492	1.54285e-05	2.82861e-05	DOWN	PolC-type DNA polymerase III	Unclassified	K03763
Streptococcus mitis	HMPREF8571_RS10665	gi_306830257_ref_NZ_GL397179.1:1866017-1866491	0	1.09928	#NAME?	0.00894141	0.0130069	DOWN	hypothetical protein	Unclassified	K12296
Streptococcus mitis	HMPREF8571_RS10685	gi_306830257_ref_NZ_GL397179.1:1867591-1869787	0	1.10913	#NAME?	4.26767e-10	9.35065e-10	DOWN	penicillin-binding protein	Unclassified	K12555
Streptococcus mitis	HMPREF8571_RS10690	gi_306830257_ref_NZ_GL397179.1:1869912-1870749	0	0.726954	#NAME?	0.00464266	0.00701365	DOWN	RluA family pseudouridine synthase	J	K06180
Streptococcus mitis	HMPREF8571_RS10700	gi_306830257_ref_NZ_GL397179.1:1873282-1873966	0	1.39751	#NAME?	0.000187	0.000318398	DOWN	ABC transporter ATP-binding protein	V	K02003
Streptococcus mitis	HMPREF8571_RS10705	gi_306830257_ref_NZ_GL397179.1:1874141-1875053	0	1.14383	#NAME?	9.96168e-05	0.000172287	DOWN	XRE family transcriptional regulator	K	K20342
Streptococcus mitis	HMPREF8571_RS10715	gi_306830257_ref_NZ_GL397179.1:1878133-1878547	0	1.25822	#NAME?	0.00894141	0.0130069	DOWN	membrane protein	S
Streptococcus mitis	HMPREF8571_RS10740	gi_306830257_ref_NZ_GL397179.1:1880627-1882604	0.0883317	0.571965	-2.69492	1.54285e-05	2.82861e-05	DOWN	transketolase	G	K00615
Streptococcus mitis	HMPREF8571_RS10755	gi_306830257_ref_NZ_GL397179.1:1884398-1885232	0	1.14646	#NAME?	0.000187	0.000318398	DOWN	protein translocase component YidC	Unclassified	K03217
Streptococcus mitis	HMPREF8571_RS10760	gi_306830257_ref_NZ_GL397179.1:1885200-1885572	0	1.39989	#NAME?	0.00894141	0.0130069	DOWN	ribonuclease P protein component	J	K03536
Streptococcus mitis	HMPREF8571_RS10765	gi_306830257_ref_NZ_GL397179.1:1885732-1886923	0	1.02213	#NAME?	1.54285e-05	2.82861e-05	DOWN	acetate kinase	C	K00925
Streptococcus mitis	HMPREF8571_RS10770	gi_306830257_ref_NZ_GL397179.1:1886973-1887927	0	0.546765	#NAME?	0.00894141	0.0130069	DOWN	class I SAM-dependent methyltransferase	Unclassified	K00571
Streptococcus mitis	HMPREF8571_RS10810	gi_306830257_ref_NZ_GL397179.1:1891374-1892316	0	1.29202	#NAME?	1.54285e-05	2.82861e-05	DOWN	competence protein CglA	N	K02243
Streptococcus mitis	HMPREF8571_RS10815	gi_306830257_ref_NZ_GL397179.1:1892380-1892746	0	1.18565	#NAME?	0.0172979	0.0242128	DOWN	DUF1033 domain-containing protein	S
Streptococcus mitis	HMPREF8571_RS10820	gi_306830257_ref_NZ_GL397179.1:1892897-1894049	0.151535	0.830264	-2.45392	9.96168e-05	0.000172287	DOWN	N-acetylglucosamine-6-phosphate deacetylase	G	K01443
Streptococcus mitis	HMPREF8571_RS10835	gi_306830257_ref_NZ_GL397179.1:1897367-1898225	0	0.810493	#NAME?	0.00126829	0.00201893	DOWN	DUF975 domain-containing protein	S
Streptococcus mitis	HMPREF8571_RS10855	gi_306830257_ref_NZ_GL397179.1:1901652-1903137	0.235155	0.702773	-1.57945	2.86152e-05	5.15314e-05	DOWN	threonine synthase	E	K01733
Streptococcus mitis	HMPREF8571_RS10860	gi_306830257_ref_NZ_GL397179.1:1903199-1904489	0	0.337052	#NAME?	0.0172979	0.0242128	DOWN	hypothetical protein	Unclassified
Prevotella intermedia	PIN17_A0002	gi|387132089|ref|NC_017861.1|:583-976	36.3631	1.76704	4.36307	0.000289093	0.000487525	UP	FMN-binding domain-containing protein	unclassified
Prevotella intermedia	PIN17_A0047	gi|387132089|ref|NC_017861.1|:38608-39163	0.314245	3.60003	-3.51805	7.04361e-09	1.48759e-08	DOWN	DUF3575 domain-containing protein	unclassified
Prevotella intermedia	PIN17_A0048	gi|387132089|ref|NC_017861.1|:39173-41645	4.23906	2.07625	1.02976	6.92915e-05	0.000121732	UP	hypothetical protein	unclassified
Prevotella intermedia	PIN17_A0049	gi|387132089|ref|NC_017861.1|:41641-44866	2.00392	4.23534	-1.07965	2.99982e-27	8.8512e-27	DOWN	hypothetical protein	unclassified
Prevotella intermedia	PIN17_A0051	gi|387132089|ref|NC_017861.1|:46020-48372	0.297017	3.2917	-3.47022	9.91739e-28	2.93795e-27	DOWN	TonB-dependent receptor	P	K16089
Prevotella intermedia	PIN17_A0052	gi|387132089|ref|NC_017861.1|:48809-49673	73.7258	7.74689	3.25048	0.00258284	0.004007	UP	phosphatidate cytidylyltransferase	unclassified	K00981
Prevotella intermedia	PIN17_A0053	gi|387132089|ref|NC_017861.1|:49679-51713	130.074	9.92147	3.71264	2.12165e-08	4.40158e-08	UP	cell division protein FtsH	O	K03798
Prevotella intermedia	PIN17_A0054	gi|387132089|ref|NC_017861.1|:51797-52157	140.357	13.2589	3.40406	0.000859083	0.00140244	UP	ribosome silencing factor RsfS	S	K09710
Prevotella intermedia	PIN17_A0056	gi|387132089|ref|NC_017861.1|:52657-52807	2.31417	8.0687	-1.80184	8.35118e-06	1.55853e-05	DOWN	hypothetical protein	unclassified
Prevotella intermedia	PIN17_A0057	gi|387132089|ref|NC_017861.1|:52951-54832	104.442	6.24262	4.06441	1.39328e-11	3.17793e-11	UP	DUF349 domain-containing protein	unclassified
Prevotella intermedia	PIN17_A0062	gi|387132089|ref|NC_017861.1|:58812-59613	10.6749	4.66602	1.19396	0.00136121	0.00216007	UP	16S rRNA (adenine(1518)-N(6)/adenine(1519)-N(6))-dimethyltransferase RsmA	J	K02528
Prevotella intermedia	PIN17_A0064	gi|387132089|ref|NC_017861.1|:60181-60742	117.205	6.03922	4.27853	1.33628e-09	2.89503e-09	UP	ribosome-recycling factor	J	K02838
Prevotella intermedia	PIN17_A0065	gi|387132089|ref|NC_017861.1|:60798-61743	6.27958	2.48385	1.33809	0.0161891	0.0232048	UP	ribosome small subunit-dependent GTPase A	R	K06949
Prevotella intermedia	PIN17_A0066	gi|387132089|ref|NC_017861.1|:62226-63042	32.2922	1.81084	4.15646	1.14761e-05	2.1251e-05	UP	GSCFA family protein	unclassified
Prevotella intermedia	PIN17_A0067	gi|387132089|ref|NC_017861.1|:63038-63467	10.9708	5.05969	1.11655	0.00630869	0.00945838	UP	transcriptional repressor	P
Prevotella intermedia	PIN17_A0068	gi|387132089|ref|NC_017861.1|:63607-66088	16.3316	6.24124	1.38776	4.80879e-05	8.5219e-05	UP	bifunctional UDP-N-acetylmuramoyl-tripeptide:D-alanyl-D-alanine ligase/alanine racemase	unclassified	K01775
Prevotella intermedia	PIN17_A0071	gi|387132089|ref|NC_017861.1|:68469-70089	25.4373	7.67725	1.72829	0.00689874	0.0103183	UP	hypothetical protein	unclassified
Prevotella intermedia	PIN17_A0072	gi|387132089|ref|NC_017861.1|:70184-71729	21.3597	6.41724	1.73487	0.0112346	0.0162785	UP	hypothetical protein	unclassified
Prevotella intermedia	PIN17_A0074	gi|387132089|ref|NC_017861.1|:74520-75474	9.69651	4.19186	1.20987	0.00119501	0.00193528	UP	hypothetical protein	unclassified
Prevotella intermedia	PIN17_A0076	gi|387132089|ref|NC_017861.1|:77228-78398	1.34285	5.79683	-2.10996	7.0607e-24	2.00045e-23	DOWN	sensor histidine kinase	T	K07709
Prevotella intermedia	PIN17_A0077	gi|387132089|ref|NC_017861.1|:78503-78707	1.70459	8.49041	-2.31641	3.94049e-08	8.08408e-08	DOWN	hypothetical protein	unclassified
Prevotella intermedia	PIN17_A0079	gi|387132089|ref|NC_017861.1|:79526-80546	110.719	10.5694	3.38894	0.000108289	0.000187127	UP	ketoacyl-ACP synthase III	unclassified	K00648
Prevotella intermedia	PIN17_A0086	gi|387132089|ref|NC_017861.1|:86334-88032	50.0816	5.99301	3.06293	0.0125573	0.0181588	UP	energy-dependent translational throttle protein EttA	R	K06020
Prevotella intermedia	PIN17_A0088	gi|387132089|ref|NC_017861.1|:89555-90164	0	1.712	#NAME?	9.96168e-05	0.000172287	DOWN	DNA-binding protein	unclassified
Prevotella intermedia	PIN17_A0089	gi|387132089|ref|NC_017861.1|:90579-91761	349.736	9.26912	5.23769	1.38807e-30	4.22139e-30	UP	OmpA family protein	unclassified
Prevotella intermedia	PIN17_A0095	gi|387132089|ref|NC_017861.1|:98988-100473	41.6224	4.68515	3.15119	0.00845411	0.0125246	UP	IMP dehydrogenase	F	K00088
Prevotella intermedia	PIN17_A0096	gi|387132089|ref|NC_017861.1|:101315-103499	85.0011	6.6913	3.66712	1.79889e-07	3.604e-07	UP	DNA helicase RecQ	unclassified	K03654
Prevotella intermedia	PIN17_A0097	gi|387132089|ref|NC_017861.1|:103593-104826	146.544	9.16813	3.99856	1.20103e-10	2.66531e-10	UP	ATP-dependent Clp protease ATP-binding subunit ClpX	O	K03544
Prevotella intermedia	PIN17_A0098	gi|387132089|ref|NC_017861.1|:104829-105495	111.59	8.35039	3.74022	2.11789e-06	4.07615e-06	UP	ATP-dependent Clp protease proteolytic subunit	O	K01358
Prevotella intermedia	PIN17_A0099	gi|387132089|ref|NC_017861.1|:106329-107772	83.0041	6.75	3.62022	2.18441e-06	4.1873e-06	UP	trigger factor	O	K03545
Prevotella intermedia	PIN17_A0100	gi|387132089|ref|NC_017861.1|:108035-109703	405.447	12.3579	5.03601	2.68844e-29	8.08523e-29	UP	formate--tetrahydrofolate ligase	F	K01938
Prevotella intermedia	PIN17_A0108	gi|387132089|ref|NC_017861.1|:119520-120156	10.4229	4.37183	1.25344	0.00722371	0.0107884	UP	DedA family protein	S
Prevotella intermedia	PIN17_A0112	gi|387132089|ref|NC_017861.1|:123530-124460	62.8692	4.48688	3.80857	3.42691e-06	6.5137e-06	UP	chromosome partitioning protein ParB	K	K03497
Prevotella intermedia	PIN17_A0115	gi|387132089|ref|NC_017861.1|:126452-128762	21.3202	10.3558	1.04178	1.02234e-08	2.14341e-08	UP	bifunctional (p)ppGpp synthetase/guanosine-3',5'-bis(diphosphate) 3'-pyrophosphohydrolase	K/T	K01139
Prevotella intermedia	PIN17_A0123	gi|387132089|ref|NC_017861.1|:137392-137533	0	9.19296	#NAME?	8.35118e-06	1.55853e-05	DOWN	hypothetical protein	unclassified
Prevotella intermedia	PIN17_A0124	gi|387132089|ref|NC_017861.1|:137748-138117	720.13	37.8684	4.24919	1.57695e-14	3.85921e-14	UP	superoxide reductase	C
Prevotella intermedia	PIN17_A0125	gi|387132089|ref|NC_017861.1|:138204-139119	246.63	21.8517	3.49653	3.1688e-06	6.02591e-06	UP	hypothetical protein	unclassified
Prevotella intermedia	PIN17_A0136	gi|387132089|ref|NC_017861.1|:152201-153083	64.1102	5.42069	3.56401	8.44843e-05	0.000147784	UP	carbohydrate kinase	G	K00847
Prevotella intermedia	PIN17_A0140	gi|387132089|ref|NC_017861.1|:160173-162087	10.0361	3.40836	1.55806	0.00500947	0.00755374	UP	type I pullulanase	G	K01200
Prevotella intermedia	PIN17_A0141	gi|387132089|ref|NC_017861.1|:162096-163947	33.7742	3.71226	3.18555	0.00525981	0.00791652	UP	alpha-amylase	G	K01208
Prevotella intermedia	PIN17_A0142	gi|387132089|ref|NC_017861.1|:164097-164868	281.544	10.2583	4.77849	2.30441e-20	6.26023e-20	UP	hypothetical protein	unclassified
Prevotella intermedia	PIN17_A0143	gi|387132089|ref|NC_017861.1|:165168-165957	134.468	6.82995	4.29925	7.34411e-12	1.68983e-11	UP	hypothetical protein	unclassified
Prevotella intermedia	PIN17_A0144	gi|387132089|ref|NC_017861.1|:166572-167265	72.0028	7.77472	3.21119	0.00691582	0.0103419	UP	tRNA (adenosine(37)-N6)-threonylcarbamoyltransferase complex dimerization subunit type 1 TsaB	O	K14742
Prevotella intermedia	PIN17_A0146	gi|387132089|ref|NC_017861.1|:167925-169239	57.93	3.70608	3.96634	5.17936e-08	1.05962e-07	UP	UDP-N-acetylglucosamine 1-carboxyvinyltransferase	unclassified	K00790
Prevotella intermedia	PIN17_A0148	gi|387132089|ref|NC_017861.1|:169782-170937	171.697	7.75411	4.46876	3.21936e-16	8.16147e-16	UP	1-deoxy-D-xylulose-5-phosphate reductoisomerase	unclassified	K00099
Prevotella intermedia	PIN17_A0157	gi|387132089|ref|NC_017861.1|:182537-182663	1.37575	4.1115	-1.57945	0.00894141	0.0130069	DOWN	hypothetical protein	unclassified
Prevotella intermedia	PIN17_A0158	gi|387132089|ref|NC_017861.1|:182751-182946	0	3.1081	#NAME?	0.00464266	0.00701365	DOWN	hypothetical protein	unclassified
Prevotella intermedia	PIN17_A0159	gi|387132089|ref|NC_017861.1|:183004-183466	18.8683	7.70647	1.29182	0.0038877	0.00597089	UP	2-C-methyl-D-erythritol 2,4-cyclodiphosphate synthase	unclassified	K01770
Prevotella intermedia	PIN17_A0160	gi|387132089|ref|NC_017861.1|:183522-184689	18.3995	7.97248	1.20656	2.01375e-05	3.67122e-05	UP	membrane protein	unclassified
Prevotella intermedia	PIN17_A0161	gi|387132089|ref|NC_017861.1|:184777-188323	17.4868	6.40371	1.44928	4.03446e-05	7.20312e-05	UP	hypothetical protein	unclassified
Prevotella intermedia	PIN17_A0163	gi|387132089|ref|NC_017861.1|:189701-190718	64.8764	5.98416	3.43847	0.000260669	0.000440323	UP	elongation factor Ts	J	K02357
Prevotella intermedia	PIN17_A0164	gi|387132089|ref|NC_017861.1|:190813-191560	81.754	7.21345	3.50253	0.000150537	0.000258318	UP	30S ribosomal protein S2	J	K02967
Prevotella intermedia	PIN17_A0168	gi|387132089|ref|NC_017861.1|:195837-196110	0	2.54093	#NAME?	0.00126829	0.00201893	DOWN	hypothetical protein	unclassified
Prevotella intermedia	PIN17_A0187	gi|387132089|ref|NC_017861.1|:222275-222845	10.7096	4.87715	1.1348	0.00405285	0.00621513	UP	DJ-1 family protein	R	K03152
Prevotella intermedia	PIN17_A0192	gi|387132089|ref|NC_017861.1|:227352-228198	13.202	5.75383	1.19816	0.000362155	0.000604833	UP	GLPGLI family protein	unclassified
Prevotella intermedia	PIN17_A0193	gi|387132089|ref|NC_017861.1|:228211-231004	12.1941	4.67216	1.38403	6.79707e-05	0.000119464	UP	hypothetical protein	unclassified
Prevotella intermedia	PIN17_A0194	gi|387132089|ref|NC_017861.1|:231074-231860	3.99614	1.87987	1.08798	0.026994	0.0372902	UP	TIGR02757 family protein	unclassified
Prevotella intermedia	PIN17_A0195	gi|387132089|ref|NC_017861.1|:231870-232332	82.643	8.83425	3.22571	0.0104962	0.0152413	UP	thioredoxin-dependent thiol peroxidase	O	K03564
Prevotella intermedia	PIN17_A0198	gi|387132089|ref|NC_017861.1|:235224-236421	31.2104	3.41424	3.19239	0.0146661	0.0210739	UP	porin	unclassified
Prevotella intermedia	PIN17_A0199	gi|387132089|ref|NC_017861.1|:236821-238246	137.595	4.39406	4.96873	3.7458e-22	1.04271e-21	UP	aspartate ammonia-lyase	E	K01744
Prevotella intermedia	PIN17_A0202	gi|387132089|ref|NC_017861.1|:244876-245809	17.5842	0.931764	4.23818	0.000152688	0.000261843	UP	subtype II CRISPR-associated endonuclease Cas1	unclassified	K15342
Prevotella intermedia	PIN17_A0203	gi|387132089|ref|NC_017861.1|:245860-246157	61.5624	2.33629	4.71976	5.76807e-06	1.08872e-05	UP	CRISPR-associated endonuclease Cas2	S
Prevotella intermedia	PIN17_A0282	gi|387132089|ref|NC_017861.1|:249373-249592	0	2.37346	#NAME?	0.00894141	0.0130069	DOWN	hypothetical protein	unclassified
Prevotella intermedia	PIN17_A0286	gi|387132089|ref|NC_017861.1|:252856-253879	2.21813	4.75927	-1.1014	3.72703e-15	9.26622e-15	DOWN	acyltransferase	unclassified
Prevotella intermedia	PIN17_A0290	gi|387132089|ref|NC_017861.1|:257157-258594	0.486009	2.96544	-2.60919	3.71245e-17	9.579e-17	DOWN	membrane protein	unclassified
Prevotella intermedia	PIN17_A0291	gi|387132089|ref|NC_017861.1|:258601-259567	0.180683	1.34995	-2.90138	2.47519e-06	4.72685e-06	DOWN	glycosyl transferase family 2	unclassified	K12988
Prevotella intermedia	PIN17_A0293	gi|387132089|ref|NC_017861.1|:261116-261722	17.5584	6.88185	1.35129	0.00298969	0.00461527	UP	nicotinate-nicotinamide nucleotide adenylyltransferase	unclassified	K00969
Prevotella intermedia	PIN17_A0297	gi|387132089|ref|NC_017861.1|:264479-268232	73.3042	8.09066	3.17957	0.000727212	0.00119148	UP	phosphoribosylformylglycinamidine synthase	F	K01952
Prevotella intermedia	PIN17_A0301	gi|387132089|ref|NC_017861.1|:270303-272478	9.6353	4.11937	1.2259	3.67985e-05	6.58159e-05	UP	hypothetical protein	unclassified	K15255
Prevotella intermedia	PIN17_A0306	gi|387132089|ref|NC_017861.1|:276950-277808	325.439	9.92854	5.03466	2.90333e-25	8.34514e-25	UP	membrane protein	N
Prevotella intermedia	PIN17_A0308	gi|387132089|ref|NC_017861.1|:279526-281140	214.532	13.7949	3.95898	1.65301e-11	3.75349e-11	UP	phosphoenolpyruvate carboxykinase (ATP)	C	K01610
Prevotella intermedia	PIN17_A0311	gi|387132089|ref|NC_017861.1|:284180-285491	136.9	8.62307	3.98877	1.65605e-10	3.65908e-10	UP	cell division protein FtsZ	unclassified	K03531
Prevotella intermedia	PIN17_A0313	gi|387132089|ref|NC_017861.1|:287028-287889	17.6342	7.06714	1.31918	0.000476955	0.000790705	UP	hypothetical protein	unclassified
Prevotella intermedia	PIN17_A0314	gi|387132089|ref|NC_017861.1|:287893-289279	66.2601	6.77641	3.28955	0.00075207	0.00123121	UP	UDP-N-acetylmuramate--L-alanine ligase	unclassified	K01924
Prevotella intermedia	PIN17_A0315	gi|387132089|ref|NC_017861.1|:289324-290428	107.678	9.68714	3.47451	2.48738e-05	4.51644e-05	UP	undecaprenyldiphospho-muramoylpentapeptide beta-N- acetylglucosaminyltransferase	unclassified	K02563
Prevotella intermedia	PIN17_A0317	gi|387132089|ref|NC_017861.1|:292130-293462	12.4519	6.2022	1.00551	2.264e-06	4.33883e-06	UP	UDP-N-acetylmuramoyl-L-alanine--D-glutamate ligase	unclassified	K01925
Prevotella intermedia	PIN17_A0320	gi|387132089|ref|NC_017861.1|:296373-298470	20.4034	5.84879	1.8026	0.0163408	0.023414	UP	penicillin-binding protein	unclassified	K03587
Prevotella intermedia	PIN17_A0325	gi|387132089|ref|NC_017861.1|:301848-302841	72.595	8.405	3.11055	0.00975848	0.0141827	UP	GNAT family N-acetyltransferase	unclassified
Prevotella intermedia	PIN17_A0328	gi|387132089|ref|NC_017861.1|:305924-308741	50.5932	5.65149	3.16224	0.00200805	0.00314837	UP	insulinase family protein	R	K07263
Prevotella intermedia	PIN17_A0330	gi|387132089|ref|NC_017861.1|:310174-311041	88.3665	8.62246	3.35733	0.000475019	0.000787656	UP	AraC family transcriptional regulator	K	K18954
Prevotella intermedia	PIN17_A0332	gi|387132089|ref|NC_017861.1|:313488-313683	0	2.66408	#NAME?	0.00894141	0.0130069	DOWN	hypothetical protein	unclassified
Prevotella intermedia	PIN17_A0333	gi|387132089|ref|NC_017861.1|:313817-314072	1059.92	16.9974	5.9625	7.38877e-38	2.37611e-37	UP	30S ribosomal protein S20	J	K02968
Prevotella intermedia	PIN17_A0335	gi|387132089|ref|NC_017861.1|:314280-315006	2.88396	10.1751	-1.81891	2.33915e-24	6.65518e-24	DOWN	DNA repair protein RecO	unclassified
Prevotella intermedia	PIN17_A0337	gi|387132089|ref|NC_017861.1|:315872-316436	18.8636	6.31521	1.5787	0.026396	0.0365262	UP	RNA polymerase sigma factor	K	K03088
Prevotella intermedia	PIN17_A0340	gi|387132089|ref|NC_017861.1|:318124-318721	2.04522	8.00413	-1.96849	1.11374e-17	2.90324e-17	DOWN	DUF3109 domain-containing protein	unclassified
Prevotella intermedia	PIN17_A0341	gi|387132089|ref|NC_017861.1|:318710-319448	0	0.82434	#NAME?	0.00464266	0.00701365	DOWN	uracil-DNA glycosylase	unclassified	K03648
Prevotella intermedia	PIN17_A0344	gi|387132089|ref|NC_017861.1|:321830-323000	17.6063	6.0941	1.53061	0.00263336	0.00408382	UP	membrane protein	unclassified
Prevotella intermedia	PIN17_A0348	gi|387132089|ref|NC_017861.1|:324300-325644	16.3678	5.30572	1.62524	0.00844992	0.0125207	UP	hypothetical protein	unclassified
Prevotella intermedia	PIN17_A0360	gi|387132089|ref|NC_017861.1|:341237-344903	18.3439	6.66881	1.4598	4.63308e-05	8.22489e-05	UP	hypothetical protein	S
Prevotella intermedia	PIN17_A0361	gi|387132089|ref|NC_017861.1|:344952-347325	13.3211	4.6556	1.51668	0.000745853	0.00122153	UP	peptidase	unclassified
Prevotella intermedia	PIN17_A0364	gi|387132089|ref|NC_017861.1|:353643-355266	21.5172	1.71481	3.64937	0.000332248	0.000558446	UP	hypothetical protein	unclassified
Prevotella intermedia	PIN17_A0367	gi|387132089|ref|NC_017861.1|:359845-360454	9.16564	4.28	1.09862	0.00366341	0.00563495	UP	ribonuclease HII	unclassified	K03470
Prevotella intermedia	PIN17_A0373	gi|387132089|ref|NC_017861.1|:365048-366494	59.8902	6.01429	3.31586	0.000598399	0.000987602	UP	Fe-S cluster assembly protein SufB	O	K09014
Prevotella intermedia	PIN17_A0374	gi|387132089|ref|NC_017861.1|:366697-367618	367.822	16.5181	4.47689	3.69123e-18	9.70935e-18	UP	translation-initiation factor 2	unclassified	K02519
Prevotella intermedia	PIN17_A0376	gi|387132089|ref|NC_017861.1|:369695-370958	256.689	17.006	3.91591	6.93283e-11	1.54911e-10	UP	transcription termination/antitermination protein NusA	K	K02600
Prevotella intermedia	PIN17_A0379	gi|387132089|ref|NC_017861.1|:374498-375209	37.7906	3.4224	3.46495	0.00418243	0.00640659	UP	PorT family protein	unclassified
Prevotella intermedia	PIN17_A0403	gi|387132089|ref|NC_017861.1|:397064-397841	75.0084	7.38273	3.34483	0.00127267	0.00202509	UP	alpha/beta hydrolase	unclassified
Prevotella intermedia	PIN17_A0404	gi|387132089|ref|NC_017861.1|:397842-397962	0	4.31537	#NAME?	0.00894141	0.0130069	DOWN	hypothetical protein	unclassified
Prevotella intermedia	PIN17_A0409	gi|387132089|ref|NC_017861.1|:401931-402420	45.9977	4.26253	3.43178	0.00837117	0.0124108	UP	TlpA family protein disulfide reductase	O
Prevotella intermedia	PIN17_A0410	gi|387132089|ref|NC_017861.1|:402524-404393	81.754	8.09767	3.33571	0.000131342	0.000226192	UP	membrane protein	unclassified
Prevotella intermedia	PIN17_A0411	gi|387132089|ref|NC_017861.1|:404528-406892	28.2212	7.54354	1.90346	0.031596	0.0434405	UP	peptidase	unclassified
Prevotella intermedia	PIN17_A0412	gi|387132089|ref|NC_017861.1|:407137-408076	213.567	10.9246	4.28903	4.35195e-14	1.05739e-13	UP	hypothetical protein	unclassified
Prevotella intermedia	PIN17_A0419	gi|387132089|ref|NC_017861.1|:414370-414505	60.3812	23.6764	1.35065	0.00718681	0.0107353	UP	hypothetical protein	unclassified
Prevotella intermedia	PIN17_A0422	gi|387132089|ref|NC_017861.1|:416829-417549	540.396	6.39725	6.40042	4.08126e-48	1.42476e-47	UP	BAX inhibitor (BI)-1/YccA family protein	R	K06890
Prevotella intermedia	PIN17_A0423	gi|387132089|ref|NC_017861.1|:417715-418318	139.14	7.2042	4.27155	1.50808e-10	3.33759e-10	UP	DUF4840 domain-containing protein	unclassified
Prevotella intermedia	PIN17_A0426	gi|387132089|ref|NC_017861.1|:420866-422207	30.4653	3.11273	3.29092	0.00472246	0.00713156	UP	Trk system potassium transporter TrkA	P	K03499
Prevotella intermedia	PIN17_A0428	gi|387132089|ref|NC_017861.1|:424013-425018	53.6665	5.70951	3.23258	0.00454267	0.00691147	UP	DUF4435 domain-containing protein	unclassified
Prevotella intermedia	PIN17_A0435	gi|387132089|ref|NC_017861.1|:430637-431633	133.012	9.9509	3.74058	1.45043e-07	2.91667e-07	UP	D-alanine--D-alanine ligase	unclassified
Prevotella intermedia	PIN17_A0436	gi|387132089|ref|NC_017861.1|:431681-432770	61.5528	5.90824	3.38102	0.000507969	0.000840747	UP	pseudouridine synthase	J	K01921
Prevotella intermedia	PIN17_A0437	gi|387132089|ref|NC_017861.1|:432775-433555	53.6912	6.3515	3.07952	0.0285898	0.0394477	UP	PASTA domain-containing protein	S	K06180
Prevotella intermedia	PIN17_A0438	gi|387132089|ref|NC_017861.1|:433670-433826	321.618	7.76034	5.37309	1.05763e-14	2.60242e-14	UP	50S ribosomal protein L34	J	K02914
Prevotella intermedia	PIN17_A0439	gi|387132089|ref|NC_017861.1|:434047-434614	62.1364	3.06432	4.3418	1.64899e-07	3.30531e-07	UP	elongation factor P	J	K02356
Prevotella intermedia	PIN17_A0441	gi|387132089|ref|NC_017861.1|:435778-436471	0.755274	3.76196	-2.31641	1.63617e-11	3.71972e-11	DOWN	hypothetical protein	unclassified	K03630
Prevotella intermedia	PIN17_A0443	gi|387132089|ref|NC_017861.1|:436941-437394	1500.9	69.7747	4.42698	4.03655e-19	1.07748e-18	UP	hypothetical protein	unclassified
Prevotella intermedia	PIN17_A0444	gi|387132089|ref|NC_017861.1|:437410-437920	1739.68	129.774	3.74475	7.70808e-10	1.67936e-09	UP	sigma-70 family RNA polymerase sigma factor	K	K03088
Prevotella intermedia	PIN17_A0447	gi|387132089|ref|NC_017861.1|:440688-443034	51.2175	4.04172	3.6636	9.08292e-07	1.77036e-06	UP	DNA topoisomerase I	unclassified	K03168
Prevotella intermedia	PIN17_A0448	gi|387132089|ref|NC_017861.1|:443514-443964	61.2101	5.59595	3.45131	0.00426643	0.00652787	UP	DUF4252 domain-containing protein	unclassified
Prevotella intermedia	PIN17_A0449	gi|387132089|ref|NC_017861.1|:443966-444458	29.4153	10.9445	1.42636	0.00248181	0.00385985	UP	hypothetical protein	unclassified
Prevotella intermedia	PIN17_A0451	gi|387132089|ref|NC_017861.1|:444981-445482	184.813	4.50736	5.35764	3.6718e-20	9.95162e-20	UP	DUF4252 domain-containing protein	unclassified
Prevotella intermedia	PIN17_A0452	gi|387132089|ref|NC_017861.1|:445486-445957	101.056	5.34698	4.24029	3.95087e-08	8.10332e-08	UP	DUF4252 domain-containing protein	unclassified
Prevotella intermedia	PIN17_A0454	gi|387132089|ref|NC_017861.1|:447285-448257	51.7157	5.18762	3.31746	0.00227172	0.00355079	UP	tRNA dihydrouridine synthase DusB	J	K05540
Prevotella intermedia	PIN17_A0459	gi|387132089|ref|NC_017861.1|:456819-457023	0	2.54712	#NAME?	0.00894141	0.0130069	DOWN	hypothetical protein	unclassified
Prevotella intermedia	PIN17_A0460	gi|387132089|ref|NC_017861.1|:457244-458546	15.5545	5.14279	1.59671	0.00617407	0.00926168	UP	UDP-N-acetylmuramoyl-tripeptide--D-alanyl-D-alanine ligase	unclassified	K01929
Prevotella intermedia	PIN17_A0461	gi|387132089|ref|NC_017861.1|:458756-460406	1.90488	4.37506	-1.1996	5.30621e-20	1.43239e-19	DOWN	AraC family transcriptional regulator	K
Prevotella intermedia	PIN17_A0462	gi|387132089|ref|NC_017861.1|:460415-461540	0.310338	1.77763	-2.51805	3.99443e-09	8.49078e-09	DOWN	AraC family transcriptional regulator	K
Prevotella intermedia	PIN17_A0463	gi|387132089|ref|NC_017861.1|:461871-465468	3.20498	0.241875	3.72798	0.0125613	0.0181588	UP	hypothetical protein	unclassified
Prevotella intermedia	PIN17_A0467	gi|387132089|ref|NC_017861.1|:468586-470713	11.7411	5.112	1.1996	8.7474e-06	1.62985e-05	UP	membrane protein	P	K02014
Prevotella intermedia	PIN17_A0469	gi|387132089|ref|NC_017861.1|:471644-472268	97.8432	6.40517	3.93316	3.96274e-07	7.8405e-07	UP	hypothetical protein	E
Prevotella intermedia	PIN17_A0472	gi|387132089|ref|NC_017861.1|:473713-474661	7.73261	3.75985	1.04028	0.000412811	0.00068816	UP	riboflavin biosynthesis protein RibF	unclassified	K11753
Prevotella intermedia	PIN17_A0498	gi|387132089|ref|NC_017861.1|:501336-502092	17.0796	5.97806	1.51453	0.00837117	0.0124108	UP	4-hydroxy-tetrahydrodipicolinate reductase	E	K00215
Prevotella intermedia	PIN17_A0503	gi|387132089|ref|NC_017861.1|:505935-507066	337.71	7.14972	5.56175	4.44062e-35	1.40686e-34	UP	DNA-protecting protein DprA	unclassified	K04096
Prevotella intermedia	PIN17_A0505	gi|387132089|ref|NC_017861.1|:508184-508724	110.774	9.16917	3.59469	4.86221e-05	8.61282e-05	UP	phosphodiesterase	R	K07095
Prevotella intermedia	PIN17_A0506	gi|387132089|ref|NC_017861.1|:508825-509980	47.7608	3.76413	3.66544	2.63282e-05	4.77092e-05	UP	hypothetical protein	unclassified
Prevotella intermedia	PIN17_A0510	gi|387132089|ref|NC_017861.1|:513622-515569	14.1713	5.09294	1.47641	0.000591625	0.00097662	UP	type IIA DNA topoisomerase subunit B	unclassified	K02470
Prevotella intermedia	PIN17_A0515	gi|387132089|ref|NC_017861.1|:520684-521095	59.795	4.85829	3.6215	0.00151905	0.00239602	UP	rRNA maturation RNase YbeY	R	K07042
Prevotella intermedia	PIN17_A0518	gi|387132089|ref|NC_017861.1|:522879-523002	0	7.72011	#NAME?	0.000187	0.000318398	DOWN	hypothetical protein	unclassified
Prevotella intermedia	PIN17_A0525	gi|387132089|ref|NC_017861.1|:530500-532336	5.99203	2.65296	1.17544	0.000362155	0.000604833	UP	excinuclease ABC subunit UvrC	unclassified	K03703
Prevotella intermedia	PIN17_A0529	gi|387132089|ref|NC_017861.1|:534721-535621	43.6315	13.7156	1.66955	0.00349694	0.00538296	UP	polyprenyl synthetase family protein	unclassified	K02523
Prevotella intermedia	PIN17_A0539	gi|387132089|ref|NC_017861.1|:545085-545397	0.558211	1.3902	-1.31641	0.0172979	0.0242128	DOWN	hypothetical protein	unclassified
Prevotella intermedia	PIN17_A0542	gi|387132089|ref|NC_017861.1|:549909-550140	0.753104	2.62581	-1.80184	0.00242129	0.00376789	DOWN	hypothetical protein	unclassified
Prevotella intermedia	PIN17_A0543	gi|387132089|ref|NC_017861.1|:550315-551158	14.698	7.01163	1.0678	4.02514e-05	7.18806e-05	UP	prolipoprotein diacylglyceryl transferase	unclassified	K13292
Prevotella intermedia	PIN17_A0546	gi|387132089|ref|NC_017861.1|:552418-553378	1.09086	3.7129	-1.76707	1.05572e-13	2.53622e-13	DOWN	ribonuclease III	K	K03685
Prevotella intermedia	PIN17_A0548	gi|387132089|ref|NC_017861.1|:554885-555122	1605.52	108.601	3.88593	9.04225e-11	2.01435e-10	UP	acyl carrier protein	unclassified	K02078
Prevotella intermedia	PIN17_A0549	gi|387132089|ref|NC_017861.1|:555489-556092	57.2758	2.01718	4.82752	1.67349e-09	3.61402e-09	UP	DUF4254 domain-containing protein	unclassified
Prevotella intermedia	PIN17_A0551	gi|387132089|ref|NC_017861.1|:557819-560669	77.095	6.2271	3.63001	2.35083e-07	4.68666e-07	UP	leucine--tRNA ligase	J	K01869
Prevotella intermedia	PIN17_A0553	gi|387132089|ref|NC_017861.1|:561718-562297	34.944	2.40074	3.8635	0.000607742	0.00100221	UP	non-canonical purine NTP pyrophosphatase	F	K02428
Prevotella intermedia	PIN17_A0554	gi|387132089|ref|NC_017861.1|:562296-563187	7.44323	3.41473	1.12416	0.00170861	0.00268874	UP	glycosyltransferase family 2 protein	unclassified
Prevotella intermedia	PIN17_A0555	gi|387132089|ref|NC_017861.1|:563183-565211	22.4751	7.33444	1.61557	0.00128955	0.00204995	UP	T9SS C-terminal target domain-containing protein	unclassified
Prevotella intermedia	PIN17_A0560	gi|387132089|ref|NC_017861.1|:568511-569045	27.4327	12.688	1.11243	3.48589e-05	6.24431e-05	UP	HXXEE domain-containing protein	unclassified
Prevotella intermedia	PIN17_A0561	gi|387132089|ref|NC_017861.1|:569199-569583	215.564	20.3439	3.40545	0.000207488	0.00035269	UP	DUF5024 domain-containing protein	unclassified
Prevotella intermedia	PIN17_A0562	gi|387132089|ref|NC_017861.1|:569619-570162	154.165	7.35888	4.38884	1.35168e-11	3.08391e-11	UP	hypothetical protein	unclassified
Prevotella intermedia	PIN17_A0563	gi|387132089|ref|NC_017861.1|:570151-570625	90.4866	5.31321	4.09005	5.46832e-07	1.07461e-06	UP	sigma-70 family RNA polymerase sigma factor	K
Prevotella intermedia	PIN17_A0564	gi|387132089|ref|NC_017861.1|:570648-571590	82.4501	7.65983	3.42814	0.00016635	0.000284972	UP	hypothetical protein	unclassified
Prevotella intermedia	PIN17_A0566	gi|387132089|ref|NC_017861.1|:572854-574366	50.6954	6.15457	3.04213	0.0181223	0.0253319	UP	RNA polymerase sigma-54 factor	K	K03092
Prevotella intermedia	PIN17_A0569	gi|387132089|ref|NC_017861.1|:575668-577570	60.3211	6.35666	3.24632	0.000880953	0.00143728	UP	4-hydroxy-3-methylbut-2-en-1-yl diphosphate synthase	unclassified	K03526
Prevotella intermedia	PIN17_A0572	gi|387132089|ref|NC_017861.1|:581973-583671	28.6915	3.38067	3.08524	0.0216915	0.0302273	UP	RNA pseudouridine synthase	J	K06180
Prevotella intermedia	PIN17_A0574	gi|387132089|ref|NC_017861.1|:584120-584933	62.4614	3.4212	4.19039	4.31065e-08	8.83455e-08	UP	hypothetical protein	unclassified
Prevotella intermedia	PIN17_A0575	gi|387132089|ref|NC_017861.1|:584941-587218	49.931	5.11922	3.28594	0.000499001	0.000826245	UP	ribonuclease R	K	K12573
Prevotella intermedia	PIN17_A0577	gi|387132089|ref|NC_017861.1|:588334-589309	3.40131	8.73834	-1.36127	2.52439e-23	7.10505e-23	DOWN	hypothetical protein	unclassified
Prevotella intermedia	PIN17_A0588	gi|387132089|ref|NC_017861.1|:602228-602642	235.346	9.43663	4.64037	2.23414e-14	5.45602e-14	UP	polyketide cyclase	unclassified
Prevotella intermedia	PIN17_A0589	gi|387132089|ref|NC_017861.1|:602642-603275	141.099	7.96144	4.14753	8.07028e-10	1.75733e-09	UP	orotate phosphoribosyltransferase	F	K00762
Prevotella intermedia	PIN17_A0593	gi|387132089|ref|NC_017861.1|:608171-609056	1.18321	3.04495	-1.36372	1.07531e-10	2.38696e-10	DOWN	cysteine protease	unclassified
Prevotella intermedia	PIN17_A0596	gi|387132089|ref|NC_017861.1|:612212-612677	30.3698	2.05428	3.88593	0.00287911	0.00445048	UP	transcriptional regulator	K	K03718
Prevotella intermedia	PIN17_A0597	gi|387132089|ref|NC_017861.1|:612825-613776	21.6565	9.32429	1.21573	2.84402e-05	5.14445e-05	UP	peptidyl-prolyl cis-trans isomerase	O	K03773
Prevotella intermedia	PIN17_A0598	gi|387132089|ref|NC_017861.1|:613918-614812	129.625	11.3767	3.51019	1.40406e-05	2.59231e-05	UP	peptidylprolyl isomerase	O	K03772
Prevotella intermedia	PIN17_A0600	gi|387132089|ref|NC_017861.1|:615579-616272	25.1758	8.77791	1.52009	0.00419917	0.00642738	UP	NAD-dependent protein deacylase	K	K12410
Prevotella intermedia	PIN17_A0601	gi|387132089|ref|NC_017861.1|:616304-616919	60.1309	4.52087	3.73344	9.17673e-05	0.000160282	UP	glutathione peroxidase	O	K00432
Prevotella intermedia	PIN17_A0604	gi|387132089|ref|NC_017861.1|:618206-618704	0.35014	4.36006	-3.63834	2.27269e-09	4.87821e-09	DOWN	threonine/serine exporter	S
Prevotella intermedia	PIN17_A0607	gi|387132089|ref|NC_017861.1|:619997-620591	0	1.46263	#NAME?	0.000352487	0.000589201	DOWN	thiamine phosphate synthase	unclassified	K10810
Prevotella intermedia	PIN17_A0608	gi|387132089|ref|NC_017861.1|:620668-621439	1.35793	3.83278	-1.49699	1.41877e-11	3.23516e-11	DOWN	thiazole biosynthesis protein	unclassified	K03146
Prevotella intermedia	PIN17_A0610	gi|387132089|ref|NC_017861.1|:623056-623671	0.567273	1.41277	-1.31641	0.000187	0.000318398	DOWN	thiamine phosphate synthase	unclassified
Prevotella intermedia	PIN17_A0611	gi|387132089|ref|NC_017861.1|:623667-624486	0.63922	2.44099	-1.93308	3.99443e-09	8.49078e-09	DOWN	bifunctional hydroxymethylpyrimidine kinase/phosphomethylpyrimidine kinase	unclassified	K00941
Prevotella intermedia	PIN17_A0613	gi|387132089|ref|NC_017861.1|:624825-626124	43.1424	4.21745	3.35466	0.00126944	0.00202035	UP	serine dehydratase subunit alpha family protein	S
Prevotella intermedia	PIN17_A0614	gi|387132089|ref|NC_017861.1|:626308-628768	1.49091	3.60696	-1.27459	1.86095e-23	5.24503e-23	DOWN	TonB-dependent receptor	P	K16089
Prevotella intermedia	PIN17_A0616	gi|387132089|ref|NC_017861.1|:630313-631018	123.492	8.99851	3.77859	5.85522e-07	1.1498e-06	UP	hypothetical protein	unclassified
Prevotella intermedia	PIN17_A0624	gi|387132089|ref|NC_017861.1|:634604-634745	0	3.06432	#NAME?	0.0172979	0.0242128	DOWN	hypothetical protein	unclassified
Prevotella intermedia	PIN17_A0627	gi|387132089|ref|NC_017861.1|:638203-638317	0	3.78377	#NAME?	0.0172979	0.0242128	DOWN	peptidase M13	O	K07386
Prevotella intermedia	PIN17_A0628	gi|387132089|ref|NC_017861.1|:638666-640691	53.9856	6.31438	3.09586	0.00626723	0.00939795	UP	ABC transporter ATP-binding protein	V	K01990
Prevotella intermedia	PIN17_A0632	gi|387132089|ref|NC_017861.1|:642951-643779	2.95064	8.81815	-1.57945	6.53959e-22	1.81357e-21	DOWN	TIGR00159 family protein	S	K18672
Prevotella intermedia	PIN17_A0636	gi|387132089|ref|NC_017861.1|:647842-648619	46.7118	4.6981	3.31364	0.00516514	0.00777981	UP	TIGR00159 family protein	S
Prevotella intermedia	PIN17_A0638	gi|387132089|ref|NC_017861.1|:649556-651266	12.0497	4.42509	1.44521	0.000885396	0.00144395	UP	Na/Pi-cotransporter II-like protein	P	K03324
Prevotella intermedia	PIN17_A0643	gi|387132089|ref|NC_017861.1|:656753-658052	79.1616	3.6819	4.42628	8.70592e-13	2.04608e-12	UP	hypothetical protein	unclassified
Prevotella intermedia	PIN17_A0648	gi|387132089|ref|NC_017861.1|:661935-662073	0	16.9045	#NAME?	7.42892e-10	1.6194e-09	DOWN	hypothetical protein	unclassified	K08998
Prevotella intermedia	PIN17_A0650	gi|387132089|ref|NC_017861.1|:662647-663397	44.4361	3.47643	3.67605	0.000240462	0.000408056	UP	uroporphyrinogen-III synthase	unclassified
Prevotella intermedia	PIN17_A0651	gi|387132089|ref|NC_017861.1|:663403-664360	46.8717	3.36116	3.80169	1.57886e-05	2.89073e-05	UP	DUF4271 domain-containing protein	R
Prevotella intermedia	PIN17_A0656	gi|387132089|ref|NC_017861.1|:667274-668138	23.0267	2.11279	3.44609	0.0107175	0.0155487	UP	protein-(glutamine-N5) methyltransferase, release factor-specific	J	K02493
Prevotella intermedia	PIN17_A0657	gi|387132089|ref|NC_017861.1|:668159-669167	16.9698	7.67629	1.14449	2.14852e-05	3.91165e-05	UP	bifunctional diaminohydroxyphosphoribosylaminopyrimidine deaminase/5-amino-6-(5-phosphoribosylamino)uracil reductase	unclassified	K11752
Prevotella intermedia	PIN17_A0664	gi|387132089|ref|NC_017861.1|:674432-675380	1.65699	4.49348	-1.43927	5.40883e-15	1.33861e-14	DOWN	acetyltransferase	unclassified
Prevotella intermedia	PIN17_A0665	gi|387132089|ref|NC_017861.1|:675549-675669	0	3.59615	#NAME?	0.0172979	0.0242128	DOWN	hypothetical protein	unclassified
Prevotella intermedia	PIN17_A0666	gi|387132089|ref|NC_017861.1|:675842-676730	7.07528	3.03468	1.22124	0.00525818	0.00791554	UP	membrane protein	G/E/R
Prevotella intermedia	PIN17_A0670	gi|387132089|ref|NC_017861.1|:680983-682315	39.9772	3.46018	3.53026	0.000185378	0.0003173	UP	tRNA (N6-isopentenyl adenosine(37)-C2)-methylthiotransferase MiaB	J	K06168
Prevotella intermedia	PIN17_A0676	gi|387132089|ref|NC_017861.1|:688479-688944	0	3.73505	#NAME?	1.26331e-07	2.54228e-07	DOWN	ribonuclease H	R
Prevotella intermedia	PIN17_A0680	gi|387132089|ref|NC_017861.1|:691022-691526	150.155	15.682	3.25927	0.00167068	0.00263109	UP	membrane protein	unclassified
Prevotella intermedia	PIN17_A0687	gi|387132089|ref|NC_017861.1|:700232-702119	107.997	4.60947	4.55025	2.89387e-17	7.49305e-17	UP	membrane protein	unclassified
Prevotella intermedia	PIN17_A0693	gi|387132089|ref|NC_017861.1|:709478-710354	77.4984	7.14473	3.43922	0.000239732	0.000406903	UP	pyridoxal 5'-phosphate synthase lyase subunit PdxS	unclassified	K06215
Prevotella intermedia	PIN17_A0694	gi|387132089|ref|NC_017861.1|:710365-710938	51.442	4.39682	3.54841	0.00138872	0.00220243	UP	pyridoxal 5'-phosphate synthase glutaminase subunit PdxT	unclassified	K08681
Prevotella intermedia	PIN17_A0696	gi|387132089|ref|NC_017861.1|:711542-711818	312.225	14.1379	4.46495	2.47644e-12	5.75849e-12	UP	HU family DNA-binding protein	unclassified	K03530
Prevotella intermedia	PIN17_A0697	gi|387132089|ref|NC_017861.1|:712127-713084	103.409	12.8087	3.01317	0.0175065	0.0244965	UP	DUF1751 domain-containing protein	R
Prevotella intermedia	PIN17_A0698	gi|387132089|ref|NC_017861.1|:713126-714227	43.7593	4.58035	3.25606	0.00515538	0.00776655	UP	AP endonuclease	unclassified
Prevotella intermedia	PIN17_A0700	gi|387132089|ref|NC_017861.1|:718053-718515	85.2845	4.32314	4.30213	1.2431e-07	2.50658e-07	UP	transcription elongation factor GreA	K	K03624
Prevotella intermedia	PIN17_A0701	gi|387132089|ref|NC_017861.1|:718539-718938	86.4864	2.6108	5.04991	2.1984e-10	4.84951e-10	UP	HIT family protein	F/G/R	K02503
Prevotella intermedia	PIN17_A0703	gi|387132089|ref|NC_017861.1|:720438-720864	198.453	7.13334	4.79807	6.53849e-15	1.61277e-14	UP	DUF2147 domain-containing protein	S
Prevotella intermedia	PIN17_A0710	gi|387132089|ref|NC_017861.1|:725993-726314	94.4139	6.75673	3.8046	0.000134476	0.000231541	UP	DUF59 domain-containing protein	R
Prevotella intermedia	PIN17_A0712	gi|387132089|ref|NC_017861.1|:728976-729711	10.6826	4.37498	1.28791	0.00501247	0.00755685	UP	helix-turn-helix domain-containing protein	unclassified
Prevotella intermedia	PIN17_A0717	gi|387132089|ref|NC_017861.1|:734819-736037	1.00331	4.4263	-2.14133	3.16535e-21	8.69802e-21	DOWN	T9SS C-terminal target domain-containing protein	unclassified
Prevotella intermedia	PIN17_A0718	gi|387132089|ref|NC_017861.1|:736181-736922	2.11925	5.74705	-1.43927	5.40883e-15	1.33861e-14	DOWN	heme-binding protein HmuY	unclassified
Prevotella intermedia	PIN17_A0725	gi|387132089|ref|NC_017861.1|:743824-744697	115.947	4.7795	4.60046	3.0762e-14	7.49662e-14	UP	succinate--CoA ligase subunit alpha	C	K01902
Prevotella intermedia	PIN17_A0726	gi|387132089|ref|NC_017861.1|:744726-745860	69.2723	5.06058	3.7749	1.00706e-06	1.96098e-06	UP	ADP-forming succinate--CoA ligase subunit beta	C	K01903
Prevotella intermedia	PIN17_A0727	gi|387132089|ref|NC_017861.1|:746202-747210	121.213	4.14002	4.87176	5.6532e-18	1.4803e-17	UP	2-oxoacid ferredoxin oxidoreductase subunit beta	C	K00175
Prevotella intermedia	PIN17_A0728	gi|387132089|ref|NC_017861.1|:747227-749126	118.442	4.76357	4.63599	9.43731e-19	2.5051e-18	UP	2-oxoacid:acceptor oxidoreductase subunit alpha	C	K00174
Prevotella intermedia	PIN17_A0731	gi|387132089|ref|NC_017861.1|:752058-754173	62.5888	3.0846	4.34275	3.57888e-13	8.51966e-13	UP	fibronectin type III	unclassified
Prevotella intermedia	PIN17_A0732	gi|387132089|ref|NC_017861.1|:754695-755448	64.4193	6.46352	3.3171	0.00260496	0.00404055	UP	SIMPL domain-containing protein	S	K09797
Prevotella intermedia	PIN17_A0738	gi|387132089|ref|NC_017861.1|:758324-758756	19.772	8.24041	1.26267	0.00269905	0.0041809	UP	type II 3-dehydroquinate dehydratase	E	K03786
Prevotella intermedia	PIN17_A0740	gi|387132089|ref|NC_017861.1|:759834-762396	2.11327	5.63653	-1.41533	2.89372e-31	8.86009e-31	DOWN	hypothetical protein	P
Prevotella intermedia	PIN17_A0741	gi|387132089|ref|NC_017861.1|:762449-763214	0.912376	13.0654	-3.83998	2.23437e-33	6.98617e-33	DOWN	GLPGLI family protein	unclassified
Prevotella intermedia	PIN17_A0742	gi|387132089|ref|NC_017861.1|:763507-764695	98.7484	8.78319	3.49094	2.01087e-05	3.66681e-05	UP	glycine C-acetyltransferase	unclassified	K00639
Prevotella intermedia	PIN17_A0754	gi|387132089|ref|NC_017861.1|:778382-780425	60.5195	4.47055	3.75887	1.43654e-07	2.89017e-07	UP	peptidase M23	unclassified
Prevotella intermedia	PIN17_A0758	gi|387132089|ref|NC_017861.1|:784768-786136	214.412	11.6968	4.1962	4.45672e-14	1.08058e-13	UP	phospholipase	unclassified
Prevotella intermedia	PIN17_A0759	gi|387132089|ref|NC_017861.1|:786810-788046	0.28249	1.61812	-2.51805	3.99443e-09	8.49078e-09	DOWN	tyrosine recombinase	unclassified	K04763
Prevotella intermedia	PIN17_A0814	gi|387132089|ref|NC_017861.1|:840841-842116	0	0.818433	#NAME?	9.96168e-05	0.000172287	DOWN	PcfJ-like protein	unclassified
Prevotella intermedia	PIN17_A0815	gi|387132089|ref|NC_017861.1|:842132-842663	0	2.45376	#NAME?	8.35118e-06	1.55853e-05	DOWN	antirestriction protein ArdA	R
Prevotella intermedia	PIN17_A0816	gi|387132089|ref|NC_017861.1|:842683-843100	0	4.37216	#NAME?	3.94049e-08	8.08408e-08	DOWN	PcfK-like protein	unclassified
Prevotella intermedia	PIN17_A0822	gi|387132089|ref|NC_017861.1|:845257-846508	10.7456	5.07424	1.08248	3.7489e-05	6.70065e-05	UP	insulinase family protein	R	K17732
Prevotella intermedia	PIN17_A0823	gi|387132089|ref|NC_017861.1|:846590-847787	72.6299	5.23032	3.79559	3.85411e-07	7.63116e-07	UP	flavodoxin	C	K12264
Prevotella intermedia	PIN17_A0830	gi|387132089|ref|NC_017861.1|:853926-854481	49.6507	4.22612	3.55441	0.00196677	0.00308543	UP	DUF3332 domain-containing protein	unclassified
Prevotella intermedia	PIN17_A0844	gi|387132089|ref|NC_017861.1|:867802-868297	93.3484	9.47468	3.30048	0.00315123	0.00486186	UP	RNA polymerase sigma-70 factor	K
Prevotella intermedia	PIN17_A0845	gi|387132089|ref|NC_017861.1|:868293-869232	60.5944	3.70326	4.03231	1.55711e-07	3.12885e-07	UP	siderophore-interacting protein	P/T
Prevotella intermedia	PIN17_A0849	gi|387132089|ref|NC_017861.1|:874382-875972	21.3046	6.89212	1.62815	0.00302174	0.00466385	UP	gliding motility protein GldM	unclassified
Prevotella intermedia	PIN17_A0853	gi|387132089|ref|NC_017861.1|:879453-879675	477.934	3.51229	7.08826	3.32733e-34	1.0468e-33	UP	DUF2795 domain-containing protein	unclassified
Prevotella intermedia	PIN17_A0854	gi|387132089|ref|NC_017861.1|:879730-880288	22.1916	9.49666	1.22452	0.000426635	0.00071062	UP	ATP:cob(I)alamin adenosyltransferase	S	K00798
Prevotella intermedia	PIN17_A0856	gi|387132089|ref|NC_017861.1|:881438-883430	0.789002	3.4933	-2.14649	2.27163e-24	6.46536e-24	DOWN	DNA-binding protein	unclassified
Prevotella intermedia	PIN17_A0898	gi|387132089|ref|NC_017861.1|:922274-923354	5.81861	0	Inf	2.95077e-05	5.29977e-05	UP	mobilization protein	unclassified
Prevotella intermedia	PIN17_A0899	gi|387132089|ref|NC_017861.1|:923337-923709	111.952	5.36626	4.38282	2.52897e-08	5.23458e-08	UP	hypothetical protein	unclassified
Prevotella intermedia	PIN17_A0905	gi|387132089|ref|NC_017861.1|:927952-928171	10.3244	0	Inf	0.0246349	0.0341358	UP	DNA-binding helix-turn-helix protein
Prevotella intermedia	PIN17_A0910	gi|387132089|ref|NC_017861.1|:931671-932076	1.72138	3.85833	-1.16441	2.75402e-06	5.24575e-06	DOWN	hypothetical protein	unclassified
Prevotella intermedia	PIN17_A0913	gi|387132089|ref|NC_017861.1|:933813-935016	1.88651	0	Inf	0.0246349	0.0341358	UP	site-specific integrase	unclassified
Prevotella intermedia	PIN17_A0915	gi|387132089|ref|NC_017861.1|:935510-935918	37.5926	0	Inf	1.63768e-11	3.71972e-11	UP	nuclear transport factor 2 family protein	R
Prevotella intermedia	PIN17_A0916	gi|387132089|ref|NC_017861.1|:936095-936365	19.3417	0	Inf	4.57911e-05	8.13085e-05	UP	transcriptional regulator	K
Prevotella intermedia	PIN17_A0917	gi|387132089|ref|NC_017861.1|:936453-937083	9.1375	0	Inf	1.47851e-05	2.72295e-05	UP	hypothetical protein	unclassified
Prevotella intermedia	PIN17_A0918	gi|387132089|ref|NC_017861.1|:937110-937959	2.05553	0	Inf	0.0172979	0.0242128	UP	AraC family transcriptional regulator	K	K18954
Prevotella intermedia	PIN17_A0919	gi|387132089|ref|NC_017861.1|:938055-939414	1.28471	0	Inf	0.0172979	0.0242128	UP	MATE family efflux transporter	V
Prevotella intermedia	PIN17_A0923	gi|387132089|ref|NC_017861.1|:942207-942672	13.8726	0	Inf	2.95077e-05	5.29977e-05	UP	hypothetical protein	unclassified
Prevotella intermedia	PIN17_A0924	gi|387132089|ref|NC_017861.1|:942661-944737	28.6013	0.0419002	9.41491	4.80041e-29	1.44048e-28	UP	hypothetical protein	unclassified
Prevotella intermedia	PIN17_A0932	gi|387132089|ref|NC_017861.1|:953650-955168	49.3449	5.67192	3.12099	0.00814247	0.0120894	UP	glutamate--tRNA ligase	J	K01885
Prevotella intermedia	PIN17_A0936	gi|387132089|ref|NC_017861.1|:961886-962840	36.5906	10.1151	1.85496	0.0355269	0.0483457	UP	hypothetical protein	unclassified
Prevotella intermedia	PIN17_A0937	gi|387132089|ref|NC_017861.1|:963061-964054	606.423	14.5336	5.38286	5.53776e-35	1.7524e-34	UP	malate dehydrogenase	C	K00024
Prevotella intermedia	PIN17_A0939	gi|387132089|ref|NC_017861.1|:965109-965802	78.5485	3.00957	4.70595	1.49801e-11	3.41393e-11	UP	hypothetical protein	unclassified
Prevotella intermedia	PIN17_A0945	gi|387132089|ref|NC_017861.1|:974121-977229	12.195	4.05882	1.58716	0.00127646	0.00203073	UP	T9SS C-terminal target domain-containing protein	unclassified
Prevotella intermedia	PIN17_A0948	gi|387132089|ref|NC_017861.1|:983057-983213	0	2.77155	#NAME?	0.0172979	0.0242128	DOWN	hypothetical protein	unclassified
Prevotella intermedia	PIN17_A0951	gi|387132089|ref|NC_017861.1|:984969-985851	424.235	35.3823	3.58376	1.9159e-07	3.83463e-07	UP	tyrosine recombinase XerC	unclassified	K04763
Prevotella intermedia	PIN17_A0952	gi|387132089|ref|NC_017861.1|:985876-986173	1262.91	60.4515	4.38483	3.41669e-17	8.82148e-17	UP	ribosomal subunit interface protein	J
Prevotella intermedia	PIN17_A0957	gi|387132089|ref|NC_017861.1|:986743-987934	482.825	13.7257	5.13655	1.68721e-30	5.12347e-30	UP	elongation factor Tu	J	K02358
Prevotella intermedia	PIN17_A0961	gi|387132089|ref|NC_017861.1|:988888-989329	40.7153	12.2074	1.73782	0.0321275	0.0441637	UP	50S ribosomal protein L11	J	K02867
Prevotella intermedia	PIN17_A0964	gi|387132089|ref|NC_017861.1|:990639-991020	207.194	10.4797	4.30532	1.30121e-10	2.88526e-10	UP	50S ribosomal protein L7/L12	J	K02935
Prevotella intermedia	PIN17_A0965	gi|387132089|ref|NC_017861.1|:991265-994994	52.6502	6.90614	2.93049	0.0264291	0.0365658	UP	DNA-directed RNA polymerase subunit beta	K	K03043
Prevotella intermedia	PIN17_A0966	gi|387132089|ref|NC_017861.1|:995020-999385	76.1549	5.78052	3.71967	9.21461e-09	1.9344e-08	UP	DNA-directed RNA polymerase subunit beta'	K	K03046
Prevotella intermedia	PIN17_A0972	gi|387132089|ref|NC_017861.1|:1004503-1004824	203.478	8.91889	4.51187	2.77805e-11	6.28e-11	UP	DUF3467 domain-containing protein	unclassified
Prevotella intermedia	PIN17_A0974	gi|387132089|ref|NC_017861.1|:1006504-1006849	249.456	12.5761	4.31003	4.82964e-11	1.08423e-10	UP	30S ribosomal protein S12	J	K02950
Prevotella intermedia	PIN17_A0975	gi|387132089|ref|NC_017861.1|:1007164-1007554	86.2429	8.01269	3.42805	0.00213353	0.00333865	UP	30S ribosomal protein S7	J	K02992
Prevotella intermedia	PIN17_A0977	gi|387132089|ref|NC_017861.1|:1009791-1010097	79.6769	6.80339	3.54984	0.00245586	0.00382096	UP	30S ribosomal protein S10	J	K02946
Prevotella intermedia	PIN17_A0978	gi|387132089|ref|NC_017861.1|:1010177-1010762	118.368	6.83145	4.11495	1.04403e-08	2.18824e-08	UP	50S ribosomal protein L3	J	K02906
Prevotella intermedia	PIN17_A0980	gi|387132089|ref|NC_017861.1|:1011413-1011857	197.493	14.4719	3.77048	5.343e-07	1.05049e-06	UP	50S ribosomal protein L23	J
Prevotella intermedia	PIN17_A0981	gi|387132089|ref|NC_017861.1|:1011864-1012692	126.456	7.66339	4.04451	1.35023e-09	2.92447e-09	UP	50S ribosomal protein L2	J	K02886
Prevotella intermedia	PIN17_A0984	gi|387132089|ref|NC_017861.1|:1014177-1014606	73.1386	5.66686	3.69001	0.000322904	0.000542966	UP	50S ribosomal protein L16	J	K02878
Prevotella intermedia	PIN17_A0985	gi|387132089|ref|NC_017861.1|:1014611-1014806	49.92	2.66408	4.22791	0.00408027	0.00625364	UP	50S ribosomal protein L29	J
Prevotella intermedia	PIN17_A0987	gi|387132089|ref|NC_017861.1|:1015077-1015443	84.2655	3.55695	4.56623	9.27942e-08	1.87903e-07	UP	50S ribosomal protein L14	J	K02874
Prevotella intermedia	PIN17_A0991	gi|387132089|ref|NC_017861.1|:1016797-1017145	87.6103	2.4936	5.1348	4.66518e-10	1.02161e-09	UP	30S ribosomal protein S8	J	K02994
Prevotella intermedia	PIN17_A0995	gi|387132089|ref|NC_017861.1|:1018629-1018806	71.6549	4.40023	4.02541	0.00277865	0.0043001	UP	50S ribosomal protein L30	J	K02907
Prevotella intermedia	PIN17_A1000	gi|387132089|ref|NC_017861.1|:1021264-1021645	167.402	16.1751	3.37147	0.000654119	0.00107737	UP	30S ribosomal protein S13	J	K02952
Prevotella intermedia	PIN17_A1004	gi|387132089|ref|NC_017861.1|:1023850-1024333	62.0906	6.83268	3.18385	0.0250602	0.0347191	UP	50S ribosomal protein L17	J	K02879
Prevotella intermedia	PIN17_A1005	gi|387132089|ref|NC_017861.1|:1024627-1025167	60.716	4.18243	3.85966	5.04103e-05	8.91208e-05	UP	porin family protein	unclassified
Prevotella intermedia	PIN17_A1007	gi|387132089|ref|NC_017861.1|:1026773-1028717	20.9305	6.17465	1.76118	0.0113334	0.0164159	UP	DNA primase	unclassified	K02316
Prevotella intermedia	PIN17_A1008	gi|387132089|ref|NC_017861.1|:1028713-1028854	0	5.51578	#NAME?	0.00126829	0.00201893	DOWN	hypothetical protein	unclassified
Prevotella intermedia	PIN17_A1010	gi|387132089|ref|NC_017861.1|:1030233-1030383	2.31417	5.18702	-1.16441	0.000667207	0.00109515	DOWN	hypothetical protein	unclassified
Prevotella intermedia	PIN17_A1013	gi|387132089|ref|NC_017861.1|:1034338-1036240	1454.87	21.4023	6.08698	1.48506e-55	5.44409e-55	UP	molecular chaperone DnaK	O	K04043
Prevotella intermedia	PIN17_A1014	gi|387132089|ref|NC_017861.1|:1036447-1037005	32.8186	1.40115	4.54984	1.11052e-05	2.05689e-05	UP	DNA-binding protein	unclassified
Prevotella intermedia	PIN17_A1018	gi|387132089|ref|NC_017861.1|:1039136-1039493	47.3404	2.9171	4.02047	0.000658114	0.00108373	UP	DNA-binding protein	unclassified
Prevotella intermedia	PIN17_A1019	gi|387132089|ref|NC_017861.1|:1039504-1040719	55.6058	5.1529	3.43178	0.000263561	0.000445023	UP	virulence-associated protein E	R
Prevotella intermedia	PIN17_A1020	gi|387132089|ref|NC_017861.1|:1040937-1041828	115.566	4.78062	4.59538	2.15249e-14	5.25818e-14	UP	mobilization protein	unclassified
Prevotella intermedia	PIN17_A1033	gi|387132089|ref|NC_017861.1|:1053567-1053735	720.591	12.8738	5.80667	1.13582e-26	3.31401e-26	UP	4Fe-4S ferredoxin	C
Prevotella intermedia	PIN17_A1037	gi|387132089|ref|NC_017861.1|:1056710-1057079	334.801	34.8107	3.2657	0.000583106	0.000963145	UP	50S ribosomal protein L19	J	K02884
Prevotella intermedia	PIN17_A1039	gi|387132089|ref|NC_017861.1|:1057576-1058476	62.6355	7.14759	3.13145	0.0120392	0.0174289	UP	diaminopimelate dehydrogenase	E
Prevotella intermedia	PIN17_A1040	gi|387132089|ref|NC_017861.1|:1058553-1058670	0	5.1626	#NAME?	0.00464266	0.00701365	DOWN	hypothetical protein	unclassified
Prevotella intermedia	PIN17_A1041	gi|387132089|ref|NC_017861.1|:1059035-1059902	1.00645	2.10549	-1.06487	3.02271e-07	5.9952e-07	DOWN	AraC family transcriptional regulator	K
Prevotella intermedia	PIN17_A1042	gi|387132089|ref|NC_017861.1|:1060081-1061353	2.19601	6.3578	-1.53364	4.5837e-23	1.28743e-22	DOWN	TolC family protein	unclassified
Prevotella intermedia	PIN17_A1048	gi|387132089|ref|NC_017861.1|:1067211-1067406	0	2.22007	#NAME?	0.0172979	0.0242128	DOWN	hypothetical protein	unclassified
Prevotella intermedia	PIN17_A1049	gi|387132089|ref|NC_017861.1|:1067459-1070165	46.9879	5.24025	3.16458	0.00227408	0.0035538	UP	alanine--tRNA ligase	J	K01872
Prevotella intermedia	PIN17_A1051	gi|387132089|ref|NC_017861.1|:1070658-1071471	0	3.84885	#NAME?	6.97018e-13	1.64433e-12	DOWN	peptidoglycan editing factor PgeF	S	K05810
Prevotella intermedia	PIN17_A1055	gi|387132089|ref|NC_017861.1|:1073979-1075497	85.5772	5.50004	3.95971	1.87652e-09	4.03851e-09	UP	bifunctional ADP-dependent NAD(P)H-hydrate dehydratase/NAD(P)H-hydrate epimerase	G	K17758
Prevotella intermedia	PIN17_A1056	gi|387132089|ref|NC_017861.1|:1075617-1075734	0	4.42509	#NAME?	0.00894141	0.0130069	DOWN	hypothetical protein	unclassified
Prevotella intermedia	PIN17_A1057	gi|387132089|ref|NC_017861.1|:1076082-1077096	188.147	9.60295	4.29224	6.10199e-14	1.47641e-13	UP	fructose-bisphosphate aldolase	G	K01624
Prevotella intermedia	PIN17_A1058	gi|387132089|ref|NC_017861.1|:1077202-1078201	50.3194	4.09026	3.62085	7.15001e-05	0.000125531	UP	hypothetical protein	unclassified
Prevotella intermedia	PIN17_A1059	gi|387132089|ref|NC_017861.1|:1078356-1080105	8.08704	3.92864	1.04158	1.15169e-05	2.13218e-05	UP	glycosyl hydrolase family 25	unclassified	K07273
Prevotella intermedia	PIN17_A1060	gi|387132089|ref|NC_017861.1|:1080210-1080354	3.6149	10.8033	-1.57945	2.27396e-07	4.53563e-07	DOWN	hypothetical protein	unclassified
Prevotella intermedia	PIN17_A1062	gi|387132089|ref|NC_017861.1|:1081047-1082070	51.6994	3.48447	3.89114	1.66445e-06	3.21182e-06	UP	DNA recombination/repair protein RecA	unclassified	K03553
Prevotella intermedia	PIN17_A1064	gi|387132089|ref|NC_017861.1|:1082638-1083877	47.0617	4.70225	3.32313	0.00148387	0.00234234	UP	saccharopine dehydrogenase	E	K00290
Prevotella intermedia	PIN17_A1065	gi|387132089|ref|NC_017861.1|:1083890-1084481	51.6487	3.52811	3.87176	7.89695e-05	0.000138525	UP	hypothetical protein	unclassified
Prevotella intermedia	PIN17_A1068	gi|387132089|ref|NC_017861.1|:1086433-1086559	0	4.1115	#NAME?	0.00894141	0.0130069	DOWN	hypothetical protein	unclassified
Prevotella intermedia	PIN17_A1072	gi|387132089|ref|NC_017861.1|:1091000-1092251	133.273	9.10583	3.87145	3.50262e-09	7.46099e-09	UP	phosphoglycerate kinase	G	K00927
Prevotella intermedia	PIN17_A1074	gi|387132089|ref|NC_017861.1|:1093152-1094079	7.71931	3.75115	1.04114	0.000535418	0.000885638	UP	YitT family protein	S
Prevotella intermedia	PIN17_A1075	gi|387132089|ref|NC_017861.1|:1094088-1095219	72.3884	5.68903	3.66951	4.6443e-06	8.78562e-06	UP	tRNA 2-thiouridine(34) synthase MnmA	J	K00566
Prevotella intermedia	PIN17_A1076	gi|387132089|ref|NC_017861.1|:1095463-1096849	42.8297	5.01957	3.09298	0.0151251	0.021722	UP	aminopeptidase	E	K01372
Prevotella intermedia	PIN17_A1079	gi|387132089|ref|NC_017861.1|:1097929-1099351	9.94541	4.34216	1.19562	0.000111648	0.00019289	UP	ATP-dependent endonuclease	unclassified	K03581
Prevotella intermedia	PIN17_A1080	gi|387132089|ref|NC_017861.1|:1099517-1100330	111.185	6.41475	4.11543	1.18962e-09	2.58074e-09	UP	DUF3822 domain-containing protein	unclassified
Prevotella intermedia	PIN17_A1081	gi|387132089|ref|NC_017861.1|:1100352-1100883	63.7137	3.76243	4.08187	5.26738e-06	9.95139e-06	UP	methyltransferase	unclassified	K08316
Prevotella intermedia	PIN17_A1083	gi|387132089|ref|NC_017861.1|:1101914-1102532	141.695	11.6692	3.60202	8.9438e-06	1.66568e-05	UP	Holliday junction branch migration protein RuvA	unclassified	K03550
Prevotella intermedia	PIN17_A1087	gi|387132089|ref|NC_017861.1|:1112095-1112977	63.5166	5.02646	3.65952	2.88252e-05	5.18981e-05	UP	serine/threonine protein kinase	S	K13444
Prevotella intermedia	PIN17_A1088	gi|387132089|ref|NC_017861.1|:1113194-1114619	86.3798	7.01828	3.6215	1.88596e-06	3.63493e-06	UP	asparagine--tRNA ligase	J	K01893
Prevotella intermedia	PIN17_A1089	gi|387132089|ref|NC_017861.1|:1114666-1116172	118.258	11.0877	3.41491	2.49988e-05	4.53812e-05	UP	ribosomal large subunit pseudouridine synthase B	J	K06178
Prevotella intermedia	PIN17_A1090	gi|387132089|ref|NC_017861.1|:1116298-1117645	153.982	10.9752	3.81044	5.12147e-09	1.08581e-08	UP	adenylosuccinate lyase	F	K01756
Prevotella intermedia	PIN17_A1094	gi|387132089|ref|NC_017861.1|:1120673-1121999	212.903	13.2475	4.00641	1.10274e-11	2.51949e-11	UP	NADP-specific glutamate dehydrogenase	E	K00262
Prevotella intermedia	PIN17_A1096	gi|387132089|ref|NC_017861.1|:1123274-1124096	2387.49	169.718	3.81428	5.07924e-11	1.13901e-10	UP	glycine zipper	unclassified
Prevotella intermedia	PIN17_A1100	gi|387132089|ref|NC_017861.1|:1126805-1127261	381.173	16.7579	4.50753	4.9503e-16	1.2464e-15	UP	NlpE protein	unclassified
Prevotella intermedia	PIN17_A1101	gi|387132089|ref|NC_017861.1|:1127424-1128471	14.171	4.98245	1.50802	0.00575734	0.00864453	UP	3-dehydroquinate synthase	E	K01735
Prevotella intermedia	PIN17_A1102	gi|387132089|ref|NC_017861.1|:1128528-1129578	0.99745	2.64972	-1.40952	6.45764e-11	1.44571e-10	DOWN	O-succinylbenzoic acid--CoA ligase	unclassified	K01911
Prevotella intermedia	PIN17_A1104	gi|387132089|ref|NC_017861.1|:1130659-1131487	6.95508	2.8344	1.29502	0.0161891	0.0232048	UP	1,4-dihydroxy-2-naphthoyl-CoA synthase	unclassified	K01661
Prevotella intermedia	PIN17_A1106	gi|387132089|ref|NC_017861.1|:1133190-1134207	9.78295	3.24854	1.59048	0.0298369	0.0411125	UP	isochorismate synthase	unclassified	K02552
Prevotella intermedia	PIN17_A1108	gi|387132089|ref|NC_017861.1|:1135106-1136858	35.7812	3.1276	3.51608	0.0001285	0.000221486	UP	peptidase M6	S	K09607
Prevotella intermedia	PIN17_A1109	gi|387132089|ref|NC_017861.1|:1137090-1137528	1.59198	7.33483	-2.20394	8.98453e-14	2.16418e-13	DOWN	hypothetical protein	unclassified
Prevotella intermedia	PIN17_A1114	gi|387132089|ref|NC_017861.1|:1143200-1144070	34.9039	2.79764	3.6411	0.000638636	0.00105273	UP	electron transfer flavoprotein subunit beta	C	K03521
Prevotella intermedia	PIN17_A1115	gi|387132089|ref|NC_017861.1|:1144073-1145096	46.0688	5.52416	3.05996	0.0285117	0.0393525	UP	electron transfer flavoprotein subunit alpha/FixB family protein	C	K03522
Prevotella intermedia	PIN17_A1119	gi|387132089|ref|NC_017861.1|:1148880-1149717	103.414	7.47724	3.78979	4.7151e-07	9.2861e-07	UP	DUF4595 domain-containing protein	unclassified
Prevotella intermedia	PIN17_A1121	gi|387132089|ref|NC_017861.1|:1150807-1151980	2.82767	1.33431	1.08352	0.0140563	0.0202155	UP	mechanosensitive ion channel protein	unclassified	K16053
Prevotella intermedia	PIN17_A1127	gi|387132089|ref|NC_017861.1|:1155409-1156027	102.179	6.60785	3.95077	2.74328e-07	5.44631e-07	UP	50S ribosomal protein L25	J	K02897
Prevotella intermedia	PIN17_A1130	gi|387132089|ref|NC_017861.1|:1157743-1158751	10.3897	3.96752	1.38884	0.00541147	0.00814177	UP	hypothetical protein	unclassified
Prevotella intermedia	PIN17_A1133	gi|387132089|ref|NC_017861.1|:1160387-1160795	3614.87	23.1929	7.28411	9.42992e-79	3.99848e-78	UP	Hsp20/alpha crystallin family protein	O	K13993
Prevotella intermedia	PIN17_A1135	gi|387132089|ref|NC_017861.1|:1161494-1162187	30.9662	3.00957	3.36307	0.0163564	0.0234323	UP	membrane protein	S	K09125
Prevotella intermedia	PIN17_A1136	gi|387132089|ref|NC_017861.1|:1162378-1163212	245.445	8.85901	4.79211	3.05612e-20	8.2968e-20	UP	TlpA family protein disulfide reductase	O/C
Prevotella intermedia	PIN17_A1137	gi|387132089|ref|NC_017861.1|:1163407-1164235	310.871	7.45343	5.38227	1.54961e-29	4.66548e-29	UP	molecular chaperone DnaJ	O	K05801
Prevotella intermedia	PIN17_A1139	gi|387132089|ref|NC_017861.1|:1165211-1166906	22.8702	6.77331	1.75554	0.0112239	0.0162659	UP	transporter	R	K07085
Prevotella intermedia	PIN17_A1140	gi|387132089|ref|NC_017861.1|:1167518-1169255	109.778	10.4652	3.39091	3.38677e-05	6.06943e-05	UP	oxaloacetate decarboxylase	C	K01960
Prevotella intermedia	PIN17_A1143	gi|387132089|ref|NC_017861.1|:1170577-1170697	1.44397	20.1384	-3.80184	1.42164e-10	3.14715e-10	DOWN	hypothetical protein	unclassified
Prevotella intermedia	PIN17_A1144	gi|387132089|ref|NC_017861.1|:1170707-1173422	14.4099	5.54331	1.37824	4.36684e-05	7.78457e-05	UP	LPS-assembly protein LptD	unclassified
Prevotella intermedia	PIN17_A1146	gi|387132089|ref|NC_017861.1|:1174993-1177264	9.45888	3.7921	1.31867	0.000146626	0.000251767	UP	sodium:proton antiporter	P	K03455
Prevotella intermedia	PIN17_A1147	gi|387132089|ref|NC_017861.1|:1177536-1178760	146.194	11.722	3.6406	3.27957e-07	6.50149e-07	UP	peptidase T	E	K01258
Prevotella intermedia	PIN17_A1148	gi|387132089|ref|NC_017861.1|:1178885-1179797	94.5364	11.343	3.05906	0.0120696	0.0174698	UP	Nif3-like dinuclear metal center hexameric protein	S
Prevotella intermedia	PIN17_A1149	gi|387132089|ref|NC_017861.1|:1179851-1180673	103.388	5.92162	4.12594	1.48319e-09	3.20646e-09	UP	hypothetical protein	R	K07164
Prevotella intermedia	PIN17_A1156	gi|387132089|ref|NC_017861.1|:1186709-1187798	58.3469	6.94617	3.07037	0.0175347	0.0245316	UP	chorismate synthase	E	K01736
Prevotella intermedia	PIN17_A1161	gi|387132089|ref|NC_017861.1|:1189909-1190332	132.276	14.3676	3.20266	0.00547179	0.00823099	UP	hypothetical protein	unclassified
Prevotella intermedia	PIN17_A1166	gi|387132089|ref|NC_017861.1|:1196413-1196608	0	2.22007	#NAME?	0.0172979	0.0242128	DOWN	hypothetical protein	unclassified
Prevotella intermedia	PIN17_A1169	gi|387132089|ref|NC_017861.1|:1198515-1200678	122.724	9.57133	3.68055	4.52508e-08	9.27168e-08	UP	elongation factor G	J	K02355
Prevotella intermedia	PIN17_A1170	gi|387132089|ref|NC_017861.1|:1201132-1201879	53.0233	3.37403	3.97408	4.58594e-06	8.68015e-06	UP	polyprenol monophosphomannose synthase	unclassified	K00721
Prevotella intermedia	PIN17_A1171	gi|387132089|ref|NC_017861.1|:1201943-1202060	0	10.3252	#NAME?	1.54285e-05	2.82861e-05	DOWN	hypothetical protein	unclassified
Prevotella intermedia	PIN17_A1173	gi|387132089|ref|NC_017861.1|:1203327-1203504	2.94472	8.31154	-1.49699	4.812e-06	9.0953e-06	DOWN	hypothetical protein	unclassified
Prevotella intermedia	PIN17_A1174	gi|387132089|ref|NC_017861.1|:1203728-1204700	16.6999	5.99259	1.47858	0.00273127	0.0042292	UP	permease family protein	unclassified	K02824
Prevotella intermedia	PIN17_A1175	gi|387132089|ref|NC_017861.1|:1204674-1204962	4.23197	8.73279	-1.04511	4.67356e-09	9.91362e-09	DOWN	hypothetical protein	unclassified	K02824
Prevotella intermedia	PIN17_A1180	gi|387132089|ref|NC_017861.1|:1210444-1211227	7.35429	3.66311	1.00551	0.000899245	0.00146536	UP	NADH pyrophosphatase	unclassified	K03426
Prevotella intermedia	PIN17_A1183	gi|387132089|ref|NC_017861.1|:1214350-1214791	4.34824	10.2384	-1.23549	9.03706e-15	2.22569e-14	DOWN	hypothetical protein	unclassified
Prevotella intermedia	PIN17_A1184	gi|387132089|ref|NC_017861.1|:1215005-1216043	75.0001	5.69569	3.71895	2.61511e-06	4.98873e-06	UP	UDP-glucose 4-epimerase	unclassified	K01784
Prevotella intermedia	PIN17_A1185	gi|387132089|ref|NC_017861.1|:1216343-1217267	0	4.9864	#NAME?	9.20566e-18	2.40276e-17	DOWN	class I SAM-dependent methyltransferase	unclassified
Prevotella intermedia	PIN17_A1186	gi|387132089|ref|NC_017861.1|:1217316-1217826	3.07726	12.6027	-2.03401	7.0939e-23	1.99041e-22	DOWN	hypothetical protein	unclassified
Prevotella intermedia	PIN17_A1189	gi|387132089|ref|NC_017861.1|:1219932-1221024	15.1861	5.01618	1.59809	0.0106484	0.0154513	UP	4-hydroxythreonine-4-phosphate dehydrogenase	unclassified	K00097
Prevotella intermedia	PIN17_A1190	gi|387132089|ref|NC_017861.1|:1221124-1222117	30.9364	9.98093	1.63206	0.00406049	0.00622568	UP	lysylphosphatidylglycerol synthetase family protein	S
Prevotella intermedia	PIN17_A1192	gi|387132089|ref|NC_017861.1|:1224170-1225016	0	0.616482	#NAME?	0.00894141	0.0130069	DOWN	transposase	unclassified
Prevotella intermedia	PIN17_A1198	gi|387132089|ref|NC_017861.1|:1229051-1229777	232.159	21.3078	3.44566	1.60876e-05	2.94413e-05	UP	hypothetical protein	unclassified
Prevotella intermedia	PIN17_A1199	gi|387132089|ref|NC_017861.1|:1229839-1230232	70.9523	4.4176	4.00551	3.37462e-05	6.04898e-05	UP	PqqD family protein	unclassified
Prevotella intermedia	PIN17_A1201	gi|387132089|ref|NC_017861.1|:1230746-1231637	43.0924	2.1464	4.32744	1.11221e-07	2.24377e-07	UP	hypothetical protein	unclassified
Prevotella intermedia	PIN17_A1205	gi|387132089|ref|NC_017861.1|:1233746-1234994	15.1079	6.06191	1.31746	0.000232675	0.000395007	UP	hypothetical protein	S
Prevotella intermedia	PIN17_A1206	gi|387132089|ref|NC_017861.1|:1235106-1236228	15.7139	5.88961	1.4158	0.00109946	0.00178481	UP	DNA polymerase III subunit delta	unclassified	K02341
Prevotella intermedia	PIN17_A1207	gi|387132089|ref|NC_017861.1|:1236397-1236541	0	3.60111	#NAME?	0.00894141	0.0130069	DOWN	hypothetical protein
Prevotella intermedia	PIN17_A1217	gi|387132089|ref|NC_017861.1|:1246496-1248251	0.596993	3.41962	-2.51805	4.90772e-23	1.37796e-22	DOWN	ABC transporter ATP-binding protein	V	K06147
Prevotella intermedia	PIN17_A1218	gi|387132089|ref|NC_017861.1|:1248283-1248898	0	2.40171	#NAME?	1.3552e-06	2.62254e-06	DOWN	TetR/AcrR family transcriptional regulator	K
Prevotella intermedia	PIN17_A1231	gi|387132089|ref|NC_017861.1|:1255449-1258260	3.97656	1.54742	1.36166	0.00313282	0.00483437	UP	insulinase family protein	R	K07263
Prevotella intermedia	PIN17_A1233	gi|387132089|ref|NC_017861.1|:1259585-1261094	0.578543	2.36298	-2.03011	4.49613e-15	1.11511e-14	DOWN	hypothetical protein	unclassified
Prevotella intermedia	PIN17_A1234	gi|387132089|ref|NC_017861.1|:1261094-1261478	0	2.26043	#NAME?	0.000352487	0.000589201	DOWN	hypothetical protein	unclassified
Prevotella intermedia	PIN17_A1235	gi|387132089|ref|NC_017861.1|:1261474-1264204	0.319883	3.25036	-3.34498	1.20269e-30	3.66035e-30	DOWN	TonB-dependent receptor	P
Prevotella intermedia	PIN17_A1236	gi|387132089|ref|NC_017861.1|:1264876-1266610	233.631	10.383	4.49194	5.96605e-19	1.58678e-18	UP	50S ribosomal protein L7/L12	J	K02935
Prevotella intermedia	PIN17_A1240	gi|387132089|ref|NC_017861.1|:1275023-1275632	56.426	5.564	3.34216	0.00475097	0.00717194	UP	thymidine kinase	F	K00857
Prevotella intermedia	PIN17_A1245	gi|387132089|ref|NC_017861.1|:1279618-1281652	7.72718	3.63502	1.08798	1.34519e-05	2.48587e-05	UP	ligand-gated channel protein	unclassified
Prevotella intermedia	PIN17_A1247	gi|387132089|ref|NC_017861.1|:1282356-1283841	46.5607	3.68956	3.65759	1.09556e-05	2.02965e-05	UP	phosphoglucomutase	G
Prevotella intermedia	PIN17_A1248	gi|387132089|ref|NC_017861.1|:1283886-1284030	0	9.60295	#NAME?	2.47519e-06	4.72685e-06	DOWN	hypothetical protein	unclassified
Prevotella intermedia	PIN17_A1249	gi|387132089|ref|NC_017861.1|:1284227-1284818	1.18054	4.55714	-1.94868	9.60067e-12	2.2053e-11	DOWN	hypothetical protein	S
Prevotella intermedia	PIN17_A1250	gi|387132089|ref|NC_017861.1|:1284860-1286108	96.103	8.36125	3.52279	1.02728e-05	1.91012e-05	UP	DUF1015 domain-containing protein	S
Prevotella intermedia	PIN17_A1251	gi|387132089|ref|NC_017861.1|:1286201-1287119	85.1737	4.73486	4.16901	1.40176e-09	3.03365e-09	UP	3-phosphoglycerate dehydrogenase	E	K00058
Prevotella intermedia	PIN17_A1252	gi|387132089|ref|NC_017861.1|:1287200-1288271	219.378	14.1256	3.95703	8.42818e-11	1.8791e-10	UP	3-phosphoserine/phosphohydroxythreonine transaminase	E	K00831
Prevotella intermedia	PIN17_A1253	gi|387132089|ref|NC_017861.1|:1288477-1289794	9.67721	3.69765	1.38798	0.00219389	0.00343112	UP	helicase	K/J	K05592
Prevotella intermedia	PIN17_A1258	gi|387132089|ref|NC_017861.1|:1296963-1298214	56.2398	5.00473	3.49023	0.000101307	0.000175099	UP	nucleotide sugar dehydrogenase	unclassified
Prevotella intermedia	PIN17_A1260	gi|387132089|ref|NC_017861.1|:1299595-1300930	17.3935	5.92772	1.553	0.00287902	0.00445048	UP	amidase	unclassified	K06381
Prevotella intermedia	PIN17_A1266	gi|387132089|ref|NC_017861.1|:1306771-1307254	12.2737	4.67499	1.39254	0.0207928	0.029	UP	DUF4494 domain-containing protein	unclassified
Prevotella intermedia	PIN17_A1268	gi|387132089|ref|NC_017861.1|:1308833-1310495	74.805	5.39011	3.79475	6.91228e-08	1.4046e-07	UP	long-chain-fatty-acid--CoA ligase	unclassified	K01897
Prevotella intermedia	PIN17_A1270	gi|387132089|ref|NC_017861.1|:1311030-1312584	1.23596	9.01048	-2.86597	7.6564e-43	2.55738e-42	DOWN	competence protein ComEC	R	K02238
Prevotella intermedia	PIN17_A1272	gi|387132089|ref|NC_017861.1|:1313717-1314605	120.083	9.5935	3.64583	2.0745e-06	3.99454e-06	UP	[acyl-carrier-protein] S-malonyltransferase	unclassified	K00645
Prevotella intermedia	PIN17_A1273	gi|387132089|ref|NC_017861.1|:1314789-1316484	15.5559	6.67068	1.22155	1.08366e-05	2.00807e-05	UP	alpha-amlyase	G	K14210
Prevotella intermedia	PIN17_A1277	gi|387132089|ref|NC_017861.1|:1317463-1318801	3.39262	8.12423	-1.25983	1.31505e-25	3.79063e-25	DOWN	MATE family efflux transporter	V	K03327
Prevotella intermedia	PIN17_A1278	gi|387132089|ref|NC_017861.1|:1319637-1320417	12.9754	5.01434	1.37164	0.00427738	0.0065434	UP	ZIP family metal transporter	P	K07238
Prevotella intermedia	PIN17_A1279	gi|387132089|ref|NC_017861.1|:1320432-1321350	8.36527	3.78789	1.14302	0.00130803	0.00207851	UP	patatin	R	K07001
Prevotella intermedia	PIN17_A1280	gi|387132089|ref|NC_017861.1|:1321382-1322021	7.098	2.85556	1.31364	0.0339961	0.0463169	UP	cation transporter	P	K16264
Prevotella intermedia	PIN17_A1283	gi|387132089|ref|NC_017861.1|:1324441-1327594	88.4126	7.17405	3.62339	1.43694e-07	2.89026e-07	UP	trypsin	unclassified
Prevotella intermedia	PIN17_A1284	gi|387132089|ref|NC_017861.1|:1327891-1328722	143.64	10.2507	3.80866	6.64101e-08	1.35015e-07	UP	ferredoxin family protein	C
Prevotella intermedia	PIN17_A1286	gi|387132089|ref|NC_017861.1|:1330685-1332056	60.7445	4.24985	3.83727	2.57258e-07	5.1237e-07	UP	chitobiase	unclassified
Prevotella intermedia	PIN17_A1288	gi|387132089|ref|NC_017861.1|:1332606-1334550	118.217	7.91966	3.89985	4.13793e-10	9.08108e-10	UP	4-alpha-glucanotransferase	G
Prevotella intermedia	PIN17_A1289	gi|387132089|ref|NC_017861.1|:1334567-1335839	83.3111	7.65671	3.44371	6.14262e-05	0.000108149	UP	glycosyltransferase family 1 protein	unclassified
Prevotella intermedia	PIN17_A1290	gi|387132089|ref|NC_017861.1|:1335891-1337289	159.109	11.0105	3.85306	1.45059e-09	3.13767e-09	UP	alpha-amylase	G	K07405
Prevotella intermedia	PIN17_A1294	gi|387132089|ref|NC_017861.1|:1339745-1340765	622.558	32.9014	4.24199	3.30914e-16	8.36849e-16	UP	type I glyceraldehyde-3-phosphate dehydrogenase	G	K00134
Prevotella intermedia	PIN17_A1295	gi|387132089|ref|NC_017861.1|:1340989-1341370	33.8463	15.4917	1.12751	7.0476e-05	0.000123787	UP	large-conductance mechanosensitive channel protein MscL	unclassified	K03282
Prevotella intermedia	PIN17_A1297	gi|387132089|ref|NC_017861.1|:1341780-1343322	31.0261	2.87645	3.43112	0.000779092	0.00127468	UP	glutamine-hydrolyzing GMP synthase	F	K01951
Prevotella intermedia	PIN17_A1302	gi|387132089|ref|NC_017861.1|:1347765-1348296	15.4358	6.05261	1.35065	0.00718681	0.0107353	UP	hypothetical protein	unclassified
Prevotella intermedia	PIN17_A1304	gi|387132089|ref|NC_017861.1|:1349111-1349489	350.823	6.88866	5.67038	1.30375e-26	3.80124e-26	UP	preprotein translocase subunit SecG	unclassified
Prevotella intermedia	PIN17_A1306	gi|387132089|ref|NC_017861.1|:1349769-1350003	68.401	5.18457	3.72172	0.00398251	0.00611195	UP	DUF2492 domain-containing protein	unclassified
Prevotella intermedia	PIN17_A1307	gi|387132089|ref|NC_017861.1|:1350014-1350311	67.4255	7.00886	3.26604	0.0291254	0.0401594	UP	hypothetical protein	O
Prevotella intermedia	PIN17_A1308	gi|387132089|ref|NC_017861.1|:1350441-1351557	13.6085	5.6096	1.27853	0.000283525	0.000478434	UP	DNA replication and repair protein RecF	unclassified	K03629
Prevotella intermedia	PIN17_A1314	gi|387132089|ref|NC_017861.1|:1355975-1358066	36.3304	4.57598	2.98903	0.0297971	0.0410646	UP	peptidase M3	E	K01414
Prevotella intermedia	PIN17_A1321	gi|387132089|ref|NC_017861.1|:1362255-1362999	83.9594	5.60709	3.90437	4.7525e-07	9.35749e-07	UP	gliding motility protein GldB	unclassified
Prevotella intermedia	PIN17_A1323	gi|387132089|ref|NC_017861.1|:1364216-1365626	21.4221	7.77134	1.46286	0.000382555	0.000638378	UP	tRNA (N(6)-L-threonylcarbamoyladenosine(37)-C(2))-methylthiotransferase MtaB	J	K18707
Prevotella intermedia	PIN17_A1324	gi|387132089|ref|NC_017861.1|:1365947-1366139	699.786	16.6839	5.39039	6.86227e-24	1.94559e-23	UP	hypothetical protein	unclassified
Prevotella intermedia	PIN17_A1325	gi|387132089|ref|NC_017861.1|:1366797-1367172	110.594	1.38872	6.31537	7.33507e-17	1.87889e-16	UP	hypothetical protein	unclassified
Prevotella intermedia	PIN17_A1326	gi|387132089|ref|NC_017861.1|:1367284-1367554	109.603	3.85358	4.82994	1.16634e-08	2.43839e-08	UP	hypothetical protein	unclassified
Prevotella intermedia	PIN17_A1327	gi|387132089|ref|NC_017861.1|:1367796-1371021	53.6725	4.26231	3.65448	2.94568e-07	5.84386e-07	UP	carbamoyl-phosphate synthase (glutamine-hydrolyzing) large subunit	F/E	K11540
Prevotella intermedia	PIN17_A1328	gi|387132089|ref|NC_017861.1|:1371020-1372097	39.8712	3.39065	3.55571	0.000273289	0.000461353	UP	carbamoyl-phosphate synthase (glutamine-hydrolyzing) small subunit	F/E	K01956
Prevotella intermedia	PIN17_A1333	gi|387132089|ref|NC_017861.1|:1378230-1379118	74.2904	6.06936	3.61356	2.4106e-05	4.37801e-05	UP	4-hydroxy-tetrahydrodipicolinate synthase	E	K01714
Prevotella intermedia	PIN17_A1337	gi|387132089|ref|NC_017861.1|:1381907-1383206	33.8688	3.48107	3.28236	0.00455437	0.00692797	UP	exodeoxyribonuclease VII large subunit	unclassified	K03601
Prevotella intermedia	PIN17_A1339	gi|387132089|ref|NC_017861.1|:1383510-1384524	102.25	7.37369	3.79357	1.78604e-07	3.57913e-07	UP	branched chain amino acid aminotransferase	E	K00826
Prevotella intermedia	PIN17_A1341	gi|387132089|ref|NC_017861.1|:1385674-1386586	19.3283	6.67237	1.53444	0.00419917	0.00642738	UP	EamA/RhaT family transporter	G/E/R
Prevotella intermedia	PIN17_A1342	gi|387132089|ref|NC_017861.1|:1386684-1387911	0.14228	0.425212	-1.57945	0.00894141	0.0130069	DOWN	hypothetical protein	S
Prevotella intermedia	PIN17_A1344	gi|387132089|ref|NC_017861.1|:1388323-1389067	20.8726	8.06019	1.37272	0.00117879	0.00190977	UP	DUF4738 domain-containing protein	unclassified
Prevotella intermedia	PIN17_A1352	gi|387132089|ref|NC_017861.1|:1393248-1393851	0.578543	1.72901	-1.57945	2.86152e-05	5.15314e-05	DOWN	chorismate-binding protein	unclassified
Prevotella intermedia	PIN17_A1354	gi|387132089|ref|NC_017861.1|:1394983-1395151	0	10.814	#NAME?	3.94049e-08	8.08408e-08	DOWN	hypothetical protein	unclassified
Prevotella intermedia	PIN17_A1358	gi|387132089|ref|NC_017861.1|:1396545-1397985	62.9283	5.19382	3.59884	7.87217e-06	1.47797e-05	UP	pyruvate kinase	G	K00873
Prevotella intermedia	PIN17_A1359	gi|387132089|ref|NC_017861.1|:1398120-1398558	57.7094	5.1542	3.48498	0.00439584	0.00671449	UP	ribose 5-phosphate isomerase B	G	K01808
Prevotella intermedia	PIN17_A1360	gi|387132089|ref|NC_017861.1|:1398615-1400613	68.6119	4.963	3.78917	4.59797e-08	9.41865e-08	UP	transketolase	G	K00615
Prevotella intermedia	PIN17_A1361	gi|387132089|ref|NC_017861.1|:1400834-1401602	15.4499	6.79012	1.18609	0.000315767	0.000531405	UP	acyl-ACP thioesterase	unclassified
Prevotella intermedia	PIN17_A1362	gi|387132089|ref|NC_017861.1|:1402116-1403289	575.951	45.8113	3.65217	1.30889e-08	2.73007e-08	UP	OmpA family protein	unclassified
Prevotella intermedia	PIN17_A1363	gi|387132089|ref|NC_017861.1|:1403479-1404028	209.982	11.0761	4.24474	1.05682e-11	2.41525e-11	UP	2-oxoglutarate ferredoxin oxidoreductase subunit gamma	C	K00177
Prevotella intermedia	PIN17_A1364	gi|387132089|ref|NC_017861.1|:1404050-1404764	213.33	19.4745	3.45342	1.8984e-05	3.46327e-05	UP	2-oxoglutarate oxidoreductase	C	K00175
Prevotella intermedia	PIN17_A1365	gi|387132089|ref|NC_017861.1|:1404841-1405927	183.721	14.2509	3.68839	8.46255e-08	1.71618e-07	UP	3-methyl-2-oxobutanoate dehydrogenase subunit VorB	C	K00174
Prevotella intermedia	PIN17_A1367	gi|387132089|ref|NC_017861.1|:1406441-1407326	66.2595	6.28635	3.39783	0.000645935	0.00106411	UP	bifunctional 5,10-methylene-tetrahydrofolate dehydrogenase/5,10-methylene-tetrahydrofolate cyclohydrolase	unclassified	K01491
Prevotella intermedia	PIN17_A1376	gi|387132089|ref|NC_017861.1|:1415791-1417174	11.4881	5.28197	1.12099	2.27484e-05	4.13607e-05	UP	sodium:proton antiporter	P
Prevotella intermedia	PIN17_A1377	gi|387132089|ref|NC_017861.1|:1417462-1418839	148.601	10.1047	3.87834	1.15912e-09	2.51525e-09	UP	L-cysteine desulfhydrase	E	K01667
Prevotella intermedia	PIN17_A1382	gi|387132089|ref|NC_017861.1|:1422814-1423627	127.498	14.3263	3.15374	0.00345573	0.00532154	UP	hypothetical protein	unclassified
Prevotella intermedia	PIN17_A1387	gi|387132089|ref|NC_017861.1|:1429985-1430546	62.7997	2.94218	4.4158	1.00364e-07	2.02676e-07	UP	acyltransferase	unclassified
Prevotella intermedia	PIN17_A1388	gi|387132089|ref|NC_017861.1|:1430547-1430820	195.125	6.0347	5.01498	3.16643e-13	7.54664e-13	UP	hypothetical protein	unclassified
Prevotella intermedia	PIN17_A1389	gi|387132089|ref|NC_017861.1|:1431022-1432681	74.0981	5.19015	3.83559	3.02277e-08	6.24553e-08	UP	diphosphate--fructose-6-phosphate 1-phosphotransferase	G	K00895
Prevotella intermedia	PIN17_A1390	gi|387132089|ref|NC_017861.1|:1433509-1434379	22.8681	7.79344	1.553	0.00386939	0.00594502	UP	50S ribosomal protein L11 methyltransferase	J	K02687
Prevotella intermedia	PIN17_A1391	gi|387132089|ref|NC_017861.1|:1434530-1434677	0	3.52811	#NAME?	0.00894141	0.0130069	DOWN	hypothetical protein	unclassified
Prevotella intermedia	PIN17_A1393	gi|387132089|ref|NC_017861.1|:1437557-1437902	0	1.50913	#NAME?	0.00894141	0.0130069	DOWN	hypothetical protein	unclassified
Prevotella intermedia	PIN17_A1395	gi|387132089|ref|NC_017861.1|:1438680-1440039	9.6353	4.22336	1.18994	0.000180888	0.000309745	UP	alpha-L-fucosidase	G	K01206
Prevotella intermedia	PIN17_A1396	gi|387132089|ref|NC_017861.1|:1440279-1441308	1364.51	66.6642	4.35533	5.09565e-19	1.35929e-18	UP	hypothetical protein	unclassified
Prevotella intermedia	PIN17_A1397	gi|387132089|ref|NC_017861.1|:1441368-1442994	850.405	52.9007	4.00679	1.46516e-13	3.51466e-13	UP	hemin receptor	unclassified
Prevotella intermedia	PIN17_A1399	gi|387132089|ref|NC_017861.1|:1444015-1445950	53.9683	6.96753	2.95339	0.0312604	0.0429937	UP	collagenase-like protease	O	K08303
Prevotella intermedia	PIN17_A1402	gi|387132089|ref|NC_017861.1|:1450484-1452056	94.3022	8.5201	3.46835	1.48489e-05	2.73409e-05	UP	ribonuclease E/G	J	K08300
Prevotella intermedia	PIN17_A1405	gi|387132089|ref|NC_017861.1|:1453835-1455254	3.69127	7.6608	-1.05338	2.37511e-24	6.75277e-24	DOWN	sodium:solute symporter	E/R	K03307
Prevotella intermedia	PIN17_A1406	gi|387132089|ref|NC_017861.1|:1455676-1456231	1870.7	102.992	4.18297	5.23256e-16	1.31584e-15	UP	glutathione peroxidase	O	K00432
Prevotella intermedia	PIN17_A1407	gi|387132089|ref|NC_017861.1|:1456479-1458444	65.5867	4.20526	3.96314	1.97192e-09	4.24047e-09	UP	hypothetical protein	unclassified
Prevotella intermedia	PIN17_A1408	gi|387132089|ref|NC_017861.1|:1458786-1459608	1561.23	129.007	3.59716	3.10504e-08	6.41388e-08	UP	putative lipoprotein	unclassified
Prevotella intermedia	PIN17_A1411	gi|387132089|ref|NC_017861.1|:1461030-1461282	376.373	14.7911	4.66936	1.23177e-14	3.02907e-14	UP	type B 50S ribosomal protein L31	J	K02909
Prevotella intermedia	PIN17_A1412	gi|387132089|ref|NC_017861.1|:1461421-1462402	32.5598	2.57004	3.66323	0.000414281	0.000690468	UP	DNA-binding protein	unclassified
Prevotella intermedia	PIN17_A1414	gi|387132089|ref|NC_017861.1|:1463780-1466363	6.76161	2.35754	1.52009	0.00419917	0.00642738	UP	hypothetical protein	unclassified
Prevotella intermedia	PIN17_A1415	gi|387132089|ref|NC_017861.1|:1466543-1467617	17.2282	7.205	1.2577	8.41028e-05	0.000147148	UP	endonuclease	unclassified
Prevotella intermedia	PIN17_A1419	gi|387132089|ref|NC_017861.1|:1469013-1469670	46.7336	3.70326	3.65759	0.000539089	0.000891166	UP	membrane protein	S
Prevotella intermedia	PIN17_A1421	gi|387132089|ref|NC_017861.1|:1470941-1471814	3618.34	201.735	4.1648	2.73702e-16	6.9452e-16	UP	hypothetical protein	unclassified
Prevotella intermedia	PIN17_A1423	gi|387132089|ref|NC_017861.1|:1472893-1473316	0	3.07878	#NAME?	8.35118e-06	1.55853e-05	DOWN	hypothetical protein	unclassified
Prevotella intermedia	PIN17_A1425	gi|387132089|ref|NC_017861.1|:1474333-1474891	348.502	13.3887	4.70208	6.61918e-19	1.75934e-18	UP	30S ribosomal protein S16	J	K02959
Prevotella intermedia	PIN17_A1426	gi|387132089|ref|NC_017861.1|:1475475-1476561	64.6159	5.04387	3.67929	7.08287e-06	1.33101e-05	UP	glycine cleavage system protein T	E	K00605
Prevotella intermedia	PIN17_A1427	gi|387132089|ref|NC_017861.1|:1476648-1477029	122.578	7.2902	4.0716	5.34495e-07	1.05062e-06	UP	glycine cleavage system protein H	E	K02437
Prevotella intermedia	PIN17_A1431	gi|387132089|ref|NC_017861.1|:1481597-1481744	19715	566.85	5.12019	2.69865e-34	8.49673e-34	UP	hypothetical protein	unclassified
Prevotella intermedia	PIN17_A1433	gi|387132089|ref|NC_017861.1|:1482747-1483365	0	2.81185	#NAME?	1.26331e-07	2.54228e-07	DOWN	TetR/AcrR family transcriptional regulator	K
Prevotella intermedia	PIN17_A1434	gi|387132089|ref|NC_017861.1|:1483406-1484609	0.580465	3.54179	-2.60919	3.71245e-17	9.579e-17	DOWN	hypothetical protein	unclassified
Prevotella intermedia	PIN17_A1435	gi|387132089|ref|NC_017861.1|:1484671-1487107	0.860337	3.74961	-2.12377	8.14096e-29	2.43748e-28	DOWN	energy transducer TonB	P	K16089
Prevotella intermedia	PIN17_A1436	gi|387132089|ref|NC_017861.1|:1487453-1487618	1.05253	6.29109	-2.57945	5.32834e-05	9.40301e-05	DOWN	hypothetical protein
Prevotella intermedia	PIN17_A1438	gi|387132089|ref|NC_017861.1|:1489714-1489996	766.793	74.4186	3.3651	4.18792e-05	7.47384e-05	UP	hypothetical protein	unclassified
Prevotella intermedia	PIN17_A1439	gi|387132089|ref|NC_017861.1|:1490053-1490383	1.05571	7.88762	-2.90138	2.79657e-11	6.31836e-11	DOWN	hypothetical protein	unclassified
Prevotella intermedia	PIN17_A1445	gi|387132089|ref|NC_017861.1|:1496114-1497836	87.9178	10.0513	3.12878	0.00291676	0.00450696	UP	glutamine--tRNA ligase	J	K01886
Prevotella intermedia	PIN17_A1446	gi|387132089|ref|NC_017861.1|:1498642-1499923	704.195	26.0673	4.75566	3.85136e-25	1.10623e-24	UP	hypothetical protein	unclassified
Prevotella intermedia	PIN17_A1447	gi|387132089|ref|NC_017861.1|:1500079-1500307	0	5.70044	#NAME?	8.35118e-06	1.55853e-05	DOWN	hypothetical protein
Prevotella intermedia	PIN17_A1448	gi|387132089|ref|NC_017861.1|:1500402-1500966	36.4902	3.69671	3.3032	0.0210626	0.029361	UP	flavin reductase family protein	R
Prevotella intermedia	PIN17_A1450	gi|387132089|ref|NC_017861.1|:1501303-1501552	46.1261	3.48107	3.72798	0.0125613	0.0181588	UP	hypothetical protein	unclassified
Prevotella intermedia	PIN17_A1452	gi|387132089|ref|NC_017861.1|:1502319-1503348	39.1848	2.1123	4.21341	2.57015e-07	5.12011e-07	UP	winged helix DNA-binding domain-containing protein	unclassified
Prevotella intermedia	PIN17_A1453	gi|387132089|ref|NC_017861.1|:1503526-1503847	930.032	18.9189	5.61938	4.39058e-34	1.38024e-33	UP	cupin domain-containing protein	S
Prevotella intermedia	PIN17_A1454	gi|387132089|ref|NC_017861.1|:1503904-1504069	0	7.86386	#NAME?	8.35118e-06	1.55853e-05	DOWN	hypothetical protein	unclassified
Prevotella intermedia	PIN17_A1456	gi|387132089|ref|NC_017861.1|:1504659-1506198	10.2109	4.52087	1.17544	6.544e-05	0.000115066	UP	PepSY domain-containing protein	unclassified
Prevotella intermedia	PIN17_A1457	gi|387132089|ref|NC_017861.1|:1506355-1506961	12.0894	24.3732	-1.01156	3.97994e-28	1.18421e-27	DOWN	cytochrome c nitrite reductase small subunit	C
Prevotella intermedia	PIN17_A1458	gi|387132089|ref|NC_017861.1|:1506973-1508470	57.5013	17.4867	1.71734	0.00234468	0.0036592	UP	ammonia-forming cytochrome c nitrite reductase	P	K03385
Prevotella intermedia	PIN17_A1461	gi|387132089|ref|NC_017861.1|:1510751-1511195	4.71155	37.9397	-3.00944	2.68114e-48	9.37996e-48	DOWN	histidinol phosphate phosphatase	unclassified
Prevotella intermedia	PIN17_A1462	gi|387132089|ref|NC_017861.1|:1511467-1512136	3.91164	21.9515	-2.48847	4.66791e-41	1.54393e-40	DOWN	Crp/Fnr family transcriptional regulator	T
Prevotella intermedia	PIN17_A1463	gi|387132089|ref|NC_017861.1|:1512229-1513873	2.01804	17.3524	-3.10411	8.60413e-61	3.25562e-60	DOWN	hydroxylamine reductase	C	K05601
Prevotella intermedia	PIN17_A1467	gi|387132089|ref|NC_017861.1|:1516619-1517264	39.2174	18.1867	1.10861	1.34924e-06	2.61726e-06	UP	methionine biosynthesis protein MetW-like protein	unclassified
Prevotella intermedia	PIN17_A1468	gi|387132089|ref|NC_017861.1|:1517702-1518362	151.724	12.1126	3.64686	2.68605e-06	5.11988e-06	UP	nitroreductase	unclassified
Prevotella intermedia	PIN17_A1470	gi|387132089|ref|NC_017861.1|:1520003-1520876	87.36	3.98292	4.45508	1.1036e-11	2.52075e-11	UP	phosphorylase	F	K00757
Prevotella intermedia	PIN17_A1472	gi|387132089|ref|NC_017861.1|:1521123-1523478	42.3451	5.50381	2.94369	0.0362411	0.0492844	UP	2-polyprenylphenol hydroxylase	E/R	K00266
Prevotella intermedia	PIN17_A1473	gi|387132089|ref|NC_017861.1|:1523641-1524931	52.5108	4.78613	3.45568	0.000203562	0.000346163	UP	serine--tRNA ligase	J	K01875
Prevotella intermedia	PIN17_A1475	gi|387132089|ref|NC_017861.1|:1525984-1526134	15.0421	0	Inf	0.0246349	0.0341358	UP	hypothetical protein	unclassified
Prevotella intermedia	PIN17_A1478	gi|387132089|ref|NC_017861.1|:1529796-1531023	35.2855	2.69301	3.71178	5.16348e-05	9.12458e-05	UP	YjgP/YjgQ family permease	R	K11720
Prevotella intermedia	PIN17_A1480	gi|387132089|ref|NC_017861.1|:1532149-1534600	54.7247	5.28833	3.37131	9.46849e-05	0.000165236	UP	endopeptidase La	O	K01338
Prevotella intermedia	PIN17_A1482	gi|387132089|ref|NC_017861.1|:1535424-1536453	37.1492	3.80214	3.28845	0.00626433	0.00939533	UP	diacylglycerol kinase	R	K07029
Prevotella intermedia	PIN17_A1483	gi|387132089|ref|NC_017861.1|:1536692-1537832	124.494	6.17806	4.33278	2.30438e-13	5.50988e-13	UP	2-amino-3-ketobutyrate CoA ligase	unclassified	K00639
Prevotella intermedia	PIN17_A1485	gi|387132089|ref|NC_017861.1|:1538558-1539224	235.754	8.74182	4.75321	3.09299e-18	8.15425e-18	UP	hypothetical protein	unclassified
Prevotella intermedia	PIN17_A1494	gi|387132089|ref|NC_017861.1|:1548195-1550208	38.8652	3.54329	3.45532	0.000120266	0.00020747	UP	fructose-bisphosphatase class III	G	K04041
Prevotella intermedia	PIN17_A1500	gi|387132089|ref|NC_017861.1|:1555817-1556801	18.2702	1.59034	3.52209	0.00952847	0.0138584	UP	SPOR domain-containing protein	unclassified
Prevotella intermedia	PIN17_A1502	gi|387132089|ref|NC_017861.1|:1557352-1557700	86.1085	6.48337	3.73134	0.000309018	0.00052037	UP	RNA polymerase Rpb6	unclassified
Prevotella intermedia	PIN17_A1503	gi|387132089|ref|NC_017861.1|:1557723-1558557	62.9829	5.83652	3.43178	0.000569088	0.000940183	UP	outer membrane protein assembly factor BamD	R
Prevotella intermedia	PIN17_A1507	gi|387132089|ref|NC_017861.1|:1561643-1562438	14.7063	5.79449	1.34368	0.00223791	0.00349929	UP	thymidylate synthase	F	K00560
Prevotella intermedia	PIN17_A1508	gi|387132089|ref|NC_017861.1|:1562446-1563793	9.72107	4.13183	1.23433	0.000320792	0.000539525	UP	hypothetical protein	J	K03500
Prevotella intermedia	PIN17_A1513	gi|387132089|ref|NC_017861.1|:1571418-1573044	5.58417	2.72794	1.03353	0.000123959	0.00021375	UP	hypothetical protein	unclassified
Prevotella intermedia	PIN17_A1514	gi|387132089|ref|NC_017861.1|:1573531-1576255	54.3075	5.78049	3.23189	0.000710517	0.00116459	UP	pyruvate, phosphate dikinase	G	K01006
Prevotella intermedia	PIN17_A1515	gi|387132089|ref|NC_017861.1|:1576902-1577157	610.155	27.8757	4.45209	4.88768e-15	1.21111e-14	UP	hypothetical protein	unclassified
Prevotella intermedia	PIN17_A1516	gi|387132089|ref|NC_017861.1|:1577203-1577557	466.576	20.8374	4.48487	1.51549e-15	3.79339e-15	UP	hypothetical protein	unclassified
Prevotella intermedia	PIN17_A1517	gi|387132089|ref|NC_017861.1|:1577566-1577782	577.301	28.4742	4.3416	5.63858e-13	1.33213e-12	UP	hypothetical protein	unclassified
Prevotella intermedia	PIN17_A1518	gi|387132089|ref|NC_017861.1|:1577988-1578513	783.915	18.8613	5.3772	9.75226e-33	3.03288e-32	UP	SPOR domain-containing protein	unclassified
Prevotella intermedia	PIN17_A1522	gi|387132089|ref|NC_017861.1|:1580370-1582320	127.346	8.92124	3.83536	1.36211e-09	2.94943e-09	UP	threonine--tRNA ligase	J	K01868
Prevotella intermedia	PIN17_A1529	gi|387132089|ref|NC_017861.1|:1593886-1594384	251.751	10.9873	4.51808	1.20622e-14	2.96713e-14	UP	transcriptional regulator	K	K03718
Prevotella intermedia	PIN17_A1530	gi|387132089|ref|NC_017861.1|:1594483-1596289	16.9209	4.91241	1.7843	0.0220465	0.0307115	UP	hypothetical protein	S
Prevotella intermedia	PIN17_A1533	gi|387132089|ref|NC_017861.1|:1597465-1597927	0.75473	2.63148	-1.80184	8.35118e-06	1.55853e-05	DOWN	hypothetical protein	unclassified
Prevotella intermedia	PIN17_A1534	gi|387132089|ref|NC_017861.1|:1597980-1599120	1.83755	4.65261	-1.34026	2.67711e-17	6.93623e-17	DOWN	glycosyltransferase family 2 protein	R	K07011
Prevotella intermedia	PIN17_A1540	gi|387132089|ref|NC_017861.1|:1601613-1602018	52.5021	2.78657	4.23581	3.78276e-05	6.75968e-05	UP	rhodanese-like domain-containing protein	P
Prevotella intermedia	PIN17_A1541	gi|387132089|ref|NC_017861.1|:1602303-1602945	155.427	10.2862	3.91746	2.51678e-08	5.21068e-08	UP	hypothetical protein	unclassified
Prevotella intermedia	PIN17_A1542	gi|387132089|ref|NC_017861.1|:1603019-1603838	43.2539	3.1839	3.76396	0.000100455	0.000173663	UP	hypothetical protein	unclassified
Prevotella intermedia	PIN17_A1543	gi|387132089|ref|NC_017861.1|:1604415-1604805	173.826	4.89664	5.14971	6.17336e-16	1.55098e-15	UP	hypothetical protein	unclassified
Prevotella intermedia	PIN17_A1558	gi|387132089|ref|NC_017861.1|:1621391-1622570	28.1329	2.95006	3.25344	0.0109604	0.0158898	UP	glycosyltransferase family 1 protein	unclassified
Prevotella intermedia	PIN17_A1569	gi|387132089|ref|NC_017861.1|:1633369-1634683	48.6293	5.2944	3.19929	0.00448103	0.00682024	UP	MFS transporter	G	K02429
Prevotella intermedia	PIN17_A1570	gi|387132089|ref|NC_017861.1|:1634827-1636111	268.131	4.33441	5.95096	3.8244e-40	1.25623e-39	UP	bifunctional folylpolyglutamate synthase/dihydrofolate synthase	unclassified	K11754
Prevotella intermedia	PIN17_A1571	gi|387132089|ref|NC_017861.1|:1636137-1637295	1103.19	20.1235	5.77666	4.52762e-46	1.55649e-45	UP	molecular chaperone DnaJ	O	K03686
Prevotella intermedia	PIN17_A1572	gi|387132089|ref|NC_017861.1|:1637365-1637968	832.813	10.5181	6.30704	1.80937e-49	6.37125e-49	UP	nucleotide exchange factor GrpE	O	K03687
Prevotella intermedia	PIN17_A1573	gi|387132089|ref|NC_017861.1|:1638077-1639700	219.799	12.218	4.1691	3.49427e-14	8.50524e-14	UP	ABC-F family ATPase	R
Prevotella intermedia	PIN17_A1577	gi|387132089|ref|NC_017861.1|:1642919-1644929	44.3968	4.54391	3.28845	0.00079868	0.00130515	UP	peptidase M13	O	K07386
Prevotella intermedia	PIN17_A1580	gi|387132089|ref|NC_017861.1|:1647670-1649752	64.3352	6.81006	3.23987	0.000685738	0.00112489	UP	RNA-binding transcriptional accessory protein	K	K06959
Prevotella intermedia	PIN17_A1581	gi|387132089|ref|NC_017861.1|:1649841-1650186	185.829	6.03654	4.94411	4.01316e-14	9.75947e-14	UP	50S ribosomal protein L20	J	K02887
Prevotella intermedia	PIN17_A1582	gi|387132089|ref|NC_017861.1|:1650223-1650421	546.988	24.4899	4.48125	1.52359e-13	3.65265e-13	UP	50S ribosomal protein L35	J	K02916
Prevotella intermedia	PIN17_A1583	gi|387132089|ref|NC_017861.1|:1650533-1651223	137.045	7.17876	4.25477	4.87922e-11	1.09506e-10	UP	translation initiation factor IF-3	J	K02520
Prevotella intermedia	PIN17_A1584	gi|387132089|ref|NC_017861.1|:1651385-1652465	5.65699	2.09315	1.43436	0.0300003	0.0413236	UP	ATPase AAA	S
Prevotella intermedia	PIN17_A1585	gi|387132089|ref|NC_017861.1|:1652557-1653094	141.27	10.8379	3.7043	3.23481e-06	6.15e-06	UP	50S ribosomal protein L9	J	K02939
Prevotella intermedia	PIN17_A1586	gi|387132089|ref|NC_017861.1|:1653111-1653384	121.794	6.0347	4.33502	2.82517e-07	5.60615e-07	UP	30S ribosomal protein S18	J	K02963
Prevotella intermedia	PIN17_A1587	gi|387132089|ref|NC_017861.1|:1653386-1653704	163.218	15.5502	3.39179	0.00101544	0.0016504	UP	30S ribosomal protein S6	J	K02990
Prevotella intermedia	PIN17_A1589	gi|387132089|ref|NC_017861.1|:1654075-1654783	307.054	24.0582	3.67389	9.2238e-08	1.86823e-07	UP	DNA-binding response regulator	K/T	K02483
Prevotella intermedia	PIN17_A1590	gi|387132089|ref|NC_017861.1|:1654819-1656364	290.56	19.4206	3.90318	3.53945e-11	7.98343e-11	UP	sensor histidine kinase	T	K07636
Prevotella intermedia	PIN17_A1591	gi|387132089|ref|NC_017861.1|:1656679-1657714	15.0097	5.20816	1.52705	0.00582757	0.00874835	UP	aminodeoxychorismate lyase	R	K07082
Prevotella intermedia	PIN17_A1592	gi|387132089|ref|NC_017861.1|:1657787-1657979	0	6.76374	#NAME?	8.35118e-06	1.55853e-05	DOWN	hypothetical protein	unclassified
Prevotella intermedia	PIN17_A1594	gi|387132089|ref|NC_017861.1|:1659407-1660199	15.6433	6.58462	1.24837	0.000517672	0.000856632	UP	hypothetical protein	unclassified
Prevotella intermedia	PIN17_A1599	gi|387132089|ref|NC_017861.1|:1664146-1665460	19.5314	6.41946	1.60527	0.00381615	0.00586544	UP	gliding motility-associated protein GldE	R	K03699
Prevotella intermedia	PIN17_A1608	gi|387132089|ref|NC_017861.1|:1667674-1668310	1.92	4.23521	-1.14133	1.05253e-09	2.28823e-09	DOWN	hypothetical protein	unclassified
Prevotella intermedia	PIN17_A1613	gi|387132089|ref|NC_017861.1|:1673859-1674672	7.29789	2.88664	1.33809	0.0161891	0.0232048	UP	hypothetical protein	unclassified
Prevotella intermedia	PIN17_A1617	gi|387132089|ref|NC_017861.1|:1676562-1676784	436.408	10.9271	5.31969	2.0723e-20	5.6391e-20	UP	hypothetical protein	unclassified
Prevotella intermedia	PIN17_A1618	gi|387132089|ref|NC_017861.1|:1676952-1678326	48.4133	4.62033	3.38934	0.000449298	0.000745312	UP	histidine--tRNA ligase	J	K01892
Prevotella intermedia	PIN17_A1620	gi|387132089|ref|NC_017861.1|:1679595-1680036	40.32	3.74097	3.43001	0.0154611	0.0221888	UP	transcriptional repressor	P	K03711
Prevotella intermedia	PIN17_A1622	gi|387132089|ref|NC_017861.1|:1681731-1682001	0	5.45924	#NAME?	1.3552e-06	2.62254e-06	DOWN	hypothetical protein	unclassified
Prevotella intermedia	PIN17_A1623	gi|387132089|ref|NC_017861.1|:1682145-1683474	13.6623	6.15076	1.15137	2.02901e-05	3.69739e-05	UP	peptidase S41	unclassified
Prevotella intermedia	PIN17_A1633	gi|387132089|ref|NC_017861.1|:1690100-1690754	912.012	9.43343	6.59513	2.7038e-56	9.96587e-56	UP	heat-shock protein	O	K03686
Prevotella intermedia	PIN17_A1635	gi|387132089|ref|NC_017861.1|:1691104-1691257	87.36	0.565109	7.2723	1.08965e-08	2.28216e-08	UP	hypothetical protein	unclassified
Prevotella intermedia	PIN17_A1638	gi|387132089|ref|NC_017861.1|:1692842-1693373	51.8905	4.0896	3.66544	0.000832786	0.00135979	UP	N-acetyltransferase	unclassified
Prevotella intermedia	PIN17_A1639	gi|387132089|ref|NC_017861.1|:1693365-1694250	163.677	15.4212	3.40786	4.64892e-05	8.24939e-05	UP	apolipoprotein acyltransferase	R	K12251
Prevotella intermedia	PIN17_A1640	gi|387132089|ref|NC_017861.1|:1694301-1695309	48.4853	4.05377	3.58021	0.00013608	0.000234253	UP	agmatine deiminase family protein	E	K10536
Prevotella intermedia	PIN17_A1643	gi|387132089|ref|NC_017861.1|:1702133-1702262	0	6.69436	#NAME?	0.000352487	0.000589201	DOWN	hypothetical protein	unclassified
Prevotella intermedia	PIN17_A1646	gi|387132089|ref|NC_017861.1|:1704858-1705548	30.3421	9.82357	1.627	0.00849732	0.0125863	UP	monofunctional biosynthetic peptidoglycan transglycosylase	unclassified	K03814
Prevotella intermedia	PIN17_A1647	gi|387132089|ref|NC_017861.1|:1705665-1706625	27.817	8.42194	1.72374	0.0137968	0.0199236	UP	PhoH family protein	T	K06217
Prevotella intermedia	PIN17_A1651	gi|387132089|ref|NC_017861.1|:1709171-1710317	64.587	7.9667	3.01919	0.0235877	0.0328135	UP	phosphoribosylformylglycinamidine cyclo-ligase	F	K01933
Prevotella intermedia	PIN17_A1654	gi|387132089|ref|NC_017861.1|:1712520-1713741	14.8698	6.69436	1.15137	2.02901e-05	3.69739e-05	UP	HD domain-containing protein	R	K06885
Prevotella intermedia	PIN17_A1655	gi|387132089|ref|NC_017861.1|:1713792-1714833	77.8024	7.34967	3.40406	0.000241553	0.000409738	UP	UDP-3-O-(3-hydroxymyristoyl)glucosamine N-acyltransferase	unclassified	K02536
Prevotella intermedia	PIN17_A1659	gi|387132089|ref|NC_017861.1|:1718082-1720485	68.3182	5.68353	3.58741	1.29493e-06	2.5125e-06	UP	transglycosylase	unclassified	K05366
Prevotella intermedia	PIN17_A1661	gi|387132089|ref|NC_017861.1|:1721243-1722089	42.9065	16.5423	1.37504	4.74343e-05	8.41159e-05	UP	hypothetical protein	unclassified
Prevotella intermedia	PIN17_A1668	gi|387132089|ref|NC_017861.1|:1730460-1731018	39.6949	11.8319	1.74627	0.0281601	0.0388811	UP	hypothetical protein	unclassified
Prevotella intermedia	PIN17_A1669	gi|387132089|ref|NC_017861.1|:1731037-1731943	356.76	13.3371	4.74144	8.36671e-22	2.31632e-21	UP	nucleoside triphosphate pyrophosphohydrolase	R	K02499
Prevotella intermedia	PIN17_A1671	gi|387132089|ref|NC_017861.1|:1734889-1736515	577.21	13.4792	5.42028	1.14095e-37	3.66187e-37	UP	chaperonin GroEL	O
Prevotella intermedia	PIN17_A1672	gi|387132089|ref|NC_017861.1|:1736637-1736907	304.309	9.63395	4.98127	3.87056e-16	9.76056e-16	UP	co-chaperone GroES	O	K04078
Prevotella intermedia	PIN17_A1674	gi|387132089|ref|NC_017861.1|:1739340-1741065	40.9975	4.84042	3.08233	0.0136356	0.0196943	UP	single-stranded-DNA-specific exonuclease RecJ	unclassified	K07462
Prevotella intermedia	PIN17_A1681	gi|387132089|ref|NC_017861.1|:1747095-1749147	56.9351	5.12919	3.47251	2.93241e-05	5.27613e-05	UP	BspA family leucine-rich repeat surface protein	unclassified
Prevotella intermedia	PIN17_A1684	gi|387132089|ref|NC_017861.1|:1751366-1751681	58.0557	4.95722	3.54984	0.00782065	0.0116692	UP	hypothetical protein	unclassified
Prevotella intermedia	PIN17_A1685	gi|387132089|ref|NC_017861.1|:1751859-1752408	61.6285	3.95576	3.96157	1.6739e-05	3.06265e-05	UP	RNA polymerase sigma factor	K	K03088
Prevotella intermedia	PIN17_A1686	gi|387132089|ref|NC_017861.1|:1752443-1752761	1254.26	39.8304	4.97682	3.41545e-26	9.90127e-26	UP	T9SS C-terminal target domain-containing protein	unclassified
Prevotella intermedia	PIN17_A1688	gi|387132089|ref|NC_017861.1|:1753337-1754318	117.429	7.08975	4.04991	6.46989e-10	1.41529e-09	UP	glucokinase	K/G	K00845
Prevotella intermedia	PIN17_A1692	gi|387132089|ref|NC_017861.1|:1756687-1758256	14.5786	4.43448	1.71701	0.0177025	0.0247579	UP	peptide chain release factor 3	J	K02837
Prevotella intermedia	PIN17_A1705	gi|387132089|ref|NC_017861.1|:1766464-1768435	23.7449	7.28165	1.70528	0.00473348	0.00714687	UP	dihydrofolate reductase	unclassified	K01277
Prevotella intermedia	PIN17_A1706	gi|387132089|ref|NC_017861.1|:1768458-1768911	278.628	26.2614	3.40733	6.53225e-05	0.000114884	UP	AraC family transcriptional regulator	K
Prevotella intermedia	PIN17_A1716	gi|387132089|ref|NC_017861.1|:1774496-1774673	0	2.44457	#NAME?	0.0172979	0.0242128	DOWN	hypothetical protein	unclassified
Prevotella intermedia	PIN17_A1717	gi|387132089|ref|NC_017861.1|:1774921-1775827	22.5383	7.10031	1.66643	0.0124165	0.0179686	UP	ATP F0F1 synthase subunit gamma	C	K02115
Prevotella intermedia	PIN17_A1721	gi|387132089|ref|NC_017861.1|:1778627-1778870	33.6551	12.4833	1.43082	0.0138158	0.0199474	UP	ATP synthase F0 subunit C	C
Prevotella intermedia	PIN17_A1722	gi|387132089|ref|NC_017861.1|:1778927-1780040	24.3102	8.28082	1.55372	0.0019088	0.00299564	UP	ATP synthase subunit A	C	K02108
Prevotella intermedia	PIN17_A1725	gi|387132089|ref|NC_017861.1|:1780762-1782289	29.0438	8.88493	1.7088	0.00489117	0.0073781	UP	ATP synthase subunit beta	C	K02112
Prevotella intermedia	PIN17_A1730	gi|387132089|ref|NC_017861.1|:1786523-1787513	0.881534	4.1274	-2.22715	9.51107e-17	2.43474e-16	DOWN	glycosyltransferase family 2 protein	unclassified	K19425
Prevotella intermedia	PIN17_A1731	gi|387132089|ref|NC_017861.1|:1787502-1788999	1.74953	8.19143	-2.22715	7.74398e-35	2.4496e-34	DOWN	membrane protein	R
Prevotella intermedia	PIN17_A1735	gi|387132089|ref|NC_017861.1|:1792500-1792794	0.592271	1.47503	-1.31641	0.0172979	0.0242128	DOWN	hypothetical protein	unclassified
Prevotella intermedia	PIN17_A1738	gi|387132089|ref|NC_017861.1|:1794557-1797359	57.7206	5.58859	3.36853	6.91036e-05	0.000121429	UP	hypothetical protein	unclassified
Prevotella intermedia	PIN17_A1744	gi|387132089|ref|NC_017861.1|:1804328-1805024	25.0674	8.86499	1.49962	0.00363004	0.00558468	UP	T9SS C-terminal target domain-containing protein	R
Prevotella intermedia	PIN17_A1745	gi|387132089|ref|NC_017861.1|:1805076-1806513	13.6082	5.80985	1.22791	4.76123e-05	8.4413e-05	UP	peptidoglycan-binding protein LysM	E
Prevotella intermedia	PIN17_A1746	gi|387132089|ref|NC_017861.1|:1806557-1807307	8.3754	3.59231	1.22124	0.00525818	0.00791554	UP	PorT family protein	unclassified
Prevotella intermedia	PIN17_A1748	gi|387132089|ref|NC_017861.1|:1809482-1809869	428.244	4.03732	6.72889	2.94261e-39	9.62691e-39	UP	DUF1573 domain-containing protein	unclassified
Prevotella intermedia	PIN17_A1750	gi|387132089|ref|NC_017861.1|:1810460-1813004	11.3276	3.59049	1.65759	0.00569394	0.00855883	UP	hypothetical protein	unclassified
Prevotella intermedia	PIN17_A1751	gi|387132089|ref|NC_017861.1|:1813358-1816619	14.3011	4.66882	1.615	0.00132629	0.00210671	UP	cell envelope biogenesis protein OmpA	P
Prevotella intermedia	PIN17_A1752	gi|387132089|ref|NC_017861.1|:1816734-1817457	1.44796	5.52932	-1.93308	3.89954e-15	9.68918e-15	DOWN	16S rRNA (uracil(1498)-N(3))-methyltransferase	S	K09761
Prevotella intermedia	PIN17_A1757	gi|387132089|ref|NC_017861.1|:1821118-1821721	89.0957	5.33111	4.06285	1.56124e-07	3.13639e-07	UP	membrane protein	unclassified
Prevotella intermedia	PIN17_A1758	gi|387132089|ref|NC_017861.1|:1821888-1823238	10.0875	3.92941	1.36018	0.00126123	0.00201893	UP	MATE family efflux transporter	V
Prevotella intermedia	PIN17_A1760	gi|387132089|ref|NC_017861.1|:1823903-1824410	13.7575	5.31069	1.37325	0.0168426	0.024116	UP	phosphodiesterase	R	K07095
Prevotella intermedia	PIN17_A1761	gi|387132089|ref|NC_017861.1|:1824435-1825584	49.0735	4.54052	3.43401	0.000442976	0.000737082	UP	dTDP-glucose 4,6-dehydratase	unclassified	K01710
Prevotella intermedia	PIN17_A1763	gi|387132089|ref|NC_017861.1|:1826148-1827093	0	0.82795	#NAME?	0.00126829	0.00201893	DOWN	GNAT family N-acetyltransferase	unclassified
Prevotella intermedia	PIN17_A1767	gi|387132089|ref|NC_017861.1|:1829107-1830502	34.919	4.23912	3.04217	0.0306894	0.042237	UP	lactate utilization protein	C	K18929
Prevotella intermedia	PIN17_A1768	gi|387132089|ref|NC_017861.1|:1830521-1831253	59.3524	5.69889	3.38055	0.00197871	0.00310357	UP	Fe-S oxidoreductase	C	K18928
Prevotella intermedia	PIN17_A1770	gi|387132089|ref|NC_017861.1|:1832115-1832904	15.4815	5.17754	1.58021	0.0195408	0.0272725	UP	DUF4738 domain-containing protein	unclassified
Prevotella intermedia	PIN17_A1771	gi|387132089|ref|NC_017861.1|:1832976-1834224	19.4444	5.64385	1.78461	0.0304005	0.0418535	UP	phosphoserine phosphatase SerB	E	K01079
Prevotella intermedia	PIN17_A1772	gi|387132089|ref|NC_017861.1|:1834760-1835474	20.5266	7.7898	1.39783	0.0016626	0.00261888	UP	fibrobacter succinogene major domain protein	unclassified
Prevotella intermedia	PIN17_A1773	gi|387132089|ref|NC_017861.1|:1834377-1834794	0.417991	1.87378	-2.16441	0.000667207	0.00109515	DOWN	hypothetical protein	unclassified
Prevotella intermedia	PIN17_A1775	gi|387132089|ref|NC_017861.1|:1836254-1836731	3.65523	7.6467	-1.06487	4.20536e-12	9.71755e-12	DOWN	T9SS C-terminal target domain-containing protein	unclassified
Prevotella intermedia	PIN17_A1776	gi|387132089|ref|NC_017861.1|:1836939-1838310	2.54694	5.45503	-1.09882	5.92333e-20	1.59845e-19	DOWN	hypothetical protein	unclassified
Prevotella intermedia	PIN17_A1779	gi|387132089|ref|NC_017861.1|:1840095-1840716	8.98881	4.05752	1.14753	0.00481765	0.00726854	UP	sugar transferase	unclassified	K03606
Prevotella intermedia	PIN17_A1780	gi|387132089|ref|NC_017861.1|:1840716-1843350	11.4049	4.65684	1.29223	2.14188e-05	3.90045e-05	UP	capsule biosynthesis protein	unclassified	K01991
Prevotella intermedia	PIN17_A1782	gi|387132089|ref|NC_017861.1|:1844568-1846116	1.57914	3.93278	-1.31641	1.42614e-18	3.77821e-18	DOWN	polysaccharide biosynthesis protein	R
Prevotella intermedia	PIN17_A1783	gi|387132089|ref|NC_017861.1|:1846106-1847417	0.799025	4.4442	-2.47561	1.68173e-22	4.70236e-22	DOWN	oligosaccharide repeat unit polymerase	unclassified
Prevotella intermedia	PIN17_A1787	gi|387132089|ref|NC_017861.1|:1851130-1851886	0.461612	5.51821	-3.57945	1.52753e-16	3.88827e-16	DOWN	glycosyltransferase	unclassified
Prevotella intermedia	PIN17_A1788	gi|387132089|ref|NC_017861.1|:1852033-1853146	0.15684	4.60914	-4.87713	1.57453e-19	4.2251e-19	DOWN	undecaprenyl/decaprenyl-phosphate alpha-N-acetylglucosaminyl 1-phosphate transferase	unclassified	K02851
Prevotella intermedia	PIN17_A1791	gi|387132089|ref|NC_017861.1|:1855915-1857523	10.6417	4.65152	1.19396	4.22326e-05	7.53524e-05	UP	CTP synthase	F	K01937
Prevotella intermedia	PIN17_A1792	gi|387132089|ref|NC_017861.1|:1857559-1859443	10.8447	3.4626	1.64706	0.0109604	0.0158898	UP	membrane protein insertase YidC	unclassified	K03217
Prevotella intermedia	PIN17_A1793	gi|387132089|ref|NC_017861.1|:1859451-1861623	5.14592	2.24275	1.19816	0.000362155	0.000604833	UP	S9 family peptidase	E
Prevotella intermedia	PIN17_A1794	gi|387132089|ref|NC_017861.1|:1861682-1863305	10.5435	4.01909	1.39141	0.000897488	0.00146308	UP	MFS transporter	unclassified
Prevotella intermedia	PIN17_A1795	gi|387132089|ref|NC_017861.1|:1863749-1864400	80.1247	8.00859	3.32263	0.00179643	0.00282421	UP	HAD hydrolase	R	K07025
Prevotella intermedia	PIN17_A1797	gi|387132089|ref|NC_017861.1|:1865829-1867137	363.856	15.7566	4.52934	6.60771e-20	1.77959e-19	UP	phosphopyruvate hydratase	G	K01689
Prevotella intermedia	PIN17_A1798	gi|387132089|ref|NC_017861.1|:1867486-1868053	5513.53	562.609	3.29277	3.03606e-05	5.45054e-05	UP	peroxiredoxin	O	K03386
Prevotella intermedia	PIN17_A1801	gi|387132089|ref|NC_017861.1|:1870602-1871703	27.9045	7.81819	1.83559	0.0342049	0.0465856	UP	thiamine-monophosphate kinase	unclassified	K00946
Prevotella intermedia	PIN17_A1805	gi|387132089|ref|NC_017861.1|:1875668-1876946	19.808	7.07645	1.48498	0.000818256	0.00133633	UP	DUF3078 domain-containing protein	unclassified
Prevotella intermedia	PIN17_A1809	gi|387132089|ref|NC_017861.1|:1879947-1880073	0	4.79675	#NAME?	0.00464266	0.00701365	DOWN	hypothetical protein	unclassified
Prevotella intermedia	PIN17_A1810	gi|387132089|ref|NC_017861.1|:1880290-1880767	0.365523	1.63858	-2.16441	0.000667207	0.00109515	DOWN	biopolymer transporter ExbD	unclassified
Prevotella intermedia	PIN17_A1812	gi|387132089|ref|NC_017861.1|:1881311-1881821	8.54795	4.08736	1.06441	0.00691861	0.0103442	UP	hypothetical protein	unclassified
Prevotella intermedia	PIN17_A1813	gi|387132089|ref|NC_017861.1|:1881824-1882667	11.7998	3.81515	1.62895	0.0357983	0.0486905	UP	MotA/TolQ/ExbB proton channel family protein	unclassified	K03561
Prevotella intermedia	PIN17_A1815	gi|387132089|ref|NC_017861.1|:1883828-1884689	72.3609	8.07673	3.16337	0.00722707	0.0107914	UP	3-deoxy-8-phosphooctulonate synthase	unclassified	K01627
Prevotella intermedia	PIN17_A1820	gi|387132089|ref|NC_017861.1|:1889604-1890423	40.4839	15.1766	1.4155	0.000122119	0.000210621	UP	hypothetical protein	unclassified
Prevotella intermedia	PIN17_A1821	gi|387132089|ref|NC_017861.1|:1890493-1891450	8.75424	4.08789	1.09862	0.000563342	0.000930878	UP	aldose 1-epimerase	G	K01785
Prevotella intermedia	PIN17_A1822	gi|387132089|ref|NC_017861.1|:1891758-1893492	45.9207	3.56132	3.68866	3.89055e-06	7.37253e-06	UP	glutamate formimidoyltransferase	E	K13990
Prevotella intermedia	PIN17_A1823	gi|387132089|ref|NC_017861.1|:1893505-1895503	101.913	5.92078	4.1054	4.16703e-12	9.65096e-12	UP	urocanate hydratase	E	K01712
Prevotella intermedia	PIN17_A1825	gi|387132089|ref|NC_017861.1|:1897057-1898302	32.3919	3.4224	3.24255	0.00830837	0.0123267	UP	imidazolonepropionase	unclassified	K01468
Prevotella intermedia	PIN17_A1828	gi|387132089|ref|NC_017861.1|:1899646-1900513	31.4013	2.60679	3.59048	0.00133355	0.0021174	UP	tetratricopeptide repeat protein	R
Prevotella intermedia	PIN17_A1831	gi|387132089|ref|NC_017861.1|:1902609-1903629	15.7436	6.90418	1.18923	6.37646e-05	0.000112217	UP	hypothetical protein	unclassified
Prevotella intermedia	PIN17_A1839	gi|387132089|ref|NC_017861.1|:1910019-1911453	117.129	6.85298	4.09523	1.82952e-11	4.1508e-11	UP	ribonuclease Y	R	K18682
Prevotella intermedia	PIN17_A1842	gi|387132089|ref|NC_017861.1|:1913604-1913817	3.2658	12.6067	-1.94868	9.60067e-12	2.2053e-11	DOWN	copper chaperone	P
Prevotella intermedia	PIN17_A1843	gi|387132089|ref|NC_017861.1|:1913829-1915194	8.44182	3.88626	1.11917	9.89405e-05	0.000172287	UP	MATE family efflux transporter	V
Prevotella intermedia	PIN17_A1844	gi|387132089|ref|NC_017861.1|:1915688-1916828	43.4886	4.27125	3.34791	0.00169979	0.00267538	UP	UDP-N-acetyl glucosamine 2-epimerase	unclassified	K01791
Prevotella intermedia	PIN17_A1848	gi|387132089|ref|NC_017861.1|:1919591-1920620	0.508893	3.1262	-2.61898	1.49345e-13	3.58147e-13	DOWN	hypothetical protein	unclassified
Prevotella intermedia	PIN17_A1850	gi|387132089|ref|NC_017861.1|:1922191-1922548	15.6174	7.53583	1.05132	0.00210254	0.00329143	UP	DUF2023 domain-containing protein	unclassified
Prevotella intermedia	PIN17_A1853	gi|387132089|ref|NC_017861.1|:1924329-1925322	11.0738	4.29005	1.36808	0.00277493	0.00429516	UP	quinolinate synthase NadA	unclassified	K03517
Prevotella intermedia	PIN17_A1855	gi|387132089|ref|NC_017861.1|:1927301-1929410	14.8222	4.12449	1.84547	0.0364051	0.049491	UP	peptidase	unclassified
Prevotella intermedia	PIN17_A1863	gi|387132089|ref|NC_017861.1|:1934888-1940528	22.0529	6.58756	1.74316	0.00230146	0.00359451	UP	alpha-2-macroglobulin	R	K06894
Prevotella intermedia	PIN17_A1864	gi|387132089|ref|NC_017861.1|:1940859-1941303	5.49681	2.73792	1.00551	0.0348449	0.0474335	UP	hypothetical protein	unclassified
Prevotella intermedia	PIN17_A1867	gi|387132089|ref|NC_017861.1|:1943178-1945767	857.073	9.4755	6.49907	2.28021e-64	8.859e-64	UP	ATP-dependent chaperone ClpB	O	K03695
[truncated: 54 more rows]
