# Supplementary material for: Metatranscriptomic analysis of an in vitro biofilm model reveals strain-specific interactions among multiple bacterial species
Source: J Oral Microbiol. 2019 Apr 11;11(1):1599670. doi: 10.1080/20002297.2019.1599670 (PMC6461087; doi:10.1080/20002297.2019.1599670)
Supplement: Supplemental Material [file ZJOM_A_1599670_SM3409.zip › Supplemental files/table S2.xlsx]

## Sheet: Sheet1
Table S2 differentially expressed genes between C3 and C6
Species	gene_id	locus	C3	C6	log2FC	Pvalue	Qvalue	updown	Description	COG claasification	KO number
Fusobacterium nucleatum	FN0002	gi_19703352_ref_NC_003454.1:642687-643023	27.69	556.29	-4.3284	0.0015989	0.0025625	DOWN	ribonuclease P protein component	J
Fusobacterium nucleatum	FN0004	gi_19703352_ref_NC_003454.1:643276-643894	10.6962	65.8187	-2.6214	0.000102821	0.000173608	DOWN	hypothetical protein		K03217
Fusobacterium nucleatum	FN0005	gi_19703352_ref_NC_003454.1:643895-644639	35.4891	277.562	-2.96736	0.00330113	0.00521852	DOWN	hypothetical protein	R	K06346
Fusobacterium nucleatum	FN0007	gi_19703352_ref_NC_003454.1:646077-647964	4.7072	87.0298	-4.20857	0.00890455	0.0136452	DOWN	tRNA uridine 5-carboxymethylaminomethyl modification protein GidA		K03495
Fusobacterium nucleatum	FN0008	gi_19703352_ref_NC_003454.1:648149-649046	0.692765	2.9961	-2.11265	0.0140563	0.0209448	DOWN	quinolinate synthetase		K03517
Fusobacterium nucleatum	FN0009	gi_19703352_ref_NC_003454.1:649047-650355	0.611037	1.46813	-1.26465	6.40444e-05	0.000109305	DOWN	L-aspartate oxidase		K00278
Fusobacterium nucleatum	FN0020	gi_19703352_ref_NC_003454.1:659749-660049	19.044	499.28	-4.71244	4.78592e-06	8.45683e-06	DOWN	heat shock protein 15	J
Fusobacterium nucleatum	FN0022	gi_19703352_ref_NC_003454.1:660929-661211	42.0807	892.644	-4.40686	0.000354343	0.000586534	DOWN	hypothetical protein		K06412
Fusobacterium nucleatum	FN0023	gi_19703352_ref_NC_003454.1:661340-662840	6.60174	123.616	-4.22688	0.00631505	0.00979175	DOWN	hypothetical protein	S
Fusobacterium nucleatum	FN0024	gi_19703352_ref_NC_003454.1:663190-663877	12.2716	67.5976	-2.46165	3.08537e-06	5.48342e-06	DOWN	hypothetical protein	S
Fusobacterium nucleatum	FN0033	gi_19703352_ref_NC_003454.1:670235-675059	1.40906	24.9931	-4.14873	0.0229226	0.0335228	DOWN	hypothetical protein
Fusobacterium nucleatum	FN0038	gi_19703352_ref_NC_003454.1:678286-678589	5.26215	24.9705	-2.2465	0.000607742	0.000995797	DOWN	hypothetical protein
Fusobacterium nucleatum	FN0044	gi_19703352_ref_NC_003454.1:682840-683101	3.56166	14.6701	-2.04226	0.00259342	0.00411243	DOWN	shikimate 5-dehydrogenase	E
Fusobacterium nucleatum	FN0047	gi_19703352_ref_NC_003454.1:684566-685328	7.68747	39.7957	-2.37203	2.86009e-06	5.0845e-06	DOWN	exodeoxyribonuclease III		K01142
Fusobacterium nucleatum	FN0049	gi_19703352_ref_NC_003454.1:686490-686979	2.35782	67.8507	-4.84683	0.000373156	0.000617343	DOWN	hypothetical protein
Fusobacterium nucleatum	FN0050	gi_19703352_ref_NC_003454.1:687182-688859	12.0491	244.918	-4.34531	0.000621839	0.00101835	DOWN	fumarate reductase flavoprotein subunit	C	K00244
Fusobacterium nucleatum	FN0052	gi_19703352_ref_NC_003454.1:688988-689351	9.39991	72.5948	-2.94915	0.0244137	0.035678	DOWN	arsenate reductase	P	K00537
Fusobacterium nucleatum	FN0055	gi_19703352_ref_NC_003454.1:692297-692804	3.84878	13.2406	-1.7825	1.60864e-06	2.87388e-06	DOWN	ribosomal-protein-alanine acetyltransferase	J
Fusobacterium nucleatum	FN0060	gi_19703352_ref_NC_003454.1:695913-697020	0.481256	15.6101	-5.01954	0.00212081	0.00337606	DOWN	D-alanyl-D-alanine carboxypeptidase		K07258
Fusobacterium nucleatum	FN0067	gi_19703352_ref_NC_003454.1:704676-707478	34.7022	656.443	-4.24157	0.00209725	0.00334028	DOWN	isoleucyl-tRNA synthetase	J	K01870
Fusobacterium nucleatum	FN0069	gi_19703352_ref_NC_003454.1:707948-708821	54.0451	991.235	-4.19699	0.00471295	0.00737081	DOWN	glycyl-tRNA synthetase subunit alpha glyQ	J	K01878
Fusobacterium nucleatum	FN0070	gi_19703352_ref_NC_003454.1:709041-711102	10.0423	68.6417	-2.773	0.00017162	0.000288582	DOWN	glycyl-tRNA synthetase subunit beta	J	K01879
Fusobacterium nucleatum	FN0073	gi_19703352_ref_NC_003454.1:712659-713493	10.9626	223.364	-4.34873	0.00120647	0.00194369	DOWN	dihydropteroate synthase		K00796
Fusobacterium nucleatum	FN0074	gi_19703352_ref_NC_003454.1:713467-713836	7.68622	209.578	-4.76907	1.92994e-05	3.34773e-05	DOWN	ethanolamine utilization protein EutS	E	K04031
Fusobacterium nucleatum	FN0076	gi_19703352_ref_NC_003454.1:714265-714844	11.3388	226.638	-4.32104	0.00275505	0.00436648	DOWN	ethanolamine two-component response regulator	T	K22010
Fusobacterium nucleatum	FN0077	gi_19703352_ref_NC_003454.1:714843-716232	19.8843	168.467	-3.08277	0.015794	0.0234603	DOWN	ethanolamine two-component sensor kinase	T	K00936
Fusobacterium nucleatum	FN0078	gi_19703352_ref_NC_003454.1:716344-717775	1.64463	31.0679	-4.23959	0.0331632	0.0477498	DOWN	ethanolamine utilization protein EutA	E	K04019
Fusobacterium nucleatum	FN0080	gi_19703352_ref_NC_003454.1:719180-720068	7.34767	127.758	-4.11999	0.0333685	0.0480116	DOWN	ethanolamine ammonia-lyase small subunit	E	K03736
Fusobacterium nucleatum	FN0082	gi_19703352_ref_NC_003454.1:720838-721285	2.28131	61.1281	-4.7439	0.00174813	0.00279874	DOWN	ethanolamine utilization protein EutM	C
Fusobacterium nucleatum	FN0087	gi_19703352_ref_NC_003454.1:724765-725014	3.37713	107.235	-4.98884	0.000307937	0.000511233	DOWN	ethanolamine utilization protein EutN
Fusobacterium nucleatum	FN0088	gi_19703352_ref_NC_003454.1:725026-725362	2.90086	17.1078	-2.5601	0.0211578	0.0310009	DOWN	hypothetical protein
Fusobacterium nucleatum	FN0089	gi_19703352_ref_NC_003454.1:725361-726444	4.30422	103.003	-4.58079	9.35654e-05	0.000158546	DOWN	ethanolamine permease	E	K04023
Fusobacterium nucleatum	FN0092	gi_19703352_ref_NC_003454.1:728047-729166	2.77725	19.3894	-2.80354	0.00778105	0.0120134	DOWN	NADPH-dependent butanol dehydrogenase	C	K04072
Fusobacterium nucleatum	FN0093	gi_19703352_ref_NC_003454.1:729308-729620	975.603	17271.5	-4.14595	0.00829034	0.0127198	DOWN	thioredoxin	O	K03671
Fusobacterium nucleatum	FN0103	gi_19703352_ref_NC_003454.1:738620-739667	6.3601	31.449	-2.30589	3.88321e-07	7.04591e-07	DOWN	ribonucleoside-diphosphate reductase subunit beta	F	K00526
Fusobacterium nucleatum	FN0109	gi_19703352_ref_NC_003454.1:744422-744899	2.04517	52.065	-4.67002	0.00426131	0.00667464	DOWN	hypothetical protein
Fusobacterium nucleatum	FN0113	gi_19703352_ref_NC_003454.1:746696-747752	23.2479	467.173	-4.32878	0.000732518	0.00119388	DOWN	heat-inducible transcription repressor HrcA	K	K03705
Fusobacterium nucleatum	FN0116	gi_19703352_ref_NC_003454.1:748392-750216	55.344	1503.04	-4.76332	2.84826e-08	5.3381e-08	DOWN	molecular chaperone DnaK	O	K04043
Fusobacterium nucleatum	FN0118	gi_19703352_ref_NC_003454.1:751037-752216	0.753151	17.9149	-4.57208	0.0132466	0.0199804	DOWN	molecular chaperone DnaJ	O	K03686
Fusobacterium nucleatum	FN0132	gi_19703352_ref_NC_003454.1:761854-769243	0.144312	3.48469	-4.59377	0.00800343	0.012298	DOWN	hemolysin		K15125
Fusobacterium nucleatum	FN0149	gi_19703352_ref_NC_003454.1:777625-778525	38.6164	659.079	-4.09317	0.0207823	0.030487	DOWN	malonyl CoA-ACP transacylase		K00645
Fusobacterium nucleatum	FN0150	gi_19703352_ref_NC_003454.1:778592-778820	1529.26	8888.03	-2.53903	2.90755e-07	5.30692e-07	DOWN	acyl carrier protein		K02078
Fusobacterium nucleatum	FN0153	gi_19703352_ref_NC_003454.1:780858-781905	17.0451	145.417	-3.09277	0.0212811	0.0311742	DOWN	oxygen-independent coproporphyrinogen III oxidase	K/B
Fusobacterium nucleatum	FN0156	gi_19703352_ref_NC_003454.1:784542-785034	5.58829	24.7532	-2.14713	6.50001e-06	1.14364e-05	DOWN	phosphopantetheine adenylyltransferase		K00954
Fusobacterium nucleatum	FN0162	gi_19703352_ref_NC_003454.1:790063-791404	0.927128	5.2985	-2.51474	0.0113306	0.0171239	DOWN	Na+ driven multidrug efflux pump	V
Fusobacterium nucleatum	FN0174	gi_19703352_ref_NC_003454.1:799566-800523	16.6055	391.979	-4.56104	1.35147e-05	2.36027e-05	DOWN	enoyl-ACP reductase	R	K02371
Fusobacterium nucleatum	FN0176	gi_19703352_ref_NC_003454.1:801296-802091	11.4439	277.161	-4.59807	1.52348e-05	2.65917e-05	DOWN	cell division inhibitor MinD		K03609
Fusobacterium nucleatum	FN0183	gi_19703352_ref_NC_003454.1:807167-808664	21.5654	440.162	-4.35125	0.000434225	0.000714723	DOWN	glycerol-3-phosphate dehydrogenase	R	K00111
Fusobacterium nucleatum	FN0186	gi_19703352_ref_NC_003454.1:810992-811646	0	8.80205	#NAME?	2.84737e-05	4.9073e-05	DOWN	cytochrome C-type biogenesis protein CcdA	O	K06196
Fusobacterium nucleatum	FN0187	gi_19703352_ref_NC_003454.1:811729-812359	0.140843	9.28912	-6.04338	0.00778622	0.0120183	DOWN	thiol:disulfide interchange protein TlpA	O/C
Fusobacterium nucleatum	FN0198	gi_19703352_ref_NC_003454.1:823900-825883	0.0223971	2.76062	-6.94554	0.00282728	0.00447865	DOWN	transcriptional regulatory protein	K
Fusobacterium nucleatum	FN0200	gi_19703352_ref_NC_003454.1:826262-826667	215.175	4484.24	-4.38128	0.000185035	0.000310715	DOWN	acetyl-CoA carboxylase biotin carboxyl carrier		K01960
Fusobacterium nucleatum	FN0202	gi_19703352_ref_NC_003454.1:827919-828885	61.2085	1133.89	-4.21141	0.00362768	0.00569522	DOWN	glutaconate CoA-transferase subunit A		K01039
Fusobacterium nucleatum	FN0203	gi_19703352_ref_NC_003454.1:828887-829691	67.9511	1489.8	-4.45448	4.98943e-05	8.54637e-05	DOWN	glutaconate CoA-transferase subunit B		K01040
Fusobacterium nucleatum	FN0204	gi_19703352_ref_NC_003454.1:829711-831466	108.357	1973.99	-4.18725	0.00461426	0.00722012	DOWN	glutaconyl-CoA decarboxylase subunit A		K01969
Fusobacterium nucleatum	FN0205	gi_19703352_ref_NC_003454.1:831608-832868	1.83241	38.2528	-4.38375	0.00755937	0.0116828	DOWN	sodium/glutamate symport carrier protein	E	K03312
Fusobacterium nucleatum	FN0207	gi_19703352_ref_NC_003454.1:833757-835086	61.6757	1271.41	-4.36558	0.000251437	0.000418562	DOWN	(R)-2-hydroxyglutaryl-CoA dehydratase subunit alpha	E
Fusobacterium nucleatum	FN0208	gi_19703352_ref_NC_003454.1:835107-836256	28.2844	648.392	-4.51879	1.68884e-05	2.93862e-05	DOWN	(R)-2-hydroxyglutaryl-CoA dehydratase subunit beta	E
Fusobacterium nucleatum	FN0211	gi_19703352_ref_NC_003454.1:837363-837630	55.2133	449.969	-3.02674	0.010586	0.0160105	DOWN	plasmid addiction system poison protein	J	K06218
Fusobacterium nucleatum	FN0212	gi_19703352_ref_NC_003454.1:837672-838215	42.8839	171.689	-2.00128	9.24675e-13	1.89022e-12	DOWN	hypothetical protein
Fusobacterium nucleatum	FN0213	gi_19703352_ref_NC_003454.1:838241-838748	23.7925	155.672	-2.70993	0.000114571	0.00019334	DOWN	N-acylneuraminate-9-phosphatase	R	K03270
Fusobacterium nucleatum	FN0215	gi_19703352_ref_NC_003454.1:839329-840064	7.36574	137.084	-4.21808	0.0134766	0.0203223	DOWN	MGTC/SAPB family membrane protein	S	K07507
Fusobacterium nucleatum	FN0219	gi_19703352_ref_NC_003454.1:842683-843406	0.122751	11.5466	-6.55559	0.000430003	0.000707962	DOWN	autolysin response regulator	K/T	K02477
Fusobacterium nucleatum	FN0223	gi_19703352_ref_NC_003454.1:848579-849716	0.15619	7.346	-5.55559	0.00470459	0.00735959	DOWN	competence protein ComE	R	K02238
Fusobacterium nucleatum	FN0225	gi_19703352_ref_NC_003454.1:851804-853163	7.05747	207.651	-4.87887	2.41016e-08	4.52944e-08	DOWN	gluconate permease	G/E
Fusobacterium nucleatum	FN0226	gi_19703352_ref_NC_003454.1:853180-854179	6.62095	195.445	-4.88358	6.82129e-08	1.26799e-07	DOWN	pdxA 4-hydroxythreonine-4-phosphate dehydrogenase		K00097
Fusobacterium nucleatum	FN0227	gi_19703352_ref_NC_003454.1:854203-855481	3.96067	17.9557	-2.18062	2.21121e-07	4.06976e-07	DOWN	hypothetical protein	S
Fusobacterium nucleatum	FN0228	gi_19703352_ref_NC_003454.1:855496-856273	4.85483	10.0041	-1.0431	2.14529e-15	4.56283e-15	DOWN	DeoR family transcriptional regulator	K/G	K03436
Fusobacterium nucleatum	FN0236	gi_19703352_ref_NC_003454.1:860501-861506	1.63432	32.6665	-4.32104	0.0302804	0.0437218	DOWN	ABC transporter substrate-binding protein	P
Fusobacterium nucleatum	FN0238	gi_19703352_ref_NC_003454.1:862471-863404	1.90304	6.17275	-1.69761	1.62689e-06	2.90478e-06	DOWN	hypothetical protein	S
Fusobacterium nucleatum	FN0243	gi_19703352_ref_NC_003454.1:866738-868094	0.491186	2.26592	-2.20576	0.0155637	0.0231349	DOWN	tRNA nucleotidyltransferase	J	K00970
Fusobacterium nucleatum	FN0245	gi_19703352_ref_NC_003454.1:868430-870740	32.2454	954.155	-4.88706	1.01763e-09	1.96283e-09	DOWN	copper-exporting ATPase	P	K17686
Fusobacterium nucleatum	FN0253	gi_19703352_ref_NC_003454.1:874649-875123	23.0131	455.159	-4.30584	0.00196887	0.00314641	DOWN	hypothetical protein
Fusobacterium nucleatum	FN0258	gi_19703352_ref_NC_003454.1:884254-886099	22.5068	894.159	-5.3121	1.48431e-15	3.16463e-15	DOWN	zinc-transporting ATPase	P	K01534
Fusobacterium nucleatum	FN0270	gi_19703352_ref_NC_003454.1:896909-897800	13.8987	92.2111	-2.72999	0.000160358	0.000269793	DOWN	GTP-binding protein Era	R	K03595
Fusobacterium nucleatum	FN0276	gi_19703352_ref_NC_003454.1:901835-903413	27.4101	177.208	-2.69266	1.90138e-05	3.29912e-05	DOWN	sodium-dependent phosphate transporter	P	K03324
Fusobacterium nucleatum	FN0277	gi_19703352_ref_NC_003454.1:903510-904383	14.1341	122.365	-3.11394	0.0327447	0.0471803	DOWN	hypothetical protein	S	K01163
Fusobacterium nucleatum	FN0279	gi_19703352_ref_NC_003454.1:905786-906569	2.66389	55.8886	-4.39095	0.00917657	0.0140062	DOWN	lipoprotein		K04754
Fusobacterium nucleatum	FN0288	gi_19703352_ref_NC_003454.1:915327-915855	49.7279	305.16	-2.61744	6.39037e-06	1.1266e-05	DOWN	hypoxanthine-guanine phosphoribosyltransferase	F	K00760
Fusobacterium nucleatum	FN0291	gi_19703352_ref_NC_003454.1:919443-925089	1.32198	9.00144	-2.76745	0.000704012	0.00114773	DOWN	hemolysin		K15125
Fusobacterium nucleatum	FN0296	gi_19703352_ref_NC_003454.1:929111-929879	7.68528	58.853	-2.93695	0.00917009	0.0139998	DOWN	cytoplasmic protein	S
Fusobacterium nucleatum	FN0297	gi_19703352_ref_NC_003454.1:930037-931261	12.8411	108.09	-3.0734	0.0178804	0.0263115	DOWN	recombination factor protein RarA		K07478
Fusobacterium nucleatum	FN0298	gi_19703352_ref_NC_003454.1:931272-932514	3.25315	24.8146	-2.93128	0.0159931	0.0237445	DOWN	histidyl-tRNA synthetase	J	K01892
Fusobacterium nucleatum	FN0301	gi_19703352_ref_NC_003454.1:935824-936871	6.44491	164.672	-4.67529	6.5854e-06	1.15833e-05	DOWN	iron ABC transporter permease	P	K02015
Fusobacterium nucleatum	FN0302	gi_19703352_ref_NC_003454.1:936873-937638	2.20439	46.7901	-4.40775	0.0119707	0.018078	DOWN	Iron(III) dicitrate transport ATP-binding protein fecE	P	K02013
Fusobacterium nucleatum	FN0303	gi_19703352_ref_NC_003454.1:937665-938496	7.04993	136.973	-4.28014	0.00576297	0.00894474	DOWN	nitrogenase iron protein	P	K02588
Fusobacterium nucleatum	FN0313	gi_19703352_ref_NC_003454.1:950042-951350	0.950501	4.91823	-2.37138	0.00501247	0.00783126	DOWN	16S rRNA (cytosine(967)-C(5))-methyltransferase	J	K03500
Fusobacterium nucleatum	FN0314	gi_19703352_ref_NC_003454.1:951343-951991	1.71171	7.10674	-2.05375	0.00119594	0.00192722	DOWN	caffeoyl-CoA O-methyltransferase	R
Fusobacterium nucleatum	FN0319	gi_19703352_ref_NC_003454.1:955907-956945	3.37867	20.9935	-2.63541	0.00090414	0.00147009	DOWN	[citrate (pro-3S)-lyase] ligase	C	K01910
Fusobacterium nucleatum	FN0326	gi_19703352_ref_NC_003454.1:961388-961595	126.685	867.112	-2.77497	0.000139944	0.00023577	DOWN	50S ribosomal protein L35	J
Fusobacterium nucleatum	FN0327	gi_19703352_ref_NC_003454.1:961672-962239	91.2971	768.882	-3.07412	0.0120237	0.0181535	DOWN	translation initiation factor IF-3	J	K02520
Fusobacterium nucleatum	FN0330	gi_19703352_ref_NC_003454.1:964722-965124	155.14	3247.24	-4.38757	0.000177221	0.000297675	DOWN	30S ribosomal protein S9	J	K02996
Fusobacterium nucleatum	FN0332	gi_19703352_ref_NC_003454.1:966264-967320	2.52238	13.4543	-2.41521	0.000205851	0.000345388	DOWN	magnesium/cobalt transporter CorA	P	K03284
Fusobacterium nucleatum	FN0334	gi_19703352_ref_NC_003454.1:967908-969156	1.2452	6.00076	-2.26877	0.000955102	0.00154723	DOWN	aspartate/aromatic aminotransferase	E	K00832
Fusobacterium nucleatum	FN0335	gi_19703352_ref_NC_003454.1:969246-969765	240.638	1436.72	-2.57784	9.12311e-07	1.63652e-06	DOWN	porin
Fusobacterium nucleatum	FN0338	gi_19703352_ref_NC_003454.1:971704-972157	8.41738	55.029	-2.70875	0.0014911	0.00239159	DOWN	hypothetical protein	T
Fusobacterium nucleatum	FN0341	gi_19703352_ref_NC_003454.1:974142-975471	0.70162	16.1112	-4.52123	0.0173374	0.0255309	DOWN	transport protein	R	K07084
Fusobacterium nucleatum	FN0346	gi_19703352_ref_NC_003454.1:978964-979357	19.9623	368.504	-4.20633	0.0104987	0.015898	DOWN	hypothetical protein	S
Fusobacterium nucleatum	FN0349	gi_19703352_ref_NC_003454.1:981931-982396	3.62353	13.1968	-1.86472	1.27444e-05	2.22827e-05	DOWN	D-tyrosyl-tRNA(Tyr) deacylase	J	K07560
Fusobacterium nucleatum	FN0352	gi_19703352_ref_NC_003454.1:983680-985060	0	2.22654	#NAME?	0.00339444	0.00533312	DOWN	Na+/H+ antiporter NhaC	C	K03315
Fusobacterium nucleatum	FN0356	gi_19703352_ref_NC_003454.1:987570-987942	60.7569	397.237	-2.70888	4.63514e-05	7.96167e-05	DOWN	lactoylglutathione lyase	E	K01759
Fusobacterium nucleatum	FN0360	gi_19703352_ref_NC_003454.1:990943-992446	53.8904	981.846	-4.1874	0.00496056	0.0077541	DOWN	ATP synthase F0F1 subunit alpha	C	K02111
Fusobacterium nucleatum	FN0361	gi_19703352_ref_NC_003454.1:992470-992995	26.3574	218.849	-3.05366	0.0152389	0.0226686	DOWN	ATP synthase subunit delta	C
Fusobacterium nucleatum	FN0363	gi_19703352_ref_NC_003454.1:993523-993793	48.0433	1044.57	-4.44243	0.000171901	0.000288977	DOWN	ATP synthase F0F1 subunit C	C	K02110
Fusobacterium nucleatum	FN0375	gi_19703352_ref_NC_003454.1:1005432-1006491	21.0861	411.098	-4.28512	0.00157711	0.00252822	DOWN	Iron(III)-binding protein	P	K02012
Fusobacterium nucleatum	FN0388	gi_19703352_ref_NC_003454.1:1026689-1027499	4.82165	11.3743	-1.23818	4.07289e-14	8.5183e-14	DOWN	tetracenomycin polyketide synthesis
Fusobacterium nucleatum	FN0392	gi_19703352_ref_NC_003454.1:1029763-1030657	8.53964	34.8927	-2.03068	5.79589e-10	1.12462e-09	DOWN	oxygen-independent coproporphyrinogen III oxidase	C
Fusobacterium nucleatum	FN0394	gi_19703352_ref_NC_003454.1:1032466-1033207	1.37739	5.82751	-2.08094	0.00225486	0.00358573	DOWN	hypothetical protein
Fusobacterium nucleatum	FN0395	gi_19703352_ref_NC_003454.1:1033245-1034106	0.927897	4.68183	-2.33504	0.0175335	0.0258134	DOWN	transporter	G/E/R
Fusobacterium nucleatum	FN0397	gi_19703352_ref_NC_003454.1:1035961-1036888	33.2791	655.953	-4.30091	0.00104855	0.00169682	DOWN	peptide ABC transporter permease	P/E	K12369
Fusobacterium nucleatum	FN0398	gi_19703352_ref_NC_003454.1:1036897-1037767	23.2638	391.417	-4.07255	0.0306252	0.0441781	DOWN	peptide ABC transporter permease	P/E	K02034
Fusobacterium nucleatum	FN0405	gi_19703352_ref_NC_003454.1:1042554-1043532	10.6211	47.701	-2.16709	2.40096e-09	4.60645e-09	DOWN	tryptophanyl-tRNA synthetase	J	K01867
Fusobacterium nucleatum	FN0407	gi_19703352_ref_NC_003454.1:1044743-1045268	22.049	97.9159	-2.15083	1.00716e-09	1.94323e-09	DOWN	hypothetical protein
Fusobacterium nucleatum	FN0408	gi_19703352_ref_NC_003454.1:1045490-1046405	17.1243	411.421	-4.5865	8.2313e-06	1.44618e-05	DOWN	acetyl-CoA carboxylase carboxyltransferase subunit beta		K01963
Fusobacterium nucleatum	FN0410	gi_19703352_ref_NC_003454.1:1047369-1048359	7.39852	177.343	-4.58316	3.14832e-05	5.42295e-05	DOWN	6-phosphofructokinase	G	K00850
Fusobacterium nucleatum	FN0411	gi_19703352_ref_NC_003454.1:1048379-1048676	52.7863	371.136	-2.81371	0.000447002	0.000735556	DOWN	hypothetical protein	S	K09802
Fusobacterium nucleatum	FN0418	gi_19703352_ref_NC_003454.1:1059257-1059791	27.4091	653.406	-4.57525	1.1324e-05	1.98049e-05	DOWN	bifunctional pyrimidine regulatory protein PyrR uracil phosphoribosyltransferase	F	K02825
Fusobacterium nucleatum	FN0419	gi_19703352_ref_NC_003454.1:1059852-1060767	10.0903	172.247	-4.09344	0.0333535	0.0480013	DOWN	aspartate carbamoyltransferase	F	K00609
Fusobacterium nucleatum	FN0420	gi_19703352_ref_NC_003454.1:1060780-1062058	3.23107	69.3434	-4.42367	0.00139837	0.00224521	DOWN	PyrC dihydroorotase	F	K01465
Fusobacterium nucleatum	FN0421	gi_19703352_ref_NC_003454.1:1062075-1063152	17.7249	454.061	-4.67904	7.68986e-07	1.38103e-06	DOWN	carbamoyl phosphate synthase small subunit	F/E	K01956
Fusobacterium nucleatum	FN0422	gi_19703352_ref_NC_003454.1:1063166-1066343	17.436	342.51	-4.29601	0.000943202	0.00152836	DOWN	carbamoyl phosphate synthase large subuni	F/E	K01955
Fusobacterium nucleatum	FN0423	gi_19703352_ref_NC_003454.1:1066467-1067247	21.1654	395.921	-4.22544	0.00457616	0.00716232	DOWN	dihydroorotate dehydrogenase electron transfer subunit	C	K02823
Fusobacterium nucleatum	FN0424	gi_19703352_ref_NC_003454.1:1067258-1068173	17.3184	480.76	-4.79494	6.56197e-08	1.22015e-07	DOWN	dihydroorotate dehydrogenase 1B	F	K17828
Fusobacterium nucleatum	FN0426	gi_19703352_ref_NC_003454.1:1068859-1069573	11.0002	258.701	-4.55568	4.56336e-05	7.84275e-05	DOWN	orotidine 5'-phosphate decarboxylase	F	K01591
Fusobacterium nucleatum	FN0428	gi_19703352_ref_NC_003454.1:1070176-1070953	0	7.65749	#NAME?	1.73427e-05	3.01172e-05	DOWN	hypothetical protein	E/R	K04486
Fusobacterium nucleatum	FN0436	gi_19703352_ref_NC_003454.1:1077940-1078951	19.0126	324.253	-4.09209	0.0247292	0.0358663	DOWN	urea carboxylase	E	K06350
Fusobacterium nucleatum	FN0437	gi_19703352_ref_NC_003454.1:1078943-1079732	13.9495	305.417	-4.4525	0.000176799	0.000297048	DOWN	allophanate hydrolase	E
Fusobacterium nucleatum	FN0439	gi_19703352_ref_NC_003454.1:1080926-1081700	25.7442	435.067	-4.07892	0.0285639	0.0413015	DOWN	LamB/YcsF family protein	R	K07160
Fusobacterium nucleatum	FN0455	gi_19703352_ref_NC_003454.1:1101333-1101873	176.84	3910.52	-4.46684	3.32797e-05	5.72757e-05	DOWN	rubrerythrin	C
Fusobacterium nucleatum	FN0457	gi_19703352_ref_NC_003454.1:1103437-1103863	0.104065	24.5286	-7.88083	1.94817e-06	3.47742e-06	DOWN	hypothetical protein
Fusobacterium nucleatum	FN0458	gi_19703352_ref_NC_003454.1:1103877-1104705	0.375213	44.6252	-6.89401	4.08333e-13	8.37778e-13	DOWN	hypothetical protein	S
Fusobacterium nucleatum	FN0463	gi_19703352_ref_NC_003454.1:1109265-1109733	0.284238	12.088	-5.41033	0.0324684	0.0467931	DOWN	23S rRNA (pseudouridine(1915)-N(3))-methyltransferase RlmH	S	K00783
Fusobacterium nucleatum	FN0465	gi_19703352_ref_NC_003454.1:1110185-1111418	8.53429	44.852	-2.39383	3.74363e-07	6.8067e-07	DOWN	hypothetical protein
Fusobacterium nucleatum	FN0470	gi_19703352_ref_NC_003454.1:1114880-1116419	6.03059	40.6819	-2.75401	0.000367275	0.000607777	DOWN	efflux pump component MtrF		K12942
Fusobacterium nucleatum	FN0472	gi_19703352_ref_NC_003454.1:1117751-1118255	1426.09	24066.8	-4.07691	0.0208189	0.0305335	DOWN	flavodoxin FldA	C	K03839
Fusobacterium nucleatum	FN0473	gi_19703352_ref_NC_003454.1:1118431-1119001	2.5681	10.7701	-2.06825	0.000236571	0.000395528	DOWN	regulatory protein BetI	K
Fusobacterium nucleatum	FN0474	gi_19703352_ref_NC_003454.1:1119078-1122117	0.993962	4.64641	-2.22486	1.27821e-05	2.23359e-05	DOWN	acriflavin resistance protein B	V	K03296
Fusobacterium nucleatum	FN0475	gi_19703352_ref_NC_003454.1:1122259-1123567	41.9578	346.772	-3.04698	0.00820392	0.0125935	DOWN	dimethylallyl)adenosine tRNA methylthiotransferase MiaB	J	K06168
Fusobacterium nucleatum	FN0476	gi_19703352_ref_NC_003454.1:1123589-1124831	51.5142	445.504	-3.1124	0.0191492	0.0281315	DOWN	transcription termination factor Rho	K	K03628
Fusobacterium nucleatum	FN0478	gi_19703352_ref_NC_003454.1:1126022-1127087	7.58662	62.5571	-3.04364	0.0204644	0.0300278	DOWN	4-hydroxy-3-methylbut-2-en-1-yl diphosphate synthase (flavodoxin)		K03526
Fusobacterium nucleatum	FN0480	gi_19703352_ref_NC_003454.1:1127593-1127899	76.7135	516.753	-2.75192	0.000101469	0.000171419	DOWN	hypothetical protein
Fusobacterium nucleatum	FN0482	gi_19703352_ref_NC_003454.1:1128434-1128680	603.573	2831.32	-2.22988	6.24839e-11	1.241e-10	DOWN	50S ribosomal protein L31	J	K02909
Fusobacterium nucleatum	FN0483	gi_19703352_ref_NC_003454.1:1128716-1129361	21.3925	158.116	-2.8858	0.0016162	0.00258954	DOWN	uracil phosphoribosyltransferase	F	K00761
Fusobacterium nucleatum	FN0487	gi_19703352_ref_NC_003454.1:1131845-1132862	24.0513	204.354	-3.08689	0.0173356	0.0255309	DOWN	D-lactate dehydrogenase	R/C	K03778
Fusobacterium nucleatum	FN0488	gi_19703352_ref_NC_003454.1:1133196-1134516	366.05	8241.26	-4.49275	1.6151e-05	2.8135e-05	DOWN	NAD-specific glutamate dehydrogenase	E	K00260
Fusobacterium nucleatum	FN0491	gi_19703352_ref_NC_003454.1:1136328-1137408	19.9777	118.045	-2.56287	2.56027e-06	4.55414e-06	DOWN	alanine racemase		K01775
Fusobacterium nucleatum	FN0495	gi_19703352_ref_NC_003454.1:1139706-1140915	17.0766	341.235	-4.32067	0.000926428	0.00150197	DOWN	acetyl-CoA acetyltransferase		K00626
Fusobacterium nucleatum	FN0503	gi_19703352_ref_NC_003454.1:1152753-1153662	20.1671	123.332	-2.61247	9.09336e-06	1.59672e-05	DOWN	LysR family transcriptional regulator	K	K21711
Fusobacterium nucleatum	FN0515	gi_19703352_ref_NC_003454.1:1164027-1167096	3.09749	24.5074	-2.98405	0.00894051	0.0136609	DOWN	acriflavin resistance protein D	V
Fusobacterium nucleatum	FN0516	gi_19703352_ref_NC_003454.1:1167092-1168166	5.53899	37.6312	-2.76423	0.0011278	0.00182315	DOWN	acriflavin resistance protein E		K21137
Fusobacterium nucleatum	FN0517	gi_19703352_ref_NC_003454.1:1168175-1169525	3.15755	23.4711	-2.89401	0.00953123	0.0145331	DOWN	outer membrane protein TolC
Fusobacterium nucleatum	FN0524	gi_19703352_ref_NC_003454.1:1176973-1179733	3.68556	65.0803	-4.14226	0.0184459	0.0271178	DOWN	DNA helicase II		K03657
Fusobacterium nucleatum	FN0527	gi_19703352_ref_NC_003454.1:1183066-1184188	4.55043	37.2206	-3.03203	0.0289941	0.0419039	DOWN	alanyl-tRNA synthetase	R	K01872
Fusobacterium nucleatum	FN0528	gi_19703352_ref_NC_003454.1:1184590-1184806	1661.94	13800.5	-3.05378	0.00760244	0.0117464	DOWN	cold shock protein	K	K03704
Fusobacterium nucleatum	FN0535	gi_19703352_ref_NC_003454.1:1189490-1190069	17.4679	334.489	-4.25918	0.00410444	0.00643385	DOWN	hypothetical protein	R	K06966
Fusobacterium nucleatum	FN0536	gi_19703352_ref_NC_003454.1:1190095-1191241	6.70219	163.946	-4.61245	1.687e-05	2.93626e-05	DOWN	DNA polymerase III subunit beta		K02338
Fusobacterium nucleatum	FN0537	gi_19703352_ref_NC_003454.1:1191258-1191843	8.72036	166.434	-4.25442	0.00875418	0.0134215	DOWN	hypothetical protein	S	K08591
Fusobacterium nucleatum	FN0545	gi_19703352_ref_NC_003454.1:1198180-1198777	0	3.69573	#NAME?	0.0139512	0.0207933	DOWN	lipopolysaccharide core biosynthesis protein RfaY	T
Fusobacterium nucleatum	FN0547	gi_19703352_ref_NC_003454.1:1199782-1200928	33.0848	618.673	-4.22494	0.00327139	0.00517284	DOWN	recombinase A		K03553
Fusobacterium nucleatum	FN0548	gi_19703352_ref_NC_003454.1:1200899-1201469	27.4709	202.275	-2.88034	0.00129081	0.00207575	DOWN	regulatory protein RecX	R
Fusobacterium nucleatum	FN0550	gi_19703352_ref_NC_003454.1:1202800-1203226	8.74149	396.733	-5.50415	9.27191e-14	1.91831e-13	DOWN	mannose-1-phosphate guanylyltransferase	G
Fusobacterium nucleatum	FN0556	gi_19703352_ref_NC_003454.1:1208469-1209090	3.92922	77.551	-4.30283	0.0176769	0.0260183	DOWN	hypothetical protein
Fusobacterium nucleatum	FN0557	gi_19703352_ref_NC_003454.1:1209689-1210424	37.4928	197.923	-2.40025	3.93451e-08	7.36941e-08	DOWN	hypothetical protein
Fusobacterium nucleatum	FN0561	gi_19703352_ref_NC_003454.1:1214294-1214966	17.6291	87.6652	-2.31404	4.08907e-08	7.63287e-08	DOWN	proline synthetase associated protein	R	K06997
Fusobacterium nucleatum	FN0562	gi_19703352_ref_NC_003454.1:1214986-1215439	58.9217	486.16	-3.04456	0.00972368	0.0147498	DOWN	cytoplasmic protein	S
Fusobacterium nucleatum	FN0563	gi_19703352_ref_NC_003454.1:1215425-1216427	4.20879	97.8135	-4.53856	0.000257742	0.000428827	DOWN	tRNA (5-methylaminomethyl-2-thiouridylate) -methyltransferase	J	K00566
Fusobacterium nucleatum	FN0585	gi_19703352_ref_NC_003454.1:1239927-1240602	5.39016	42.3588	-2.97426	0.0283635	0.041031	DOWN	two-component response regulator CzcR	K/T	K02483
Fusobacterium nucleatum	FN0586	gi_19703352_ref_NC_003454.1:1240579-1241917	0.763276	4.23395	-2.47173	0.0168426	0.0248498	DOWN	two-component sensor kinase CzcS	T	K07644
Fusobacterium nucleatum	FN0590	gi_19703352_ref_NC_003454.1:1242945-1244127	8.22609	241.725	-4.87702	2.54505e-08	4.78148e-08	DOWN	N-acyl-L-amino acid amidohydrolase	R	K01436
Fusobacterium nucleatum	FN0591	gi_19703352_ref_NC_003454.1:1244142-1245663	2.39405	47.0344	-4.29619	0.00945896	0.0144265	DOWN	efflux pump component MtrF		K12942
Fusobacterium nucleatum	FN0593	gi_19703352_ref_NC_003454.1:1248051-1248903	19.2226	127.18	-2.726	9.76836e-05	0.000165433	DOWN	lpxC UDP-3-O-[3-hydroxymyristoyl] N-acetylglucosamine deacetylase		K02535
Fusobacterium nucleatum	FN0602	gi_19703352_ref_NC_003454.1:1256788-1257499	5.80413	35.4936	-2.61241	0.000413926	0.000681676	DOWN	hypothetical protein
Fusobacterium nucleatum	FN0607	gi_19703352_ref_NC_003454.1:1261703-1262285	9.75609	69.5533	-2.83375	0.00277351	0.00439461	DOWN	metal dependent phosphohydrolase
Fusobacterium nucleatum	FN0608	gi_19703352_ref_NC_003454.1:1262281-1264384	12.9464	106.273	-3.03716	0.00874308	0.0134078	DOWN	exoribonuclease II	K	K12573
Fusobacterium nucleatum	FN0615	gi_19703352_ref_NC_003454.1:1273326-1275051	3.8875	13.4725	-1.7931	7.09595e-12	1.42498e-11	DOWN	ABC transporter	V	K06147
Fusobacterium nucleatum	FN0617	gi_19703352_ref_NC_003454.1:1276691-1277786	9.97376	62.6859	-2.65193	5.07834e-05	8.69381e-05	DOWN	DNA polymerase III subunit beta		K02338
Fusobacterium nucleatum	FN0621	gi_19703352_ref_NC_003454.1:1279894-1281199	7.45135	52.5326	-2.81764	0.000917388	0.0014877	DOWN	4-hydroxybutyrate CoA-transferase	C
Fusobacterium nucleatum	FN0625	gi_19703352_ref_NC_003454.1:1284408-1285605	5.11866	41.0665	-3.00412	0.0171817	0.0253318	DOWN	aspartate aminotransferase	E	K14155
Fusobacterium nucleatum	FN0627	gi_19703352_ref_NC_003454.1:1286244-1287255	322.512	5948.79	-4.20517	0.00342385	0.00537796	DOWN	glucosamine--fructose-6-phosphate aminotransferase		K10708
Fusobacterium nucleatum	FN0631	gi_19703352_ref_NC_003454.1:1289957-1290419	125.63	1106.79	-3.13913	0.0270622	0.0391762	DOWN	PTS system transporter subunit IIB	G	K02794
Fusobacterium nucleatum	FN0632	gi_19703352_ref_NC_003454.1:1290431-1290866	38.4228	1443.76	-5.23172	1.36513e-13	2.81965e-13	DOWN	PTS system transporter subunit IIA	G
Fusobacterium nucleatum	FN0633	gi_19703352_ref_NC_003454.1:1291067-1292312	0	3.39319	#NAME?	0.000243751	0.000405987	DOWN	replication protein
Fusobacterium nucleatum	FN0635	gi_19703352_ref_NC_003454.1:1294219-1295083	11.2503	82.3145	-2.87119	0.001888	0.00301953	DOWN	tRNA pseudouridine synthase B	J	K03177
Fusobacterium nucleatum	FN0643	gi_19703352_ref_NC_003454.1:1299523-1299961	1.82197	4.8154	-1.40215	0.00016937	0.000284878	DOWN	hypothetical protein	S
Fusobacterium nucleatum	FN0654	gi_19703352_ref_NC_003454.1:1312246-1313443	77.9669	599.073	-2.9418	0.00150835	0.00241863	DOWN	phosphoglycerate kinase	G	K00927
Fusobacterium nucleatum	FN0656	gi_19703352_ref_NC_003454.1:1313864-1314245	19.6588	150.925	-2.94059	0.00705367	0.0109095	DOWN	hypothetical protein	S
Fusobacterium nucleatum	FN0658	gi_19703352_ref_NC_003454.1:1314979-1315765	116.595	852.714	-2.87056	0.000447148	0.0007356	DOWN	ABC transporter substrate-binding protein	P	K02073
Fusobacterium nucleatum	FN0660	gi_19703352_ref_NC_003454.1:1316470-1317478	76.0123	601.676	-2.98468	0.00308565	0.00488541	DOWN	DL-methionine transporter ATP-binding subunit	P	K02071
Fusobacterium nucleatum	FN0661	gi_19703352_ref_NC_003454.1:1317868-1318273	1.75117	5.68014	-1.69761	0.00128926	0.00207434	DOWN	hypothetical protein
Fusobacterium nucleatum	FN0663	gi_19703352_ref_NC_003454.1:1319425-1319857	0.205247	43.7172	-7.7347	1.67695e-09	3.22947e-09	DOWN	hypothetical protein
Fusobacterium nucleatum	FN0664	gi_19703352_ref_NC_003454.1:1319897-1321046	6.10511	282.001	-5.52954	3.28663e-16	7.07102e-16	DOWN	2-nitropropane dioxygenase	R	K00459
Fusobacterium nucleatum	FN0667	gi_19703352_ref_NC_003454.1:1322433-1323714	1.80239	10.1935	-2.49967	0.00105412	0.0017054	DOWN	Na+ driven multidrug efflux pump	V
Fusobacterium nucleatum	FN0668	gi_19703352_ref_NC_003454.1:1324108-1325047	134.773	699.304	-2.37539	4.76576e-09	9.10096e-09	DOWN	high-affinity zinc uptake system protein ZnuA	P	K11707
Fusobacterium nucleatum	FN0669	gi_19703352_ref_NC_003454.1:1325070-1325754	63.9618	449.865	-2.81421	0.000203804	0.000342046	DOWN	high-affinity zinc uptake system protein ZnuC	P	K11710
Fusobacterium nucleatum	FN0670	gi_19703352_ref_NC_003454.1:1325841-1326759	2.61103	12.9652	-2.31195	0.000125699	0.00021206	DOWN	high-affinity zinc uptake system protein ZnuB	P	K11708
Fusobacterium nucleatum	FN0675	gi_19703352_ref_NC_003454.1:1330560-1332180	34.6496	678.848	-4.29218	0.00100301	0.00162356	DOWN	molecular chaperone GroEL	O	K04077
Fusobacterium nucleatum	FN0676	gi_19703352_ref_NC_003454.1:1332197-1332470	26.7589	122.391	-2.19341	2.58371e-08	4.85264e-08	DOWN	molecular chaperone GroES	O	K04078
Fusobacterium nucleatum	FN0678	gi_19703352_ref_NC_003454.1:1334108-1334711	11.3297	245.473	-4.43738	0.000473445	0.000778445	DOWN	Ser/Thr protein kinase	S	K12132
Fusobacterium nucleatum	FN0679	gi_19703352_ref_NC_003454.1:1334735-1335593	2.58649	48.9954	-4.24358	0.0342865	0.0492288	DOWN	GTPase	R	K06949
Fusobacterium nucleatum	FN0683	gi_19703352_ref_NC_003454.1:1338603-1338849	3.95786	11.6707	-1.5601	9.86843e-05	0.000167082	DOWN	hypothetical protein
Fusobacterium nucleatum	FN0692	gi_19703352_ref_NC_003454.1:1346567-1347491	1.34509	6.02505	-2.16327	0.00123242	0.00198393	DOWN	nitrogen regulation protein NifR	J	K05540
Fusobacterium nucleatum	FN0693	gi_19703352_ref_NC_003454.1:1347535-1350226	9.34277	67.605	-2.85521	0.000592036	0.00097032	DOWN	DNA mismatch repair protein MutS		K03555
Fusobacterium nucleatum	FN0698	gi_19703352_ref_NC_003454.1:1356750-1357167	2.65765	14.4823	-2.44607	0.00957164	0.0145828	DOWN	DNA integration/recombination/invertion protein		K07447
Fusobacterium nucleatum	FN0699	gi_19703352_ref_NC_003454.1:1357190-1358426	0.646602	2.33037	-1.84961	0.00242152	0.00384282	DOWN	protein translocase subunit SecD		K03072
Fusobacterium nucleatum	FN0700	gi_19703352_ref_NC_003454.1:1358425-1359379	1.30283	6.84195	-2.39275	0.00501247	0.00783126	DOWN	protein translocase subunit SecF		K03074
Fusobacterium nucleatum	FN0701	gi_19703352_ref_NC_003454.1:1359400-1360954	2.82904	12.7295	-2.16979	3.75821e-07	6.83119e-07	DOWN	methyltransferase	R
Fusobacterium nucleatum	FN0712	gi_19703352_ref_NC_003454.1:1370915-1371476	2.13482	49.2414	-4.52768	0.00957283	0.0145828	DOWN	chromate transporter	P	K07240
Fusobacterium nucleatum	FN0713	gi_19703352_ref_NC_003454.1:1371472-1372003	0.584683	20.0487	-5.09971	0.0105789	0.0160036	DOWN	chromate transporter	P	K07240
Fusobacterium nucleatum	FN0731	gi_19703352_ref_NC_003454.1:1387859-1388393	4.23595	31.6106	-2.89965	0.0331035	0.0476861	DOWN	hypothetical protein
Fusobacterium nucleatum	FN0732	gi_19703352_ref_NC_003454.1:1388409-1389600	1.3793	7.5775	-2.45778	0.00313282	0.00495754	DOWN	hypothetical protein	R
Fusobacterium nucleatum	FN0737	gi_19703352_ref_NC_003454.1:1395504-1395834	0	20.0307	#NAME?	1.5793e-05	2.7527e-05	DOWN	hypothetical protein
Fusobacterium nucleatum	FN0741	gi_19703352_ref_NC_003454.1:1399080-1400046	197.641	4804.95	-4.60357	1.40992e-06	2.52472e-06	DOWN	glutamate formiminotransferase	E	K13990
Fusobacterium nucleatum	FN0744	gi_19703352_ref_NC_003454.1:1403211-1403418	0.427269	96.0891	-7.81309	3.44136e-10	6.70503e-10	DOWN	metal dependent phosphohydrolase
Fusobacterium nucleatum	FN0746	gi_19703352_ref_NC_003454.1:1405320-1405809	30.3797	160.802	-2.40411	1.58456e-07	2.91902e-07	DOWN	metal-binding protein	R	K07042
Fusobacterium nucleatum	FN0747	gi_19703352_ref_NC_003454.1:1405828-1406344	7.21976	53.5274	-2.89025	0.0114819	0.0173442	DOWN	NUDIX family phosphohydrolase	R
Fusobacterium nucleatum	FN0751	gi_19703352_ref_NC_003454.1:1409810-1410821	7.24499	52.1274	-2.84699	0.00224036	0.0035636	DOWN	L-asparaginase I	E/J	K01424
Fusobacterium nucleatum	FN0756	gi_19703352_ref_NC_003454.1:1415051-1415756	15.3575	94.8642	-2.62692	3.19773e-05	5.50651e-05	DOWN	ribosomal large subunit pseudouridine synthase B	J	K06178
Fusobacterium nucleatum	FN0757	gi_19703352_ref_NC_003454.1:1415745-1416291	4.63044	33.7278	-2.86472	0.0197909	0.0290604	DOWN	cytoplasmic protein	K	K06024
Fusobacterium nucleatum	FN0760	gi_19703352_ref_NC_003454.1:1417947-1418760	1.41933	7.43687	-2.38949	0.00599328	0.00929517	DOWN	hypothetical protein
Fusobacterium nucleatum	FN0761	gi_19703352_ref_NC_003454.1:1419008-1419779	2.87797	20.9106	-2.86111	0.0245118	0.0357476	DOWN	Bvg accessory factor	K	K03525
Fusobacterium nucleatum	FN0765	gi_19703352_ref_NC_003454.1:1420931-1422020	3.50595	13.047	-1.89583	1.45479e-08	2.74407e-08	DOWN	tRNA (5-methylaminomethyl-2-thiouridylate)-methyltransferase	J	K00566
Fusobacterium nucleatum	FN0768	gi_19703352_ref_NC_003454.1:1423681-1425829	0.806422	3.62179	-2.16709	0.000152401	0.000256616	DOWN	hemin receptor	P	K02014
Fusobacterium nucleatum	FN0769	gi_19703352_ref_NC_003454.1:1425843-1426812	0.458102	1.38685	-1.59807	0.0153481	0.0228255	DOWN	hemin transport system permease HmuU	P	K02015
Fusobacterium nucleatum	FN0775	gi_19703352_ref_NC_003454.1:1430707-1431997	17.9327	150.2	-3.06622	0.0138127	0.0207933	DOWN	aminopeptidase	E	K01267
Fusobacterium nucleatum	FN0777	gi_19703352_ref_NC_003454.1:1433107-1434922	18.621	151.647	-3.02572	0.00691494	0.0106976	DOWN	GTP-binding protein LepA		K03596
Fusobacterium nucleatum	FN0782	gi_19703352_ref_NC_003454.1:1438370-1439102	0	15.4686	#NAME?	1.20663e-08	2.27947e-08	DOWN	methyltransferase	R
Fusobacterium nucleatum	FN0784	gi_19703352_ref_NC_003454.1:1440471-1441260	291.308	6595.48	-4.50086	1.42403e-05	2.48628e-05	DOWN	electron transfer flavoprotein subunit beta	C	K03521
Fusobacterium nucleatum	FN0791	gi_19703352_ref_NC_003454.1:1446835-1448386	1.57473	32.5663	-4.37021	0.00775364	0.0119741	DOWN	histidine ammonia-lyase	E	K01745
Fusobacterium nucleatum	FN0792	gi_19703352_ref_NC_003454.1:1448402-1450424	101.963	1785.13	-4.12991	0.0105446	0.0159597	DOWN	urocanate hydratase	E	K01712
Fusobacterium nucleatum	FN0793	gi_19703352_ref_NC_003454.1:1450651-1451851	0.369991	44.7242	-6.91742	1.41077e-16	3.04799e-16	DOWN	sodium/glutamate symport carrier protein	E	K03312
Fusobacterium nucleatum	FN0794	gi_19703352_ref_NC_003454.1:1451929-1452343	0	14.8186	#NAME?	1.05674e-05	1.84975e-05	DOWN	hypothetical protein
Fusobacterium nucleatum	FN0795	gi_19703352_ref_NC_003454.1:1452539-1453136	183.168	867.373	-2.24348	1.09815e-10	2.16983e-10	DOWN	CBS domain-containing protein	R
Fusobacterium nucleatum	FN0796	gi_19703352_ref_NC_003454.1:1453147-1455703	84.4926	572.514	-2.76041	4.7409e-05	8.12291e-05	DOWN	pyruvate phosphate dikinase	G	K01006
Fusobacterium nucleatum	FN0798	gi_19703352_ref_NC_003454.1:1455974-1457912	42.6942	270.13	-2.66154	7.13756e-06	1.25473e-05	DOWN	fructose-1,6-bisphosphatase	G	K04041
Fusobacterium nucleatum	FN0800	gi_19703352_ref_NC_003454.1:1460036-1460729	19.977	101.904	-2.35081	6.01463e-08	1.12109e-07	DOWN	amino acid-binding protein	E/T	K02030
Fusobacterium nucleatum	FN0801	gi_19703352_ref_NC_003454.1:1460794-1461523	12.3568	56.3372	-2.18878	8.56777e-09	1.62655e-08	DOWN	amino acid ABC transporter ATP-binding protein	E	K02028
Fusobacterium nucleatum	FN0802	gi_19703352_ref_NC_003454.1:1461515-1462226	6.61546	52.2282	-2.98092	0.0204518	0.0300165	DOWN	amino acid ABC transporter permease	E	K02029
Fusobacterium nucleatum	FN0805	gi_19703352_ref_NC_003454.1:1464921-1465677	0	9.52005	#NAME?	3.85312e-06	6.81442e-06	DOWN	hypothetical protein
Fusobacterium nucleatum	FN0822	gi_19703352_ref_NC_003454.1:1481967-1482486	13.1599	93.3173	-2.826	0.00182164	0.0029149	DOWN	shikimate kinase	E	K00891
Fusobacterium nucleatum	FN0829	gi_19703352_ref_NC_003454.1:1489669-1489963	30.4273	202.601	-2.73521	0.000287152	0.000477242	DOWN	hypothetical protein
Fusobacterium nucleatum	FN0833	gi_19703352_ref_NC_003454.1:1494992-1496612	1.04168	21.6956	-4.38042	0.0159736	0.0237213	DOWN	hypothetical protein	V
Fusobacterium nucleatum	FN0846	gi_19703352_ref_NC_003454.1:1504381-1505296	21.5388	168.051	-2.96389	0.00374749	0.0058818	DOWN	hypothetical protein	S
Fusobacterium nucleatum	FN0847	gi_19703352_ref_NC_003454.1:1505392-1507192	3.20748	19.5273	-2.60598	0.000130646	0.000220165	DOWN	hypothetical protein	R	K19360
Fusobacterium nucleatum	FN0849	gi_19703352_ref_NC_003454.1:1507906-1509052	0.697338	2.01058	-1.52768	0.00040416	0.000667558	DOWN	8-amino-7-oxononanoate synthase		K00652
Fusobacterium nucleatum	FN0851	gi_19703352_ref_NC_003454.1:1509659-1510328	1.26012	37.0015	-4.87595	0.000998205	0.0016162	DOWN	biotin synthesis protein BioC		K02169
Fusobacterium nucleatum	FN0865	gi_19703352_ref_NC_003454.1:1523129-1523855	14.4249	113.536	-2.97652	0.00737132	0.0113951	DOWN	hypothetical protein
Fusobacterium nucleatum	FN0866	gi_19703352_ref_NC_003454.1:1523930-1524605	2.89228	17.9101	-2.63049	0.00575734	0.00893826	DOWN	hypothetical protein	R	K06890
Fusobacterium nucleatum	FN0867	gi_19703352_ref_NC_003454.1:1524639-1527138	12.5309	62.9576	-2.32889	5.00881e-09	9.56214e-09	DOWN	long-chain-fatty-acid--CoA ligase		K01897
Fusobacterium nucleatum	FN0868	gi_19703352_ref_NC_003454.1:1527306-1528140	75.408	537.408	-2.83323	0.000250801	0.000417617	DOWN	PP family ATPase		K14058
Fusobacterium nucleatum	FN0869	gi_19703352_ref_NC_003454.1:1528197-1529010	5.7865	37.4204	-2.69306	0.000749382	0.00122072	DOWN	HAD superfamily hydrolase	R	K21064
Fusobacterium nucleatum	FN0871	gi_19703352_ref_NC_003454.1:1529862-1531857	1.2467	41.5937	-5.06018	1.51555e-07	2.80534e-07	DOWN	Exopolyphosphatase	E	K01735
Fusobacterium nucleatum	FN0872	gi_19703352_ref_NC_003454.1:1531963-1532737	3.15352	23.1854	-2.87818	0.0225471	0.0329894	DOWN	hypothetical protein
Fusobacterium nucleatum	FN0875	gi_19703352_ref_NC_003454.1:1534978-1535764	1.12925	25.0296	-4.4702	0.0289473	0.041846	DOWN	23S rRNA methyltransferase	J	K03437
Fusobacterium nucleatum	FN0881	gi_19703352_ref_NC_003454.1:1542048-1542837	2.24992	9.73054	-2.11265	9.5372e-05	0.000161562	DOWN	ABC transporter	R	K01992
Fusobacterium nucleatum	FN0887	gi_19703352_ref_NC_003454.1:1547998-1549801	8.81822	41.7593	-2.24354	2.80811e-09	5.38594e-09	DOWN	oligoendopeptidase F	E	K08602
Fusobacterium nucleatum	FN0888	gi_19703352_ref_NC_003454.1:1549815-1551039	2.5392	8.70685	-1.77778	1.10655e-08	2.09492e-08	DOWN	uracil permease	F	K02824
Fusobacterium nucleatum	FN0892	gi_19703352_ref_NC_003454.1:1553185-1553929	24.8722	157.741	-2.66495	2.64352e-05	4.57007e-05	DOWN	phosphoserine phosphatase	E
Fusobacterium nucleatum	FN0893	gi_19703352_ref_NC_003454.1:1553963-1554386	32.5933	269.684	-3.04862	0.0144071	0.0214519	DOWN	hypothetical protein	K
Fusobacterium nucleatum	FN0896	gi_19703352_ref_NC_003454.1:1555486-1555870	2.42378	7.98663	-1.72033	0.000302407	0.000502188	DOWN	hypothetical protein
Fusobacterium nucleatum	FN0898	gi_19703352_ref_NC_003454.1:1556715-1558587	0.332143	34.3725	-6.69331	3.24508e-17	7.07568e-17	DOWN	hypothetical protein		K03716
Fusobacterium nucleatum	FN0900	gi_19703352_ref_NC_003454.1:1559319-1560102	6.97145	122.93	-4.14024	0.0307089	0.0442885	DOWN	metal dependent hydrolase	R
Fusobacterium nucleatum	FN0901	gi_19703352_ref_NC_003454.1:1560111-1560699	4.52658	89.5635	-4.30642	0.0143158	0.0213212	DOWN	DNA polymerase
Fusobacterium nucleatum	FN0909	gi_19703352_ref_NC_003454.1:1567045-1567744	6.72887	54.2217	-3.01043	0.0250706	0.0363443	DOWN	DNA repair protein RadC		K03630
Fusobacterium nucleatum	FN0912	gi_19703352_ref_NC_003454.1:1569412-1570249	3.4467	15.7091	-2.18831	1.1093e-05	1.9412e-05	DOWN	adenosylcobinamide-GDP ribazoletransferase		K02233
Fusobacterium nucleatum	FN0913	gi_19703352_ref_NC_003454.1:1570261-1570825	11.4039	63.7759	-2.48348	1.27574e-05	2.22991e-05	DOWN	adenosylcobinamide kinase/adenosylcobinamide phosphate guanyltransferase		K02231
Fusobacterium nucleatum	FN0917	gi_19703352_ref_NC_003454.1:1572734-1573703	0	3.96244	#NAME?	0.000700954	0.00114305	DOWN	hypothetical protein
Fusobacterium nucleatum	FN0926	gi_19703352_ref_NC_003454.1:1580951-1581731	14.8499	123.279	-3.05341	0.0171955	0.0253462	DOWN	GTP pyrophosphokinase	S	K07816
Fusobacterium nucleatum	FN0929	gi_19703352_ref_NC_003454.1:1583096-1583558	7.86986	40.0544	-2.34755	2.15208e-05	3.73096e-05	DOWN	ATP/GTP hydrolase	R	K06925
Fusobacterium nucleatum	FN0930	gi_19703352_ref_NC_003454.1:1583571-1584054	20.0145	101.846	-2.34728	1.8643e-07	3.43333e-07	DOWN	glycerol-3-phosphate cytidylyltransferase		K03272
Fusobacterium nucleatum	FN0931	gi_19703352_ref_NC_003454.1:1584022-1584640	4.95328	30.5809	-2.62617	0.00137325	0.00220603	DOWN	NUDIX family phosphohydrolase	R	K18665
Fusobacterium nucleatum	FN0934	gi_19703352_ref_NC_003454.1:1586579-1587653	1.1574	6.25696	-2.43457	0.0057539	0.00893518	DOWN	chorismate synthase	E	K01736
Fusobacterium nucleatum	FN0944	gi_19703352_ref_NC_003454.1:1597577-1598945	0.324587	11.9322	-5.20011	0.00084764	0.00137932	DOWN	Na+ driven multidrug efflux pump	V
Fusobacterium nucleatum	FN0945	gi_19703352_ref_NC_003454.1:1599114-1599714	0	6.07552	#NAME?	0.00118753	0.00191418	DOWN	Ser/Thr and Tyr protein phosphatase
Fusobacterium nucleatum	FN0947	gi_19703352_ref_NC_003454.1:1600596-1601409	33.0813	246.125	-2.8953	0.0010903	0.001763	DOWN	hypothetical protein	P
Fusobacterium nucleatum	FN0948	gi_19703352_ref_NC_003454.1:1601466-1602585	1.82505	9.60891	-2.39644	0.000776147	0.00126365	DOWN	cobalt-zinc-cadmium resistance protein CzcD	P
Fusobacterium nucleatum	FN0957	gi_19703352_ref_NC_003454.1:1612895-1613669	4.0709	85.3023	-4.38916	0.00404953	0.00635101	DOWN	precorrin-4 C11-methyltransferase		K05936
Fusobacterium nucleatum	FN0958	gi_19703352_ref_NC_003454.1:1613706-1614387	1.36826	6.76287	-2.30529	0.00826295	0.012681	DOWN	hypothetical protein
Fusobacterium nucleatum	FN0961	gi_19703352_ref_NC_003454.1:1615789-1616254	6.19815	45.7763	-2.88469	0.0186892	0.0274623	DOWN	hypothetical protein
Fusobacterium nucleatum	FN0971	gi_19703352_ref_NC_003454.1:1623370-1624363	0.983491	5.80015	-2.5601	0.0211578	0.0310009	DOWN	hypothetical protein	S
Fusobacterium nucleatum	FN0975	gi_19703352_ref_NC_003454.1:1627238-1628216	0.907782	2.45376	-1.43457	8.39027e-05	0.000142329	DOWN	cobalamin biosynthesis protein CbiB		K02227
Fusobacterium nucleatum	FN0986	gi_19703352_ref_NC_003454.1:1637934-1638954	18.7144	125.17	-2.74166	0.000101873	0.000172055	DOWN	phosphoribosylaminoimidazole synthetase	F	K01933
Fusobacterium nucleatum	FN0987	gi_19703352_ref_NC_003454.1:1638953-1640300	5.7358	28.0854	-2.29175	1.51825e-07	2.80949e-07	DOWN	amidophosphoribosyltransferase	F	K00764
Fusobacterium nucleatum	FN0988	gi_19703352_ref_NC_003454.1:1640344-1641058	39.0912	313.398	-3.00308	0.00539932	0.00842496	DOWN	phosphoribosylaminoimidazole-succinocarboxamide synthase	F	K01923
Fusobacterium nucleatum	FN0993	gi_19703352_ref_NC_003454.1:1647816-1649268	1.25387	7.00994	-2.48301	0.00195203	0.0031203	DOWN	Trk system potassium uptake protein TrkG	P	K03498
Fusobacterium nucleatum	FN0997	gi_19703352_ref_NC_003454.1:1651473-1652124	1.70383	7.3688	-2.11265	0.000899245	0.00146252	DOWN	hypothetical protein	R
Fusobacterium nucleatum	FN1001	gi_19703352_ref_NC_003454.1:1656150-1656810	1.61341	7.5592	-2.22812	0.00405285	0.00635459	DOWN	dethiobiotin synthetase		K01935
Fusobacterium nucleatum	FN1004	gi_19703352_ref_NC_003454.1:1659801-1660368	1.40818	7.95103	-2.49731	0.030067	0.0434238	DOWN	TetR family transcriptional regulator
Fusobacterium nucleatum	FN1006	gi_19703352_ref_NC_003454.1:1661087-1661486	7.6652	32.1898	-2.07021	1.26003e-06	2.25697e-06	DOWN	acetyltransferase	R
Fusobacterium nucleatum	FN1010	gi_19703352_ref_NC_003454.1:1664401-1664698	191.462	909.944	-2.24872	2.11642e-10	4.14721e-10	DOWN	cytoplasmic protein	S
Fusobacterium nucleatum	FN1014	gi_19703352_ref_NC_003454.1:1668443-1669691	1.81444	12.3093	-2.76215	0.010442	0.0158159	DOWN	dihydrofolate synthase		K11754
Fusobacterium nucleatum	FN1019	gi_19703352_ref_NC_003454.1:1673034-1673874	19.1798	493.356	-4.68497	8.86926e-07	1.59145e-06	DOWN	3-hydroxybutyryl-CoA dehydrogenase		K00074
Fusobacterium nucleatum	FN1021	gi_19703352_ref_NC_003454.1:1674727-1674976	1.59969	4.61228	-1.52768	0.0161862	0.0239043	DOWN	calcium-transporting ATPase
Fusobacterium nucleatum	FN1024	gi_19703352_ref_NC_003454.1:1678261-1678570	2324.43	18359.5	-2.98158	0.00249716	0.00396183	DOWN	DNA-binding protein HU		K03530
Fusobacterium nucleatum	FN1025	gi_19703352_ref_NC_003454.1:1678713-1680021	6.14431	108.275	-4.1393	0.0227097	0.0332193	DOWN	guanine-hypoxanthine permease	R
Fusobacterium nucleatum	FN1028	gi_19703352_ref_NC_003454.1:1682032-1682473	6.8363	40.0009	-2.54874	0.000561016	0.000920216	DOWN	deoxyuridine 5'-triphosphate nucleotidohydrolase	F	K01520
Fusobacterium nucleatum	FN1030	gi_19703352_ref_NC_003454.1:1683719-1684811	11.0582	71.2976	-2.68874	7.65174e-05	0.000130381	DOWN	hypothetical protein	R	K11720
Fusobacterium nucleatum	FN1031	gi_19703352_ref_NC_003454.1:1684810-1685890	9.90662	72.4446	-2.87041	0.0016349	0.00261882	DOWN	hypothetical protein	R	K11720
Fusobacterium nucleatum	FN1033	gi_19703352_ref_NC_003454.1:1686453-1687635	26.4813	174.877	-2.7233	4.43063e-05	7.61677e-05	DOWN	methyltransferase	R	K06969
Fusobacterium nucleatum	FN1072	gi_19703352_ref_NC_003454.1:1719440-1720541	6.73394	118.411	-4.13621	0.0250383	0.0363061	DOWN	GTP-binding protein	R	K06948
Fusobacterium nucleatum	FN1074	gi_19703352_ref_NC_003454.1:1721066-1722068	11.9618	247.935	-4.37345	0.000617182	0.00101099	DOWN	signal recognition particle receptor FtsY		K03110
Fusobacterium nucleatum	FN1075	gi_19703352_ref_NC_003454.1:1722181-1722829	8.28467	42.7885	-2.36871	3.61511e-06	6.41748e-06	DOWN	hypothetical protein
Fusobacterium nucleatum	FN1077	gi_19703352_ref_NC_003454.1:1723843-1724095	31.2632	177.746	-2.50728	9.85801e-06	1.7299e-05	DOWN	hypothetical protein	O
Fusobacterium nucleatum	FN1078	gi_19703352_ref_NC_003454.1:1724292-1724838	134.364	1012.36	-2.91351	0.000987715	0.00159964	DOWN	hypothetical protein	S
Fusobacterium nucleatum	FN1079	gi_19703352_ref_NC_003454.1:1725102-1725537	1.01917	0	Inf	9.96168e-05	0.000168336	UP	neutrophil-activating protein A	P	K04047
Fusobacterium nucleatum	FN1084	gi_19703352_ref_NC_003454.1:1728800-1729058	49.2398	182.903	-1.89318	6.05881e-13	1.24143e-12	DOWN	hypothetical protein
Fusobacterium nucleatum	FN1085	gi_19703352_ref_NC_003454.1:1729073-1729622	48.6371	400.604	-3.04205	0.00940237	0.0143437	DOWN	4-methyl-5(B-hydroxyethyl)-thiazole monophosphate biosynthesis protein	R	K03152
Fusobacterium nucleatum	FN1086	gi_19703352_ref_NC_003454.1:1729766-1731092	0.133944	5.14116	-5.26239	0.0294307	0.0425149	DOWN	transporter	R
Fusobacterium nucleatum	FN1087	gi_19703352_ref_NC_003454.1:1731097-1731676	1.6855	38.6013	-4.5174	0.0181233	0.0266562	DOWN	hypothetical protein
Fusobacterium nucleatum	FN1088	gi_19703352_ref_NC_003454.1:1731805-1733155	36.9039	645.667	-4.12895	0.0122015	0.0184176	DOWN	coenzyme A disulfide reductase	R
Fusobacterium nucleatum	FN1093	gi_19703352_ref_NC_003454.1:1738354-1738783	58.5934	362.68	-2.62989	8.71546e-06	1.53081e-05	DOWN	hypothetical protein	K
Fusobacterium nucleatum	FN1094	gi_19703352_ref_NC_003454.1:1738796-1739879	1.02481	3.72301	-1.86111	0.000299766	0.000497937	DOWN	dolichol-phosphate mannosyltransferase		K21304
Fusobacterium nucleatum	FN1101	gi_19703352_ref_NC_003454.1:1744686-1746099	0.188554	6.7276	-5.15704	0.0113003	0.0170824	DOWN	ATPase	R
Fusobacterium nucleatum	FN1103	gi_19703352_ref_NC_003454.1:1746698-1749581	5.7779	101.92	-4.14074	0.0144685	0.0215381	DOWN	excinuclease ABC subunit A		K03701
Fusobacterium nucleatum	FN1104	gi_19703352_ref_NC_003454.1:1749592-1750177	6.218	42.1415	-2.76072	0.00315828	0.00499655	DOWN	Holliday junction DNA helicase RuvA		K03550
Fusobacterium nucleatum	FN1109	gi_19703352_ref_NC_003454.1:1753083-1753845	10.9488	209.557	-4.2585	0.00502515	0.00784908	DOWN	peptide ABC transporter ATP-binding protein	R	K10823
Fusobacterium nucleatum	FN1110	gi_19703352_ref_NC_003454.1:1753862-1754642	48.8738	983.652	-4.33101	0.000578437	0.000948285	DOWN	peptide ABC transporter ATP-binding protein	P/E	K15583
Fusobacterium nucleatum	FN1113	gi_19703352_ref_NC_003454.1:1757066-1758005	2.12725	46.3068	-4.44416	0.00597994	0.00927683	DOWN	peptide ABC transporter permease	P/E	K02033
Fusobacterium nucleatum	FN1118	gi_19703352_ref_NC_003454.1:1760698-1761028	347.835	1583.58	-2.18672	1.85543e-11	3.70906e-11	DOWN	unknown	J
Fusobacterium nucleatum	FN1122	gi_19703352_ref_NC_003454.1:1764896-1767383	1.85745	7.06765	-1.92791	4.24099e-09	8.119e-09	DOWN	long-chain-fatty-acid--CoA ligase		K01897
Fusobacterium nucleatum	FN1125	gi_19703352_ref_NC_003454.1:1769349-1769901	42.7485	278.537	-2.70392	4.0818e-05	7.01906e-05	DOWN	LemA protein	S	K03744
Fusobacterium nucleatum	FN1129	gi_19703352_ref_NC_003454.1:1774343-1777925	20.2647	168.149	-3.0527	0.00846647	0.0129869	DOWN	chromosome partition protein smc		K03529
Fusobacterium nucleatum	FN1131	gi_19703352_ref_NC_003454.1:1778962-1779736	0.286683	10.5388	-5.20011	0.0156451	0.0232447	DOWN	hypothetical protein
Fusobacterium nucleatum	FN1138	gi_19703352_ref_NC_003454.1:1785608-1786040	756.54	13547.7	-4.16249	0.0065148	0.0100913	DOWN	Hypothetical cytosolic protein	R	K07006
Fusobacterium nucleatum	FN1140	gi_19703352_ref_NC_003454.1:1789309-1790533	1.45097	4.62796	-1.67336	1.62689e-06	2.90478e-06	DOWN	(R)-2-hydroxyglutaryl-CoA dehydratase activator	S
Fusobacterium nucleatum	FN1151	gi_19703352_ref_NC_003454.1:1805252-1806599	0.923002	24.5925	-4.73574	0.000908141	0.00147621	DOWN	Na+ driven multidrug efflux pump	V
Fusobacterium nucleatum	FN1153	gi_19703352_ref_NC_003454.1:1807966-1808296	1.07398	31.9329	-4.89401	0.0262662	0.0380597	DOWN	hypothetical protein
Fusobacterium nucleatum	FN1154	gi_19703352_ref_NC_003454.1:1808371-1809562	1.52842	32.4059	-4.40615	0.0100801	0.0152791	DOWN	ribonuclease BN	S
Fusobacterium nucleatum	FN1159	gi_19703352_ref_NC_003454.1:1814870-1815911	14.0302	260.049	-4.21218	0.00596449	0.00925519	DOWN	fructose 1,6-bisphosphatase II	G	K02446
Fusobacterium nucleatum	FN1160	gi_19703352_ref_NC_003454.1:1815975-1819245	0.0271696	1.64506	-5.92	0.0156043	0.0231897	DOWN	SWF/SNF family helicase	K
Fusobacterium nucleatum	FN1165	gi_19703352_ref_NC_003454.1:1823037-1824063	309.364	9273.67	-4.90576	3.97509e-10	7.74249e-10	DOWN	D-galactose-binding protein	G	K10540
Fusobacterium nucleatum	FN1166	gi_19703352_ref_NC_003454.1:1824152-1825655	39.886	772.035	-4.27471	0.00132313	0.00212717	DOWN	galactose/methyl galaxtoside transporter ATP-binding protein	G	K10542
Fusobacterium nucleatum	FN1167	gi_19703352_ref_NC_003454.1:1825677-1826697	34.3388	926.634	-4.75409	6.42181e-08	1.19445e-07	DOWN	beta-methylgalactoside transporter inner membrane component	G	K10541
Fusobacterium nucleatum	FN1186	gi_19703352_ref_NC_003454.1:1848895-1849975	2.30195	10.6667	-2.21218	2.99088e-05	5.15319e-05	DOWN	amidohydrolase	R
Fusobacterium nucleatum	FN1187	gi_19703352_ref_NC_003454.1:1850021-1850741	50.2292	248.685	-2.30772	2.2575e-09	4.3407e-09	DOWN	amino acid-binding protein	E/T	K02030
Fusobacterium nucleatum	FN1188	gi_19703352_ref_NC_003454.1:1850919-1851417	15.4056	130.75	-3.08529	0.0338446	0.0486056	DOWN	hypothetical protein
Fusobacterium nucleatum	FN1190	gi_19703352_ref_NC_003454.1:1851816-1854024	105.689	2746.87	-4.69989	1.26524e-07	2.34342e-07	DOWN	Probable cadmium-transporting ATPase	P	K17686
Fusobacterium nucleatum	FN1191	gi_19703352_ref_NC_003454.1:1854057-1854789	19.5809	441.512	-4.49493	5.70525e-05	9.75076e-05	DOWN	unknown
Fusobacterium nucleatum	FN1192	gi_19703352_ref_NC_003454.1:1854818-1855091	117.415	3557.05	-4.921	7.21716e-10	1.39644e-09	DOWN	unknown
Fusobacterium nucleatum	FN1200	gi_19703352_ref_NC_003454.1:1860316-1861096	2.04826	8.4893	-2.05125	8.23172e-05	0.000139717	DOWN	hypothetical protein
Fusobacterium nucleatum	FN1201	gi_19703352_ref_NC_003454.1:1861236-1861611	7.68174	44.7223	-2.54149	0.000735491	0.00119841	DOWN	unknown
Fusobacterium nucleatum	FN1202	gi_19703352_ref_NC_003454.1:1861611-1862388	22.1609	112.639	-2.34562	2.90974e-08	5.45166e-08	DOWN	nadE		K01916
Fusobacterium nucleatum	FN1203	gi_19703352_ref_NC_003454.1:1862400-1863270	21.7843	190.523	-3.12861	0.0316045	0.0455695	DOWN	GTP-binding protein	R	K14540
Fusobacterium nucleatum	FN1208	gi_19703352_ref_NC_003454.1:1866888-1868691	5.6407	36.06	-2.67645	9.02363e-05	0.000152947	DOWN	1-deoxy-D-xylulose-5-phosphate synthase		K01662
Fusobacterium nucleatum	FN1209	gi_19703352_ref_NC_003454.1:1868704-1869004	15.058	60.0158	-1.99481	1.5952e-08	3.00798e-08	DOWN	Hypothetical RNA binding protein	J	K07574
Fusobacterium nucleatum	FN1210	gi_19703352_ref_NC_003454.1:1869029-1870856	20.0788	154.699	-2.94572	0.00205666	0.00327649	DOWN	metal dependent hydrolase	R	K12574
Fusobacterium nucleatum	FN1212	gi_19703352_ref_NC_003454.1:1872835-1873258	0.838414	43.7387	-5.7051	2.29452e-05	3.97454e-05	DOWN	hypothetical protein
Fusobacterium nucleatum	FN1214	gi_19703352_ref_NC_003454.1:1874255-1875563	10.3876	73.7735	-2.82824	0.000677642	0.00110738	DOWN	Fe-S oxidoreductase	J	K18707
Fusobacterium nucleatum	FN1219	gi_19703352_ref_NC_003454.1:1878705-1879161	3.30596	19.344	-2.54874	0.00731311	0.0113079	DOWN	hypothetical protein
Fusobacterium nucleatum	FN1226	gi_19703352_ref_NC_003454.1:1884912-1885593	0	3.09965	#NAME?	0.0139512	0.0207933	DOWN	uracil-DNA glycosylase		K03648
Fusobacterium nucleatum	FN1229	gi_19703352_ref_NC_003454.1:1886349-1886790	0.201068	20.0004	-6.63621	0.000212314	0.000355263	DOWN	hypothetical protein
Fusobacterium nucleatum	FN1234	gi_19703352_ref_NC_003454.1:1890279-1890936	1.08051	3.79683	-1.81309	0.00266073	0.00421808	DOWN	hypothetical protein	S
Fusobacterium nucleatum	FN1251	gi_19703352_ref_NC_003454.1:1908147-1909449	29.7717	225.732	-2.9226	0.00139421	0.00223912	DOWN	high-affinity iron permease	P	K07243
Fusobacterium nucleatum	FN1254	gi_19703352_ref_NC_003454.1:1910588-1911104	1.89089	10.9657	-2.53586	0.0264948	0.0383639	DOWN	dihydropteridine reductase	C
Fusobacterium nucleatum	FN1256	gi_19703352_ref_NC_003454.1:1912009-1913296	8.10749	166.589	-4.3609	0.0008602	0.00139939	DOWN	C4-dicarboxylate transporter large subunit	G	K21393
Fusobacterium nucleatum	FN1259	gi_19703352_ref_NC_003454.1:1915222-1915816	1.41896	7.59023	-2.41931	0.0181302	0.0266599	DOWN	uracil-DNA glycosylase
Fusobacterium nucleatum	FN1261	gi_19703352_ref_NC_003454.1:1917259-1917961	2.14911	5.60406	-1.38274	3.29969e-07	6.02089e-07	DOWN	two-component response regulator	K/T	K02483
Fusobacterium nucleatum	FN1262	gi_19703352_ref_NC_003454.1:1918182-1919742	24.7088	205.967	-3.05932	0.0105407	0.0159577	DOWN	hypothetical protein
Fusobacterium nucleatum	FN1263	gi_19703352_ref_NC_003454.1:1919814-1920666	33.7046	223.044	-2.72631	5.18268e-05	8.86997e-05	DOWN	cobalt chelatase		K02190
Fusobacterium nucleatum	FN1265	gi_19703352_ref_NC_003454.1:1921470-1922079	74.5941	1567.67	-4.39342	0.000175228	0.000294488	DOWN	hypothetical protein
Fusobacterium nucleatum	FN1274	gi_19703352_ref_NC_003454.1:1930752-1931865	0.757884	1.81137	-1.25704	2.71364e-05	4.68998e-05	DOWN	acriflavin resistance protein E		K18302
Fusobacterium nucleatum	FN1275	gi_19703352_ref_NC_003454.1:1931864-1934927	2.56696	14.3005	-2.47793	4.96174e-06	8.76497e-06	DOWN	acriflavin resistance protein B	V	K03296
Fusobacterium nucleatum	FN1282	gi_19703352_ref_NC_003454.1:1941358-1941709	193.019	1081.28	-2.48592	1.23025e-07	2.27929e-07	DOWN	50S ribosomal protein L17	J	K02879
Fusobacterium nucleatum	FN1283	gi_19703352_ref_NC_003454.1:1941736-1942765	205.656	1350.19	-2.71486	1.8341e-05	3.18418e-05	DOWN	DNA-directed RNA polymerase subunit alpha	K	K03040
Fusobacterium nucleatum	FN1285	gi_19703352_ref_NC_003454.1:1943372-1943762	112.738	1962.82	-4.12189	0.0137032	0.0206437	DOWN	30S ribosomal protein S11	J	K02948
Fusobacterium nucleatum	FN1289	gi_19703352_ref_NC_003454.1:1944821-1946537	0.07764	3.3578	-5.43457	0.023845	0.0348551	DOWN	hypothetical protein
Fusobacterium nucleatum	FN1293	gi_19703352_ref_NC_003454.1:1951055-1952606	0.343577	1.11444	-1.69761	0.00644454	0.00998498	DOWN	hypothetical protein
Fusobacterium nucleatum	FN1297	gi_19703352_ref_NC_003454.1:1954306-1955071	94.1508	1563.52	-4.05368	0.0304362	0.0439261	DOWN	methionine aminopeptidase	J	K01265
Fusobacterium nucleatum	FN1301	gi_19703352_ref_NC_003454.1:1957808-1959428	3.28952	18.0204	-2.45368	1.61455e-05	2.81334e-05	DOWN	ABC transporter ATP-binding protein	R
Fusobacterium nucleatum	FN1306	gi_19703352_ref_NC_003454.1:1961813-1963514	1.74924	6.09731	-1.80144	2.37882e-08	4.47192e-08	DOWN	methyltransferase
Fusobacterium nucleatum	FN1309	gi_19703352_ref_NC_003454.1:1964995-1965190	297.449	6586.51	-4.4688	3.64718e-05	6.27518e-05	DOWN	hypothetical protein
Fusobacterium nucleatum	FN1314	gi_19703352_ref_NC_003454.1:1968589-1968772	471.89	26434.4	-5.80782	1.24159e-24	2.94524e-24	DOWN	hypothetical protein
Fusobacterium nucleatum	FN1315	gi_19703352_ref_NC_003454.1:1969010-1969544	60.0508	400.521	-2.73762	5.7521e-05	9.82537e-05	DOWN	hypothetical protein
Fusobacterium nucleatum	FN1317	gi_19703352_ref_NC_003454.1:1970362-1971175	8.18844	49.343	-2.59119	6.39193e-05	0.000109122	DOWN	RNA polymerase sigma factor	K
Fusobacterium nucleatum	FN1320	gi_19703352_ref_NC_003454.1:1974350-1975421	8.12448	37.3779	-2.20184	1.23414e-08	2.33074e-08	DOWN	peptidyl-prolyl cis-trans isomerase	O
Fusobacterium nucleatum	FN1321	gi_19703352_ref_NC_003454.1:1976070-1977480	199.222	1305.54	-2.71221	1.67759e-05	2.9207e-05	DOWN	acetoacetate metabolism regulatory protein AtoC	T	K07712
Fusobacterium nucleatum	FN1327	gi_19703352_ref_NC_003454.1:1982111-1983005	5.31245	26.089	-2.29599	2.0794e-06	3.71059e-06	DOWN	dimethylallyltransferase		K13789
Fusobacterium nucleatum	FN1328	gi_19703352_ref_NC_003454.1:1983006-1983219	22.4256	72.7403	-1.69761	2.68736e-11	5.36165e-11	DOWN	exodeoxyribonuclease VII small subunit
Fusobacterium nucleatum	FN1331	gi_19703352_ref_NC_003454.1:1985004-1986069	6.25271	24.1575	-1.94992	2.38006e-10	4.65048e-10	DOWN	methyltransferase	J	K02493
Fusobacterium nucleatum	FN1333	gi_19703352_ref_NC_003454.1:1987253-1987670	2.33873	13.3329	-2.5112	0.0264948	0.0383639	DOWN	hypothetical protein
Fusobacterium nucleatum	FN1335	gi_19703352_ref_NC_003454.1:1988816-1989101	84.8322	719.324	-3.08396	0.0168525	0.0248584	DOWN	protein translocase subunit YajC
Fusobacterium nucleatum	FN1343	gi_19703352_ref_NC_003454.1:1996545-1997322	5.76868	38.0404	-2.72122	0.00123093	0.00198206	DOWN	sec-independent protein TatD		K03424
Fusobacterium nucleatum	FN1354	gi_19703352_ref_NC_003454.1:2005485-2006772	3.89849	29.3191	-2.91085	0.00911972	0.0139264	DOWN	ABC transporter permease	V
Fusobacterium nucleatum	FN1358	gi_19703352_ref_NC_003454.1:2009900-2010602	0	7.38095	#NAME?	7.67958e-05	0.000130381	DOWN	hypothetical protein
Fusobacterium nucleatum	FN1366	gi_19703352_ref_NC_003454.1:2016852-2017608	15.0859	264.277	-4.13078	0.0198659	0.0291635	DOWN	triosephosphate isomerase	G	K01803
Fusobacterium nucleatum	FN1371	gi_19703352_ref_NC_003454.1:2019444-2020092	2.39639	49.7472	-4.37568	0.0186892	0.0274623	DOWN	ribonuclease HII		K03470
Fusobacterium nucleatum	FN1377	gi_19703352_ref_NC_003454.1:2025351-2026191	2.4305	62.6122	-4.68712	0.000278899	0.000463651	DOWN	triphosphoribosyl-dephospho-CoA synthase CitG		K05966
Fusobacterium nucleatum	FN1378	gi_19703352_ref_NC_003454.1:2026201-2026486	140.299	2533.93	-4.1748	0.00675281	0.0104521	DOWN	citrate lyase subunit gamma	C	K01646
Fusobacterium nucleatum	FN1379	gi_19703352_ref_NC_003454.1:2026494-2027385	119.16	2033.71	-4.09314	0.0179642	0.0264286	DOWN	citrate lyase subunit beta	G	K01644
Fusobacterium nucleatum	FN1385	gi_19703352_ref_NC_003454.1:2038483-2040220	2.71013	57.3328	-4.40293	0.00147122	0.00236094	DOWN	hypothetical protein
Fusobacterium nucleatum	FN1387	gi_19703352_ref_NC_003454.1:2042979-2043693	1.05652	48.5149	-5.52104	4.70676e-07	8.53517e-07	DOWN	metal dependent hydrolase	R
Fusobacterium nucleatum	FN1394	gi_19703352_ref_NC_003454.1:2050944-2051256	5.39478	38.3742	-2.8305	0.0305139	0.0440279	DOWN	signal recognition particle associated protein	S	K09787
Fusobacterium nucleatum	FN1395	gi_19703352_ref_NC_003454.1:2051320-2051620	0.147628	51.0773	-8.43457	7.91452e-09	1.503e-08	DOWN	hypothetical protein
Fusobacterium nucleatum	FN1400	gi_19703352_ref_NC_003454.1:2055478-2058535	0.0581242	4.33626	-6.22117	2.62032e-05	4.53123e-05	DOWN	serine/threonine kinase	R
Fusobacterium nucleatum	FN1401	gi_19703352_ref_NC_003454.1:2058731-2060486	1.26526	44.8708	-5.14827	5.27862e-08	9.84201e-08	DOWN	urocanate hydratase	E	K01712
Fusobacterium nucleatum	FN1403	gi_19703352_ref_NC_003454.1:2061882-2063193	0	1.46477	#NAME?	0.0246349	0.0357476	DOWN	histidine permease	R	K07084
Fusobacterium nucleatum	FN1406	gi_19703352_ref_NC_003454.1:2065016-2066552	0.289108	9.00249	-4.96064	0.00764158	0.011804	DOWN	histidine ammonia-lyase	E	K01745
Fusobacterium nucleatum	FN1421	gi_19703352_ref_NC_003454.1:2083444-2087017	38.7167	771.374	-4.3164	0.000568688	0.000932552	DOWN	pyruvate-flavodoxin oxidoreductase	C	K03737
Fusobacterium nucleatum	FN1428	gi_19703352_ref_NC_003454.1:2096949-2097663	0.248593	67.0608	-8.07554	8.24904e-20	1.86338e-19	DOWN	ABC transporter ATP-binding protein	E	K01996
Fusobacterium nucleatum	FN1429	gi_19703352_ref_NC_003454.1:2097662-2098445	0.170035	34.6852	-7.67234	1.86874e-12	3.80743e-12	DOWN	ABC transporter ATP-binding protein	E	K01995
Fusobacterium nucleatum	FN1430	gi_19703352_ref_NC_003454.1:2098434-2099292	0.0517298	35.572	-9.42553	1.28976e-16	2.79145e-16	DOWN	branched chain amino acid ABC transporter permease	E	K01998
Fusobacterium nucleatum	FN1431	gi_19703352_ref_NC_003454.1:2099415-2100342	0.383068	76.7263	-7.64598	1.34331e-23	3.15973e-23	DOWN	branched chain amino acid ABC transporter permease	E	K01997
Fusobacterium nucleatum	FN1432	gi_19703352_ref_NC_003454.1:2100518-2101670	0.693709	144.425	-7.70178	1.40471e-36	3.7147e-36	DOWN	leucine-, isoleucine-, valine-, threonine-, and alanine-binding protein	E	K01999
Fusobacterium nucleatum	FN1437	gi_19703352_ref_NC_003454.1:2105979-2106237	201.248	1572.67	-2.96617	0.00252214	0.00400044	DOWN	50S ribosomal protein L28	J	K02902
Fusobacterium nucleatum	FN1441	gi_19703352_ref_NC_003454.1:2108350-2110183	8.11671	188.877	-4.54041	2.22988e-05	3.86366e-05	DOWN	PTS system transporter subunit fructose-specific transporter subunit IIABC	G	K02770
Fusobacterium nucleatum	FN1444	gi_19703352_ref_NC_003454.1:2111724-2113263	43.83	728.156	-4.05426	0.030418	0.0439102	DOWN	GMP synthase	F	K01951
Fusobacterium nucleatum	FN1449	gi_19703352_ref_NC_003454.1:2118701-2128199	1.31918	6.81799	-2.3697	1.29626e-07	2.40016e-07	DOWN	hypothetical protein
Fusobacterium nucleatum	FN1451	gi_19703352_ref_NC_003454.1:2131717-2132800	27.8339	474.418	-4.09124	0.0219696	0.032152	DOWN	cell division protein FtsZ		K03531
Fusobacterium nucleatum	FN1454	gi_19703352_ref_NC_003454.1:2134885-2135749	12.1749	45.7673	-1.9104	3.03032e-12	6.13544e-12	DOWN	D-alanine--D-alanine ligase		K01921
Fusobacterium nucleatum	FN1455	gi_19703352_ref_NC_003454.1:2135763-2136609	7.03001	42.2021	-2.58572	8.26764e-05	0.000140288	DOWN	UDP-N-acetylenolpyruvoylglucosamine reductase		K00075
Fusobacterium nucleatum	FN1458	gi_19703352_ref_NC_003454.1:2139066-2140431	6.21322	50.2955	-3.01702	0.0146816	0.0218501	DOWN	UDP-N-acetylmuramoylalanine--D-glutamate ligase		K01925
Fusobacterium nucleatum	FN1479	gi_19703352_ref_NC_003454.1:2160792-2161359	0.938787	38.9093	-5.37317	5.0379e-05	8.62698e-05	DOWN	hypothetical protein
Fusobacterium nucleatum	FN1481	gi_19703352_ref_NC_003454.1:2162768-2163890	18.0434	452.38	-4.64799	1.47277e-06	2.63649e-06	DOWN	queuine tRNA-ribosyltransferase	J	K00773
Fusobacterium nucleatum	FN1482	gi_19703352_ref_NC_003454.1:2163904-2166082	18.9857	324.339	-4.09452	0.0197581	0.0290192	DOWN	guanosine-3',5'-bis(diphosphate)3'-pyrophosphohydrolase	K/T	K00951
Fusobacterium nucleatum	FN1484	gi_19703352_ref_NC_003454.1:2166627-2167365	1.44312	35.6271	-4.62572	0.00538018	0.00839724	DOWN	hypothetical protein	R
Fusobacterium nucleatum	FN1486	gi_19703352_ref_NC_003454.1:2168108-2169389	3.18885	69.9307	-4.45482	0.000940005	0.00152358	DOWN	hypothetical protein	R	K03699
Fusobacterium nucleatum	FN1490	gi_19703352_ref_NC_003454.1:2171923-2172373	8.67043	227.333	-4.71256	1.65277e-05	2.87831e-05	DOWN	family transcriptional regulator NrdR	K	K07738
Fusobacterium nucleatum	FN1492	gi_19703352_ref_NC_003454.1:2172858-2173560	1.83306	45.1058	-4.62099	0.00325072	0.00514147	DOWN	DNA repair protein RecO
Fusobacterium nucleatum	FN1505	gi_19703352_ref_NC_003454.1:10535-11009	15.8098	306.878	-4.27877	0.00427128	0.00668855	DOWN	6,7-dimethyl-8-ribityllumazine synthase		K00794
Fusobacterium nucleatum	FN1506	gi_19703352_ref_NC_003454.1:11010-12120	3.51968	118.403	-5.07212	8.89371e-09	1.68791e-08	DOWN	5-amino-6-(5-phosphoribosylamino)uracilreductase		K11752
Fusobacterium nucleatum	FN1508	gi_19703352_ref_NC_003454.1:12977-14177	11.8397	261.625	-4.46579	9.94649e-05	0.000168336	DOWN	3,4-dihydroxy-2-butanone-4-phosphate synthase		K14652
Fusobacterium nucleatum	FN1519	gi_19703352_ref_NC_003454.1:24177-24882	9.62988	80.3011	-3.05983	0.0277087	0.0401027	DOWN	23S rRNA(guanosine(2251)-2'-O)-methyltransferase RlmB	J	K03218
Fusobacterium nucleatum	FN1521	gi_19703352_ref_NC_003454.1:26527-27466	0.189089	0	Inf	0.0336166	0.0482895	UP	peptide ABC transporter permease	P/E	K02033
Fusobacterium nucleatum	FN1525	gi_19703352_ref_NC_003454.1:30662-31691	15.5741	273.994	-4.13692	0.0154269	0.0229372	DOWN	peptide ABC transporter ATP-binding protein	P/E	K02032
Fusobacterium nucleatum	FN1533	gi_19703352_ref_NC_003454.1:45439-46411	4.33855	154.75	-5.15658	6.68845e-10	1.29455e-09	DOWN	electron transfer flavoprotein subunit alpha	C	K03522
Fusobacterium nucleatum	FN1535	gi_19703352_ref_NC_003454.1:47213-48350	3.35808	101.746	-4.9212	2.89814e-07	5.29132e-07	DOWN	acyl-CoA dehydrogenase		K00248
Fusobacterium nucleatum	FN1536	gi_19703352_ref_NC_003454.1:48380-49808	2.79862	113.101	-5.33675	7.60663e-12	1.52704e-11	DOWN	(S)-2-hydroxy-acid oxidase subunit D	C	K00104
Fusobacterium nucleatum	FN1546	gi_19703352_ref_NC_003454.1:59618-61691	31.795	709.271	-4.47946	2.81303e-05	4.86037e-05	DOWN	elongation factor G fusA	J	K02355
Fusobacterium nucleatum	FN1554	gi_19703352_ref_NC_003454.1:68808-73557	0.355487	7.64667	-4.42696	0.00984879	0.0149359	DOWN	hypothetical protein
Fusobacterium nucleatum	FN1555	gi_19703352_ref_NC_003454.1:76341-77526	324.914	6236.47	-4.2626	0.00134761	0.00216597	DOWN	elongation factor Tu	J	K02358
Fusobacterium nucleatum	FN1580	gi_19703352_ref_NC_003454.1:90313-91009	1.78509	9.92599	-2.47522	0.00815017	0.0125142	DOWN	2-C-methyl-D-erythritol 4-phosphate cytidylyltransferase		K00991
Fusobacterium nucleatum	FN1585	gi_19703352_ref_NC_003454.1:96302-97484	0.563431	30.4593	-5.7565	2.59832e-08	4.8786e-08	DOWN	hypothetical protein	S
Fusobacterium nucleatum	FN1586	gi_19703352_ref_NC_003454.1:97504-98632	2.67639	105.366	-5.29898	1.75979e-10	3.45499e-10	DOWN	hypothetical protein	R	K19802
Fusobacterium nucleatum	FN1591	gi_19703352_ref_NC_003454.1:102067-103225	15.4126	331.959	-4.42882	0.000155758	0.000262125	DOWN	RnfB-like protein	C	K03616
Fusobacterium nucleatum	FN1594	gi_19703352_ref_NC_003454.1:104449-104983	6.81074	124.826	-4.19596	0.0254374	0.0368675	DOWN	nitrogen fixation protein RnfG	C
Fusobacterium nucleatum	FN1595	gi_19703352_ref_NC_003454.1:104972-105917	55.3335	964.243	-4.12317	0.0130793	0.0197328	DOWN	Na(+)-translocating NADH-quinone reductase subunit B	C	K03614
Fusobacterium nucleatum	FN1596	gi_19703352_ref_NC_003454.1:105942-107268	73.9371	1339.38	-4.17913	0.00548479	0.00855617	DOWN	nitrogen fixation iron-sulfur protein	C	K03615
Fusobacterium nucleatum	FN1600	gi_19703352_ref_NC_003454.1:109158-109902	3.75767	27.2145	-2.85647	0.0149888	0.0223019	DOWN	tRNA pseudouridine synthase A	J	K06173
Fusobacterium nucleatum	FN1603	gi_19703352_ref_NC_003454.1:111699-113751	0.0432888	2.34021	-5.7565	0.0246357	0.0357476	DOWN	2',3'-cyclic nucleotide 2'-phosphodiesterase	S
Fusobacterium nucleatum	FN1605	gi_19703352_ref_NC_003454.1:114088-115366	11.5346	202.922	-4.13688	0.0161	0.0237827	DOWN	adenylosuccinate synthetase	F
Fusobacterium nucleatum	FN1606	gi_19703352_ref_NC_003454.1:115375-117298	3.34886	60.8298	-4.18304	0.0164557	0.0242907	DOWN	3-deoxy-D-manno-octulosonic-acid transferase		K02527
Fusobacterium nucleatum	FN1608	gi_19703352_ref_NC_003454.1:117998-118937	11.8181	246.458	-4.38228	0.000558031	0.000915563	DOWN	ribosomal protein L11 methyltransferase"	J	K02687
Fusobacterium nucleatum	FN1609	gi_19703352_ref_NC_003454.1:118911-119703	14.5692	105.54	-2.85681	0.00128965	0.00207443	DOWN	hypothetical protein	S	K09769
Fusobacterium nucleatum	FN1613	gi_19703352_ref_NC_003454.1:122625-123576	2.00709	39.1624	-4.28629	0.0285117	0.0412357	DOWN	hypothetical protein	N	K02669
Fusobacterium nucleatum	FN1618	gi_19703352_ref_NC_003454.1:126755-127295	3.61401	286.846	-6.31053	5.75769e-22	1.33492e-21	DOWN	hypothetical protein
Fusobacterium nucleatum	FN1619	gi_19703352_ref_NC_003454.1:127365-127734	163.212	2806.06	-4.10373	0.0165595	0.024438	DOWN	cytoplasmic protein	S
Fusobacterium nucleatum	FN1622	gi_19703352_ref_NC_003454.1:129779-130499	33.8354	624.113	-4.2052	0.0050938	0.00795429	DOWN	uridylate kinase	F	K09903
Fusobacterium nucleatum	FN1624	gi_19703352_ref_NC_003454.1:131169-132450	165.786	1366.01	-3.04258	0.00661123	0.0102381	DOWN	preprotein translocase subunit SecY		K03076
Fusobacterium nucleatum	FN1625	gi_19703352_ref_NC_003454.1:132474-132954	107.256	627.875	-2.54942	6.98633e-07	1.26057e-06	DOWN	50S ribosomal protein L15	J	K02876
Fusobacterium nucleatum	FN1627	gi_19703352_ref_NC_003454.1:133151-133646	104.012	917.108	-3.14034	0.0279402	0.0404281	DOWN	30S ribosomal protein S5	J	K02988
Fusobacterium nucleatum	FN1628	gi_19703352_ref_NC_003454.1:133669-134038	136.55	1087.88	-2.99402	0.00388796	0.00610073	DOWN	50S ribosomal protein L18	J	K02881
Fusobacterium nucleatum	FN1630	gi_19703352_ref_NC_003454.1:134622-135021	185.853	1347.65	-2.85821	0.00037629	0.000622361	DOWN	30S ribosomal protein S8	J	K02994
Fusobacterium nucleatum	FN1633	gi_19703352_ref_NC_003454.1:135927-136029	127.699	1051.38	-3.04146	0.0135717	0.0204557	DOWN	50S ribosomal protein L24	J
Fusobacterium nucleatum	FN1634	gi_19703352_ref_NC_003454.1:136167-136269	146.25	1117.62	-2.93392	0.00298822	0.00473237	DOWN	50S ribosomal protein L24
Fusobacterium nucleatum	FN1636	gi_19703352_ref_NC_003454.1:136690-136942	127.336	1013.3	-2.99235	0.00437135	0.00684351	DOWN	30S ribosomal protein S17	J	K02961
Fusobacterium nucleatum	FN1637	gi_19703352_ref_NC_003454.1:136977-137160	71.4839	484.101	-2.75962	0.000237097	0.0003963	DOWN	50S ribosomal protein L29	J
Fusobacterium nucleatum	FN1643	gi_19703352_ref_NC_003454.1:139819-140107	52.5851	367.067	-2.80332	0.000402472	0.000665128	DOWN	50S ribosomal protein L23	J	K02892
Fusobacterium nucleatum	FN1655	gi_19703352_ref_NC_003454.1:151037-152576	51.3033	427.284	-3.05807	0.00901593	0.0137713	DOWN	cytoplasmic protein	S	K09155
Fusobacterium nucleatum	FN1656	gi_19703352_ref_NC_003454.1:152631-152850	97.7591	683.543	-2.80573	0.000288669	0.000479633	DOWN	30S ribosomal protein S18	J	K02963
Fusobacterium nucleatum	FN1657	gi_19703352_ref_NC_003454.1:152894-153212	203.096	1649.18	-3.02151	0.00552673	0.0086194	DOWN	30S ribosomal protein S6	J	K02990
Fusobacterium nucleatum	FN1660	gi_19703352_ref_NC_003454.1:155928-157998	6.56562	54.8418	-3.06227	0.016898	0.0249196	DOWN	ATP-dependent DNA helicase RecG	K	K03655
Fusobacterium nucleatum	FN1665	gi_19703352_ref_NC_003454.1:162654-162954	16.0914	122.266	-2.92566	0.0113357	0.0171274	DOWN	virulence-associated protein I	R
Fusobacterium nucleatum	FN1667	gi_19703352_ref_NC_003454.1:163362-164562	0.369991	0.960091	-1.37568	0.00664724	0.0102913	DOWN	dTDP-glucose 4,6-dehydratase		K01710
Fusobacterium nucleatum	FN1717	gi_19703352_ref_NC_003454.1:213289-215380	7.37059	44.0944	-2.58074	6.42052e-06	1.13159e-05	DOWN	NAD-dependent DNA ligase		K01972
Fusobacterium nucleatum	FN1721	gi_19703352_ref_NC_003454.1:219750-220035	0.621482	27.55	-5.4702	0.0112329	0.0169846	DOWN	hypothetical protein
Fusobacterium nucleatum	FN1727	gi_19703352_ref_NC_003454.1:226151-227717	2.55216	49.6695	-4.28257	0.00926156	0.0141324	DOWN	chloride channel protein	P
Fusobacterium nucleatum	FN1734	gi_19703352_ref_NC_003454.1:232971-234348	31.0213	1170.36	-5.23755	2.04986e-14	4.31213e-14	DOWN	V-type ATP synthase subunit B	C	K02118
Fusobacterium nucleatum	FN1737	gi_19703352_ref_NC_003454.1:236128-236446	8.91505	250.012	-4.80961	1.01771e-05	1.78396e-05	DOWN	V-type ATP synthase subunit F	C	K02122
Fusobacterium nucleatum	FN1740	gi_19703352_ref_NC_003454.1:238007-238490	0	4.36769	#NAME?	0.0139512	0.0207933	DOWN	V-type ATP synthase subunit K	C	K02124
Fusobacterium nucleatum	FN1742	gi_19703352_ref_NC_003454.1:240553-240880	4.87711	162.59	-5.05906	2.65033e-06	4.71298e-06	DOWN	V-type sodium ATP synthase subunit G
Fusobacterium nucleatum	FN1754	gi_19703352_ref_NC_003454.1:250433-251207	0.114673	6.32328	-5.78507	0.0173117	0.0255052	DOWN	thiazole synthase thiG	F	K03149
Fusobacterium nucleatum	FN1763	gi_19703352_ref_NC_003454.1:256097-256652	136.185	954.842	-2.80969	0.000152868	0.000257332	DOWN	cytoplasmic protein	S
Fusobacterium nucleatum	FN1765	gi_19703352_ref_NC_003454.1:258112-259540	46.0218	355.577	-2.94977	0.00183819	0.00294063	DOWN	pyruvate kinase	G	K00873
Fusobacterium nucleatum	FN1781	gi_19703352_ref_NC_003454.1:261821-264305	32.5625	577.269	-4.14796	0.00877618	0.0134519	DOWN	4-hydroxy-3-methylbut-2-enyl diphosphate reductase	J	K02945
Fusobacterium nucleatum	FN1783	gi_19703352_ref_NC_003454.1:264765-265590	0.107593	11.4004	-6.72736	7.28479e-05	0.000124262	DOWN	ethanolamine utilization protein EutJ	E	K04024
Fusobacterium nucleatum	FN1784	gi_19703352_ref_NC_003454.1:265824-266280	4.2783	27.7544	-2.69761	0.00994216	0.0150738	DOWN	hypothetical protein
Fusobacterium nucleatum	FN1792	gi_19703352_ref_NC_003454.1:272988-273354	817.282	18843.4	-4.52708	7.82457e-06	1.37511e-05	DOWN	hypothetical protein
Fusobacterium nucleatum	FN1794	gi_19703352_ref_NC_003454.1:275417-275681	278.353	4598.5	-4.04617	0.0332377	0.0478458	DOWN	phosphocarrier protein HPr	G	K02784
Fusobacterium nucleatum	FN1798	gi_19703352_ref_NC_003454.1:280077-280932	11.5762	198.913	-4.10291	0.0290306	0.0419468	DOWN	spermidine/putrescine ABC transporter permease	E	K11071
Fusobacterium nucleatum	FN1799	gi_19703352_ref_NC_003454.1:280915-281710	7.03383	39.5945	-2.49292	2.30481e-05	3.99124e-05	DOWN	spermidine/putrescine ABC transporter permease	E	K11070
Fusobacterium nucleatum	FN1801	gi_19703352_ref_NC_003454.1:282725-283967	4.36137	104.129	-4.57744	7.01043e-05	0.000119615	DOWN	sodium/glutamate symport carrier protein	E	K03312
Fusobacterium nucleatum	FN1809	gi_19703352_ref_NC_003454.1:290269-291121	19.7435	149.372	-2.91946	0.00218606	0.00347904	DOWN	Iron/zinc/copper-binding protein	P
Fusobacterium nucleatum	FN1810	gi_19703352_ref_NC_003454.1:291149-292043	7.59631	59.2639	-2.96378	0.0103942	0.0157475	DOWN	manganese transport system membrane protein MntB	P	K09816
Fusobacterium nucleatum	FN1811	gi_19703352_ref_NC_003454.1:292250-292940	12.0897	61.7418	-2.35247	4.15442e-07	7.53578e-07	DOWN	manganese transport system membrane protein MntA	P	K09817
Fusobacterium nucleatum	FN1813	gi_19703352_ref_NC_003454.1:293861-294770	5.17605	31.1498	-2.5893	0.000186573	0.000313213	DOWN	manganese-binding protein	P	K09815
Fusobacterium nucleatum	FN1817	gi_19703352_ref_NC_003454.1:296942-305363	0	0.251005	#NAME?	0.0139512	0.0207933	DOWN	hemolysin		K15125
Fusobacterium nucleatum	FN1824	gi_19703352_ref_NC_003454.1:312369-313986	15.764	127.149	-3.01181	0.00640838	0.00993146	DOWN	catalyzes the hydrolysis of pyrophosphate to phosphate	C	K15986
Fusobacterium nucleatum	FN1826	gi_19703352_ref_NC_003454.1:314743-315976	17.7888	304.931	-4.09944	0.0216641	0.03172	DOWN	protease	O	K08303
Fusobacterium nucleatum	FN1827	gi_19703352_ref_NC_003454.1:315988-317329	6.42367	111.913	-4.12284	0.0263881	0.0382274	DOWN	replicative DNA helicase		K02314
Fusobacterium nucleatum	FN1839	gi_19703352_ref_NC_003454.1:328411-329905	27.048	859.788	-4.99039	7.22496e-11	1.43403e-10	DOWN	glycerol kinase glpK	C	K00864
Fusobacterium nucleatum	FN1840	gi_19703352_ref_NC_003454.1:329974-330973	8.13178	305.275	-5.2304	2.44268e-12	4.95708e-12	DOWN	dihydroxyacetone kinase subunit DhaK	G	K05878
Fusobacterium nucleatum	FN1841	gi_19703352_ref_NC_003454.1:331018-331627	6.8475	246.839	-5.17185	4.99844e-10	9.70192e-10	DOWN	dihydroxyacetone kinase	G	K05879
Fusobacterium nucleatum	FN1842	gi_19703352_ref_NC_003454.1:331630-332041	31.6013	592.161	-4.22793	0.00524768	0.0081925	DOWN	dihydroxyacetone kinase phosphotransfer protein	S
Fusobacterium nucleatum	FN1848	gi_19703352_ref_NC_003454.1:337251-338043	7.7889	29.9294	-1.94207	4.7561e-10	9.23737e-10	DOWN	metal dependent hydrolase	R
Fusobacterium nucleatum	FN1849	gi_19703352_ref_NC_003454.1:338073-339348	7.17383	129.449	-4.1735	0.0135014	0.0203546	DOWN	coenzyme F390 synthetase
Fusobacterium nucleatum	FN1850	gi_19703352_ref_NC_003454.1:339344-340274	6.96847	42.2131	-2.59878	8.46901e-05	0.000143625	DOWN	3-oxoacyl-ACP synthase		K00648
Fusobacterium nucleatum	FN1851	gi_19703352_ref_NC_003454.1:340318-341623	6.46465	47.1616	-2.86697	0.00223185	0.00355098	DOWN	ribonuclease PH	J	K00989
Fusobacterium nucleatum	FN1852	gi_19703352_ref_NC_003454.1:341755-342136	0.465298	0	Inf	0.0336166	0.0482895	UP	hypothetical protein
Fusobacterium nucleatum	FN1853	gi_19703352_ref_NC_003454.1:342256-342667	17.4724	60.6387	-1.79516	3.62283e-12	7.33268e-12	DOWN	methylaspartate mutase subunit S
Fusobacterium nucleatum	FN1856	gi_19703352_ref_NC_003454.1:345582-346236	98.641	2076.26	-4.39565	0.000150685	0.000253796	DOWN	butyrate-acetoacetate CoA-transferase subunit B		K01035
Fusobacterium nucleatum	FN1857	gi_19703352_ref_NC_003454.1:346253-346907	70.4191	1433.85	-4.34779	0.000402967	0.000665767	DOWN	acetyl-CoA--acetoacetyl-CoA transferase subunit		K01034
Fusobacterium nucleatum	FN1858	gi_19703352_ref_NC_003454.1:346985-348362	3.19242	118.961	-5.21969	9.28138e-11	1.83982e-10	DOWN	short-chain fatty acids transporter		K02106
Fusobacterium nucleatum	FN1859	gi_19703352_ref_NC_003454.1:348638-349745	788.778	14972.7	-4.24657	0.0017256	0.00276338	DOWN	major outer membrane protein
Fusobacterium nucleatum	FN1860	gi_19703352_ref_NC_003454.1:349989-351567	37.5412	1091.48	-4.86167	2.38795e-09	4.58292e-09	DOWN	Na+/H+ antiporter NhaC	C	K03315
Fusobacterium nucleatum	FN1861	gi_19703352_ref_NC_003454.1:351774-352398	13.153	530.873	-5.3349	8.67013e-14	1.79926e-13	DOWN	L-lysine permease	R	K06895
Fusobacterium nucleatum	FN1862	gi_19703352_ref_NC_003454.1:352420-353212	107.644	2217.8	-4.3648	0.000253185	0.000421359	DOWN	L-beta-lysine 5,6-aminomutase subunit beta	R
Fusobacterium nucleatum	FN1863	gi_19703352_ref_NC_003454.1:353211-354768	144.887	4569.91	-4.97916	4.46427e-11	8.88377e-11	DOWN	L-beta-lysine 5,6-aminomutase subunit alpha
Fusobacterium nucleatum	FN1864	gi_19703352_ref_NC_003454.1:354767-356231	75.6776	1345.44	-4.15207	0.00802535	0.0123286	DOWN	DNA mismatch repair protein MutS		K03555
Fusobacterium nucleatum	FN1865	gi_19703352_ref_NC_003454.1:356232-357195	182.953	4584.07	-4.64709	4.97824e-07	9.02481e-07	DOWN	hypothetical protein
Fusobacterium nucleatum	FN1866	gi_19703352_ref_NC_003454.1:357252-358530	941.284	23234.4	-4.62549	7.40088e-07	1.33498e-06	DOWN	lysine 2,3-aminomutase	E	K01843
Fusobacterium nucleatum	FN1867	gi_19703352_ref_NC_003454.1:358649-359687	106.792	2316.4	-4.43902	5.72155e-05	9.77591e-05	DOWN	Zn-dependent alcohol dehydrogenase
Fusobacterium nucleatum	FN1868	gi_19703352_ref_NC_003454.1:359704-360523	294.09	9770.62	-5.05412	4.0442e-12	8.17209e-12	DOWN	3-keto-5-aminohexanoate cleavage enzyme	S
Fusobacterium nucleatum	FN1873	gi_19703352_ref_NC_003454.1:363191-363530	10.7169	80.2626	-2.90484	0.0137602	0.0207245	DOWN	bis(5'-nucleosyl)-tetraphosphatase	F/G/R	K02503
Fusobacterium nucleatum	FN1879	gi_19703352_ref_NC_003454.1:367294-367567	208.719	906.534	-2.1188	3.91835e-12	7.9204e-12	DOWN	30S ribosomal protein S20	J	K02968
Fusobacterium nucleatum	FN1880	gi_19703352_ref_NC_003454.1:367692-368271	6.66539	43.2401	-2.69761	0.0014313	0.00229748	DOWN	dihydropteridine reductase	C
Fusobacterium nucleatum	FN1881	gi_19703352_ref_NC_003454.1:368339-368729	10.6828	56.523	-2.40355	1.95616e-05	3.39227e-05	DOWN	esterase	R
Fusobacterium nucleatum	FN1895	gi_19703352_ref_NC_003454.1:382631-382961	1.07398	33.6747	-4.97063	0.013628	0.0205355	DOWN	hypothetical protein
Fusobacterium nucleatum	FN1896	gi_19703352_ref_NC_003454.1:382976-383999	10.5882	244.164	-4.52731	4.62475e-05	7.94605e-05	DOWN	ABC transporter	G
Fusobacterium nucleatum	FN1897	gi_19703352_ref_NC_003454.1:384054-385074	9.27018	218.059	-4.55598	3.2176e-05	5.53917e-05	DOWN	ABC transporter	G
Fusobacterium nucleatum	FN1898	gi_19703352_ref_NC_003454.1:385075-386659	3.8128	66.5652	-4.12585	0.0331147	0.047691	DOWN	sugar transport ATP-binding protein	G	K02056
Fusobacterium nucleatum	FN1899	gi_19703352_ref_NC_003454.1:386803-388054	12.4222	320.578	-4.68969	8.26747e-07	1.4839e-06	DOWN	lipoprotein
Fusobacterium nucleatum	FN1902	gi_19703352_ref_NC_003454.1:390116-390641	2.78781	11.8741	-2.09062	0.000236571	0.000395528	DOWN	deoxycytidylate deaminase	F	K01493
Fusobacterium nucleatum	FN1906	gi_19703352_ref_NC_003454.1:398506-399943	23.8557	544.46	-4.51242	1.86977e-05	3.2452e-05	DOWN	cytosol aminopeptidase	E	K01255
Fusobacterium nucleatum	FN1907	gi_19703352_ref_NC_003454.1:400018-400606	0.603544	21.5344	-5.15704	0.00398251	0.00624749	DOWN	thymidylate synthase	S
Fusobacterium nucleatum	FN1908	gi_19703352_ref_NC_003454.1:400685-401759	64.4011	1306.63	-4.34262	0.000396502	0.000655615	DOWN	glycerophosphodiester phosphodiesterase glpQ	C	K01126
Fusobacterium nucleatum	FN1914	gi_19703352_ref_NC_003454.1:411732-412080	82.5057	590.026	-2.83821	0.000404985	0.000668741	DOWN	anti-sigma F factor antagonist	T
Fusobacterium nucleatum	FN1915	gi_19703352_ref_NC_003454.1:412080-412410	40.9455	248.496	-2.60145	1.30946e-05	2.28755e-05	DOWN	anti-sigma B factor	T
Fusobacterium nucleatum	FN1916	gi_19703352_ref_NC_003454.1:412495-412906	8.52048	311.357	-5.19149	8.55183e-10	1.6526e-09	DOWN	hypothetical protein
Fusobacterium nucleatum	FN1921	gi_19703352_ref_NC_003454.1:416999-417704	0.629404	25.1792	-5.3221	0.000269375	0.000447939	DOWN	biotin operon repressor		K03524
Fusobacterium nucleatum	FN1926	gi_19703352_ref_NC_003454.1:424441-425377	5.0269	30.5598	-2.60389	0.000220829	0.00036941	DOWN	nitrogen regulatory IIA protein	G/T
Fusobacterium nucleatum	FN1930	gi_19703352_ref_NC_003454.1:429833-430349	2.83634	11.3374	-1.99899	0.000112166	0.000189334	DOWN	phosphatidylglycerophosphatase A		K01095
Fusobacterium nucleatum	FN1931	gi_19703352_ref_NC_003454.1:430348-432511	9.95907	77.2176	-2.95485	0.00310305	0.0049117	DOWN	protease	O	K08303
Fusobacterium nucleatum	FN1933	gi_19703352_ref_NC_003454.1:433089-434133	10.7157	79.354	-2.88858	0.00211736	0.00337144	DOWN	hypothetical protein
Fusobacterium nucleatum	FN1943	gi_19703352_ref_NC_003454.1:444990-446628	109.694	5068.63	-5.53004	1.13473e-19	2.5548e-19	DOWN	tryptophanase	E	K01667
Fusobacterium nucleatum	FN1944	gi_19703352_ref_NC_003454.1:446706-448086	3.82902	100.055	-4.70768	6.98444e-06	1.22817e-05	DOWN	sodium-dependent tryptophan transporter	R	K03308
Fusobacterium nucleatum	FN1966	gi_19703352_ref_NC_003454.1:465254-465467	8.30578	241.121	-4.8595	4.07679e-05	7.0124e-05	DOWN	hypothetical protein
Fusobacterium nucleatum	FN1968	gi_19703352_ref_NC_003454.1:466505-467279	19.0931	466.559	-4.61094	5.33095e-06	9.41448e-06	DOWN	hemin transport system ATP-binding protein hmuV	P	K02013
Fusobacterium nucleatum	FN1969	gi_19703352_ref_NC_003454.1:467275-468301	19.4272	566.898	-4.86694	6.21396e-09	1.18298e-08	DOWN	hemin transport system permease HmuU	P	K02015
Fusobacterium nucleatum	FN1970	gi_19703352_ref_NC_003454.1:468303-469146	39.2763	762.109	-4.27827	0.00147836	0.00237178	DOWN	hemin-binding protein HmuT	P	K02016
Fusobacterium nucleatum	FN1971	gi_19703352_ref_NC_003454.1:469222-471196	21.0818	410.191	-4.28223	0.00128353	0.00206568	DOWN	hemin receptor	P	K16091
Fusobacterium nucleatum	FN1972	gi_19703352_ref_NC_003454.1:471792-472161	22.218	173.48	-2.96497	0.00811619	0.0124651	DOWN	hypothetical protein	G
Fusobacterium nucleatum	FN1976	gi_19703352_ref_NC_003454.1:477334-478267	10.4667	87.4472	-3.06261	0.0218011	0.031913	DOWN	4-amino-4-deoxychorismate lyase	R	K07082
Fusobacterium nucleatum	FN1977	gi_19703352_ref_NC_003454.1:478275-479622	1.58229	32.2911	-4.35105	0.0127215	0.0191977	DOWN	cell cycle protein MesJ		K04075
Fusobacterium nucleatum	FN1978	gi_19703352_ref_NC_003454.1:479618-481763	21.369	408.043	-4.25513	0.00193899	0.00310027	DOWN	cell division protein FtsH	O	K03798
Fusobacterium nucleatum	FN1980	gi_19703352_ref_NC_003454.1:482202-483312	0.959912	5.88124	-2.61515	0.0318622	0.0459303	DOWN	transporter	S
Fusobacterium nucleatum	FN1987	gi_19703352_ref_NC_003454.1:490107-490758	2.0446	51.2868	-4.6487	0.00180354	0.0028867	DOWN	GntR family transcriptional regulator	K
Fusobacterium nucleatum	FN1988	gi_19703352_ref_NC_003454.1:491057-492440	668.883	26621.4	-5.31469	3.81304e-16	8.18639e-16	DOWN	tyrosine phenol-lyase	E	K01667
Fusobacterium nucleatum	FN1989	gi_19703352_ref_NC_003454.1:492570-493887	1.75316	46.7322	-4.73639	9.0072e-05	0.00015271	DOWN	sodium-dependent tyrosine transporter	R	K03308
Fusobacterium nucleatum	FN1997	gi_19703352_ref_NC_003454.1:499897-500218	12.42	97.2827	-2.96952	0.0213597	0.0312819	DOWN	transcriptional regulator	K
Fusobacterium nucleatum	FN2001	gi_19703352_ref_NC_003454.1:501387-501948	5.06032	23.2529	-2.20011	1.11627e-05	1.95285e-05	DOWN	hypothetical protein	S
Fusobacterium nucleatum	FN2007	gi_19703352_ref_NC_003454.1:506966-507566	32.0885	256.93	-3.00125	0.00633776	0.00982449	DOWN	glutathione peroxidase	O	K00432
Fusobacterium nucleatum	FN2008	gi_19703352_ref_NC_003454.1:507686-508409	27.4963	502.344	-4.19137	0.00675545	0.0104535	DOWN	glycine betaine transport ATP-binding protein	E	K05847
Fusobacterium nucleatum	FN2013	gi_19703352_ref_NC_003454.1:514157-514742	33.9715	293.023	-3.10861	0.0246865	0.0358129	DOWN	ribosome biogenesis GTP-binding protein YsxC	R	K03978
Fusobacterium nucleatum	FN2019	gi_19703352_ref_NC_003454.1:522019-522382	24.0491	163.14	-2.76206	0.000469054	0.00077143	DOWN	ribosome-binding factor A	J	K02834
Fusobacterium nucleatum	FN2021	gi_19703352_ref_NC_003454.1:524638-525169	13.5312	94.1023	-2.79794	0.00120823	0.00194602	DOWN	ABC transporter	K
Fusobacterium nucleatum	FN2022	gi_19703352_ref_NC_003454.1:525161-526235	19.5931	341.362	-4.12288	0.0164064	0.0242237	DOWN	transcription elongation factor NusA	K	K02600
Fusobacterium nucleatum	FN2038	gi_19703352_ref_NC_003454.1:547273-547786	52.7353	392.208	-2.89478	0.00107157	0.00173316	DOWN	50S ribosomal protein L10	J	K02864
Fusobacterium nucleatum	FN2042	gi_19703352_ref_NC_003454.1:549745-549922	169.256	4089.18	-4.59453	3.42153e-06	6.07909e-06	DOWN	protein translocase subunit SecE
Fusobacterium nucleatum	FN2045	gi_19703352_ref_NC_003454.1:550463-550892	96.3123	588.825	-2.61205	3.46485e-06	6.1525e-06	DOWN	ferric uptake regulation protein	P	K09825
Fusobacterium nucleatum	FN2053	gi_19703352_ref_NC_003454.1:561317-562505	11.4734	82.0273	-2.83782	0.000761304	0.00123981	DOWN	serine/threonine sodium symporter	C	K05616
Fusobacterium nucleatum	FN2054	gi_19703352_ref_NC_003454.1:562675-564022	5.57097	43.7676	-2.97386	0.0101807	0.0154278	DOWN	glucose-6-phosphate isomerase	G	K01810
Fusobacterium nucleatum	FN2068	gi_19703352_ref_NC_003454.1:577534-579076	8.00596	41.2878	-2.36657	1.18112e-07	2.18894e-07	DOWN	dGTP triphosphohydrolase	R	K06885
Fusobacterium nucleatum	FN2069	gi_19703352_ref_NC_003454.1:579111-580467	0.425694	19.5435	-5.52073	4.27758e-06	7.56292e-06	DOWN	amino acid carrier protein	E	K03310
Fusobacterium nucleatum	FN2072	gi_19703352_ref_NC_003454.1:582645-583713	10.6829	214.38	-4.32679	0.00135096	0.00217078	DOWN	guanine-hypoxanthine permease	R
Fusobacterium nucleatum	FN2082	gi_19703352_ref_NC_003454.1:593346-594981	110.275	2728.44	-4.6289	7.73835e-07	1.38933e-06	DOWN	formate--tetrahydrofolate ligase	F	K01938
Fusobacterium nucleatum	FN2085	gi_19703352_ref_NC_003454.1:596649-597135	125.461	333.451	-1.41024	1.79902e-23	4.22197e-23	DOWN	hypothetical protein	S
Fusobacterium nucleatum	FN2089	gi_19703352_ref_NC_003454.1:601099-601639	0	5.86126	#NAME?	0.00339444	0.00533312	DOWN	hypothetical protein
Fusobacterium nucleatum	FN2091	gi_19703352_ref_NC_003454.1:602184-602571	0	5.696	#NAME?	0.0139512	0.0207933	DOWN	hypothetical protein
Fusobacterium nucleatum	FN2092	gi_19703352_ref_NC_003454.1:602703-603201	0.7124	31.7729	-5.47897	0.000262323	0.000436331	DOWN	hypothetical protein
Fusobacterium nucleatum	FN2098	gi_19703352_ref_NC_003454.1:607462-608236	46.6147	862.446	-4.20958	0.00418113	0.00655103	DOWN	MRP family nucleotide-binding protein		K03593
Fusobacterium nucleatum	FN2103	gi_19703352_ref_NC_003454.1:613342-614269	148.678	3297.89	-4.47127	2.84444e-05	4.9073e-05	DOWN	recombinase A	S	K07795
Fusobacterium nucleatum	FN2105	gi_19703352_ref_NC_003454.1:614840-616325	16.656	342.972	-4.36398	0.000397423	0.00065696	DOWN	hypothetical protein	S	K07793
Fusobacterium nucleatum	FN2121	gi_19703352_ref_NC_003454.1:629125-629818	54.3604	436.278	-3.00462	0.00494202	0.00772709	DOWN	hypothetical protein	S
Fusobacterium nucleatum	FN2125	gi_19703352_ref_NC_003454.1:633814-636250	9.91922	186.264	-4.23098	0.00350217	0.00549957	DOWN	DNA gyrase subunit A		K02469
Fusobacterium nucleatum	FN2126	gi_19703352_ref_NC_003454.1:636395-638315	10.8025	239.698	-4.47178	6.07137e-05	0.000103678	DOWN	DNA gyrase subunit B		K02470
Fusobacterium nucleatum	FN2127	gi_19703352_ref_NC_003454.1:638315-638588	1.13522	39.2773	-5.11265	0.0105789	0.0160036	DOWN	hypothetical protein
Fusobacterium nucleatum	FN2128	gi_19703352_ref_NC_003454.1:638565-639675	2.59976	70.5749	-4.7627	2.17968e-05	3.77774e-05	DOWN	recombination protein RecF		K03629
Actinomyces naeslundii	HMPREF1129_RS02345	gi_400291810_ref_NZ_ALJK01000038.1:38181-39492	0	1.46477	#NAME?	0.0246349	0.0357476	DOWN	paraslipin
Actinomyces naeslundii	HMPREF1129_RS03370	gi_400292077_ref_NZ_ALJK01000053.1:25-208	0	16.1889	#NAME?	0.00572059	0.00888569	DOWN	MT0933-like antitoxin protein
Actinomyces naeslundii	HMPREF1129_RS03395	gi_400292077_ref_NZ_ALJK01000053.1:2955-5634	0	0.860499	#NAME?	0.00788025	0.0121118	DOWN	ATP-dependent chaperone ClpB	O	K03695
Actinomyces naeslundii	HMPREF1129_RS04350	gi_400292292_ref_NZ_ALJK01000070.1:15731-16010	0.1587	14.4134	-6.50496	0.0211438	0.0309951	DOWN	DUF1540 domain-containing protein
Actinomyces naeslundii	HMPREF1129_RS05515	gi_400292572_ref_NZ_ALJK01000095.1:16025-17318	0	1.78218	#NAME?	0.00788025	0.0121118	DOWN	preprotein translocase subunit SecY		K03076
Actinomyces naeslundii	HMPREF1129_RS07980	gi_400293134_ref_NZ_ALJK01000141.1:15512-16688	0	1.55114	#NAME?	0.0246349	0.0357476	DOWN	hypothetical protein
Actinomyces naeslundii	HMPREF1129_RS08370	gi_400293234_ref_NZ_ALJK01000147.1:1944-5010	0	1.62916	#NAME?	0.000126105	0.000212571	DOWN	hypothetical protein
Actinomyces naeslundii	HMPREF1129_RS08720	gi_400293260_ref_NZ_ALJK01000149.1:71744-74300	0	2.25473	#NAME?	2.84737e-05	4.9073e-05	DOWN	penicillin-binding protein		K05366
Actinomyces naeslundii	HMPREF1129_RS08955	gi_400293260_ref_NZ_ALJK01000149.1:123110-124037	0	2.27797	#NAME?	0.0139512	0.0207933	DOWN	thioredoxin-disulfide reductase	O	K00384
Actinomyces naeslundii	HMPREF1129_RS11580	gi_400293985_ref_NZ_ALJK01000200.1:2942-3440	0	19.0638	#NAME?	9.93572e-08	1.84191e-07	DOWN	DNA starvation/stationary phase protection	P
Actinomyces naeslundii	HMPREF1129_RS12305	gi_400294152_ref_NZ_ALJK01000213.1:9619-11032	0	1.35911	#NAME?	0.0246349	0.0357476	DOWN	MFS transporter	G	K16211
Actinomyces naeslundii	HMPREF1129_RS12750	gi_400294266_ref_NZ_ALJK01000224.1:2516-3500	0	1.8535	#NAME?	0.0246349	0.0357476	DOWN	membrane protein	S
Actinomyces naeslundii	HMPREF1129_RS12950	gi_400294320_ref_NZ_ALJK01000230.1:8903-9149	0.71961	0	Inf	0.0336166	0.0482895	UP	autonomous glycyl radical cofactor GrcA	C	K00656
Streptococcus mitis	HMPREF8571_RS02250	gi_306830257_ref_NZ_GL397179.1:44590-45307	0	5.88847	#NAME?	0.000243751	0.000405987	DOWN	GntR family transcriptional regulator	K
Streptococcus mitis	HMPREF8571_RS02420	gi_306830257_ref_NZ_GL397179.1:73722-74334	0	3.9188	#NAME?	0.00788025	0.0121118	DOWN	30S ribosomal protein S4	J	K02986
Streptococcus mitis	HMPREF8571_RS02450	gi_306830257_ref_NZ_GL397179.1:77830-79534	0	1.12714	#NAME?	0.0246349	0.0357476	DOWN	dihydroxy-acid dehydratase	G/E	K01687
Streptococcus mitis	HMPREF8571_RS02535	gi_306830257_ref_NZ_GL397179.1:93551-94844	0	3.56436	#NAME?	0.000339552	0.000562657	DOWN	sugar ABC transporter permease	G	K15771
Streptococcus mitis	HMPREF8571_RS02550	gi_306830257_ref_NZ_GL397179.1:98260-100519	0	0.892863	#NAME?	0.0139512	0.0207933	DOWN	glycogen/starch/alpha-glucan family phosphorylase	G	K00688
Streptococcus mitis	HMPREF8571_RS02565	gi_306830257_ref_NZ_GL397179.1:102882-105378	0	0.769636	#NAME?	0.0246349	0.0357476	DOWN	penicillin-binding protein	Unclassified	K03693
Streptococcus mitis	HMPREF8571_RS02640	gi_306830257_ref_NZ_GL397179.1:120462-122421	0	1.7649	#NAME?	0.00200946	0.00320213	DOWN	ATP-dependent zinc metalloprotease FtsH	O	K03798
Streptococcus mitis	HMPREF8571_RS02700	gi_306830257_ref_NZ_GL397179.1:134808-135567	0.0584683	4.67802	-6.3221	0.0231566	0.0338569	DOWN	chromosome partitioning protein ParB	K	K03497
Streptococcus mitis	HMPREF8571_RS02705	gi_306830257_ref_NZ_GL397179.1:135624-136815	0	1.77346	#NAME?	0.0139512	0.0207933	DOWN	serine protease	O	K04771
Streptococcus mitis	HMPREF8571_RS02750	gi_306830257_ref_NZ_GL397179.1:140885-143540	0	1.01299	#NAME?	0.00961124	0.0145828	DOWN	YhgE/Pip domain-containing protein	S	K01421
Streptococcus mitis	HMPREF8571_RS02955	gi_306830257_ref_NZ_GL397179.1:187800-190434	0	0.802262	#NAME?	0.0139512	0.0207933	DOWN	DNA polymerase I	Unclassified	K02335
Streptococcus mitis	HMPREF8571_RS02980	gi_306830257_ref_NZ_GL397179.1:193695-198147	0	6.55987	#NAME?	1.30181e-18	2.8939e-18	DOWN	cell surface protein	Unclassified
Streptococcus mitis	HMPREF8571_RS03010	gi_306830257_ref_NZ_GL397179.1:204267-204951	0	25.8108	#NAME?	1.2317e-12	2.51367e-12	DOWN	hypothetical protein	Unclassified
Streptococcus mitis	HMPREF8571_RS03045	gi_306830257_ref_NZ_GL397179.1:213133-214684	0	1.67165	#NAME?	0.0160841	0.0237649	DOWN	D-alanine--poly(phosphoribitol) ligase subunit 1	Unclassified	K03367
Streptococcus mitis	HMPREF8571_RS03090	gi_306830257_ref_NZ_GL397179.1:223279-224608	0.233873	130.84	-9.12786	3.56843e-47	1.04026e-46	DOWN	hypothetical protein	E
Streptococcus mitis	HMPREF8571_RS03095	gi_306830257_ref_NZ_GL397179.1:224628-226140	0.0587388	44.3928	-9.56179	7.67701e-29	1.89949e-28	DOWN	arginine:ornithine antiporter	S
Streptococcus mitis	HMPREF8571_RS03100	gi_306830257_ref_NZ_GL397179.1:226230-227178	0.046824	35.7423	-9.57617	6.08037e-18	1.33573e-17	DOWN	carbamate kinase	E	K00926
Streptococcus mitis	HMPREF8571_RS03105	gi_306830257_ref_NZ_GL397179.1:227490-228507	0.0436502	20.0107	-8.84057	8.66359e-12	1.73865e-11	DOWN	ornithine carbamoyltransferase	E	K00611
Streptococcus mitis	HMPREF8571_RS03110	gi_306830257_ref_NZ_GL397179.1:228584-229811	0	6.25988	#NAME?	1.50761e-06	2.69416e-06	DOWN	arginine deiminase	E	K01478
Streptococcus mitis	HMPREF8571_RS03225	gi_306830257_ref_NZ_GL397179.1:262503-263466	0	3.48871	#NAME?	0.00200946	0.00320213	DOWN	hypothetical protein	Unclassified
Streptococcus mitis	HMPREF8571_RS03230	gi_306830257_ref_NZ_GL397179.1:263528-264458	0	6.91511	#NAME?	2.5283e-05	4.37334e-05	DOWN	hypothetical protein	Unclassified
Streptococcus mitis	HMPREF8571_RS03515	gi_306830257_ref_NZ_GL397179.1:320114-322775	0.0166927	1.51606	-6.50496	0.0211438	0.0309951	DOWN	magnesium-translocating P-type ATPase	Unclassified
Streptococcus mitis	HMPREF8571_RS03570	gi_306830257_ref_NZ_GL397179.1:332157-334365	0	0.826479	#NAME?	0.0246349	0.0357476	DOWN	anaerobic ribonucleoside-triphosphate reductase	Unclassified	K21636
Streptococcus mitis	HMPREF8571_RS03625	gi_306830257_ref_NZ_GL397179.1:339638-340472	0	2.53169	#NAME?	0.0139512	0.0207933	DOWN	50S ribosomal protein L2	J	K02886
Streptococcus mitis	HMPREF8571_RS03645	gi_306830257_ref_NZ_GL397179.1:341881-342295	0	4.6308	#NAME?	0.0246349	0.0357476	DOWN	50S ribosomal protein L16	J	K02878
Streptococcus mitis	HMPREF8571_RS03670	gi_306830257_ref_NZ_GL397179.1:343702-344245	0	5.82893	#NAME?	0.00339444	0.00533312	DOWN	50S ribosomal protein L5	J	K02931
Streptococcus mitis	HMPREF8571_RS03685	gi_306830257_ref_NZ_GL397179.1:345317-345854	0	4.64371	#NAME?	0.0160841	0.0237649	DOWN	50S ribosomal protein L6	J	K02933
Streptococcus mitis	HMPREF8571_RS03695	gi_306830257_ref_NZ_GL397179.1:346311-346806	0	7.36166	#NAME?	0.00118753	0.00191418	DOWN	30S ribosomal protein S5	J	K02988
Streptococcus mitis	HMPREF8571_RS03705	gi_306830257_ref_NZ_GL397179.1:347146-347587	0	6.73928	#NAME?	0.00572059	0.00888569	DOWN	50S ribosomal protein L15	J	K02876
Streptococcus mitis	HMPREF8571_RS03710	gi_306830257_ref_NZ_GL397179.1:347599-348910	0	5.41966	#NAME?	3.85312e-06	6.81442e-06	DOWN	preprotein translocase subunit SecY	Unclassified	K03076
Streptococcus mitis	HMPREF8571_RS03815	gi_306830257_ref_NZ_GL397179.1:367007-368264	0	3.13168	#NAME?	0.00041343	0.000681042	DOWN	RIP metalloprotease RseP	Unclassified	K11749
Streptococcus mitis	HMPREF8571_RS03890	gi_306830257_ref_NZ_GL397179.1:386403-390015	0	3.08506	#NAME?	1.20663e-08	2.27947e-08	DOWN	DNA-directed RNA polymerase subunit beta	K	K03043
Streptococcus mitis	HMPREF8571_RS03895	gi_306830257_ref_NZ_GL397179.1:390047-393713	0	2.1225	#NAME?	9.43926e-07	1.69126e-06	DOWN	DNA-directed RNA polymerase subunit beta'	K	K03046
Streptococcus mitis	HMPREF8571_RS04000	gi_306830257_ref_NZ_GL397179.1:410565-412230	0	1.90333	#NAME?	0.00339444	0.00533312	DOWN	dihydroxyacetone kinase	R	K07030
Streptococcus mitis	HMPREF8571_RS04025	gi_306830257_ref_NZ_GL397179.1:422240-422975	0	3.78612	#NAME?	0.00961124	0.0145828	DOWN	ABC transporter permease	Unclassified	K01992
Streptococcus mitis	HMPREF8571_RS04050	gi_306830257_ref_NZ_GL397179.1:426292-428374	0	2.26038	#NAME?	0.000339552	0.000562657	DOWN	elongation factor G	J	K02355
Streptococcus mitis	HMPREF8571_RS04055	gi_306830257_ref_NZ_GL397179.1:428698-430399	0	1.07267	#NAME?	0.0246349	0.0357476	DOWN	acetolactate synthase	E	K01652
Streptococcus mitis	HMPREF8571_RS04075	gi_306830257_ref_NZ_GL397179.1:433387-434284	0	4.81515	#NAME?	0.000910749	0.00147733	DOWN	SPFH domain-containing protein	O
Streptococcus mitis	HMPREF8571_RS04115	gi_306830257_ref_NZ_GL397179.1:442973-445289	0	2.40534	#NAME?	4.67603e-05	8.014e-05	DOWN	formate C-acetyltransferase	C	K00656
Streptococcus mitis	HMPREF8571_RS04125	gi_306830257_ref_NZ_GL397179.1:450467-452573	0.126538	22.6199	-7.48188	9.48241e-18	2.07346e-17	DOWN	ATP-dependent Clp protease ATP-binding subunit	O	K04086
Streptococcus mitis	HMPREF8571_RS04140	gi_306830257_ref_NZ_GL397179.1:454841-456452	0	1.25178	#NAME?	0.0139512	0.0207933	DOWN	alpha-glucosidase	G	K01215
Streptococcus mitis	HMPREF8571_RS04150	gi_306830257_ref_NZ_GL397179.1:458737-460696	0	1.51978	#NAME?	0.00572059	0.00888569	DOWN	peptide ABC transporter substrate-binding protein	E	K15580
Streptococcus mitis	HMPREF8571_RS04230	gi_306830257_ref_NZ_GL397179.1:476939-478922	0	0.96864	#NAME?	0.0246349	0.0357476	DOWN	peptide ABC transporter substrate-binding protein	E	K02035
Streptococcus mitis	HMPREF8571_RS04245	gi_306830257_ref_NZ_GL397179.1:494191-496345	0	1.33767	#NAME?	0.00572059	0.00888569	DOWN	penicillin-binding protein 1A	Unclassified	K05366
Streptococcus mitis	HMPREF8571_RS04335	gi_306830257_ref_NZ_GL397179.1:512494-513778	0	4.18754	#NAME?	7.67958e-05	0.000130381	DOWN	trigger factor	O	K03545
Streptococcus mitis	HMPREF8571_RS04365	gi_306830257_ref_NZ_GL397179.1:518856-521193	0	0.780878	#NAME?	0.0246349	0.0357476	DOWN	endonuclease MutS2	Unclassified	K07456
Streptococcus mitis	HMPREF8571_RS04745	gi_306830257_ref_NZ_GL397179.1:602485-604399	0	4.06434	#NAME?	9.43926e-07	1.69126e-06	DOWN	serine/threonine protein kinase	K/R/T	K12132
Streptococcus mitis	HMPREF8571_RS04880	gi_306830257_ref_NZ_GL397179.1:634495-636712	0	0.996415	#NAME?	0.0139512	0.0207933	DOWN	bifunctional (p)ppGpp synthetase/guanosine-3',5'-bis(diphosphate)3'-pyrophosphohydrolase	K/T	K00951
Streptococcus mitis	HMPREF8571_RS04905	gi_306830257_ref_NZ_GL397179.1:639068-640001	0	9.56776	#NAME?	3.78178e-07	6.86389e-07	DOWN	metal ABC transporter substrate-binding protein	Unclassified	K19971
Streptococcus mitis	HMPREF8571_RS04910	gi_306830257_ref_NZ_GL397179.1:640026-640875	0	9.60891	#NAME?	3.7089e-07	6.74554e-07	DOWN	metal ABC transporter permease	Unclassified	K19972
Streptococcus mitis	HMPREF8571_RS04915	gi_306830257_ref_NZ_GL397179.1:640871-641594	0.0613756	7.43231	-6.92	0.00418133	0.00655103	DOWN	manganese ABC transporter ATP-binding protein	Unclassified	K10830
Streptococcus mitis	HMPREF8571_RS05020	gi_306830257_ref_NZ_GL397179.1:666662-667340	0	7.78336	#NAME?	7.67958e-05	0.000130381	DOWN	amino acid ABC transporter permease	E	K10040
Streptococcus mitis	HMPREF8571_RS05160	gi_306830257_ref_NZ_GL397179.1:693764-694283	0	69.295	#NAME?	5.82322e-22	1.34808e-21	DOWN	DNA starvation/stationary phase protection protein	Unclassified	K04047
Streptococcus mitis	HMPREF8571_RS05300	gi_306830257_ref_NZ_GL397179.1:721353-727785	0	0.477981	#NAME?	0.00339444	0.00533312	DOWN	serine protease	O
Streptococcus mitis	HMPREF8571_RS05530	gi_306830257_ref_NZ_GL397179.1:769482-770643	0	2.39809	#NAME?	0.00961124	0.0145828	DOWN	branched-chain amino acid ABC transporter substrate-binding protein	E	K01999
Streptococcus mitis	HMPREF8571_RS05575	gi_306830257_ref_NZ_GL397179.1:778333-780517	0	5.98083	#NAME?	4.20033e-10	8.16052e-10	DOWN	PTS glucose/maltose transporter subunit IIBCA	G	K02777
Streptococcus mitis	HMPREF8571_RS05605	gi_306830257_ref_NZ_GL397179.1:785374-787636	0	2.25043	#NAME?	0.000126105	0.000212571	DOWN	ATP-dependent Clp protease ATP-binding subunit	O	K03697
Streptococcus mitis	HMPREF8571_RS05670	gi_306830257_ref_NZ_GL397179.1:799932-801660	0	3.00105	#NAME?	7.67958e-05	0.000130381	DOWN	septation ring formation regulator EzrA	Unclassified	K06286
Streptococcus mitis	HMPREF8571_RS05840	gi_306830257_ref_NZ_GL397179.1:832862-834815	0	1.08186	#NAME?	0.0139512	0.0207933	DOWN	PTS fructose transporter subunit IIC	G	K02770
Streptococcus mitis	HMPREF8571_RS05845	gi_306830257_ref_NZ_GL397179.1:834979-837208	0	0.861786	#NAME?	0.0246349	0.0357476	DOWN	DNA translocase FtsK	Unclassified	K03466
Streptococcus mitis	HMPREF8571_RS05880	gi_306830257_ref_NZ_GL397179.1:843240-844110	0	2.64769	#NAME?	0.00788025	0.0121118	DOWN	aquaporin family protein	G	K02440
Streptococcus mitis	HMPREF8571_RS05960	gi_306830257_ref_NZ_GL397179.1:858506-861683	0	0.665186	#NAME?	0.0139512	0.0207933	DOWN	carbamoyl-phosphate synthase large subunit	E	K01955
Streptococcus mitis	HMPREF8571_RS05970	gi_306830257_ref_NZ_GL397179.1:862174-862417	0	18.509	#NAME?	0.000556462	0.000913234	DOWN	50S ribosomal protein L31 type B	J	K02909
Streptococcus mitis	HMPREF8571_RS06275	gi_306830257_ref_NZ_GL397179.1:921968-922643	0	9.09719	#NAME?	1.05674e-05	1.84975e-05	DOWN	DNA-binding response regulator	K/T	K14983
Streptococcus mitis	HMPREF8571_RS06280	gi_306830257_ref_NZ_GL397179.1:922632-923970	0	6.88914	#NAME?	1.55011e-07	2.85643e-07	DOWN	sensor histidine kinase	T	K14982
Streptococcus mitis	HMPREF8571_RS06425	gi_306830257_ref_NZ_GL397179.1:950982-953679	0	0.676684	#NAME?	0.0246349	0.0357476	DOWN	phosphoenolpyruvate carboxylase	C	K01595
Streptococcus mitis	HMPREF8571_RS06450	gi_306830257_ref_NZ_GL397179.1:958750-959860	0	1.81627	#NAME?	0.0139512	0.0207933	DOWN	RNA polymerase sigma factor RpoD	K	K03086
Streptococcus mitis	HMPREF8571_RS06510	gi_306830257_ref_NZ_GL397179.1:972592-974098	0	2.48671	#NAME?	0.000700954	0.00114305	DOWN	pyruvate kinase	G	K00873
Streptococcus mitis	HMPREF8571_RS06515	gi_306830257_ref_NZ_GL397179.1:974269-975529	0	2.74323	#NAME?	0.00200946	0.00320213	DOWN	UDP-N-acetylglucosamine 1-carboxyvinyltransferase	Unclassified	K00790
Streptococcus mitis	HMPREF8571_RS06555	gi_306830257_ref_NZ_GL397179.1:982368-983565	0.0370918	8.90308	-7.90706	3.44626e-06	6.12127e-06	DOWN	elongation factor Tu	J	K02358
Streptococcus mitis	HMPREF8571_RS06660	gi_306830257_ref_NZ_GL397179.1:1000612-1002118	0	3.18809	#NAME?	0.000206996	0.000346457	DOWN	F0F1 ATP synthase subunit alpha	C	K02111
Streptococcus mitis	HMPREF8571_RS06665	gi_306830257_ref_NZ_GL397179.1:1002133-1003012	0	4.04011	#NAME?	0.00118753	0.00191418	DOWN	F0F1 ATP synthase subunit gamma	C	K02115
Streptococcus mitis	HMPREF8571_RS06670	gi_306830257_ref_NZ_GL397179.1:1003204-1004611	0	2.7298	#NAME?	0.000700954	0.00114305	DOWN	F0F1 ATP synthase subunit beta	C	K02112
Streptococcus mitis	HMPREF8571_RS06935	gi_306830257_ref_NZ_GL397179.1:1052589-1052853	0	8.70241	#NAME?	0.00788025	0.0121118	DOWN	phosphocarrier protein HPr	G	K11189
Streptococcus mitis	HMPREF8571_RS06940	gi_306830257_ref_NZ_GL397179.1:1052858-1054592	0	1.49533	#NAME?	0.0160841	0.0237649	DOWN	phosphoenolpyruvate--protein phosphotransferase	G	K08483
Streptococcus mitis	HMPREF8571_RS07080	gi_306830257_ref_NZ_GL397179.1:1083712-1084687	0	2.36285	#NAME?	0.00788025	0.0121118	DOWN	DUF1002 domain-containing protein	S
Streptococcus mitis	HMPREF8571_RS07345	gi_306830257_ref_NZ_GL397179.1:1144570-1145875	0	8.97616	#NAME?	5.18131e-09	9.86694e-09	DOWN	enolase	G	K01689
Streptococcus mitis	HMPREF8571_RS07365	gi_306830257_ref_NZ_GL397179.1:1148312-1149746	0.154829	13.5261	-6.44893	2.04358e-07	3.76236e-07	DOWN	glycogen synthase GlgA	G	K00703
Streptococcus mitis	HMPREF8571_RS07370	gi_306830257_ref_NZ_GL397179.1:1149742-1150882	0.0389447	18.1904	-8.86753	4.46631e-12	9.01026e-12	DOWN	glucose-1-phosphate adenylyltransferase subunit GlgD	G	K00975
Streptococcus mitis	HMPREF8571_RS07375	gi_306830257_ref_NZ_GL397179.1:1150871-1152014	0.0388426	16.9668	-8.77086	3.28587e-11	6.54089e-11	DOWN	glucose-1-phosphate adenylyltransferase	G	K00975
Streptococcus mitis	HMPREF8571_RS07380	gi_306830257_ref_NZ_GL397179.1:1152175-1154071	0.0234243	9.06692	-8.59646	4.8108e-10	9.34066e-10	DOWN	1,4-alpha-glucan branching protein GlgB	G	K00700
Streptococcus mitis	HMPREF8571_RS07390	gi_306830257_ref_NZ_GL397179.1:1155960-1158246	0	1.26046	#NAME?	0.00572059	0.00888569	DOWN	type I pullulanase	G	K01200
Streptococcus mitis	HMPREF8571_RS07865	gi_306830257_ref_NZ_GL397179.1:1256233-1257220	0	2.23689	#NAME?	0.0139512	0.0207933	DOWN	L-lactate dehydrogenase	C	K00016
Streptococcus mitis	HMPREF8571_RS07870	gi_306830257_ref_NZ_GL397179.1:1257348-1257624	0	9.01919	#NAME?	0.0160841	0.0237649	DOWN	HU family DNA-binding protein	Unclassified	K03530
Streptococcus mitis	HMPREF8571_RS07930	gi_306830257_ref_NZ_GL397179.1:1268894-1270097	0	2.55386	#NAME?	0.00339444	0.00533312	DOWN	30S ribosomal protein S1	J	K02945
Streptococcus mitis	HMPREF8571_RS07995	gi_306830257_ref_NZ_GL397179.1:1282315-1283272	0	2.30694	#NAME?	0.0139512	0.0207933	DOWN	ABC transporter permease	R	K02057
Streptococcus mitis	HMPREF8571_RS08010	gi_306830257_ref_NZ_GL397179.1:1285997-1287053	0	4.27265	#NAME?	0.000556462	0.000913234	DOWN	BMP family ABC transporter substrate-binding protein	R	K07335
Streptococcus mitis	HMPREF8571_RS08035	gi_306830257_ref_NZ_GL397179.1:1290265-1290670	0	4.97013	#NAME?	0.0139512	0.0207933	DOWN	hypothetical protein	Unclassified
Streptococcus mitis	HMPREF8571_RS08085	gi_306830257_ref_NZ_GL397179.1:1300339-1300867	0	8.35557	#NAME?	0.000556462	0.000913234	DOWN	hypothetical protein	Unclassified
Streptococcus mitis	HMPREF8571_RS08090	gi_306830257_ref_NZ_GL397179.1:1301876-1304402	0	10.9512	#NAME?	2.75561e-18	6.07954e-18	DOWN	adhesin	Unclassified
Streptococcus mitis	HMPREF8571_RS08150	gi_306830257_ref_NZ_GL397179.1:1311201-1311474	0	9.11794	#NAME?	0.0160841	0.0237649	DOWN	30S ribosomal protein S16	J	K02959
Streptococcus mitis	HMPREF8571_RS08265	gi_306830257_ref_NZ_GL397179.1:1333570-1335049	0	1.42835	#NAME?	0.0139512	0.0207933	DOWN	virulence factor MviN	R
Streptococcus mitis	HMPREF8571_RS08470	gi_306830257_ref_NZ_GL397179.1:1377243-1377645	0	26.9431	#NAME?	7.02447e-09	1.33563e-08	DOWN	transcriptional regulator Spx	Unclassified	K16509
Streptococcus mitis	HMPREF8571_RS08580	gi_306830257_ref_NZ_GL397179.1:1402927-1405450	0	2.13193	#NAME?	7.67958e-05	0.000130381	DOWN	adhesin	Unclassified
Streptococcus mitis	HMPREF8571_RS08585	gi_306830257_ref_NZ_GL397179.1:1406044-1406570	0	4.74064	#NAME?	0.0160841	0.0237649	DOWN	cell wall anchor	Unclassified
Streptococcus mitis	HMPREF8571_RS08590	gi_306830257_ref_NZ_GL397179.1:1409238-1411038	0	1.06706	#NAME?	0.0246349	0.0357476	DOWN	cell wall anchor	Unclassified
Streptococcus mitis	HMPREF8571_RS08595	gi_306830257_ref_NZ_GL397179.1:1411478-1418717	0	0.544151	#NAME?	0.00041343	0.000681042	DOWN	DUF4982 domain-containing protein	G	K01190
Streptococcus mitis	HMPREF8571_RS08635	gi_306830257_ref_NZ_GL397179.1:1424689-1425649	0	2.49972	#NAME?	0.00788025	0.0121118	DOWN	glucokinase	K/G	K00845
Streptococcus mitis	HMPREF8571_RS08640	gi_306830257_ref_NZ_GL397179.1:1425774-1428252	0	0.736463	#NAME?	0.0246349	0.0357476	DOWN	hypothetical protein	R
Streptococcus mitis	HMPREF8571_RS08770	gi_306830257_ref_NZ_GL397179.1:1460824-1462783	0	1.7649	#NAME?	0.00200946	0.00320213	DOWN	peptide ABC transporter substrate-binding protein	E	K15580
Streptococcus mitis	HMPREF8571_RS08905	gi_306830257_ref_NZ_GL397179.1:1487642-1490339	0	1.81636	#NAME?	0.000206996	0.000346457	DOWN	cation-translocating P-type ATPase	Unclassified	K01537
Streptococcus mitis	HMPREF8571_RS09080	gi_306830257_ref_NZ_GL397179.1:1523267-1523537	0.16397	15.6012	-6.57208	0.0143062	0.021312	DOWN	30S ribosomal protein S15	J	K02956
Streptococcus mitis	HMPREF8571_RS09120	gi_306830257_ref_NZ_GL397179.1:1535890-1542337	0	0.357652	#NAME?	0.00788025	0.0121118	DOWN	peptidase	S
Streptococcus mitis	HMPREF8571_RS09130	gi_306830257_ref_NZ_GL397179.1:1545659-1546454	0	2.4143	#NAME?	0.0246349	0.0357476	DOWN	DivIVA domain-containing protein	Unclassified	K04074
Streptococcus mitis	HMPREF8571_RS09160	gi_306830257_ref_NZ_GL397179.1:1548996-1550253	0	2.21509	#NAME?	0.00961124	0.0145828	DOWN	cell division protein FtsZ	Unclassified	K03531
Streptococcus mitis	HMPREF8571_RS09165	gi_306830257_ref_NZ_GL397179.1:1550269-1551640	0	2.38122	#NAME?	0.00339444	0.00533312	DOWN	cell division protein FtsA	Unclassified	K03590
Streptococcus mitis	HMPREF8571_RS09675	gi_306830257_ref_NZ_GL397179.1:1642441-1643278	0	3.55461	#NAME?	0.00572059	0.00888569	DOWN	ABC transporter ATP-binding protein	Unclassified	K16786
Streptococcus mitis	HMPREF8571_RS09785	gi_306830257_ref_NZ_GL397179.1:1666134-1667757	0	1.42004	#NAME?	0.00788025	0.0121118	DOWN	chaperonin GroEL	O	K04077
Streptococcus mitis	HMPREF8571_RS09830	gi_306830257_ref_NZ_GL397179.1:1673972-1674563	0	3.24625	#NAME?	0.0246349	0.0357476	DOWN	DNA-directed RNA polymerase subunit delta	K	K03048
Streptococcus mitis	HMPREF8571_RS09895	gi_306830257_ref_NZ_GL397179.1:1686171-1688958	0	2.72275	#NAME?	1.50761e-06	2.69416e-06	DOWN	translation initiation factor IF-2	J	K02519
Streptococcus mitis	HMPREF8571_RS09910	gi_306830257_ref_NZ_GL397179.1:1689581-1690718	0	3.29304	#NAME?	0.000700954	0.00114305	DOWN	transcription termination/antitermination protein NusA	K	K02600
Streptococcus mitis	HMPREF8571_RS10040	gi_306830257_ref_NZ_GL397179.1:1709950-1711774	0	5.37046	#NAME?	6.37385e-08	1.18589e-07	DOWN	molecular chaperone DnaK	O	K04043
Streptococcus mitis	HMPREF8571_RS10135	gi_306830257_ref_NZ_GL397179.1:1750024-1751656	0	1.29453	#NAME?	0.0139512	0.0207933	DOWN	Na/Pi cotransporter family protein	Unclassified	K03324
Streptococcus mitis	HMPREF8571_RS10240	gi_306830257_ref_NZ_GL397179.1:1772160-1778151	0	0.59334	#NAME?	0.00118753	0.00191418	DOWN	alpha-L-fucosidase	G	K01206
Streptococcus mitis	HMPREF8571_RS10285	gi_306830257_ref_NZ_GL397179.1:1784387-1784780	0	5.36538	#NAME?	0.0139512	0.0207933	DOWN	30S ribosomal protein S9	J	K02996
Streptococcus mitis	HMPREF8571_RS10310	gi_306830257_ref_NZ_GL397179.1:1787757-1788957	0	1.60015	#NAME?	0.0246349	0.0357476	DOWN	ABC transporter permease	C	K01992
Streptococcus mitis	HMPREF8571_RS10355	gi_306830257_ref_NZ_GL397179.1:1799351-1800281	0	2.47705	#NAME?	0.00788025	0.0121118	DOWN	ABC transporter ATP-binding protein	R	K10823
Streptococcus mitis	HMPREF8571_RS10360	gi_306830257_ref_NZ_GL397179.1:1800291-1801359	0	3.23593	#NAME?	0.00200946	0.00320213	DOWN	ABC transporter ATP-binding protein	E	K15583
Streptococcus mitis	HMPREF8571_RS10375	gi_306830257_ref_NZ_GL397179.1:1803856-1805836	0	2.81331	#NAME?	4.67603e-05	8.014e-05	DOWN	peptide ABC transporter substrate-binding protein	E	K15580
Streptococcus mitis	HMPREF8571_RS10560	gi_306830257_ref_NZ_GL397179.1:1838825-1839836	0	2.75354	#NAME?	0.00961124	0.0145828	DOWN	catabolite control protein A	K	K02529
Streptococcus mitis	HMPREF8571_RS10600	gi_306830257_ref_NZ_GL397179.1:1846214-1847633	0	1.4887	#NAME?	0.0139512	0.0207933	DOWN	NCS2 family permease	R	K06901
Streptococcus mitis	HMPREF8571_RS10615	gi_306830257_ref_NZ_GL397179.1:1849975-1850788	0	3.18723	#NAME?	0.0160841	0.0237649	DOWN	PTS mannose/fructose/sorbose transporter subunit IIC	G	K02795
Streptococcus mitis	HMPREF8571_RS10620	gi_306830257_ref_NZ_GL397179.1:1850802-1851714	0	3.26261	#NAME?	0.00572059	0.00888569	DOWN	PTS mannose transporter subunit IID	G	K02796
Streptococcus mitis	HMPREF8571_RS10650	gi_306830257_ref_NZ_GL397179.1:1856648-1857890	0	2.62834	#NAME?	0.00339444	0.00533312	DOWN	aminopeptidase	E	K19689
Streptococcus mitis	HMPREF8571_RS10695	gi_306830257_ref_NZ_GL397179.1:1870827-1871835	0.0440396	20.3796	-8.85411	6.21837e-12	1.25079e-11	DOWN	type I glyceraldehyde-3-phosphate dehydrogenase	G	K00134
Streptococcus mitis	HMPREF8571_RS10710	gi_306830257_ref_NZ_GL397179.1:1875185-1877837	0.0502479	9.23585	-7.52204	2.28727e-11	4.56489e-11	DOWN	bifunctional acetaldehyde-CoA/alcohol dehydrogenase	C	K04072
Streptococcus mitis	HMPREF8571_RS10740	gi_306830257_ref_NZ_GL397179.1:1880627-1882604	0	0.922999	#NAME?	0.0246349	0.0357476	DOWN	transketolase	G	K00615
Streptococcus mitis	HMPREF8571_RS10920	gi_306830259_ref_NZ_GL397181.1:1-1367	0.0325062	13.6366	-8.71256	1.25892e-10	2.48272e-10	DOWN	adhesin	Unclassified
