# Supplementary material for: Metatranscriptomic analysis of an in vitro biofilm model reveals strain-specific interactions among multiple bacterial species
Source: J Oral Microbiol. 2019 Apr 11;11(1):1599670. doi: 10.1080/20002297.2019.1599670 (PMC6461087; doi:10.1080/20002297.2019.1599670)
Supplement: Supplemental Material [file ZJOM_A_1599670_SM3409.zip › Supplemental files/Table S7.xlsx]

## Sheet: Sheet1
Table S7 Databases used for each sample. Each database is composed of reference strains according to the composition in each community
Database for C2
Reference	RefSeq
Streptococcus mitis ATCC 6249	NZ_AEEN00000000.1
Fusobacterium nucleatum subsp. nucleatum ATCC 25586	NC_003454.1
Veillonella sp. HPA0037	NZ_ATCG00000000.1
Campylobacter gracilis RM3268	NZ_ACYG00000000.1
Actinomyces naeslundii str. Howell 279	NZ_ALJK00000000.1
Porphyromonas gingivalis ATCC 33277	NC_010729.1
Database for C3
Reference
Streptococcus mitis ATCC 6249	NZ_AEEN00000000.1
Fusobacterium nucleatum subsp. nucleatum ATCC 25586	NC_003454.1
Veillonella sp. HPA0037	NZ_ATCG00000000.1
Campylobacter gracilis RM3268	NZ_ACYG00000000.1
Actinomyces naeslundii str. Howell 279	NZ_ALJK00000000.1
Porphyromonas gingivalis ATCC W83	NC_002950.2
Database for C4
Reference
Streptococcus mitis ATCC 6249	NZ_AEEN00000000.1
Fusobacterium nucleatum subsp. nucleatum ATCC 25586	NC_003454.1
Veillonella sp. HPA0037	NZ_ATCG00000000.1
Campylobacter gracilis RM3268	NZ_ACYG00000000.1
Actinomyces naeslundii str. Howell 279	NZ_ALJK00000000.1
Porphyromonas gingivalis ATCC 33277	NC_010729.1
Prevotella intermedia 17	NC_017860.1/NC_017861.1
Database for C5
Reference
Streptococcus mitis ATCC 6249	NZ_AEEN00000000.1
Fusobacterium nucleatum subsp. nucleatum ATCC 25586	NC_003454.1
Veillonella sp. HPA0037	NZ_ATCG00000000.1
Campylobacter gracilis RM3268	NZ_ACYG00000000.1
Actinomyces naeslundii str. Howell 279	NZ_ALJK00000000.1
Porphyromonas gingivalis ATCC W83	NC_002950.2
Prevotella intermedia 17	NC_017860.1/NC_017861.1
Database for C6
Reference
Streptococcus mitis ATCC 6249	NZ_AEEN00000000.1
Fusobacterium nucleatum subsp. nucleatum ATCC 25586	NC_003454.1
Veillonella sp. HPA0037	NZ_ATCG00000000.1
Campylobacter gracilis RM3268	NZ_ACYG00000000.1
Actinomyces naeslundii str. Howell 279	NZ_ALJK00000000.1
Prevotella nigrescens ATCC 33563	NZ_AFPX00000000.1
